# Supplementary material for: Early Proteomic Characteristics and Changes in the Optic Nerve Head, Optic Nerve, and Retina in a Rat Model of Ocular Hypertension
Source: Mol Cell Proteomics. 2023 Oct 2;22(11):100654. doi: 10.1016/j.mcpro.2023.100654 (PMC10665672; doi:10.1016/j.mcpro.2023.100654)
Supplement: Supplemental data 1 [file mmc1.xlsx]

## Sheet: 1D
Accession	Pfam IDs	Entrez Gene ID	Ensembl Gene ID	Gene Symbol	Chromosome	Description	Exp. q-value: Combined	Sum PEP Score	Coverage [%]	# Peptides	# PSMs	# Unique Peptides	# Protein Groups	# AAs	MW [kDa]	calc. pI	Score Sequest HT: Sequest HT	# Peptides (by Search Engine): Sequest HT	# Razor Peptides	WT_ON_1	WT_ON_2	WT_ON_3	CSF_1d_ON_1	CSF_1d_ON_2	CSF_1d_ON_3	IOP_1d_ON_1	IOP_1d_ON_2	IOP_1d_ON_3	Group_CSF_1d_ON.average	Group_CSF_1d_ON.call.percent	Group_IOP_1d_ON.average	Group_IOP_1d_ON.call.percent	Group_WT_ON.average	Group_WT_ON.call.percent	Group_CSF_1d_ON.vs.Group_WT_ON.FC	pvalue	Group_IOP_1d_ON.vs.Group_WT_ON.FC	pvalue	Group_IOP_1d_ON.vs.Group_CSF_1d_ON.FC	pvalue
F7F9U6	Pf00307, Pf00681, Pf07812, Pf11971	64204	ENSRNOG00000023781.7	Plec	7	Plectin OS=Rattus norvegicus OX=10116 GN=Plec PE=1 SV=1	0	2086.78	60	285	672	1	1	4544	517.1	5.76	2274.78	285	0	1.01508	1.28643	1.40578	1.13317	1.32035	1.1005	1.4397	1.39824	1.46357	1.18467	1	1.43384	1	1.23576	1	0.958658	0.723105	1.16028	0.166176	1.21032	0.0247979
Q6S3A3	Pf00307, Pf00681, Pf07812, Pf11971	64204	ENSRNOG00000023781.7	Plec	7	Plectin OS=Rattus norvegicus OX=10116 GN=Plec PE=1 SV=1	0	2086.04	60	285	673	1	1	4523	514.8	5.74	2274.24	285	0	1.48093	1.83914	1.91874	1.51741	1.61857	1.23383	1.94196	2.09287	1.9403	1.45661	1	1.99171	1	1.74627	1	0.834125	0.177401	1.14055	0.163124	1.36736	0.0131105
Q6S395	Pf00307, Pf00681, Pf07812, Pf11971	64204	ENSRNOG00000023781.7	Plec	7	Plectin OS=Rattus norvegicus OX=10116 GN=Plec PE=1 SV=1	0	2069.9	60	285	671	1	1	4545	517.2	5.76	2266.37	285	277	1.95181	2.04819	2.03414	2.1506	2.18675	2.19478	2.15261	2.00602	2.35341	2.17738	1	2.17068	1	2.01138	1	1.08253	0.00732333	1.0792	0.204102	0.996926	0.950635
A0A0G2K1Y8	Pf00018, Pf00036, Pf00435, Pf07653, Pf08239, Pf08726, Pf13405, Pf13499, Pf14604	64159	ENSRNOG00000015396.7	Sptan1	3	Spectrin alpha chain, non-erythrocytic 1 OS=Rattus norvegicus OX=10116 GN=Sptan1 PE=1 SV=1	0	1499.87	58	162	485	5	1	2498	287.5	5.35	1755.13	162	161	1.35935	1.49926	1.4919	1.56259	1.50663	1.56848	1.58027	1.4919	1.66568	1.5459	1	1.57928	1	1.45017	1	1.06601	0.125524	1.08903	0.129185	1.02159	0.569244
Q6IRK8	Pf00018, Pf00036, Pf00435, Pf07653, Pf08239, Pf08726, Pf13405, Pf13499, Pf14604	64159	ENSRNOG00000015396.7	Sptan1	3	Spectrin alpha chain, non-erythrocytic 1 OS=Rattus norvegicus OX=10116 GN=Sptan1 PE=1 SV=1	0	1484.05	59	159	478	2	1	2452	282.2	5.31	1726.26	159	0	1.9735	1.84099	1.73852	1.91343	1.69081	2.01767	1.75618	1.80212	1.93463	1.87397	1	1.83098	1	1.851	1	1.01241	0.855129	0.989182	0.828363	0.977058	0.716435
A0A0G2JUA5		191572	ENSRNOG00000057569.1	Ahnak	1	AHNAK nucleoprotein OS=Rattus norvegicus OX=10116 GN=Ahnak PE=1 SV=1	0	1309.72	62	160	352	139	1	5450	580.8	6.14	1170.03	160	20	1.6833	2.07486	2.22073	2.06334	2.11324	1.94242	2.07486	1.97505	2.04607	2.03967	1	2.03199	1	1.99296	1	1.02343	0.795115	1.01958	0.822722	0.996236	0.902336
M0R9X8	Pf00769, Pf03028, Pf03915, Pf04156, Pf07246, Pf07728, Pf08385, Pf08393, Pf12774, Pf12775, Pf12777, Pf12780, Pf12781, Pf13173, Pf13207, Pf13401	29489	ENSRNOG00000006178.8	Dync1h1	6	Cytoplasmic dynein 1 heavy chain 1 OS=Rattus norvegicus OX=10116 GN=Dync1h1 PE=1 SV=2	0	1197.1	36	176	364	176	1	4644	531.7	6.42	1197.72	176	0	1.44537	1.27197	1.18884	1.15914	1.1057	1.20784	1.15677	1.15202	1.18884	1.15756	1	1.16587	1	1.30206	1	0.889024	0.149459	0.895409	0.149436	1.00718	0.80596
A0A0G2K8W9	Pf00169, Pf00307, Pf00435, Pf11971, Pf12128, Pf15410		ENSRNOG00000005434.7		14	Spectrin beta chain OS=Rattus norvegicus OX=10116 GN=Sptbn1 PE=1 SV=1	0	1181.03	57	136	402	123	1	2358	273.3	5.64	1402.02	136	11	1.65135	1.71474	1.65293	1.60697	1.66719	1.50396	1.84152	1.42948	1.7813	1.59271	1	1.6841	1	1.67301	1	0.952005	0.197625	1.00663	0.936182	1.05738	0.541363
P34926		25152		Map1a	3	Microtubule-associated protein 1A OS=Rattus norvegicus OX=10116 GN=Map1a PE=1 SV=1	0	980.489	47	118	324	1	1	2774	299.3	4.94	1154.41	118	0	1.47143	1.79464	2.21071	1.77857	1.42143	0.9625	2.55893	2.21429	2.44286	1.3875	1	2.40536	1	1.8256	1	0.760026	0.241228	1.31757	0.0705071	1.73359	0.0166645
A0A0G2K5C6		25152	ENSRNOG00000014230.6	Map1a	3	Microtubule-associated protein 1A OS=Rattus norvegicus OX=10116 GN=Map1a PE=1 SV=1	0	973.028	43	118	324	1	1	3014	325.4	4.97	1154.92	118	113	1.55008	1.73345	1.76401	1.96265	1.7691	1.70119	1.76401	1.77589	1.95925	1.81098	1	1.83305	1	1.68251	1	1.07635	0.280121	1.08947	0.176954	1.01219	0.837148
D3ZHA0	Pf00307, Pf00630	362332	ENSRNOG00000007281.7	Flnc	4	Filamin-C OS=Rattus norvegicus OX=10116 GN=Flnc PE=1 SV=1	0	816.319	41	101	223	87	1	2726	290.8	5.9	774.78	101	14	1.85199	1.93738	1.96205	1.9981	2.05693	2.05123	2.03605	1.87476	2.20683	2.03542	1	2.03922	1	1.91714	1	1.0617	0.0364784	1.06368	0.295435	1.00186	0.970872
P15205						Microtubule-associated protein 1B OS=Rattus norvegicus OX=10116 GN=Map1b PE=1 SV=3	0	785.627	42	89	263	88	1	2461	269.5	4.81	910.87	89	0	1.0623	1.0982	1.06653	1.10243	1.0169	1.02957	1.07709	1.02746	1.0792	1.04963	1	1.06125	1	1.07568	1	0.975785	0.419273	0.986584	0.517398	1.01107	0.731497
G3V852	Pf00373, Pf01608, Pf02174, Pf08913, Pf09141, Pf09379	313494	ENSRNOG00000016630.6	Tln1	5	RCG55135, isoform CRA_b OS=Rattus norvegicus OX=10116 GN=Tln1 PE=1 SV=1	0	655.641	40	90	151	75	1	2541	269.5	6.2	518.89	90	14	1.45413	1.56269	1.60856	1.69113	1.6682	1.55963	1.59174	1.52141	1.63303	1.63965	1	1.58206	1	1.54179	1	1.06347	0.184873	1.02612	0.513308	0.964874	0.330344
P06687	Pf00122, Pf00689, Pf00690, Pf00702, Pf08282, Pf12710, Pf13246	24213	ENSRNOG00000020263.6	Atp1a3	1	Sodium/potassium-transporting ATPase subunit alpha-3 OS=Rattus norvegicus OX=10116 GN=Atp1a3 PE=1 SV=2	0	631.376	53	55	338	35	1	1013	111.6	5.41	1159.04	55	23	1.09208	1.02772	0.99703	0.962376	0.935644	0.966337	0.983168	0.958416	0.978218	0.954785	1	0.973267	1	1.03894	1	0.918996	0.0468006	0.936785	0.0862983	1.01936	0.205906
C0JPT7	Pf00307, Pf00630	293860	ENSRNOG00000054890.1	Flna	X	Filamin A OS=Rattus norvegicus OX=10116 GN=Flna PE=1 SV=1	0	625.621	38	83	141	72	1	2639	280.3	6.04	537.3	83	1	1.34135	1.52932	1.57444	1.60902	1.57594	1.62406	1.57444	1.54135	1.66767	1.60301	1	1.59449	1	1.4817	1	1.08187	0.170877	1.07612	0.235133	0.994684	0.843256
F1LUD3			ENSRNOG00000028545.4		6	Uncharacterized protein OS=Rattus norvegicus OX=10116 PE=1 SV=2	0	610.724	40	78	176	78	1	5582	584.8	5.59	600.68	78	0	1.35034	1.68707	1.78231	1.95578	1.95068	1.70068	1.94898	1.71088	1.92007	1.86905	1	1.85998	1	1.60658	1	1.16337	0.167237	1.15773	0.16859	0.995147	0.939755
Q5QD51	Pf03832	83425	ENSRNOG00000019549.8	Akap12	1	A-kinase anchor protein 12 OS=Rattus norvegicus OX=10116 GN=Akap12 PE=1 SV=1	0	599.28	48	59	138	59	1	1687	181	4.4	529.49	59	0	1.91165	2.06225	2.1747	2.21486	2.06024	2.08032	2.14659	2.09839	2.33333	2.11847	1	2.19277	1	2.04953	1	1.03364	0.487944	1.06989	0.242697	1.03507	0.439
A0A0G2K9T4	Pf00036, Pf00307, Pf00435, Pf00681, Pf02187, Pf11971, Pf12128, Pf13499, Pf13514, Pf13833		ENSRNOG00000016047.7		5	Microtubule-actin cross-linking factor 1 OS=Rattus norvegicus OX=10116 GN=Macf1 PE=1 SV=1	0	594.127	18	121	157	3	1	7384	834.6	5.38	490.34	121	98	1.13714	1.16141	1.20995	1.26092	1.26092	1.28883	1.25121	1.22816	1.33738	1.27023	1	1.27225	1	1.1695	1	1.08613	0.0124906	1.08786	0.0601102	1.00159	0.956081
A0A0G2JWA8	Pf00036, Pf00307, Pf00435, Pf00681, Pf02187, Pf11971, Pf12128, Pf13499, Pf13514, Pf13833	362587	ENSRNOG00000016047.7	Macf1	5	Microtubule-actin cross-linking factor 1 OS=Rattus norvegicus OX=10116 GN=Macf1 PE=1 SV=1	0	587.672	18	119	155	1	1	7351	830.2	5.41	486.34	119	0	0.978972	1.09579	1.05491	1.4486	1.25935	1.26168	1.18224	1.19626	1.20444	1.32321	1	1.19431	1	1.04322	1	1.26838	0.0172534	1.14483	0.0122777	0.90259	0.110329
F1M779	Pf00637, Pf01394, Pf04053, Pf09268, Pf13838		ENSRNOG00000004291.6		10	Clathrin heavy chain OS=Rattus norvegicus OX=10116 GN=Cltc PE=1 SV=1	0	568.735	40	61	170	61	1	1675	191.4	5.69	602.52	61	0	0.820346	0.73088	0.68759	0.68254	0.670996	0.69697	0.665945	0.666667	0.593074	0.683502	1	0.641895	1	0.746272	1	0.915888	0.189931	0.860135	0.0862145	0.939127	0.178653
P31000	Pf00038, Pf04111, Pf04156, Pf04732, Pf10186	81818		Vim	17	Vimentin OS=Rattus norvegicus OX=10116 GN=Vim PE=1 SV=2	0	548.601	82	48	517	39	1	466	53.7	5.12	1783.45	48	9	2.68243	2.50225	2.45721	2.44369	2.44369	2.18243	2.35586	1.84234	2.61261	2.35661	1	2.27027	1	2.5473	1	0.92514	0.160908	0.891247	0.306755	0.963364	0.739914
A0A0G2JXT8	Pf00307, Pf00630	306204	ENSRNOG00000009470.7	Flnb	15	Filamin B OS=Rattus norvegicus OX=10116 GN=Flnb PE=1 SV=1	0	547.322	36	78	140	67	1	2602	277.7	5.67	500.25	78	0	1.41017	1.59459	1.65978	1.69952	1.68998	1.68998	1.72337	1.68045	1.75199	1.69316	1	1.7186	1	1.55485	1	1.08896	0.138176	1.10532	0.102409	1.01502	0.29307
P06685	Pf00122, Pf00689, Pf00690, Pf00702, Pf08282, Pf12710, Pf13246	24211	ENSRNOG00000030019.4	Atp1a1	2	Sodium/potassium-transporting ATPase subunit alpha-1 OS=Rattus norvegicus OX=10116 GN=Atp1a1 PE=1 SV=1	0	512.244	46	51	221	34	1	1023	113	5.45	793.73	51	0	1.15059	1.06201	0.997047	0.922244	0.866142	0.940945	0.924213	0.991142	0.987205	0.909777	1	0.96752	1	1.06988	1	0.850353	0.0325403	0.904324	0.107485	1.06347	0.138158
P12785	Pf00106, Pf00107, Pf00109, Pf00698, Pf00975, Pf02801, Pf08241, Pf08242, Pf08659, Pf12847, Pf13489, Pf13602, Pf13847, Pf14765	50671	ENSRNOG00000045636.2	Fasn	10	Fatty acid synthase OS=Rattus norvegicus OX=10116 GN=Fasn PE=1 SV=3	0	505.532	29	63	157	63	1	2505	272.5	6.39	494.74	63	0	1.95114	1.80293	1.71824	1.63518	1.61726	1.68078	1.61075	1.62704	1.64169	1.64441	1	1.62649	1	1.8241	1	0.901488	0.0637167	0.891667	0.0450696	0.989105	0.439933
P06686	Pf00122, Pf00689, Pf00690, Pf00702, Pf08282, Pf12710, Pf13246	24212	ENSRNOG00000007290.6	Atp1a2	13	Sodium/potassium-transporting ATPase subunit alpha-2 OS=Rattus norvegicus OX=10116 GN=Atp1a2 PE=1 SV=1	0	502.806	45	52	244	32	1	1020	112.1	5.55	852.99	52	1	2.3434	2.11698	1.94151	1.83774	1.78113	2.01509	1.88113	1.93396	2.01509	1.87799	1	1.9434	1	2.13396	1	0.880047	0.132964	0.910698	0.195285	1.03483	0.462207
Q9JMB3	Pf00373, Pf04382, Pf05902, Pf08736, Pf09379, Pf09380	116724	ENSRNOG00000016724.8	Epb41l3	9	Erythrocyte membrane protein band 4.1-like 3 OS=Rattus norvegicus OX=10116 GN=Epb41l3 PE=1 SV=1	0	502.085	46	49	152	2	1	1105	122.4	5.12	547.63	49	42	1.44044	1.42382	1.39751	1.48338	1.3338	1.38504	1.39889	1.45568	1.53186	1.40074	1	1.46214	1	1.42059	1	0.986025	0.685982	1.02925	0.362864	1.04384	0.352347
P12839	Pf00038, Pf07888, Pf10186, Pf12128	24588		Nefm	15	Neurofilament medium polypeptide OS=Rattus norvegicus OX=10116 GN=Nefm PE=1 SV=4	0	498.22	58	52	345	47	1	846	95.7	4.79	1248.2	52	3	2.29767	2.48837	2.37442	2.48837	2.54884	2.34419	2.66744	2.26279	2.78605	2.46047	1	2.57209	1	2.38682	1	1.03085	0.42085	1.07762	0.331501	1.04537	0.54644
F1LNF0	Pf00063, Pf01576	308572	ENSRNOG00000020014.7	Myh14	1	Myosin heavy chain 14 OS=Rattus norvegicus OX=10116 GN=Myh14 PE=1 SV=1	0	496.482	36	71	112	64	1	2000	228.8	5.55	397.96	71	6	1.46824	1.50222	1.56573	1.48597	1.57164	1.5288	1.54357	1.45643	1.64697	1.5288	1	1.54899	1	1.51206	1	1.01107	0.680657	1.02442	0.583748	1.0132	0.754887
G3V874	Pf00373, Pf04382, Pf05902, Pf08736, Pf09379, Pf09380	116724	ENSRNOG00000016724.8	Epb41l3	9	Erythrocyte membrane protein band 4.1-like 3 OS=Rattus norvegicus OX=10116 GN=Epb41l3 PE=1 SV=1	0	494.052	51	49	154	2	1	963	107	5.24	551.25	49	0	1.9359	1.91941	1.76557	1.91575	1.91941	2.15568	1.82234	1.90659	1.97436	1.99695	1	1.9011	1	1.87363	1	1.06582	0.268848	1.01466	0.714046	0.952002	0.350391
A0A0G2KBB9	Pf00023, Pf00531, Pf00791, Pf03326, Pf12796, Pf13606, Pf13637, Pf13857		ENSRNOG00000011076.8		2	Ankyrin 2 OS=Rattus norvegicus OX=10116 GN=Ank2 PE=1 SV=1	0	464.524	19	68	120	19	1	3963	433.3	5.16	409.57	68	45	1.08671	1.15428	1.14977	1.10248	1.15428	1.09459	1.27703	1.11261	1.1295	1.11712	1	1.17305	1	1.13026	1	0.988376	0.671325	1.03786	0.491624	1.05007	0.370362
P47819	Pf00038, Pf01576, Pf04732, Pf05761, Pf12128	24387	ENSRNOG00000002919.9	Gfap	10	Glial fibrillary acidic protein OS=Rattus norvegicus OX=10116 GN=Gfap PE=1 SV=2	0	459.922	85	48	486	33	1	430	49.9	5.44	1615.26	48	14	2.45902	2.52693	2.53162	2.67213	2.71194	2.33489	2.39578	2.25527	2.53162	2.57299	1	2.39422	1	2.50585	1	1.02679	0.611068	0.955452	0.250578	0.930522	0.281603
D3ZDT1	Pf00373, Pf05902, Pf08736, Pf09379, Pf09380	309557	ENSRNOG00000012346.8	Epb4.1l2; Epb41l2	1	Erythrocyte membrane protein band 4.1-like 2 OS=Rattus norvegicus OX=10116 GN=Epb41l2 PE=1 SV=3	0	459.686	55	50	164	1	1	926	102.5	5.35	556.85	50	0	0.346908	0.388135	0.452991	0.399196	0.528909	0.493715	0.446456	0.520362	0.450478	0.47394	1	0.472432	1	0.396011	1	1.19678	0.190744	1.19298	0.122343	0.996818	0.975176
D3ZM69	Pf00373, Pf04382, Pf05902, Pf08736, Pf09379, Pf09380	309557	ENSRNOG00000012346.8	Epb4.1l2; Epb41l2	1	Erythrocyte membrane protein band 4.1-like 2 OS=Rattus norvegicus OX=10116 GN=Epb41l2 PE=1 SV=2	0	446.479	51	50	157	1	1	996	110.6	5.43	526.57	50	49	0.556092	0.559107	0.568154	0.524729	0.537394	0.533776	0.557298	0.622437	0.572376	0.531966	1	0.584037	1	0.561118	1	0.948047	0.00506732	1.04085	0.316087	1.09788	0.060187
P47942	Pf01979, Pf07969, Pf13147, Pf13594	25416	ENSRNOG00000009625.6	Dpysl2	15	Dihydropyrimidinase-related protein 2 OS=Rattus norvegicus OX=10116 GN=Dpysl2 PE=1 SV=1	0	442.772	68	28	247	23	1	572	62.2	6.38	1008.99	28	7	1.94746	1.90018	1.9282	1.87566	1.93345	1.64974	1.92995	1.58494	1.76357	1.81961	1	1.75949	1	1.92528	1	0.945118	0.294412	0.913887	0.174552	0.966955	0.672302
G3V6P7	Pf00063, Pf01496, Pf01576, Pf01765, Pf02736, Pf03962, Pf04111, Pf04156, Pf05266, Pf05911, Pf06637, Pf07888, Pf09726, Pf09731, Pf11068, Pf11559, Pf12128, Pf13094, Pf13166	100911597; 25745	ENSRNOG00000004860.6; ENSRNOG00000049236.2	LOC100911597; Myh9; Myh9l1	7	Myosin, heavy polypeptide 9, non-muscle OS=Rattus norvegicus OX=10116 GN=Myh9 PE=1 SV=1	0	442.76	34	70	122	4	1	1960	226.3	5.66	418.94	70	61	1.51662	1.60272	1.65559	1.54834	1.60574	1.57553	1.50604	1.49396	1.5997	1.57654	1	1.53323	1	1.59164	1	0.990509	0.747338	0.963303	0.32829	0.972533	0.310246
F1M853	Pf00038, Pf01576, Pf03276, Pf03962, Pf04111, Pf04156, Pf05104, Pf05557, Pf07888, Pf08317, Pf09606, Pf10186, Pf12128, Pf13779	311483	ENSRNOG00000005958.8	Rrbp1	3	Ribosome-binding protein 1 OS=Rattus norvegicus OX=10116 GN=Rrbp1 PE=1 SV=3	0	439.742	57	74	128	74	1	1453	157.4	9.07	377.82	74	0	1.50452	1.59187	1.57078	1.62651	1.57229	1.59789	1.50452	1.51657	1.57681	1.5989	1	1.53263	1	1.55572	1	1.02775	0.231394	0.985157	0.540295	0.958556	0.0721804
D3ZA84	Pf00373, Pf01608, Pf02174, Pf08913, Pf09141, Pf09379		ENSRNOG00000018373.8		8	Talin 2 OS=Rattus norvegicus OX=10116 GN=Tln2 PE=1 SV=3	0	437.268	31	68	108	52	1	2542	271.5	5.55	365.34	68	1	0.784658	0.850277	0.928835	0.959335	0.927911	0.934381	0.931608	0.96488	0.961183	0.940542	1	0.952557	1	0.85459	1	1.10058	0.114805	1.11464	0.0848748	1.01277	0.446166
P63018	Pf00012, Pf02463, Pf06723	24468		Hspa8	8	Heat shock cognate 71 kDa protein OS=Rattus norvegicus OX=10116 GN=Hspa8 PE=1 SV=1	0	435.604	56	40	208	26	1	646	70.8	5.52	703.91	40	14	1.0795	1.09937	1.10356	1.09205	1.10042	1.03347	1.07322	0.941423	0.938285	1.07531	1	0.98431	1	1.09414	1	0.982792	0.44657	0.899618	0.0714873	0.91537	0.138042
F1LRZ7	Pf00038, Pf07142, Pf10186, Pf15035	24587	ENSRNOG00000008716.6	Nefh	14	Neurofilament heavy polypeptide OS=Rattus norvegicus OX=10116 GN=Nefh PE=1 SV=1	0	411.677	42	52	211	48	1	1064	114.3	5.81	608.66	52	5	2.04051	2.20256	2.19616	2.44136	2.34115	2.08955	2.38166	1.99147	2.63966	2.29069	1	2.3376	1	2.14641	1	1.06722	0.286073	1.08907	0.383951	1.02048	0.838352
P82995	Pf00183, Pf02518, Pf13589	299331; 103692716	ENSRNOG00000007219.7; ENSRNOG00000059714.1	Hsp90aa1; LOC103692716	6	Heat shock protein HSP 90-alpha OS=Rattus norvegicus OX=10116 GN=Hsp90aa1 PE=1 SV=3	0	402.031	49	43	178	26	1	733	84.8	5.01	611.68	43	17	0.6917	0.642292	0.619895	0.607378	0.606061	0.635705	0.587615	0.64888	0.547431	0.616381	1	0.594642	1	0.651296	1	0.946392	0.208557	0.913014	0.193917	0.964731	0.522303
M0R6K0	Pf00053, Pf00055, Pf00769, Pf01576, Pf04012, Pf06008, Pf07111, Pf11740, Pf12072, Pf12128, Pf12795, Pf13514, Pf13851, Pf13868, Pf14362, Pf14662, Pf15558, Pf15619	25473	ENSRNOG00000047768.2	Lamb2	8	Laminin subunit beta-2 OS=Rattus norvegicus OX=10116 GN=Lamb2 PE=1 SV=1	0	401.055	35	53	86	53	1	1801	196.4	6.8	293.77	53	0	1.35524	1.49296	1.53678	1.75274	1.65884	1.72926	1.62754	1.64319	1.85133	1.71362	1	1.70736	1	1.46166	1	1.17238	0.0149231	1.16809	0.0532996	0.996347	0.939465
P13233	Pf01591, Pf05881, Pf06414, Pf08302, Pf13207, Pf13238, Pf13401, Pf13671	25275	ENSRNOG00000017496.4	Cnp	10	2',3'-cyclic-nucleotide 3'-phosphodiesterase OS=Rattus norvegicus OX=10116 GN=Cnp PE=1 SV=2	0	399.755	66	39	472	37	1	420	47.2	8.9	1524.31	39	2	2.84262	2.61259	2.54964	2.4092	2.68523	2.49637	2.45521	2.4431	2.71671	2.53027	1	2.53834	1	2.66828	1	0.948276	0.316584	0.951301	0.360923	1.00319	0.949954
P11980	Pf00224, Pf02887	25630	ENSRNOG00000011329.7	Pkm	8	Pyruvate kinase PKM OS=Rattus norvegicus OX=10116 GN=Pkm PE=1 SV=3	0	396.572	63	32	200	7	1	531	57.8	7.06	704.06	32	28	0.665475	0.707648	0.7198	0.70193	0.715511	0.724803	0.668335	0.708363	0.536097	0.714081	1	0.637598	1	0.697641	1	1.02357	0.406767	0.913934	0.33313	0.892893	0.218685
P19527	Pf00038, Pf01576	83613	ENSRNOG00000013658.3	Nefl	15	Neurofilament light polypeptide OS=Rattus norvegicus OX=10116 GN=Nefl PE=1 SV=3	0	395.452	71	47	275	43	1	542	61.3	4.65	957.59	47	0	2.61985	2.43099	2.38257	2.84262	2.45521	2.46247	2.84262	2.20823	2.9661	2.58676	1	2.67232	1	2.4778	1	1.04397	0.499721	1.0785	0.472808	1.03307	0.764996
G3V9Y1	Pf00063, Pf00769, Pf01496, Pf01576, Pf02736, Pf02841, Pf04111, Pf05622, Pf05667, Pf05911, Pf06637, Pf07888, Pf09726, Pf09731, Pf12128, Pf13094, Pf13514	79433	ENSRNOG00000002886.6	Myh10	10	Myosin, heavy polypeptide 10, non-muscle, isoform CRA_b OS=Rattus norvegicus OX=10116 GN=Myh10 PE=1 SV=1	0	392.938	30	61	115	43	1	1976	228.9	5.54	393.22	61	5	0.967471	1.03568	1.10178	1.10493	1.05352	1.02623	1.05352	1.07345	1.0766	1.06156	1	1.06786	1	1.03498	1	1.02568	0.587417	1.03177	0.451396	1.00593	0.807407
Q62812	Pf00063, Pf01576, Pf01765, Pf02736, Pf03962, Pf04111, Pf04156, Pf05911, Pf06637, Pf07888, Pf09726, Pf09731, Pf11559, Pf12128, Pf13094, Pf13166	100911597; 25745		LOC100911597; Myh9; Myh9l1	7	Myosin-9 OS=Rattus norvegicus OX=10116 GN=Myh9 PE=1 SV=3	0	392.538	31	64	109	1	1	1961	226.2	5.6	363.21	64	0	1.39601	1.27148	1.42715	1.21918	1.22042	1.24533	1.15567	1.2142	1.30635	1.22831	1	1.2254	1	1.36488	1	0.899939	0.0475005	0.89781	0.0973274	0.997634	0.951264
P68370	Pf00091, Pf03953	64158	ENSRNOG00000060728.1	Tuba1a	7	Tubulin alpha-1A chain OS=Rattus norvegicus OX=10116 GN=Tuba1a PE=1 SV=1	0	392.12	59	24	352	6	1	451	50.1	5.06	1384.48	24	25	1.81891	1.74359	1.76763	1.59936	1.77724	1.46955	1.78526	1.38301	1.67949	1.61538	1	1.61592	1	1.77671	1	0.9092	0.154063	0.909501	0.259313	1.00033	0.997326
Q3KRE8	Pf00091, Pf03953, Pf10644	291081	ENSRNOG00000017445.5	Tubb2b	17	Tubulin beta-2B chain OS=Rattus norvegicus OX=10116 GN=Tubb2b PE=1 SV=1	0	390.631	65	25	385	2	1	445	49.9	4.89	1330.07	25	33	1.76065	1.59618	1.5301	1.47283	1.4141	1.53744	1.42291	1.42731	1.52129	1.47479	1	1.45717	1	1.62898	1	0.905349	0.116644	0.894531	0.0857139	0.988052	0.731825
G3V7C6	Pf00091, Pf03953, Pf10644		ENSRNOG00000010170.5		3	Tubulin beta chain OS=Rattus norvegicus OX=10116 GN=Tubb4b PE=1 SV=2	0	389.253	56	24	399	1	1	548	61.1	4.86	1371.99	24	10	1.93656	1.84808	1.86144	1.66277	1.69282	1.64441	1.64608	1.71119	1.68948	1.66667	1	1.68225	1	1.88203	1	0.885571	0.00224005	0.89385	0.00398639	1.00935	0.548077
P85108	Pf00091, Pf03953, Pf10644	498736	ENSRNOG00000017558.6	Tubb2a	17	Tubulin beta-2A chain OS=Rattus norvegicus OX=10116 GN=Tubb2a PE=1 SV=1	0	388.977	64	24	399	1	1	445	49.9	4.89	1385.63	24	0	1.63196	1.46774	1.38416	1.57331	1.42669	1.70381	1.42815	1.44868	1.59677	1.56794	1	1.4912	1	1.49462	1	1.04905	0.535169	0.997711	0.971531	0.95106	0.46916
A0A0G2JZ56	Pf00023, Pf00531, Pf00791, Pf12796, Pf13606, Pf13637, Pf13857		ENSRNOG00000011076.8		2	Ankyrin 2 OS=Rattus norvegicus OX=10116 GN=Ank2 PE=1 SV=1	0	386.362	31	54	105	5	1	1848	202.5	6.25	356.42	54	0	0.972406	1.03642	1.07947	1.16336	1.13135	1.24062	1.13466	1.14901	1.12914	1.17844	1	1.1376	1	1.02943	1	1.14475	0.0294916	1.10508	0.0268714	0.965345	0.283181
B4F7C2	Pf00091, Pf03953, Pf10644	29213	ENSRNOG00000047505.2	Tubb4a	9	Tubulin beta chain OS=Rattus norvegicus OX=10116 GN=Tubb4a PE=1 SV=1	0	383.31	66	24	381	4	1	444	49.6	4.88	1300.13	24	0	2.3873	2.40779	2.3873	2.09836	2.08811	2.05533	1.92828	2.04098	2.10041	2.0806	1	2.02322	1	2.39413	1	0.869044	2.83135e-05	0.845078	0.00189031	0.972423	0.33274
A0A0G2JSH5	Pf00273	24186	ENSRNOG00000002911.5	Alb	14	Serum albumin OS=Rattus norvegicus OX=10116 GN=Alb PE=1 SV=1	0	376.438	56	38	167	2	1	608	68.7	6.48	564.74	38	37	0.899911	0.865058	0.693476	1.01966	0.971403	1.03932	0.873995	0.904379	0.670241	1.01013	1	0.816205	1	0.819482	1	1.23264	0.0464398	0.996001	0.974757	0.808021	0.0637059
P02770	Pf00273	24186		Alb	14	Serum albumin OS=Rattus norvegicus OX=10116 GN=Alb PE=1 SV=2	0	376.4	56	38	167	2	1	608	68.7	6.48	565.27	38	0	0.78515	0.751975	0.687994	0.85545	0.759084	0.876777	0.763033	0.804107	0.614534	0.830437	1	0.727225	1	0.741706	1	1.11963	0.126478	0.980476	0.832729	0.875713	0.20375
G3V8L3	Pf00038, Pf00932, Pf12128	60374	ENSRNOG00000019638.7	Lmna	2	Lamin A, isoform CRA_b OS=Rattus norvegicus OX=10116 GN=Lmna PE=1 SV=1	0	371.195	62	43	115	41	1	665	74.3	6.98	430.91	43	2	1.49486	1.48311	1.43612	1.58003	1.66814	1.46843	1.59618	1.35095	1.60499	1.5722	1	1.51738	1	1.47137	1	1.06853	0.170942	1.03127	0.617684	0.965131	0.617244
P34058	Pf00183, Pf02518, Pf13589	301252	ENSRNOG00000019834.6	Hsp90ab1	9	Heat shock protein HSP 90-beta OS=Rattus norvegicus OX=10116 GN=Hsp90ab1 PE=1 SV=4	0	368.983	53	40	158	21	1	724	83.2	5.03	534.34	40	2	0.977208	0.961064	0.956315	0.91358	0.950617	0.973409	0.918329	0.962013	0.883191	0.945869	1	0.921178	1	0.964862	1	0.980315	0.363644	0.954724	0.138564	0.973896	0.438124
A0A0G2K0M8	Pf00041, Pf00047, Pf07654, Pf07679, Pf07686, Pf08205, Pf13895, Pf13927		ENSRNOG00000031890.6		8	Neural cell adhesion molecule 1 OS=Rattus norvegicus OX=10116 GN=Ncam1 PE=1 SV=1	0	368.944	40	39	184	12	1	1016	108.5	4.87	660.52	39	29	0.815789	0.819079	0.817434	0.723684	0.800164	0.788651	0.861842	0.824013	0.772204	0.770833	1	0.819353	1	0.817434	1	0.942991	0.122137	1.00235	0.944707	1.06294	0.240593
P69897	Pf00091, Pf03953, Pf10644	29214	ENSRNOG00000061216.1	Tubb5	20	Tubulin beta-5 chain OS=Rattus norvegicus OX=10116 GN=Tubb5 PE=1 SV=1	0	367.657	65	24	378	3	1	444	49.6	4.89	1282.12	24	0	0.946026	0.901865	0.975466	0.969578	1.06379	0.983317	0.974485	1.00393	0.995093	1.00556	1	0.991168	1	0.941119	1	1.06847	0.150877	1.05318	0.0961558	0.985686	0.663095
D4A8U7	Pf01302, Pf05622, Pf05667, Pf06160, Pf12128, Pf12455, Pf15035	29167	ENSRNOG00000010048.6	Dctn1	4	Dynactin 1, isoform CRA_a OS=Rattus norvegicus OX=10116 GN=Dctn1 PE=1 SV=2	0	364.77	38	46	88	45	1	1281	141.9	5.9	303.08	46	0	1.03885	1.08657	1.11432	1.16315	1.12209	1.1576	1.1121	1.13873	1.16426	1.14761	1	1.13836	1	1.07991	1	1.06269	0.056803	1.05413	0.0937127	0.991941	0.664814
Q9QXQ0	Pf00307, Pf00435, Pf08726, Pf11971, Pf13499	63836	ENSRNOG00000020433.7	Actn4	1	Alpha-actinin-4 OS=Rattus norvegicus OX=10116 GN=Actn4 PE=1 SV=2	0	360.834	52	43	105	29	1	911	104.8	5.44	357.83	43	14	1.03043	1.0703	1.08709	1.00944	1.05037	1.03882	1.04512	1.06296	1.09864	1.03288	1	1.06891	1	1.06261	1	0.972021	0.225284	1.00592	0.798001	1.03488	0.144439
Q5XIF6	Pf00091, Pf03953	316531	ENSRNOG00000003597.5	Tuba4a	9	Tubulin alpha-4A chain OS=Rattus norvegicus OX=10116 GN=Tuba4a PE=1 SV=1	0	349.956	50	21	311	4	1	448	49.9	5.06	1212.57	21	0	2.49085	2.34942	1.56739	1.67388	1.61231	1.24126	1.97504	1.11148	1.6173	1.50915	1	1.56794	1	2.13588	1	0.70657	0.119511	0.734095	0.21038	1.03896	0.846444
D3ZC56	Pf00036, Pf00307, Pf00435, Pf00681, Pf02187, Pf11971, Pf13499, Pf13514, Pf13833		ENSRNOG00000012207.8		9	Dystonin OS=Rattus norvegicus OX=10116 GN=Dst PE=1 SV=3	0	347.747	10	75	90	73	1	7512	846.7	5.34	279.61	75	1	1.24346	1.27749	1.35995	1.3678	1.37827	1.34948	1.34555	1.36257	1.40314	1.36518	1	1.37042	1	1.29363	1	1.05531	0.114754	1.05936	0.117348	1.00384	0.796981
Q3T1H3	Pf00041, Pf00047, Pf07654, Pf07679, Pf08205, Pf13895, Pf13927	24586		Ncam1	8	Ncam1 protein OS=Rattus norvegicus OX=10116 GN=Ncam1 PE=2 SV=1	0	347.473	44	34	185	7	1	849	93.5	4.93	666.63	34	0	1.11251	1.0388	0.869059	0.883608	0.85257	0.99709	0.954413	0.982541	1.0097	0.91109	1	0.982218	1	1.00679	1	0.904945	0.320226	0.975594	0.755968	1.07807	0.202666
Q4QRB4	Pf00091, Pf03953, Pf10644	246118	ENSRNOG00000017209.6	Tubb3	19	Tubulin beta-3 chain OS=Rattus norvegicus OX=10116 GN=Tubb3 PE=1 SV=1	0	345.981	66	24	308	8	1	450	50.4	4.93	1081.58	24	2	1.73375	1.64706	1.61765	1.60836	1.47523	1.65015	1.54954	1.5356	1.66099	1.57792	1	1.58204	1	1.66615	1	0.947042	0.235256	0.94952	0.186448	1.00262	0.953129
G3V9G5	Pf00038	308709	ENSRNOG00000014030.7	Synm	1	RCG24674, isoform CRA_b OS=Rattus norvegicus OX=10116 GN=Synm PE=1 SV=2	0	340.581	35	53	86	52	1	1557	172.8	5.1	302.31	53	1	1.53173	1.71012	1.78731	1.76158	1.8422	1.86964	1.81818	1.77702	2.05317	1.82447	1	1.88279	1	1.67639	1	1.08834	0.14649	1.12312	0.145977	1.03196	0.560284
Q63560	Pf05217	29457		Map6	1	Microtubule-associated protein 6 OS=Rattus norvegicus OX=10116 GN=Map6 PE=1 SV=1	0	328.203	56	39	96	39	1	952	100.4	9.44	358.63	39	0	1.02323	1.2079	1.2381	1.24158	1.14518	1.16492	1.14286	1.21951	1.22997	1.18389	1	1.19744	1	1.15641	1	1.02377	0.726736	1.03549	0.601879	1.01145	0.753184
P23565	Pf00038, Pf04732, Pf10186	24503		Ina	1	Alpha-internexin OS=Rattus norvegicus OX=10116 GN=Ina PE=1 SV=2	0	326.277	59	36	219	2	1	505	56.1	5.22	719.14	36	28	2.51174	2.45775	2.1784	2.42019	2.48592	2.47418	2.61268	2.23005	3.10329	2.46009	1	2.64867	1	2.38263	1	1.03251	0.502591	1.11166	0.385015	1.07665	0.498319
A0A0G2K3K2	Pf00022	81822	ENSRNOG00000034254.4	Actb	12	Actin, cytoplasmic 1 OS=Rattus norvegicus OX=10116 GN=Actb PE=1 SV=1	0	324.778	60	21	258	8	1	378	42.1	5.48	938.25	21	18	1.4782	1.51055	1.55977	1.35443	1.47398	1.44866	1.41069	1.40928	1.41913	1.42569	1	1.41303	1	1.51617	1	0.940322	0.105563	0.931973	0.0125174	0.991121	0.746231
Q62952	Pf01979, Pf04909, Pf13147, Pf13594	25418	ENSRNOG00000018992.7	Dpysl3	18	Dihydropyrimidinase-related protein 3 OS=Rattus norvegicus OX=10116 GN=Dpysl3 PE=1 SV=2	0	322.372	62	24	89	19	1	570	61.9	6.49	329.7	24	1	1.19623	1.31447	1.37484	1.33333	1.27799	1.26164	1.26289	1.2956	1.26164	1.29099	1	1.27338	1	1.29518	1	0.996763	0.944665	0.983166	0.70511	0.986359	0.510013
F1LQN3	Pf02453		ENSRNOG00000004621.8		14	Reticulon OS=Rattus norvegicus OX=10116 GN=Rtn4 PE=1 SV=1	0	321.482	40	33	90	33	1	1163	126.3	4.49	348.84	33	0	1.37255	1.35817	1.33987	1.39346	1.26275	1.32157	1.27843	1.33203	1.41176	1.32593	1	1.34074	1	1.35686	1	0.9772	0.471639	0.988118	0.706657	1.01117	0.797845
F1LNT0	Pf01979, Pf13147, Pf13594	25417	ENSRNOG00000027582.5	Dpysl4	1	Dihydropyrimidinase-related protein 4 OS=Rattus norvegicus OX=10116 GN=Dpysl4 PE=4 SV=1	0	319.276	63	27	103	27	1	572	61.9	6.98	386.67	27	0	0.90969	0.906867	0.937912	1.03104	0.906867	0.902164	0.913452	0.969897	0.929445	0.946692	1	0.937598	1	0.918156	1	1.03108	0.546298	1.02117	0.375237	0.990394	0.851073
A0A0G2K8V2	Pf01044	305679	ENSRNOG00000010765.7	Vcl	15	Vinculin OS=Rattus norvegicus OX=10116 GN=Vcl PE=1 SV=1	0	313.545	45	59	94	59	1	1134	123.5	5.71	299.37	59	0	1.62927	1.69431	1.68455	1.77236	1.69431	1.76911	1.67967	1.61301	1.72358	1.74526	1	1.67209	1	1.66938	1	1.04545	0.0801866	1.00162	0.946556	0.958075	0.14906
P06761	Pf00012, Pf01968, Pf06723	25617	ENSRNOG00000018294.6	Hspa5	3	Endoplasmic reticulum chaperone BiP OS=Rattus norvegicus OX=10116 GN=Hspa5 PE=1 SV=1	0	311.108	50	31	93	28	1	654	72.3	5.16	326.67	31	0	0.813439	0.897436	0.882405	0.934571	0.88771	0.918656	0.823165	0.846154	0.83908	0.913646	1	0.836133	1	0.864427	1	1.05694	0.168199	0.967269	0.349658	0.915161	0.00722521
M0RD14	Pf00224, Pf02887		ENSRNOG00000047276.2		20	Pyruvate kinase OS=Rattus norvegicus OX=10116 PE=3 SV=2	0	310.746	58	28	161	4	1	486	52.7	7.83	567.75	28	0	0.55296	0.436656	0.441329	0.424714	0.458463	0.46729	0.450675	0.492731	0.466251	0.450156	1	0.469886	1	0.476982	1	0.943759	0.540771	0.985123	0.867641	1.04383	0.331282
A0A0G2JW88	Pf00418	367171	ENSRNOG00000020748.7	Map4	8	Microtubule-associated protein OS=Rattus norvegicus OX=10116 GN=Map4 PE=1 SV=1	0	309.693	20	36	92	5	1	2201	233.3	5.62	309.91	36	30	1.59342	1.72795	1.61286	1.52915	1.41854	1.50673	1.48132	1.50673	1.56951	1.4848	1	1.51918	1	1.64474	1	0.902757	0.0411886	0.923659	0.0641814	1.02315	0.466257
A0A0G2K3Q6	Pf00274		ENSRNOG00000011452.8		10	Fructose-bisphosphate aldolase OS=Rattus norvegicus OX=10116 GN=Aldoc PE=1 SV=1	0	306.613	63	27	129	24	1	373	40.5	6.86	458.54	27	3	1.55347	1.49422	1.46965	1.62283	1.63728	1.35983	1.57803	1.29624	1.4422	1.53998	1	1.43882	1	1.50578	1	1.02271	0.733166	0.955534	0.475315	0.934313	0.451759
P46462	Pf00004, Pf00910, Pf01057, Pf01078, Pf02359, Pf02933, Pf05496, Pf05673, Pf06068, Pf07724, Pf07726, Pf07728, Pf09336, Pf13191, Pf13207, Pf13401	116643	ENSRNOG00000034242.3	Vcp	5	Transitional endoplasmic reticulum ATPase OS=Rattus norvegicus OX=10116 GN=Vcp PE=1 SV=3	0	305.958	51	39	90	39	1	806	89.3	5.26	284.18	39	0	0.852329	0.946482	0.978196	1.08424	1.00892	1.00694	0.989098	1.02081	1.02478	1.03337	1	1.01156	1	0.925669	1	1.11635	0.0773462	1.09279	0.0950091	0.9789	0.477244
Q9Z1P2	Pf00036, Pf00307, Pf00435, Pf08726, Pf11971, Pf13405, Pf13499	81634	ENSRNOG00000056756.1	Actn1	6	Alpha-actinin-1 OS=Rattus norvegicus OX=10116 GN=Actn1 PE=1 SV=1	0	300.693	45	36	86	23	1	892	102.9	5.38	284.2	36	0	1.83893	1.77852	1.74664	1.65101	1.77181	1.78188	1.65101	1.70302	1.8557	1.7349	1	1.73658	1	1.78803	1	0.970285	0.34786	0.971223	0.486082	1.00097	0.983097
D4A5I9	Pf00063	315840	ENSRNOG00000011852.8	Myo6	8	Myosin VI OS=Rattus norvegicus OX=10116 GN=Myo6 PE=1 SV=3	0	300.269	40	49	76	47	1	1285	148	8.41	260.09	49	2	1.3705	1.23621	1.17626	1.11751	1.11271	1.22782	1.18705	1.25659	1.30576	1.15268	1	1.2498	1	1.26099	1	0.914105	0.189696	0.991125	0.875375	1.08426	0.129487
A0A140UHX6	Pf00169, Pf00307, Pf00435, Pf11971, Pf15410	314251	ENSRNOG00000006911.7	Sptb	6	Spectrin beta chain OS=Rattus norvegicus OX=10116 GN=Sptb PE=1 SV=1	0	297.191	23	50	76	41	1	2329	267.9	5.45	235.31	50	1	0.838894	0.879886	0.938036	0.978074	0.981888	0.958055	0.958055	1.0143	0.985701	0.972672	1	0.986018	1	0.885605	1	1.09831	0.0427342	1.11338	0.0383966	1.01372	0.495989
G3V6D3	Pf00006, Pf00306, Pf02874	171374	ENSRNOG00000002840.4	Atp5b	7	ATP synthase subunit beta OS=Rattus norvegicus OX=10116 GN=Atp5f1b PE=1 SV=1	0	295.304	48	19	103	19	1	529	56.3	5.27	360.62	19	0	0.708812	0.726437	0.756322	0.755556	0.7341	0.744828	0.764751	0.754789	0.718008	0.744828	1	0.745849	1	0.730524	1	1.01958	0.399586	1.02098	0.483313	1.00137	0.950625
F1M6Q2	Pf04111, Pf15035	313663	ENSRNOG00000008334.8	Crocc	5	Ciliary rootlet coiled-coil, rootletin OS=Rattus norvegicus OX=10116 GN=Crocc PE=1 SV=2	0	293.454	32	67	78	66	1	1986	224.6	5.39	226.46	67	1	0.169396	0.176172	0.205251	0.20384	0.222756	0.202146	0.209204	0.265951	0.168831	0.20958	1	0.214662	1	0.183606	1	1.14147	0.112904	1.16914	0.362467	1.02425	0.869107
G3V8Q2	Pf00038, Pf04732	24503	ENSRNOG00000020248.6	Ina	1	Alpha-internexin OS=Rattus norvegicus OX=10116 GN=Ina PE=1 SV=1	0	291.826	56	35	195	1	1	506	56.2	5.2	614.74	35	0	2.26346	1.92115	1.96154	1.85385	1.83654	2.07308	2.00962	2.04038	2.27115	1.92115	1	2.10705	1	2.04872	1	0.937735	0.389011	1.02847	0.689915	1.09676	0.173128
Q7TP24	Pf00009, Pf00025, Pf00405, Pf01926, Pf09439, Pf12974	300965		Srprb	8	Ba1-667 OS=Rattus norvegicus OX=10116 PE=2 SV=1	0	289.137	36	35	87	6	1	980	107.4	8	275.61	35	29	1.12544	1.12427	1.05275	1.3306	1.33411	1.39742	1.17702	1.11958	1.06213	1.35404	1	1.11958	1	1.10082	1	1.23003	0.00144484	1.01704	0.670759	0.82684	0.00409111
F1MAA7	Pf00052, Pf00053, Pf00055, Pf01576, Pf05130, Pf05483, Pf05557, Pf06160, Pf08317, Pf09969, Pf13514	117036	ENSRNOG00000002680.7	Lamc1	13	Laminin subunit gamma 1 OS=Rattus norvegicus OX=10116 GN=Lamc1 PE=1 SV=1	0	289.127	31	47	79	47	1	1607	177.3	5.22	257.73	47	0	1.52451	1.59804	1.5719	1.97876	1.70098	1.81699	1.61765	1.60458	1.92974	1.83224	1	1.71732	1	1.56481	1	1.1709	0.0326642	1.09746	0.232322	0.937277	0.437394
Q6IMZ3	Pf00191	79125	ENSRNOG00000010668.7	Anxa6	10	Annexin OS=Rattus norvegicus OX=10116 GN=Anxa6 PE=1 SV=1	0	288.269	50	38	93	36	1	673	75.7	5.57	308.96	38	2	1.87954	2.00382	2.03442	2.44742	2.07266	1.60038	2.24092	1.6826	2.15679	2.04015	1	2.02677	1	1.97259	1	1.03425	0.800032	1.02746	0.778583	0.99344	0.966601
P16617	Pf00162	24644	ENSRNOG00000058249.1	Pgk1	X	Phosphoglycerate kinase 1 OS=Rattus norvegicus OX=10116 GN=Pgk1 PE=1 SV=2	0	285.431	64	25	137	25	1	417	44.5	7.9	466.74	25	0	0.64295	0.648124	0.613195	0.636481	0.588616	0.665589	0.600259	0.594437	0.478655	0.630229	1	0.557784	1	0.634756	1	0.992867	0.864761	0.878736	0.134169	0.88505	0.186677
Q05175		64160		Basp1	2	Brain acid soluble protein 1 OS=Rattus norvegicus OX=10116 GN=Basp1 PE=1 SV=2	0	284.768	84	20	138	1	1	220	21.8	4.51	575.92	20	0	1.29958	1.26723	1.47961	1.51336	1.4571	1.37693	1.48242	1.64979	1.53727	1.44913	1	1.55649	1	1.3488	1	1.07438	0.262614	1.15398	0.0653414	1.07409	0.164574
Q5M7W5	Pf00418	367171	ENSRNOG00000020748.7	Map4	8	Microtubule-associated protein 4 OS=Rattus norvegicus OX=10116 GN=Map4 PE=1 SV=1	0	284.439	39	33	84	2	1	1057	110.2	4.73	286.16	33	0	2.13824	2.05206	1.81508	1.76122	1.67684	1.90485	1.76302	1.85278	1.98923	1.78097	1	1.86834	1	2.0018	1	0.889686	0.132937	0.933333	0.317222	1.04906	0.403267
P10860	Pf00208, Pf02812	24399	ENSRNOG00000057367.1	Glud1	16	Glutamate dehydrogenase 1, mitochondrial OS=Rattus norvegicus OX=10116 GN=Glud1 PE=1 SV=2	0	284.024	50	29	81	29	1	558	61.4	8	296.36	29	0	1.99389	1.73282	1.54351	1.51298	1.42595	1.51298	1.52061	1.40153	1.6229	1.48397	1	1.51501	1	1.75674	1	0.844728	0.111009	0.862399	0.171721	1.02092	0.681346
O70511	Pf00023, Pf00531, Pf00791, Pf12796, Pf13606, Pf13637, Pf13857	361833		Ank3	20	Ankyrin-3 OS=Rattus norvegicus OX=10116 GN=Ank3 PE=1 SV=3	0	283.64	19	46	67	1	1	2622	284.3	7.9	222.61	46	31	1.175	1.2131	1.20119	1.3	1.1619	1.2131	1.15952	1.20357	1.27857	1.225	1	1.21389	1	1.19643	1	1.02388	0.532258	1.01459	0.657596	0.99093	0.84482
A0A096MJE6	Pf00041, Pf00147, Pf01683, Pf07974	25567	ENSRNOG00000002468.8	Tnr	13	Tenascin R, isoform CRA_b OS=Rattus norvegicus OX=10116 GN=Tnr PE=1 SV=1	0	283.083	26	28	67	28	1	1358	149.5	4.94	256.96	28	0	1.91762	1.94061	1.90421	2.00575	1.98851	2.10536	2.00575	2.02107	2.27203	2.03321	1	2.09962	1	1.92082	1	1.05851	0.0414607	1.09309	0.108967	1.03266	0.517548
P21807	Pf00038, Pf04732	24688		Prph	7	Peripherin OS=Rattus norvegicus OX=10116 GN=Prph PE=1 SV=1	0	282.818	70	39	180	3	1	468	53.5	5.47	605.77	39	30	2.05533	2.10861	2.06967	2.35246	2.18852	1.9918	2.22541	2.03279	2.46721	2.1776	1	2.2418	1	2.07787	1	1.04799	0.397894	1.0789	0.265295	1.02949	0.71422
A0A0G2K6U1	Pf00004, Pf00910, Pf01078, Pf02359, Pf02933, Pf05272, Pf05496, Pf06068, Pf07724, Pf07728, Pf13173, Pf13191, Pf13207, Pf13401		ENSRNOG00000003905.6		10	Vesicle-fusing ATPase OS=Rattus norvegicus OX=10116 GN=Nsf PE=1 SV=1	0	281.786	49	40	98	39	1	744	82.6	6.95	338.27	40	1	0.72842	0.679283	0.63081	0.631474	0.573705	0.642762	0.612882	0.623506	0.517928	0.615981	1	0.584772	1	0.679504	1	0.906515	0.146969	0.860586	0.0967019	0.949335	0.476769
Q9ER34	Pf00330, Pf00694	79250	ENSRNOG00000024128.6	Aco2	7	Aconitate hydratase, mitochondrial OS=Rattus norvegicus OX=10116 GN=Aco2 PE=1 SV=2	0	281.424	45	32	77	32	1	780	85.4	7.83	277.8	32	0	0.903442	0.815281	0.785055	0.875735	0.764903	0.846348	0.792611	0.811923	0.800168	0.828995	1	0.801567	1	0.834593	1	0.993293	0.913823	0.960429	0.410323	0.966914	0.460426
A0A0G2K0J3	Pf00023, Pf00531, Pf00791, Pf12796, Pf13606, Pf13637, Pf13857		ENSRNOG00000053288.1		20	Ankyrin-3 OS=Rattus norvegicus OX=10116 GN=Ank3 PE=1 SV=1	0	281.04	19	46	68	1	1	2615	284.3	7.93	225	46	0	0.98764	1.04157	1.09888	1.17978	1.13708	1.16404	1.19888	1.29326	1.13483	1.1603	1	1.20899	1	1.0427	1	1.11279	0.0269369	1.15948	0.0414079	1.04196	0.364835
F1MA36	Pf00169, Pf00307, Pf00435, Pf11971, Pf15410	29211	ENSRNOG00000058842.1	Sptbn2	1	Spectrin beta chain OS=Rattus norvegicus OX=10116 GN=Sptbn2 PE=1 SV=2	0	280.109	24	54	71	43	1	2388	270.8	5.83	229.12	54	1	0.892116	0.96888	1.03838	1.08402	1.03838	1.05602	1.06535	1.10892	1.12137	1.05947	1	1.09855	1	0.966459	1	1.09624	0.10359	1.13667	0.0440579	1.03688	0.144211
F1M7P4	Pf00038, Pf04732	24688	ENSRNOG00000052880.1	Prph	7	Peripherin OS=Rattus norvegicus OX=10116 GN=Prph PE=1 SV=1	0	279.742	68	37	177	1	1	473	53.9	5.4	594.18	37	0	2.32738	2.18651	1.93651	2.27579	1.73611	2.43254	1.79563	1.92659	2.22421	2.14815	1	1.98214	1	2.15013	1	0.999077	0.993797	0.92187	0.380786	0.922722	0.536955
P05065	Pf00274	24189	ENSRNOG00000052802.1	Aldoa	1	Fructose-bisphosphate aldolase A OS=Rattus norvegicus OX=10116 GN=Aldoa PE=1 SV=2	0	278.827	68	26	176	23	1	364	39.3	8.09	637.35	26	0	0.848485	0.903409	0.938447	1.00189	0.97822	0.987689	0.949811	0.971591	0.890152	0.989268	1	0.937184	1	0.89678	1	1.10313	0.0268617	1.04505	0.321562	0.947352	0.10858
A0A0G2K079			ENSRNOG00000012906.6		3	Breast carcinoma-amplified sequence 1 homolog OS=Rattus norvegicus OX=10116 GN=Bcas1 PE=1 SV=1	0	275.926	72	26	88	4	1	347	37.5	9.29	283.88	26	23	2.26037	2.59217	2.38479	2.82719	2.39862	2.36866	2.35484	2.29954	2.5576	2.53149	1	2.40399	1	2.41244	1	1.04935	0.537884	0.996498	0.949185	0.949636	0.489188
A0A0G2K1L8			ENSRNOG00000046313.2		2	Brain acid soluble protein 1 OS=Rattus norvegicus OX=10116 GN=Basp1 PE=1 SV=1	0	275.716	84	20	134	1	1	219	21.7	4.51	534.96	20	19	0.921624	0.918791	0.930123	0.939566	0.905571	0.935788	0.936733	1.02361	0.931067	0.926975	1	0.963802	1	0.923513	1	1.00375	0.774261	1.04363	0.252269	1.03973	0.311538
A0A0G2K4V5	Pf00041, Pf00362, Pf03160, Pf07965	25724	ENSRNOG00000005580.6	Itgb4	10	Integrin beta OS=Rattus norvegicus OX=10116 GN=Itgb4 PE=1 SV=1	0	275.213	26	38	49	38	1	1807	200.5	5.9	182.23	38	0	1.55951	1.5626	1.52705	1.53632	1.63988	1.60433	1.66151	1.60124	1.76198	1.59351	1	1.67491	1	1.54972	1	1.02826	0.248334	1.08078	0.060358	1.05108	0.218818
D3ZUL3	Pf00092, Pf01391, Pf13519		ENSRNOG00000001249.8		20	Collagen type VI alpha 1 chain OS=Rattus norvegicus OX=10116 GN=Col6a1 PE=1 SV=1	0	273.179	32	30	105	30	1	1025	108.7	5.36	364.37	30	0	2.29425	2.31264	2.25747	2.68276	2.41149	2.56552	2.47816	2.26437	2.72414	2.55326	1	2.48889	1	2.28812	1	1.11587	0.0297727	1.08774	0.207931	0.97479	0.698011
F1LRV4	Pf00012, Pf06723		ENSRNOG00000016596.3		10	Heat shock 70 kDa protein 4 OS=Rattus norvegicus OX=10116 GN=Hspa4 PE=1 SV=1	0	272.854	44	35	81	32	1	840	94	5.21	282.48	35	1	0.952468	0.896709	0.857404	0.954296	0.865631	0.947898	0.8766	0.887569	0.90128	0.922608	1	0.888483	1	0.902194	1	1.02263	0.634158	0.984802	0.655455	0.963012	0.3107
Q2PQA9	Pf00225, Pf01576, Pf02463, Pf03999, Pf04111, Pf04156, Pf05483, Pf05557, Pf05622, Pf06160, Pf07888, Pf10174, Pf12128, Pf13514, Pf13851, Pf14915	117550	ENSRNOG00000017466.6	Kif5b	17	Kinesin-1 heavy chain OS=Rattus norvegicus OX=10116 GN=Kif5b PE=1 SV=1	0	266.985	43	39	60	30	1	963	109.5	6.44	213.62	39	9	1.43243	1.35907	1.31017	1.29472	1.2574	1.33333	1.27799	1.29215	1.31403	1.29515	1	1.29472	1	1.36722	1	0.947286	0.159357	0.946972	0.121947	0.999669	0.986759
C7C5T2	Pf00365	60416		Pfkp	17	ATP-dependent 6-phosphofructokinase OS=Rattus norvegicus OX=10116 GN=Pfkp PE=2 SV=1	0	266.848	38	29	70	25	1	788	85.7	7.28	226.86	29	5	1.10068	1.10455	1.08616	0.962246	0.842207	0.878025	0.883833	0.924492	0.897386	0.894159	1	0.901904	1	1.09713	1	0.815	0.00487939	0.822059	0.000121619	1.00866	0.846604
Q5U300	Pf00899, Pf02134, Pf09358, Pf10585	314432	ENSRNOG00000019164.7	Uba1	X	Ubiquitin-like modifier-activating enzyme 1 OS=Rattus norvegicus OX=10116 GN=Uba1 PE=1 SV=1	0	266.277	32	30	80	30	1	1058	117.7	5.57	290.26	30	0	0.802135	0.784893	0.794745	0.825944	0.792282	0.833333	0.808703	0.83908	0.728243	0.817187	1	0.792009	1	0.793924	1	1.0293	0.16199	0.997587	0.957066	0.96919	0.516191
G3V7U4	Pf00038, Pf00932, Pf01576, Pf09726, Pf10186, Pf12128		ENSRNOG00000013774.5	LOC497722	18	Lamin-B1 OS=Rattus norvegicus OX=10116 GN=Lmnb1 PE=1 SV=1	0	265.696	54	37	90	33	1	587	66.6	5.16	281.8	37	2	0.334563	0.326773	0.337433	0.355884	0.346453	0.348503	0.346453	0.392374	0.311193	0.35028	1	0.350007	1	0.332923	1	1.05213	0.0154409	1.05131	0.511181	0.99922	0.991342
F1LTJ5	Pf00047, Pf00052, Pf00053, Pf00057, Pf07679, Pf07686, Pf13895, Pf13927		ENSRNOG00000021437.7		5	Uncharacterized protein OS=Rattus norvegicus OX=10116 PE=1 SV=3	0	265.61	23	41	58	41	1	2449	262.9	5.99	206.6	41	0	1.40736	1.38897	1.36209	1.66902	1.44979	1.50212	1.39038	1.37765	1.5983	1.54031	1	1.45545	1	1.38614	1	1.11122	0.0840939	1.05	0.394529	0.944904	0.43273
Q3ZB98						Breast carcinoma-amplified sequence 1 homolog OS=Rattus norvegicus OX=10116 GN=Bcas1 PE=1 SV=3	0	260.842	43	25	74	3	1	589	62.3	5.44	248.78	25	0	1.59833	2.11297	2.29707	2.59205	2.20293	2.05858	2.25523	2.42469	2.38075	2.28452	1	2.35356	1	2.00279	1	1.14067	0.344198	1.17514	0.178402	1.03022	0.700862
P05708	Pf00349, Pf03727	25058		Hk1	20	Hexokinase-1 OS=Rattus norvegicus OX=10116 GN=Hk1 PE=1 SV=4	0	260.374	40	37	101	7	1	918	102.3	6.71	346.82	37	29	0.970988	0.929284	0.884859	0.838622	0.847688	0.922031	0.8767	0.902992	0.893019	0.869447	1	0.890904	1	0.928377	1	0.936523	0.179666	0.959635	0.223258	1.02468	0.478999
Q9JHU0	Pf01979, Pf13147, Pf13594	65208	ENSRNOG00000008996.6	LOC100910964; Dpysl5	6	Dihydropyrimidinase-related protein 5 OS=Rattus norvegicus OX=10116 GN=Dpysl5 PE=1 SV=1	0	258.077	57	27	78	27	1	564	61.5	7.08	279.54	27	0	1.21212	1.17366	1.16317	1.27855	1.10839	1.21911	1.13869	1.18765	1.17366	1.20202	1	1.16667	1	1.18298	1	1.01609	0.733001	0.986207	0.476943	0.970588	0.533458
P14659	Pf00012, Pf06723	60460	ENSRNOG00000006472.5	Hspa2	6	Heat shock-related 70 kDa protein 2 OS=Rattus norvegicus OX=10116 GN=Hspa2 PE=1 SV=2	0	256.104	44	32	106	16	1	633	69.6	5.67	385.89	32	3	0.95988	0.962889	0.966901	1.11535	1.01705	1.08726	0.972919	0.944835	1.00301	1.07322	1	0.973587	1	0.963223	1	1.1142	0.0198791	1.01076	0.573273	0.907165	0.0417497
A0A0G2K9I6	Pf00394, Pf07731, Pf07732	24268	ENSRNOG00000011913.7	Cp	2	Ceruloplasmin OS=Rattus norvegicus OX=10116 GN=Cp PE=1 SV=1	0	255.623	32	32	71	32	1	1084	123.6	5.68	239.05	32	0	1.83137	1.73524	1.64755	1.6796	1.77403	1.93761	1.65093	1.6172	1.99325	1.79708	1	1.75379	1	1.73806	1	1.03396	0.556834	1.00906	0.910385	0.975915	0.775426
D3ZNW5	Pf00041, Pf00047, Pf07679, Pf07686, Pf13882, Pf13895, Pf13927	116690	ENSRNOG00000030515.6	Nfasc	13	Neurofascin OS=Rattus norvegicus OX=10116 GN=Nfasc PE=1 SV=3	0	254.796	33	37	64	9	1	1174	132.1	6.7	218.59	37	27	1.53254	1.45118	1.38018	1.6568	1.48521	1.63462	1.48964	1.55473	1.60799	1.59221	1	1.55079	1	1.45464	1	1.09458	0.119172	1.0661	0.159691	0.973986	0.551774
M0R5J4	Pf00113, Pf03952		ENSRNOG00000028543.2		3	Uncharacterized protein OS=Rattus norvegicus OX=10116 PE=3 SV=1	0	253.421	54	23	228	22	1	434	47	6.37	791.76	23	1	0.426531	0.442347	0.45051	0.45	0.458163	0.501531	0.467857	0.504082	0.40102	0.469898	1	0.457653	1	0.439796	1	1.06845	0.160003	1.0406	0.595396	0.973941	0.738116
P12346	Pf00405, Pf12974	24825	ENSRNOG00000030625.6	Tf	8	Serotransferrin OS=Rattus norvegicus OX=10116 GN=Tf PE=1 SV=3	0	252.131	41	30	83	1	1	698	76.3	7.28	262.52	30	0	1.01931	1.05687	0.93133	1.22103	1.12017	1.23176	1.09764	1.02682	1.02468	1.19099	1	1.04971	1	1.0025	1	1.18801	0.0215168	1.04709	0.346182	0.881381	0.0300648
F7F2F3	Pf00012	294993	ENSRNOG00000010819.6	Hspa4l	2	Heat shock 70 kDa protein 4L OS=Rattus norvegicus OX=10116 GN=Hspa4l PE=1 SV=1	0	249.35	38	36	81	34	1	1017	114.2	5.83	243.62	36	2	0.734959	0.776423	0.786179	0.820325	0.792683	0.83252	0.794309	0.818699	0.773984	0.815176	1	0.795664	1	0.765854	1	1.0644	0.0658943	1.03892	0.216591	0.976064	0.327125
Q68FP1	Pf00626	296654	ENSRNOG00000018991.6	Gsn	3	Gelsolin OS=Rattus norvegicus OX=10116 GN=Gsn PE=1 SV=1	0	247.477	39	31	99	31	1	780	86	6.09	364.13	31	0	2.49318	2.41591	2.38864	2.51591	2.37955	2.39318	2.37727	2.325	2.44091	2.42955	1	2.38106	1	2.43258	1	0.998754	0.957534	0.978823	0.324192	0.980044	0.426286
D4ACB8	Pf00118	288305	ENSRNOG00000001592.6	Cct8	11	Chaperonin subunit 8 (Theta) (Predicted), isoform CRA_a OS=Rattus norvegicus OX=10116 GN=Cct8 PE=1 SV=1	0	243.251	58	28	66	28	1	548	59.6	5.54	239.06	28	0	0.874896	0.849875	0.837364	0.794829	0.774812	0.789825	0.81151	0.840701	0.767306	0.786489	1	0.806505	1	0.854045	1	0.920898	0.00578346	0.944336	0.118898	1.02545	0.41757
A0A0G2K2P5	Pf00595, Pf00625, Pf00791, Pf07653, Pf13180		ENSRNOG00000011077.7		1	Tight junction protein ZO-1 OS=Rattus norvegicus OX=10116 GN=Tjp1 PE=1 SV=1	0	242.207	24	35	59	35	1	1765	197	6.6	199.19	35	0	1.32113	1.42535	1.44789	1.49155	1.47183	1.49859	1.43944	1.48732	1.50141	1.48732	1	1.47606	1	1.39812	1	1.0638	0.0888105	1.05574	0.146366	0.992424	0.610031
P15887	Pf00339, Pf02752	25539	ENSRNOG00000018185.6	Sag	9	S-arrestin OS=Rattus norvegicus OX=10116 GN=Sag PE=1 SV=1	0	241.502	53	25	115	22	1	403	44.9	6.06	408.13	25	3	0.0742857	0.0742857	0.0869643	0.0803571	0.0926786	0.0814286	0.0880357	0.148571	0.0589286	0.0848214	1	0.0985119	1	0.0785119	1	1.08036	0.336229	1.25474	0.496049	1.1614	0.63508
A0A0G2KBC7	Pf00365		ENSRNOG00000057988.1		7	ATP-dependent 6-phosphofructokinase OS=Rattus norvegicus OX=10116 GN=Pfkm PE=1 SV=1	0	237.375	33	25	63	21	1	851	93.5	7.42	234	25	3	1.12403	1.13178	1.16168	1.10963	1.10853	1.08416	1.12735	1.10188	1.12514	1.10078	1	1.11812	1	1.13917	1	0.966299	0.0536011	0.981529	0.209274	1.01576	0.210286
G3V6Y6	Pf00343	25739	ENSRNOG00000007583.7	Pygb	3	Alpha-1,4 glucan phosphorylase OS=Rattus norvegicus OX=10116 GN=Pygb PE=1 SV=2	0	236.2	39	29	67	1	1	846	96.7	6.9	237.78	29	0	3.93527	3.22768	2.79018	1.83482	1.69866	1.85268	2.04911	1.84152	2.09375	1.79539	1	1.99479	1	3.31771	1	0.541153	0.0106955	0.601256	0.0181154	1.11107	0.0952698
P02454	Pf00093, Pf01391, Pf01410	29393	ENSRNOG00000003897.6	Col1a1	10	Collagen alpha-1(I) chain OS=Rattus norvegicus OX=10116 GN=Col1a1 PE=1 SV=5	0	234.164	24	32	137	32	1	1453	137.9	5.92	430.32	32	0	2.10046	2.61644	2.55251	2.38584	2.54338	1.9726	2.5411	2.00685	3.11187	2.30061	1	2.55327	1	2.42314	1	0.949435	0.629964	1.05371	0.734621	1.10982	0.523215
G3V888	Pf00285, Pf00549, Pf02629	24159	ENSRNOG00000016924.8	Acly	10	ATP-citrate synthase OS=Rattus norvegicus OX=10116 GN=Acly PE=1 SV=1	0	234.104	34	39	75	39	1	1101	120.7	7.44	224.12	39	0	1.32056	1.26713	1.23926	1.07201	1.16144	1.12776	1.12544	1.19164	1.10918	1.1204	1	1.14208	1	1.27565	1	0.8783	0.0117567	0.895296	0.0183362	1.01935	0.582268
G3V949	Pf01302, Pf01576, Pf02463, Pf08317, Pf10174, Pf10473, Pf12128, Pf14257	29264	ENSRNOG00000021611.5	Clip2	12	CAP-Gly domain-containing linker protein 2 OS=Rattus norvegicus OX=10116 GN=Clip2 PE=1 SV=1	0	233.995	38	40	55	34	1	1047	115.7	6.54	193.87	40	4	1.18768	1.40616	1.48459	1.53501	1.44118	1.45658	1.45798	1.5042	1.53221	1.47759	1	1.49813	1	1.35948	1	1.08688	0.274962	1.10199	0.203992	1.0139	0.60102
Q5RKI0	Pf00400, Pf04762, Pf08662, Pf14783	360950	ENSRNOG00000028498.5	Wdr1	14	WD repeat-containing protein 1 OS=Rattus norvegicus OX=10116 GN=Wdr1 PE=1 SV=3	0	232.462	52	28	76	28	1	606	66.1	6.62	265.52	28	0	1.6243	1.42179	1.35475	1.48464	1.39944	1.45112	1.43994	1.26536	1.52374	1.44507	1	1.40968	1	1.46695	1	0.985084	0.808958	0.960965	0.633624	0.975515	0.681298
P21575	Pf00169, Pf00350, Pf01031, Pf02212	140694	ENSRNOG00000033835.6	Dnm1	3	Dynamin-1 OS=Rattus norvegicus OX=10116 GN=Dnm1 PE=1 SV=2	0	231.687	36	35	71	24	1	864	97.2	6.87	236.04	35	12	0.960067	0.839434	0.792845	0.793677	0.749584	0.8203	0.762895	0.799501	0.801165	0.787854	1	0.787854	1	0.864115	1	0.911746	0.230187	0.911746	0.211803	1	1
F1MAN8	Pf00052, Pf00053, Pf00054, Pf00055, Pf02210, Pf03302, Pf06008, Pf06009, Pf12128, Pf13514	140433	ENSRNOG00000053691.1	Lama5	3	Laminin subunit alpha 5 OS=Rattus norvegicus OX=10116 GN=Lama5 PE=1 SV=2	0	231.412	11	32	43	32	1	3713	403.5	6.68	151.63	32	0	1.47376	1.3773	1.37872	1.45532	1.44965	1.53191	1.41702	1.44255	1.65674	1.47896	1	1.50544	1	1.40993	1	1.04896	0.171589	1.06774	0.311097	1.0179	0.758735
F7FF45			ENSRNOG00000000417.7		1	Nuclear mitotic apparatus protein 1 OS=Rattus norvegicus OX=10116 GN=Numa1 PE=1 SV=2	0	230.552	21	38	48	37	1	2091	234.8	5.73	150.07	38	1	0.78321	0.856089	0.926199	0.947417	0.950185	0.910517	0.925277	0.962177	0.964022	0.936039	1	0.950492	1	0.855166	1	1.09457	0.134609	1.11147	0.0917917	1.01544	0.466199
F1LMW7		25603	ENSRNOG00000000579.6	Marcks	20	Myristoylated alanine-rich C-kinase substrate OS=Rattus norvegicus OX=10116 GN=Marcks PE=1 SV=3	0	229.099	51	13	60	13	1	309	29.9	4.36	280.49	13	0	1.17909	1.25601	1.35096	1.32572	1.24038	1.02644	1.20433	1.1863	1.25	1.19752	1	1.21354	1	1.26202	1	0.948889	0.561304	0.961587	0.413715	1.01338	0.868781
P53534	Pf00343	25739		Pygb	3	Glycogen phosphorylase, brain form (Fragment) OS=Rattus norvegicus OX=10116 GN=Pygb PE=1 SV=3	0	228.657	39	30	67	2	1	838	96.1	6.68	234.39	30	30	2.08295	1.82181	1.60522	1.42243	1.43318	1.59293	1.52688	1.35484	1.52227	1.48285	1	1.468	1	1.83666	1	0.80736	0.0760464	0.799275	0.0689435	0.989986	0.860073
Q63198	Pf00041, Pf00047, Pf07679, Pf07686, Pf13895, Pf13927	117258	ENSRNOG00000004438.4	Cntn1	7	Contactin-1 OS=Rattus norvegicus OX=10116 GN=Cntn1 PE=1 SV=2	0	226.674	34	33	64	33	1	1021	113.4	6.11	223.57	33	0	1.50857	1.49286	1.48857	1.54571	1.38429	1.36286	1.44429	1.45714	1.60143	1.43095	1	1.50095	1	1.49667	1	0.956093	0.320759	1.00286	0.936746	1.04892	0.412536
A0A0A0MY09	Pf00183, Pf02518, Pf13589		ENSRNOG00000026963.6		7	Endoplasmin OS=Rattus norvegicus OX=10116 GN=Hsp90b1 PE=1 SV=1	0	226.233	36	31	80	29	1	804	92.8	4.81	247.46	31	0	0.998084	0.98659	0.993295	0.928161	0.938697	0.970307	0.913793	0.938697	0.911877	0.945722	1	0.921456	1	0.992656	1	0.952718	0.0230789	0.928273	0.00153844	0.974342	0.188592
D3ZC55	Pf00012	307997	ENSRNOG00000018019.5	Hspa12a	1	Heat shock 70kDa protein 12A (Predicted), isoform CRA_a OS=Rattus norvegicus OX=10116 GN=Hspa12a PE=1 SV=1	0	222.629	37	24	75	22	1	675	74.8	6.61	246.38	24	2	1.64535	1.50145	1.46366	1.45494	1.36919	1.5436	1.49273	1.50291	1.56105	1.45591	1	1.5189	1	1.53682	1	0.947352	0.340391	0.988335	0.777487	1.04326	0.313414
F1LMX1	Pf00018, Pf03114, Pf07653, Pf14604		ENSRNOG00000012852.8		18	Myc box-dependent-interacting protein 1 OS=Rattus norvegicus OX=10116 GN=Bin1 PE=1 SV=2	0	221.862	37	24	74	2	1	589	64.6	5.03	273.22	24	21	1.06771	1.26823	1.32682	1.49219	1.35026	1.40885	1.32682	1.42969	1.34766	1.4171	1	1.36806	1	1.22092	1	1.16068	0.0911991	1.12051	0.156612	0.965391	0.397198
F1LST4	Pf00418	29477	ENSRNOG00000005133.9	LOC497674; Mapt	10	Microtubule-associated protein OS=Rattus norvegicus OX=10116 GN=Mapt PE=1 SV=1	0	221.654	36	24	70	8	1	752	78.5	6.3	243.91	24	16	1.30435	1.53768	1.51739	1.53333	1.40145	1.5029	1.4942	1.56667	1.63623	1.47923	1	1.5657	1	1.45314	1	1.01795	0.773225	1.07746	0.256723	1.05846	0.205068
O08651	Pf00389, Pf02826	58835	ENSRNOG00000019328.6	Phgdh	2	D-3-phosphoglycerate dehydrogenase OS=Rattus norvegicus OX=10116 GN=Phgdh PE=1 SV=3	0	221.613	35	17	61	17	1	533	56.5	6.71	280.92	17	0	2.10103	2.15876	2.16289	1.8433	2.35464	2.32165	2.23505	2.2	2.23711	2.1732	1	2.22405	1	2.14089	1	1.01509	0.85556	1.03884	0.0234481	1.0234	0.774157
P28037	Pf00171, Pf00550, Pf00551, Pf02911	64392		Aldh1l1	4	Cytosolic 10-formyltetrahydrofolate dehydrogenase OS=Rattus norvegicus OX=10116 GN=Aldh1l1 PE=1 SV=3	0	221.596	44	36	59	32	1	902	98.8	5.91	202.4	36	4	1.72066	1.73554	1.7124	1.49587	1.78017	1.86942	1.61488	1.9405	1.65785	1.71515	1	1.73774	1	1.72287	1	0.995523	0.948778	1.00863	0.891477	1.01317	0.889078
M0RAQ6	Pf00349, Pf03727		ENSRNOG00000046891.2		20	Hexokinase-1 OS=Rattus norvegicus OX=10116 GN=Hk1 PE=1 SV=2	0	218.003	35	31	88	1	1	893	99.5	7.14	296.59	31	0	1.11895	0.864061	0.699235	0.723874	0.683093	0.891249	0.831776	0.790144	0.893798	0.766072	1	0.838573	1	0.894081	1	0.856826	0.405185	0.937916	0.681712	1.09464	0.361568
A0A0G2JZM8	Pf12348		ENSRNOG00000009161.7		8	CLIP-associating protein 2 OS=Rattus norvegicus OX=10116 GN=Clasp2 PE=1 SV=1	0	216.944	28	37	50	34	1	1505	164.6	8.03	159.22	37	3	1.59505	1.37109	1.32682	1.25521	1.23698	1.27995	1.28516	1.30339	1.36719	1.25738	1	1.31858	1	1.43099	1	0.878678	0.107468	0.921444	0.264356	1.04867	0.0926072
D4ABN3	Pf02383, Pf03154, Pf03276, Pf03372, Pf05518, Pf06346, Pf08952, Pf15449		ENSRNOG00000002051.8		11	Synaptojanin-1 OS=Rattus norvegicus OX=10116 GN=Synj1 PE=1 SV=3	0	216.039	28	34	55	33	1	1311	144.7	7.43	175.82	34	1	0.872375	0.811793	0.777868	0.741519	0.727787	0.795638	0.753635	0.813409	0.782714	0.754981	1	0.783253	1	0.820679	1	0.919948	0.129928	0.954396	0.314764	1.03745	0.353503
Q5HZA7	Pf00018, Pf03114, Pf07653, Pf14604	117028	ENSRNOG00000012852.8	Bin1	18	Bin1 protein OS=Rattus norvegicus OX=10116 GN=Bin1 PE=1 SV=1	0	215.491	51	23	75	1	1	410	45.8	5.41	272.76	23	0	1.26365	1.7646	2.08663	2.2467	2.12241	1.92655	2.03766	2.24105	2.14124	2.09856	1	2.13999	1	1.70496	1	1.23085	0.200304	1.25515	0.152397	1.01974	0.725898
Q6AY56	Pf00091, Pf03953	500377	ENSRNOG00000048169.2	Tuba8	4	Tubulin alpha-8 chain OS=Rattus norvegicus OX=10116 GN=Tuba8 PE=2 SV=1	0	214.064	29	12	139	1	1	449	50	5.1	495.22	12	0	1.17912	1.20747	1.36727	1.20232	1.49871	1.2268	1.42526	1.45876	1.32088	1.30928	1	1.40163	1	1.25129	1	1.04634	0.630709	1.12015	0.104331	1.07054	0.423307
G3V9M6	Pf00683, Pf06247, Pf07645, Pf12662, Pf12947, Pf14670	83727	ENSRNOG00000007302.7	Fbn1	3	Fibrillin 1 OS=Rattus norvegicus OX=10116 GN=Fbn1 PE=1 SV=1	0	213.861	16	41	59	38	1	2872	311.7	4.93	190.71	41	3	2.06324	2.13241	1.65217	2.5751	1.97036	2.3419	1.92885	1.91502	2.18379	2.29578	1	2.00922	1	1.94928	1	1.17776	0.20838	1.03075	0.747105	0.875179	0.218649
G3V826	Pf00456, Pf00676, Pf02779, Pf02780, Pf09364	64524	ENSRNOG00000016064.6	Tkt	16	Transketolase OS=Rattus norvegicus OX=10116 GN=Tkt PE=1 SV=1	0	209.437	44	25	88	25	1	655	71.1	7.62	277.45	25	0	1.04693	0.955939	0.893678	0.970307	0.898467	0.990421	0.945402	0.960728	0.918582	0.953065	1	0.941571	1	0.965517	1	0.987103	0.824259	0.975198	0.631392	0.98794	0.725471
P97685	Pf00041, Pf00047, Pf07679, Pf07686, Pf13882, Pf13895, Pf13927	116690	ENSRNOG00000030515.6	Nfasc	13	Neurofascin OS=Rattus norvegicus OX=10116 GN=Nfasc PE=1 SV=2	0	208.856	26	29	47	1	1	1240	137.9	6.13	155.55	29	0	0.562035	0.515509	0.53536	0.611663	0.583127	0.604839	0.57072	0.609801	0.611042	0.599876	1	0.597188	1	0.537634	1	1.11577	0.0176549	1.11077	0.0344441	0.995519	0.873071
P07335	Pf00217, Pf02807	24264	ENSRNOG00000010872.5	Ckb	6	Creatine kinase B-type OS=Rattus norvegicus OX=10116 GN=Ckb PE=1 SV=2	0	208.848	48	17	180	16	1	381	42.7	5.67	579.2	17	1	0.894467	1.01127	1.09631	1.06455	1.06455	0.989754	1.04816	1.08504	0.993852	1.03962	1	1.04235	1	1.00068	1	1.03891	0.573498	1.04164	0.551842	1.00263	0.943727
E9PTX9	Pf00324, Pf08403, Pf13520, Pf14667		ENSRNOG00000015971.5	LOC497723	18	Solute carrier family 12 member 2 OS=Rattus norvegicus OX=10116 GN=Slc12a2 PE=1 SV=1	0	207.54	25	27	58	27	1	1203	130.3	6.52	195.07	27	0	1.8734	1.7484	1.67147	1.61859	1.60096	1.54167	1.59455	1.63301	1.74359	1.58707	1	1.65705	1	1.76442	1	0.899485	0.048662	0.939146	0.219769	1.04409	0.237059
F1M953	Pf00012, Pf06723	291671	ENSRNOG00000019525.6	Hspa9	18	Stress-70 protein, mitochondrial OS=Rattus norvegicus OX=10116 GN=Hspa9 PE=1 SV=1	0	206.64	42	31	62	30	1	679	73.7	6.16	199.35	31	0	0.792468	0.780449	0.754006	0.858974	0.740385	0.802885	0.725962	0.748397	0.808494	0.800748	1	0.760951	1	0.775641	1	1.03237	0.524885	0.981061	0.61694	0.9503	0.398963
Q5U302	Pf01044	307505	ENSRNOG00000005796.7	Ctnna1	18	Catenin (Cadherin associated protein), alpha 1 OS=Rattus norvegicus OX=10116 GN=Ctnna1 PE=1 SV=1	0	205.896	37	33	49	22	1	908	100.2	6.23	147.72	33	11	1.58864	1.47507	1.38504	1.34349	1.32964	1.49723	1.35457	1.35596	1.51939	1.39012	1	1.40997	1	1.48292	1	0.937422	0.309059	0.950809	0.415538	1.01428	0.808453
G3V6I1	Pf08366	54265	ENSRNOG00000003948.5	Llgl1	10	Lethal(2) giant larvae protein homolog 1 OS=Rattus norvegicus OX=10116 GN=Llgl1 PE=1 SV=2	0	204.186	31	25	43	25	1	1067	115.8	6.54	148.36	25	0	1.46332	1.39266	1.35598	1.3587	1.34239	1.41848	1.37092	1.43207	1.45109	1.37319	1	1.41803	1	1.40399	1	0.978065	0.474722	1.01	0.741521	1.03265	0.251326
P30835	Pf00365	25741	ENSRNOG00000001214.5	Pfkl	20	ATP-dependent 6-phosphofructokinase, liver type OS=Rattus norvegicus OX=10116 GN=Pfkl PE=1 SV=3	0	202.533	29	20	50	14	1	780	85.3	7.4	165.32	20	0	0.769626	0.707263	0.694791	0.638298	0.641966	0.708731	0.705796	0.738811	0.732208	0.662998	1	0.725605	1	0.723893	1	0.915878	0.134747	1.00236	0.9492	1.09443	0.0665645
P50399	Pf00996	29662	ENSRNOG00000018091.6	Gdi2	17	Rab GDP dissociation inhibitor beta OS=Rattus norvegicus OX=10116 GN=Gdi2 PE=1 SV=2	0	202.354	50	21	65	16	1	445	50.5	6.25	209.23	21	5	1.53989	1.3484	1.24734	1.41622	1.27793	1.49468	1.31915	1.30851	1.34574	1.39628	1	1.32447	1	1.37855	1	1.01286	0.876025	0.960772	0.565744	0.948571	0.326789
A0A0H2UHM5	Pf00085, Pf13098, Pf13848, Pf13899, Pf13905	29468	ENSRNOG00000015018.7	Pdia3	3	Protein disulfide-isomerase OS=Rattus norvegicus OX=10116 GN=Pdia3 PE=1 SV=1	0	202.198	54	28	79	28	1	510	57	6.21	256.85	28	0	1.12364	1.13449	1.06833	1.23319	1.09002	1.141	1.00759	0.984816	1.06399	1.15474	1	1.0188	1	1.10882	1	1.04141	0.380596	0.918813	0.0447773	0.882279	0.0473976
P62738	Pf00022	81633		Acta2	1	Actin, aortic smooth muscle OS=Rattus norvegicus OX=10116 GN=Acta2 PE=2 SV=1	0	201.967	45	18	185	5	1	377	42	5.39	586.61	18	0	1.68254	1.80519	1.82251	1.32179	1.38672	1.26407	1.37518	1.41847	1.35065	1.32419	1	1.38143	1	1.77008	1	0.748098	0.00139735	0.780435	0.00129614	1.04323	0.23138
Q4QQV0	Pf00091, Pf03953	307351	ENSRNOG00000018371.4	Tubb6	18	Tubulin beta chain OS=Rattus norvegicus OX=10116 GN=Tubb6 PE=1 SV=1	0	201.301	42	18	166	5	1	447	50	4.89	481.91	18	0	2.24288	2.1537	2.14801	2.01139	1.79886	2.01708	1.87856	1.71727	2.00759	1.94244	1	1.86781	1	2.18153	1	0.890403	0.0376161	0.85619	0.0247098	0.961576	0.536415
F1LP05	Pf00006, Pf00306, Pf02663, Pf02874, Pf05943		ENSRNOG00000017032.5		18	ATP synthase subunit alpha OS=Rattus norvegicus OX=10116 GN=Atp5f1a PE=1 SV=1	0	201.256	48	27	88	27	1	553	59.8	9.26	280.06	27	0	0.808352	0.727815	0.681581	0.736764	0.677107	0.742729	0.677852	0.703952	0.701715	0.718867	1	0.694507	1	0.739249	1	0.972428	0.656958	0.939475	0.303957	0.966113	0.34089
A0A0G2JWM2	Pf02146	361532	ENSRNOG00000020102.6	Sirt2	1	NAD-dependent protein deacetylase OS=Rattus norvegicus OX=10116 GN=Sirt2 PE=1 SV=1	0	198.961	46	15	84	15	1	388	43.1	5.53	358.95	15	0	2.69565	2.63844	2.30435	2.43021	2.77803	1.85812	2.5492	1.93364	2.69565	2.35545	1	2.39283	1	2.54615	1	0.925105	0.552749	0.939784	0.591777	1.01587	0.92134
P50398	Pf00996	25183	ENSRNOG00000056870.1	Gdi1	X	Rab GDP dissociation inhibitor alpha OS=Rattus norvegicus OX=10116 GN=Gdi1 PE=1 SV=1	0	198.559	45	20	74	15	1	447	50.5	5.14	234.16	20	0	1.55802	1.33116	1.19817	1.38983	1.25163	1.45502	1.31421	1.29074	1.24641	1.36549	1	1.28379	1	1.36245	1	1.00223	0.98114	0.942265	0.502697	0.940165	0.265514
P63039	Pf00118	63868	ENSRNOG00000014525.5	Hspd1	9	60 kDa heat shock protein, mitochondrial OS=Rattus norvegicus OX=10116 GN=Hspd1 PE=1 SV=1	0	197.126	47	23	53	23	1	573	60.9	6.18	194.75	23	0	0.824838	0.881372	0.897127	1.01112	0.944393	0.962002	0.926784	0.909175	0.911029	0.972505	1	0.915663	1	0.867779	1	1.12068	0.0242367	1.05518	0.101986	0.94155	0.0518152
A0A0G2JVH4	Pf09731, Pf12128		ENSRNOG00000009097.7		4	MICOS complex subunit MIC60 OS=Rattus norvegicus OX=10116 GN=Immt PE=1 SV=1	0	196.443	41	31	56	31	1	776	86.2	5.85	193.28	31	0	0.657143	0.677656	0.718681	0.745788	0.719414	0.711355	0.767033	0.666667	0.663004	0.725519	1	0.698901	1	0.684493	1	1.05994	0.1207	1.02105	0.727801	0.963312	0.496583
Q68FS4	Pf00883, Pf02789	289668	ENSRNOG00000003289.8	Lap3	14	Cytosol aminopeptidase OS=Rattus norvegicus OX=10116 GN=Lap3 PE=1 SV=1	0	194.974	47	23	52	23	1	519	56.1	7.21	178.39	23	0	1.62921	1.76244	1.7801	1.64848	1.7175	1.75281	1.5939	1.57624	1.59069	1.70626	1	1.58694	1	1.72392	1	0.989758	0.770774	0.920546	0.0460443	0.930072	0.0185452
E9PTU4	Pf00063, Pf01576, Pf02736, Pf03842, Pf04111, Pf04156, Pf07888, Pf09726, Pf10079, Pf12128, Pf13514	24582	ENSRNOG00000057880.1	Myh11	10	Myosin-11 OS=Rattus norvegicus OX=10116 GN=Myh11 PE=1 SV=2	0	194.794	19	40	64	21	1	1972	227.2	5.49	216.48	40	0	0.850294	0.905088	0.965753	0.946184	0.98728	1.01663	0.985323	1.08219	1.04697	0.983366	1	1.03816	1	0.907045	1	1.08414	0.122728	1.14455	0.0400374	1.05572	0.191605
P62260	Pf00244	29753	ENSRNOG00000005290.5	Ywhae	10	14-3-3 protein epsilon OS=Rattus norvegicus OX=10116 GN=Ywhae PE=1 SV=1	0	194.499	74	22	102	19	1	255	29.2	4.74	358	22	3	1.3026	1.12581	1.03145	1.11388	0.967462	1.13124	0.995662	1.04881	1.13015	1.07086	1	1.05821	1	1.15329	1	0.928527	0.434255	0.917555	0.343487	0.988184	0.855176
P97536	Pf08623, Pf12755, Pf13513	117152	ENSRNOG00000007834.5	Cand1	7	Cullin-associated NEDD8-dissociated protein 1 OS=Rattus norvegicus OX=10116 GN=Cand1 PE=1 SV=1	0	194.424	30	35	57	33	1	1230	136.3	5.78	189.55	35	1	1.07932	0.954674	0.902738	0.905571	0.864023	0.963173	0.90085	0.943343	0.928234	0.910922	1	0.924142	1	0.978911	1	0.930547	0.318795	0.944051	0.366648	1.01451	0.694669
A0A0G2K4Y7	Pf00063, Pf00261, Pf00612, Pf00769, Pf01576, Pf01843, Pf02463, Pf04111, Pf04156, Pf05483, Pf05557, Pf05615, Pf05622, Pf06548, Pf07888, Pf07926, Pf08317, Pf09311, Pf09726, Pf09731, Pf09744, Pf10174, Pf10473, Pf12128, Pf13851		ENSRNOG00000058866.1		8	Unconventional myosin-Va OS=Rattus norvegicus OX=10116 GN=Myo5a PE=1 SV=1	0	194.277	23	44	62	44	1	1828	212	8.59	180.27	44	0	0.931268	0.926428	0.948693	0.969022	0.951597	0.96999	0.962246	1.01065	1.01162	0.963537	1	0.994837	1	0.935463	1	1.03001	0.0358332	1.06347	0.0281745	1.03248	0.14571
Q920L2	Pf00890, Pf02910	157074	ENSRNOG00000013331.5	Sdha	1	Succinate dehydrogenase [ubiquinone] flavoprotein subunit, mitochondrial OS=Rattus norvegicus OX=10116 GN=Sdha PE=1 SV=1	0	194.131	40	18	36	18	1	656	71.6	7.17	143.14	18	0	0.785179	0.769359	0.798501	0.856786	0.802664	0.811823	0.806828	0.850958	0.844296	0.823758	1	0.834027	1	0.784346	1	1.05025	0.103107	1.06334	0.0368076	1.01247	0.659878
A0A0G2K0T6	Pf01387	64347	ENSRNOG00000058006.1	Sncg	16	Gamma-synuclein OS=Rattus norvegicus OX=10116 GN=Sncg PE=1 SV=1	0	194.076	93	15	98	13	1	123	13	4.7	383.96	15	2	2.2156	2.80963	2.02982	2.02752	3.06881	1.99083	3.1078	1.86239	2.82569	2.36239	1	2.59862	1	2.35168	1	1.00455	0.981091	1.10501	0.60801	1.1	0.671273
A0A0G2K2C7	Pf00443, Pf13423	363445	ENSRNOG00000003261.7	Usp9x	X	Ubiquitin-specific peptidase 9, X-linked OS=Rattus norvegicus OX=10116 GN=Usp9x PE=1 SV=1	0	193.816	16	37	51	37	1	2554	290	5.82	166.42	37	0	1.11522	1.01797	1.04968	1.02431	1.05708	1.0814	1.0518	1.08879	1.08457	1.05426	1	1.07505	1	1.06096	1	0.99369	0.849438	1.01328	0.672251	1.01972	0.362701
P97582	Pf00023, Pf12796, Pf13606, Pf13637, Pf13857	362036		Ank2	2	Ankyrin (Fragment) OS=Rattus norvegicus OX=10116 PE=2 SV=1	0	192.961	33	29	60	1	1	843	89.9	8.06	202.6	29	0	NA	NA	NA	NA	NA	NA	NA	NA	NA	NA	0	NA	0	NA	0	NA	NA	NA	NA	NA	NA
I7FKL4	Pf01669	24547	ENSRNOG00000016516.8	Mbp	18	Myelin basic protein transcript variant 1 OS=Rattus norvegicus OX=10116 GN=Mbp PE=2 SV=1	0	191.337	77	21	389	2	1	195	21.5	11.24	1322.74	21	21	2.82679	2.72286	2.54273	1.84065	2.36028	2.61894	2.3418	2.38337	2.45497	2.27329	1	2.39338	1	2.69746	1	0.842751	0.156377	0.887272	0.0271667	1.05283	0.630905
O35814	Pf00515, Pf07719, Pf13414, Pf13424, Pf13432	192277	ENSRNOG00000021164.7	Stip1	1	Stress-induced-phosphoprotein 1 OS=Rattus norvegicus OX=10116 GN=Stip1 PE=1 SV=1	0	191.242	54	34	62	34	1	543	62.5	6.8	203.89	34	0	0.844037	0.965138	0.947706	1.00734	0.888991	0.880734	0.875229	0.901835	0.86422	0.925688	1	0.880428	1	0.91896	1	1.00732	0.909664	0.95807	0.383602	0.951107	0.345829
D4A1G8	Pf00498, Pf15308	500726	ENSRNOG00000033688.6	Cep170b; LOC500726	6	Centrosomal protein 170B OS=Rattus norvegicus OX=10116 GN=Cep170b PE=1 SV=1	0	191.1	29	39	45	37	1	1575	171.6	6.73	139.97	39	1	1.19971	1.35806	1.52211	1.52782	1.54351	1.46505	1.53638	1.55635	1.55492	1.51213	1	1.54922	1	1.35996	1	1.11189	0.188539	1.13916	0.112398	1.02453	0.20936
Q07009	Pf00648, Pf01067, Pf13833	29154	ENSRNOG00000034015.3	Capn2	13	Calpain-2 catalytic subunit OS=Rattus norvegicus OX=10116 GN=Capn2 PE=1 SV=3	0	191.073	35	20	46	19	1	700	79.9	4.96	174.41	20	1	1.8956	1.74551	1.68679	1.56117	1.63295	1.78467	1.65742	1.65905	1.69005	1.6596	1	1.66884	1	1.77597	1	0.934476	0.268259	0.939682	0.164651	1.00557	0.896511
D3ZZ99	Pf00596	24170	ENSRNOG00000013039.8	Add1	14	Alpha-adducin OS=Rattus norvegicus OX=10116 GN=Add1 PE=1 SV=3	0	187.919	38	23	47	5	1	678	74.7	6.46	170.53	23	17	1.32992	1.32737	1.28645	1.32992	1.20332	1.31714	1.28261	1.30051	1.41049	1.28346	1	1.3312	1	1.31458	1	0.976329	0.505903	1.01265	0.714909	1.0372	0.447346
O35567	Pf01808, Pf02142	81643	ENSRNOG00000015511.4	Atic	9	Bifunctional purine biosynthesis protein PURH OS=Rattus norvegicus OX=10116 GN=Atic PE=1 SV=2	0	187.532	43	19	36	19	1	592	64.2	7.14	141.72	19	0	1.42638	1.36748	1.36108	1.26376	1.29065	1.35595	1.3073	1.18054	1.25096	1.30346	1	1.24627	1	1.38498	1	0.94114	0.0766551	0.899846	0.0301853	0.956123	0.279478
F1LRI7	Pf00069, Pf07714	500244	ENSRNOG00000018317.6	Aak1	4	AP2-associated protein kinase 1 OS=Rattus norvegicus OX=10116 GN=Aak1 PE=1 SV=2	0	187.342	30	19	32	19	1	963	103.8	6.6	123.1	19	0	0.886111	0.966667	1.04259	0.997222	0.959259	0.832407	1.14444	0.727778	0.7	0.92963	1	0.857407	1	0.965123	1	0.963224	0.62563	0.888391	0.514184	0.922311	0.65974
A0A0G2JSR7	Pf00076, Pf13893, Pf14259	29150	ENSRNOG00000019875.6	Matr3	18	Matrin-3 OS=Rattus norvegicus OX=10116 GN=Matr3 PE=1 SV=1	0	186.026	30	28	62	28	1	845	94.4	6.25	204.92	28	0	0.358627	0.349724	0.354811	0.347605	0.352268	0.34379	0.366681	0.420517	0.345061	0.347888	1	0.37742	1	0.354387	1	0.981659	0.141738	1.06499	0.365423	1.08489	0.260791
Q04462	Pf00043, Pf00133, Pf08264, Pf09334, Pf13603	25009	ENSRNOG00000000867.6	Vars	20	Valine--tRNA ligase OS=Rattus norvegicus OX=10116 GN=Vars PE=2 SV=2	0	185.599	24	26	42	26	1	1264	140.3	7.61	150.52	26	0	0.910698	0.925581	0.95907	0.893023	0.929302	0.886512	0.905116	0.95814	0.933953	0.902946	1	0.932403	1	0.931783	1	0.969052	0.21403	1.00067	0.977818	1.03262	0.220376
D3ZCF8	Pf00005, Pf03193, Pf12698, Pf13304		ENSRNOG00000004147.7		10	ATP-binding cassette, subfamily A (ABC1), member 8a OS=Rattus norvegicus OX=10116 GN=Abca8a PE=1 SV=3	0	185.519	22	29	49	25	1	1624	184.8	7.25	161.51	29	3	0.558365	0.477138	0.474987	0.428725	0.454545	0.525551	0.466918	0.492738	0.500269	0.469607	1	0.486642	1	0.503497	1	0.932692	0.443397	0.966524	0.595209	1.03627	0.608091
O35077	Pf01210, Pf07479	60666	ENSRNOG00000056457.1	Gpd1	7	Glycerol-3-phosphate dehydrogenase [NAD(+)], cytoplasmic OS=Rattus norvegicus OX=10116 GN=Gpd1 PE=1 SV=4	0	185.32	54	19	67	16	1	349	37.4	6.6	237.56	19	3	2.64806	2.43932	2.34951	2.99515	2.5534	2.40291	2.54126	2.60437	2.73786	2.65049	1	2.62783	1	2.47896	1	1.06919	0.436294	1.06005	0.2319	0.991453	0.909387
G3V9N8	Pf01602, Pf02883, Pf09066, Pf12717, Pf13646	29663	ENSRNOG00000008786.7	Ap1b1	14	AP complex subunit beta OS=Rattus norvegicus OX=10116 GN=Ap1b1 PE=1 SV=3	0	185.086	26	29	52	12	1	949	104.5	5.1	178.79	29	17	0.827354	0.707773	0.696562	0.70852	0.669656	0.721226	0.689836	0.721973	0.730942	0.699801	1	0.71425	1	0.743896	1	0.940723	0.379133	0.960147	0.534513	1.02065	0.508155
Q62950	Pf01979, Pf07969, Pf13147, Pf13594	25415	ENSRNOG00000004781.6	Crmp1	14	Dihydropyrimidinase-related protein 1 OS=Rattus norvegicus OX=10116 GN=Crmp1 PE=1 SV=1	0	185.052	36	19	70	15	1	572	62.2	7.12	243.06	19	0	1.07374	1.01414	0.955556	1.05556	0.942424	1.06667	0.965657	1.03737	0.989899	1.02155	1	0.997643	1	1.01448	1	1.00697	0.899063	0.983405	0.696141	0.976599	0.62289
A0A0G2K7G7	Pf00735		ENSRNOG00000007462.7		10	Septin-8 OS=Rattus norvegicus OX=10116 GN=Sept8 PE=1 SV=1	0	184.639	47	21	73	16	1	483	55.8	6.1	268.32	21	6	2.57918	2.39913	2.20824	2.15184	2.15184	2.05857	2.32755	2.13232	2.6833	2.12075	1	2.38106	1	2.39552	1	0.8853	0.0694	0.993963	0.944044	1.12274	0.188204
P04797	Pf00044, Pf02800	24383; 108351137	ENSRNOG00000018630.7	Gapdh; LOC685186; LOC108351137	4; 5	Glyceraldehyde-3-phosphate dehydrogenase OS=Rattus norvegicus OX=10116 GN=Gapdh PE=1 SV=3	0	182.993	63	16	141	2	1	333	35.8	8.03	490.52	16	16	0.673691	0.635622	0.638341	0.701564	0.598232	0.71312	0.658736	0.626785	0.553365	0.670972	1	0.612962	1	0.649218	1	1.03351	0.602468	0.944154	0.340222	0.913543	0.293655
A0A096MK30	Pf00373, Pf00769, Pf09379, Pf09380	81521	ENSRNOG00000030118.7	Msn	X	Moesin OS=Rattus norvegicus OX=10116 GN=Msn PE=1 SV=1	0	182.791	42	35	77	26	1	577	67.8	6.47	224.23	35	8	1.87106	1.81709	1.70165	1.34183	1.62219	1.38081	1.5982	1.31784	1.34183	1.44828	1	1.41929	1	1.7966	1	0.80612	0.0260186	0.789986	0.0213165	0.979986	0.828614
F1LNK0	Pf00418, Pf08377	25595	ENSRNOG00000011841.9	Map2	9	Microtubule-associated protein OS=Rattus norvegicus OX=10116 GN=Map2 PE=1 SV=3	0	181.189	19	32	47	2	1	1942	210.6	4.82	152.89	32	28	0.535622	0.603627	0.619819	0.619171	0.599741	0.637306	0.606865	0.665155	0.589378	0.618739	1	0.620466	1	0.586356	1	1.05523	0.311548	1.05817	0.378747	1.00279	0.948942
F1M614	Pf00038, Pf00052, Pf00053, Pf00054, Pf00055, Pf00261, Pf00430, Pf00435, Pf00754, Pf00769, Pf01442, Pf01496, Pf01576, Pf02210, Pf02463, Pf02996, Pf03302, Pf03343, Pf03962, Pf03999, Pf04582, Pf05384, Pf05483, Pf05557, Pf05622, Pf05667, Pf05701, Pf06008, Pf06009, Pf06160, Pf07926, Pf08317, Pf09486, Pf09728, Pf09755, Pf10174, Pf12128, Pf12325, Pf12718, Pf12785, Pf12889, Pf13166, Pf13385, Pf13514, Pf1…		ENSRNOG00000011134.7		1	Laminin subunit alpha 2 OS=Rattus norvegicus OX=10116 GN=Lama2 PE=1 SV=3	0	180.966	12	35	52	35	1	3121	343.6	6.19	159.04	35	0	1.30448	1.42687	1.43582	1.97761	1.70149	1.62836	1.45224	1.43881	1.56119	1.76915	1	1.48408	1	1.38905	1	1.27364	0.0293678	1.06841	0.173267	0.838864	0.0654516
I7EFB0	Pf01669	24547		Mbp	18	Myelin basic protein transcript variant N (Fragment) OS=Rattus norvegicus OX=10116 GN=Mbp PE=2 SV=1	0	180.423	70	20	388	1	1	209	22.9	10.27	1310.72	20	0	1.9723	3.23269	3.41551	2.58172	2.84765	2.67036	3.0831	3.8144	3.0831	2.69991	1	3.32687	1	2.8735	1	0.939589	0.725271	1.15778	0.428413	1.23222	0.0705128
A0A0G2JTL5	Pf00289, Pf00364, Pf00682, Pf02222, Pf02436, Pf02785, Pf02786, Pf07478, Pf08443, Pf13535, Pf15632	25104	ENSRNOG00000019372.6	Pc	1	Pyruvate carboxylase, mitochondrial OS=Rattus norvegicus OX=10116 GN=Pc PE=1 SV=1	0	179.927	24	27	47	27	1	1277	139.9	6.77	152.75	27	0	1.17299	1.141	1.15995	1.24289	1.23104	1.21445	1.20972	1.23104	1.24408	1.22946	1	1.22828	1	1.15798	1	1.06173	0.00451977	1.06071	0.00675845	0.999036	0.931622
Q3ZB97	Pf01602, Pf02883, Pf09066, Pf12717, Pf13646	140670	ENSRNOG00000061543.1	Ap2b1; LOC100912146	10	AP complex subunit beta OS=Rattus norvegicus OX=10116 GN=Ap2b1 PE=1 SV=1	0	178.447	25	28	49	11	1	951	105.6	5.34	174.55	28	0	1.13403	1.04607	1.01675	1.06073	1.02723	1.11099	1.02723	1.03351	1.01466	1.06632	1	1.02513	1	1.06562	1	1.00066	0.987776	0.962005	0.319747	0.961375	0.17434
D4A4Z9		361029	ENSRNOG00000012255.8	Ktn1	15	Kinectin 1 OS=Rattus norvegicus OX=10116 GN=Ktn1 PE=1 SV=2	0	178.432	29	37	48	36	1	1325	151.7	6.01	160.72	37	1	0.956434	1.00709	1.01621	1.05268	0.991895	1.00203	1.00304	1.00912	1.09321	1.01554	1	1.03512	1	0.993246	1	1.02244	0.446735	1.04216	0.29194	1.01929	0.602007
A2VCW8	Pf00735, Pf01926, Pf05368	64551		2021-09-07	8	Septin 7 OS=Rattus norvegicus OX=10116 GN=Sept7 PE=2 SV=1	0	178.312	46	25	76	23	1	437	50.6	8.57	245.69	25	3	2.20648	1.92321	1.72526	1.68601	1.66041	1.73208	1.72014	1.54266	1.8686	1.69283	1	1.71047	1	1.95165	1	0.867386	0.140762	0.876421	0.225479	1.01042	0.863924
A7VJC2	Pf00076, Pf13893, Pf14259	362361		Hnrnpa2b1	4	Heterogeneous nuclear ribonucleoproteins A2/B1 OS=Rattus norvegicus OX=10116 GN=Hnrnpa2b1 PE=1 SV=1	0	178.058	51	17	92	14	1	353	37.5	8.95	312.62	17	3	0.367143	0.366277	0.358041	0.402254	0.359341	0.380147	0.358908	0.404421	0.338968	0.380581	1	0.367432	1	0.36382	1	1.04607	0.25817	1.00993	0.862647	0.965452	0.598031
Q5XI78	Pf00676, Pf02779	360975; 103693780	ENSRNOG00000005130.7	Ogdh; LOC103693780	14	2-oxoglutarate dehydrogenase, mitochondrial OS=Rattus norvegicus OX=10116 GN=Ogdh PE=1 SV=1	0	177.423	27	27	41	21	1	1023	116.2	6.77	130.83	27	6	0.957234	0.914468	0.857143	0.875341	0.871702	0.919017	0.866242	0.902639	0.935396	0.888687	1	0.901426	1	0.909615	1	0.976992	0.557435	0.990997	0.827493	1.01433	0.638483
A0A0G2JSM7	Pf00596	24170	ENSRNOG00000013039.8	Add1	14	Adducin 1 (Alpha), isoform CRA_b OS=Rattus norvegicus OX=10116 GN=Add1 PE=1 SV=1	0	176.462	32	20	50	2	1	735	80.3	6.15	182.62	20	0	1.44603	1.3472	1.24447	1.329	1.20676	1.38882	1.28869	1.3186	1.43563	1.30819	1	1.34764	1	1.3459	1	0.971981	0.658398	1.00129	0.9823	1.03015	0.602485
P61765	Pf00995	25558	ENSRNOG00000015420.8	Stxbp1	3	Syntaxin-binding protein 1 OS=Rattus norvegicus OX=10116 GN=Stxbp1 PE=1 SV=1	0	175.962	40	24	58	24	1	594	67.5	6.96	192.18	24	0	0.644883	0.631936	0.61529	0.534525	0.524661	0.54439	0.547472	0.615906	0.505549	0.534525	1	0.556309	1	0.630703	1	0.847507	0.000728407	0.882046	0.0890987	1.04075	0.541318
A0A0U1RRX4	Pf00418, Pf08377	25595	ENSRNOG00000011841.9	Map2	9	Microtubule-associated protein OS=Rattus norvegicus OX=10116 GN=Map2 PE=1 SV=1	0	175.639	19	31	49	1	1	1829	198.8	4.83	157.48	31	0	0.375	0.493562	0.5397	0.511803	0.485515	0.486588	0.478004	0.581545	0.41309	0.494635	1	0.49088	1	0.469421	1	1.05371	0.639262	1.04571	0.772508	0.992408	0.943509
Q5BJZ3	Pf01262, Pf02233, Pf05222, Pf12769	310378	ENSRNOG00000026842.5	Nnt	2	Nicotinamide nucleotide transhydrogenase OS=Rattus norvegicus OX=10116 GN=Nnt PE=1 SV=1	0	175.082	25	26	44	26	1	1086	113.8	7.88	154.6	26	0	1.4161	1.43111	1.40791	1.35607	1.38063	1.41883	1.39836	1.39154	1.44202	1.38518	1	1.41064	1	1.41837	1	0.976595	0.16356	0.99455	0.676525	1.01838	0.351195
D4A133	Pf00006, Pf00306, Pf02874	685232	ENSRNOG00000001992.6	Atp6v1a	11	ATPase H+-transporting V1 subunit A OS=Rattus norvegicus OX=10116 GN=Atp6v1a PE=1 SV=1	0	174.212	35	22	54	22	1	617	68.2	5.58	180.96	22	0	0.63385	0.656777	0.656777	0.710722	0.625084	0.621038	0.660823	0.5853	0.592717	0.652281	1	0.612947	1	0.649135	1	1.00485	0.922093	0.944252	0.22463	0.939697	0.357414
M0R660	Pf00044, Pf02800		ENSRNOG00000050630.2	RGD1565368	8	Glyceraldehyde-3-phosphate dehydrogenase OS=Rattus norvegicus OX=10116 PE=1 SV=1	0	173.486	57	15	167	2	1	333	35.8	8.25	559.28	15	0	0.483731	0.62039	0.706435	0.736804	0.70282	0.736081	0.785973	0.788865	0.669559	0.725235	1	0.748132	1	0.603519	1	1.20168	0.138033	1.23962	0.129137	1.03157	0.605146
Q63357	Pf00063, Pf06017	25485	ENSRNOG00000003276.5	Myo1d	10	Unconventional myosin-Id OS=Rattus norvegicus OX=10116 GN=Myo1d PE=1 SV=3	0	173.385	32	35	59	34	1	1006	116	9.41	183.06	35	1	2.63071	2.19502	2.00415	1.98963	1.97095	2.3361	2.13485	2.1722	2.3112	2.09889	1	2.20609	1	2.27663	1	0.921932	0.464789	0.969016	0.733283	1.05107	0.456871
P50475	Pf01411, Pf02272, Pf07973	292023	ENSRNOG00000018404.7	Aars	19	Alanine--tRNA ligase, cytoplasmic OS=Rattus norvegicus OX=10116 GN=Aars PE=1 SV=3	0	173.047	31	28	45	28	1	968	106.7	5.62	144.43	28	0	1.06018	1.05115	1.03711	0.975928	0.974925	0.981946	0.975928	1.01404	0.958877	0.977599	1	0.982949	1	1.04948	1	0.931507	0.000524368	0.936604	0.0195555	1.00547	0.76139
G3V6S5	Pf00763, Pf01268, Pf02882	64300	ENSRNOG00000005602.5	Mthfd1	6	C-1-tetrahydrofolate synthase, cytoplasmic OS=Rattus norvegicus OX=10116 GN=Mthfd1 PE=1 SV=1	0	173.022	29	27	47	27	1	935	100.9	7.42	153.26	27	0	1.75935	1.70569	1.64553	1.66179	1.64553	1.7935	1.62439	1.68455	1.73984	1.70027	1	1.68293	1	1.70352	1	0.998091	0.957412	0.98791	0.682732	0.989799	0.777955
P37285	Pf08317, Pf09311, Pf13374, Pf13414, Pf13424, Pf13432, Pf14559	171041	ENSRNOG00000011572.9	Klc1	6	Kinesin light chain 1 OS=Rattus norvegicus OX=10116 GN=Klc1 PE=1 SV=2	0	172.883	43	26	48	17	1	560	63.7	6.01	175.82	26	7	1.65847	1.46454	1.39363	1.62373	1.42258	1.59334	1.40087	1.3835	1.52967	1.54655	1	1.43801	1	1.50555	1	1.02723	0.705318	0.955143	0.501855	0.929819	0.2352
Q07936	Pf00191	56611	ENSRNOG00000010362.7	Anxa2	8	Annexin A2 OS=Rattus norvegicus OX=10116 GN=Anxa2 PE=1 SV=2	0	172.878	69	24	84	24	1	339	38.7	7.69	291.29	24	0	2.38462	2.3547	2.19872	2.22863	2.56624	2.06197	2.36752	1.87607	2.3312	2.28561	1	2.1916	1	2.31268	1	0.988297	0.873204	0.947644	0.511628	0.958866	0.686899
P18484	Pf01602, Pf02296, Pf02883, Pf13646	81637		Ap2a2	1	AP-2 complex subunit alpha-2 OS=Rattus norvegicus OX=10116 GN=Ap2a2 PE=1 SV=3	0	172.408	31	31	52	1	1	938	104	6.93	161.05	31	16	0.915601	0.819267	0.831202	0.818414	0.845695	0.828645	0.808184	0.832055	0.826087	0.830918	1	0.822109	1	0.855357	1	0.971429	0.479144	0.96113	0.346022	0.989398	0.457065
P04636	Pf00056, Pf01073, Pf01118, Pf02866, Pf13460	81829	ENSRNOG00000001440.4	Mdh2	12	Malate dehydrogenase, mitochondrial OS=Rattus norvegicus OX=10116 GN=Mdh2 PE=1 SV=2	0	172.398	49	13	65	13	1	338	35.7	8.68	244.53	13	0	0.717796	0.7379	0.718541	0.786299	0.734177	0.696203	0.809382	0.652271	0.592703	0.738893	1	0.684785	1	0.724746	1	1.01952	0.627142	0.944863	0.57174	0.926772	0.48095
G3V928	Pf00057, Pf00058, Pf07645, Pf12662, Pf14670	299858	ENSRNOG00000025053.5	Lrp1	7	LDL receptor-related protein 1 OS=Rattus norvegicus OX=10116 GN=Lrp1 PE=1 SV=1	0	171.139	9	40	47	40	1	4545	504.6	5.36	139.78	40	0	1.08333	1.07	1.11	1.16889	1.17889	1.15111	1.11889	1.11667	1.11222	1.1663	1	1.11593	1	1.08778	1	1.07218	0.00534916	1.02588	0.0775609	0.956812	0.0038166
F1M9V7	Pf01433, Pf11838, Pf13485	50558	ENSRNOG00000023095.5	Npepps	10	Aminopeptidase OS=Rattus norvegicus OX=10116 GN=Npepps PE=1 SV=1	0	170.793	29	23	38	23	1	920	103.3	5.77	140.62	23	0	0.957447	0.916667	0.862589	0.81383	0.826241	0.932624	0.874113	0.894504	0.787234	0.857565	1	0.85195	1	0.912234	1	0.940071	0.306259	0.933916	0.232246	0.993453	0.916051
P0DMW0	Pf00012, Pf06723	294254; 24472; 108348108	ENSRNOG00000050647.2; ENSRNOG00000045654.2	Hspa1b; Hspa1a; LOC108348108	20	Heat shock 70 kDa protein 1A OS=Rattus norvegicus OX=10116 GN=Hspa1a PE=2 SV=1	0	170.565	41	25	63	10	1	641	70.1	5.82	198.39	25	7	0.136606	0.129197	0.137532	0.144478	0.153971	0.165085	0.150035	0.205372	0.0930771	0.154511	1	0.149494	1	0.134445	1	1.14925	0.0368928	1.11194	0.66762	0.967532	0.886396
Q6P6R6	Pf00868, Pf00927, Pf01841	56083		Tgm2	3	Transglutaminase 2, C polypeptide OS=Rattus norvegicus OX=10116 GN=Tgm2 PE=2 SV=1	0	170.525	38	21	35	1	1	686	76.9	5.07	130.13	21	17	1.74593	1.59283	1.56189	1.86645	1.7101	1.79967	1.64658	1.56352	1.8013	1.79207	1	1.67047	1	1.63355	1	1.09704	0.0947622	1.0226	0.702544	0.932142	0.217212
Q9QXY2		56029	ENSRNOG00000011475.6	Srcin1	10	SRC kinase signaling inhibitor 1 OS=Rattus norvegicus OX=10116 GN=Srcin1 PE=1 SV=1	0	169.531	29	28	35	28	1	1197	129.7	9.36	119.85	28	0	1.29446	1.4519	1.55539	1.51312	1.58309	1.47376	1.54373	1.56997	1.59184	1.52332	1	1.56851	1	1.43392	1	1.06235	0.338516	1.09387	0.155886	1.02967	0.264643
P59215	Pf00025, Pf00503	50664	ENSRNOG00000019482.7	Gnao1	19	Guanine nucleotide-binding protein G(o) subunit alpha OS=Rattus norvegicus OX=10116 GN=Gnao1 PE=1 SV=2	0	168.894	42	15	75	13	1	354	40	5.53	246.51	15	0	1.18246	0.955713	0.819309	0.855624	0.734278	0.824624	0.912312	0.773251	0.799823	0.804842	1	0.828462	1	0.985828	1	0.816412	0.181378	0.840371	0.240146	1.02935	0.695112
Q9WVJ6	Pf00868, Pf00927, Pf01841	56083	ENSRNOG00000012956.6	Tgm2	3	Tissue-type transglutaminase OS=Rattus norvegicus OX=10116 GN=Tgm2 PE=1 SV=1	0	168.855	38	21	34	1	1	686	76.9	5.1	127.13	21	0	NA	NA	NA	NA	NA	NA	NA	NA	NA	NA	0	NA	0	NA	0	NA	NA	NA	NA	NA	NA
Q66HM2	Pf01602, Pf02296, Pf02883, Pf13646	81637	ENSRNOG00000019534.7	Ap2a2	1	AP-2 complex subunit alpha OS=Rattus norvegicus OX=10116 GN=Ap2a2 PE=1 SV=1	0	167.144	31	31	49	1	1	939	104.1	6.83	151.63	31	0	0.895338	0.820171	0.978116	0.977165	0.96765	0.881066	0.963844	1.03806	0.992388	0.94196	1	0.998097	1	0.897875	1	1.0491	0.467046	1.11162	0.118041	1.0596	0.208146
P25304	Pf00008, Pf00050, Pf00053, Pf00054, Pf01390, Pf02210, Pf07648	25592		Agrn	5	Agrin OS=Rattus norvegicus OX=10116 GN=Agrn PE=1 SV=2	0	167.073	16	26	34	26	1	1959	208.5	6.15	110.72	26	0	1.25554	1.27119	1.206	1.38201	1.33116	1.39244	1.3455	1.3794	1.47458	1.36854	1	1.39983	1	1.24424	1	1.0999	0.010372	1.12504	0.0229716	1.02286	0.507321
P48500	Pf00121	24849; 100911515	ENSRNOG00000050669.2; ENSRNOG00000015290.6	Tpi1; LOC100911515	4; 9	Triosephosphate isomerase OS=Rattus norvegicus OX=10116 GN=Tpi1 PE=1 SV=2	0	166.236	64	15	89	15	1	249	26.8	7.24	318.91	15	0	0.552425	0.624509	0.62713	0.685452	0.644823	0.687418	0.655963	0.633028	0.442988	0.672564	1	0.577326	1	0.601354	1	1.11842	0.0646212	0.960044	0.754686	0.858396	0.239102
D4A0V6	Pf00169, Pf08174		ENSRNOG00000014343.8		8	Anillin, actin-binding protein OS=Rattus norvegicus OX=10116 GN=Anln PE=1 SV=3	0	166.133	25	25	49	2	1	1122	122.7	7.56	161.37	25	22	2.50935	2.46963	2.43925	2.43692	2.41589	2.27804	2.55607	2.38785	2.87383	2.37695	1	2.60592	1	2.47274	1	0.96126	0.149588	1.05386	0.407169	1.09633	0.20389
Q9Z2L0	Pf01459	83529	ENSRNOG00000006375.6	Vdac1	10	Voltage-dependent anion-selective channel protein 1 OS=Rattus norvegicus OX=10116 GN=Vdac1 PE=1 SV=4	0	165.386	57	14	47	14	1	283	30.7	8.54	201.13	14	0	0.639042	0.559239	0.513198	0.625537	0.52302	0.642726	0.558011	0.559239	0.519337	0.597094	1	0.545529	1	0.570493	1	1.04663	0.638525	0.956241	0.557178	0.913639	0.262761
P02091	Pf00042	24440		Hbb	1	Hemoglobin subunit beta-1 OS=Rattus norvegicus OX=10116 GN=Hbb PE=1 SV=3	0	164.77	79	13	114	3	1	147	16	8.07	451.19	13	10	0.966709	1.04225	1.05506	1.54545	2.13828	1.60307	1.11652	1.40077	0.93598	1.76227	1	1.15109	1	1.02134	1	1.72545	0.0177742	1.12704	0.400537	0.653185	0.0580673
A0A0G2K931	Pf00266		ENSRNOG00000013971.7		1	Phosphoserine aminotransferase OS=Rattus norvegicus OX=10116 GN=Psat1 PE=1 SV=1	0	164.152	45	16	43	1	1	370	40.5	7.69	154.02	16	0	1.90972	1.89236	1.58333	1.80035	1.69618	2.03125	1.71528	1.76389	1.96701	1.84259	1	1.81539	1	1.79514	1	1.02643	0.759973	1.01128	0.884691	0.985239	0.839007
A0A0G2K7F7	Pf00261, Pf12718		ENSRNOG00000018184.8		8	Tropomyosin alpha-1 chain OS=Rattus norvegicus OX=10116 GN=Tpm1 PE=1 SV=1	0	164.033	60	24	67	2	1	303	34.6	4.81	193.22	24	23	1.22841	1.40529	1.45822	1.54596	1.44011	1.48747	1.39833	1.42758	1.5376	1.49118	1	1.4545	1	1.36397	1	1.09326	0.16917	1.06637	0.328388	0.975405	0.521762
M0R9N8	Pf00169, Pf08174		ENSRNOG00000018113.6		17	Uncharacterized protein OS=Rattus norvegicus OX=10116 PE=4 SV=1	0	162.549	27	24	48	1	1	972	106.8	6.52	160.07	24	0	3.07673	2.37871	2.08663	2.59653	2.37871	2.87129	2.66584	2.67574	3.02228	2.61551	1	2.78795	1	2.51403	1	1.04037	0.771431	1.10896	0.435237	1.06593	0.402908
A0A096MJN4	Pf00735, Pf03193	287606	ENSRNOG00000007367.8	2021-09-04	10	Septin 4 OS=Rattus norvegicus OX=10116 GN=Sept4 PE=1 SV=1	0	162.44	51	20	65	16	1	459	53.1	6.18	224.65	20	3	1.74068	1.70178	1.65316	1.6094	1.59157	1.69854	1.70016	1.64992	1.86062	1.63317	1	1.7369	1	1.69854	1	0.961514	0.191717	1.02258	0.60484	1.06351	0.221187
P25113	Pf00300	24642	ENSRNOG00000050585.2	Pgam1	1	Phosphoglycerate mutase 1 OS=Rattus norvegicus OX=10116 GN=Pgam1 PE=1 SV=4	0	162.436	52	14	52	14	1	254	28.8	7.18	187.58	14	0	0.689704	0.688999	0.683357	0.67701	0.692525	0.721439	0.630465	0.691114	0.577574	0.696991	1	0.633051	1	0.687353	1	1.01402	0.504924	0.920999	0.173805	0.908263	0.144244
P42123	Pf00056, Pf02866	24534	ENSRNOG00000013000.7	Ldhb	4	L-lactate dehydrogenase B chain OS=Rattus norvegicus OX=10116 GN=Ldhb PE=1 SV=2	0	162.181	41	17	76	14	1	334	36.6	6.05	252.5	17	0	1.77008	1.77953	1.72283	1.62362	1.60945	1.55591	1.61417	1.51181	1.55906	1.59633	1	1.56168	1	1.75748	1	0.908303	0.00399454	0.88859	0.00469921	0.978297	0.39103
Q08163	Pf01213, Pf07986, Pf08603	64185	ENSRNOG00000013492.4	Cap1	5	Adenylyl cyclase-associated protein 1 OS=Rattus norvegicus OX=10116 GN=Cap1 PE=1 SV=3	0	161.694	42	19	48	17	1	474	51.6	7.52	180.6	19	2	1.54103	1.3859	1.27564	1.29487	1.1641	1.24872	1.25513	1.29103	1.3641	1.2359	1	1.30342	1	1.40085	1	0.882245	0.127457	0.930445	0.307493	1.05463	0.247762
A0A0G2K051	Pf01363, Pf03961, Pf09726, Pf12128, Pf13654		ENSRNOG00000021681.6		7	Early endosome antigen 1 OS=Rattus norvegicus OX=10116 GN=Eea1 PE=1 SV=1	0	161.49	24	33	39	33	1	1449	165.3	5.72	119.55	33	0	0.929143	1.08914	1.17714	1.19886	1.20457	1.20914	1.17143	1.23086	1.21714	1.20419	1	1.20648	1	1.06514	1	1.13054	0.128167	1.13269	0.131753	1.0019	0.906169
F1LNH3	Pf00092, Pf01391, Pf13519	361821	ENSRNOG00000001254.6	Col6a2	20	Collagen type VI alpha 2 chain OS=Rattus norvegicus OX=10116 GN=Col6a2 PE=1 SV=2	0	160.888	24	27	70	27	1	1027	109.6	6.61	229.23	27	0	2.92453	2.51651	2.12736	2.72877	2.43868	2.50472	2.4717	1.98349	2.88915	2.55739	1	2.44811	1	2.5228	1	1.01371	0.895106	0.970396	0.840794	0.95727	0.712405
P39052	Pf00169, Pf00350, Pf01031, Pf02212	25751	ENSRNOG00000007649.8	Dnm2	8	Dynamin-2 OS=Rattus norvegicus OX=10116 GN=Dnm2 PE=1 SV=1	0	160.875	29	26	47	11	1	870	98.2	7.43	157.61	26	4	1.55524	1.4028	1.37483	1.38601	1.4028	1.48531	1.40979	1.45455	1.51469	1.42471	1	1.45967	1	1.44429	1	0.986443	0.774611	1.01065	0.82122	1.02454	0.463583
A0A0G2JUI5	Pf02985, Pf12348		ENSRNOG00000002376.8		13	Cytoplasmic linker-associated protein 1 OS=Rattus norvegicus OX=10116 GN=Clasp1 PE=1 SV=1	0	160.288	19	26	36	23	1	1551	170.8	9.19	123.82	26	0	1.18015	1.18382	1.32721	1.22181	1.28799	1.13725	1.29657	1.34804	1.27083	1.21569	1	1.30515	1	1.23039	1	0.988048	0.832532	1.06076	0.234664	1.07359	0.142989
M0R757	Pf00009, Pf03143, Pf03144	100360413; 100911991	ENSRNOG00000056855.1; ENSRNOG00000051885.1	LOC100360413; LOC100911991	X	Elongation factor 1-alpha OS=Rattus norvegicus OX=10116 GN=LOC100360413 PE=3 SV=1	0	159.897	39	20	118	11	1	462	50.1	9.01	358.48	20	10	1.26443	1.28637	1.19053	1.15589	1.15935	1.17667	1.11547	1.12933	1.06928	1.16397	1	1.1047	1	1.24711	1	0.933333	0.048823	0.885802	0.0141038	0.949074	0.036998
D3ZUY8	Pf01602, Pf02296, Pf02883, Pf13646	308578	ENSRNOG00000026243.5	Ap2a1	1	AP-2 complex subunit alpha OS=Rattus norvegicus OX=10116 GN=Ap2a1 PE=1 SV=1	0	159.59	30	31	52	20	1	977	107.6	7.06	151.65	31	10	1.11101	0.878981	0.859873	0.855323	0.841674	0.906278	0.865332	0.871702	0.908098	0.867759	1	0.881711	1	0.949955	1	0.913474	0.378473	0.928161	0.451093	1.01608	0.588415
Q68FU2	Pf00266	293820		Psat1	1	Phosphoserine aminotransferase OS=Rattus norvegicus OX=10116 GN=Psat1 PE=2 SV=1	0	158.856	44	16	42	1	1	370	40.6	7.69	149.29	16	17	1.6876	1.65934	1.5887	1.48352	1.60283	1.79592	1.63736	1.63265	1.61224	1.62742	1	1.62742	1	1.64521	1	0.989186	0.861492	0.989186	0.589857	1	1
P11507	Pf00122, Pf00689, Pf00690, Pf00702, Pf08282, Pf12710, Pf13246	29693	ENSRNOG00000001285.8	Atp2a2	12	Sarcoplasmic/endoplasmic reticulum calcium ATPase 2 OS=Rattus norvegicus OX=10116 GN=Atp2a2 PE=1 SV=1	0	158.816	23	25	49	24	1	1043	114.7	5.34	151.89	25	0	1.17214	1.06269	1.00398	0.957214	0.932338	0.98209	0.931343	0.958209	0.950249	0.957214	1	0.9466	1	1.0796	1	0.886636	0.0756127	0.876805	0.0561216	0.988912	0.553336
Q6P502	Pf00118	295230	ENSRNOG00000019090.6	Cct3	2	T-complex protein 1 subunit gamma OS=Rattus norvegicus OX=10116 GN=Cct3 PE=1 SV=1	0	158.794	41	26	41	26	1	545	60.6	6.64	136.48	26	0	0.880235	0.826633	0.813233	0.80067	0.81072	0.824121	0.778894	0.819095	0.819095	0.811837	1	0.805695	1	0.840034	1	0.966434	0.261163	0.959123	0.233123	0.992435	0.703618
P21263	Pf00038	25491		Nes	2	Nestin OS=Rattus norvegicus OX=10116 GN=Nes PE=1 SV=2	0	158.371	18	26	28	26	1	1893	208.7	4.34	99.96	26	0	1.584	1.6272	1.7376	1.6352	1.744	1.6208	1.688	1.6064	1.7552	1.66667	1	1.6832	1	1.6496	1	1.01035	0.790298	1.02037	0.620925	1.00992	0.789729
A0A0G2JZ52	Pf00622, Pf13671	117280	ENSRNOG00000033790.4	Hnrnpu	13	Heterogeneous nuclear ribonucleoprotein U OS=Rattus norvegicus OX=10116 GN=Hnrnpu PE=1 SV=1	0	157.608	26	22	68	22	1	803	87.9	6.09	204.89	22	0	0.369198	0.35654	0.35654	0.344726	0.35443	0.356118	0.345992	0.408439	0.327004	0.351758	1	0.360478	1	0.360759	1	0.975049	0.177919	0.99922	0.991547	1.02479	0.743393
F1LM84	Pf00008, Pf00058, Pf00086, Pf06119, Pf06247, Pf07474, Pf07645, Pf12662, Pf12947, Pf14670	25494	ENSRNOG00000002461.7	Nid1	17	Nidogen-1 OS=Rattus norvegicus OX=10116 GN=Nid1 PE=1 SV=1	0	157.545	23	25	39	24	1	1246	137	5.47	150.92	25	1	1.45586	1.49117	1.53772	1.91493	1.75923	1.73676	1.66292	1.63563	1.85714	1.80364	1	1.71857	1	1.49492	1	1.20651	0.00710507	1.14961	0.0385346	0.952833	0.395431
Q641Y8	Pf00270, Pf00271, Pf00622	84474	ENSRNOG00000006652.6	Ddx1	6	ATP-dependent RNA helicase DDX1 OS=Rattus norvegicus OX=10116 GN=Ddx1 PE=1 SV=1	0	157.277	38	25	40	25	1	740	82.4	7.23	137.29	25	0	0.638082	0.636057	0.639433	0.636732	0.623228	0.625928	0.640783	0.690749	0.621202	0.628629	1	0.650912	1	0.637857	1	0.985533	0.0951634	1.02047	0.563029	1.03545	0.350769
A0A0H2UHP1	Pf00171, Pf05893, Pf07368		ENSRNOG00000017619.7		1	Retinal dehydrogenase 1 OS=Rattus norvegicus OX=10116 GN=Aldh1a1 PE=1 SV=1	0	156.756	37	17	53	15	1	521	56.6	7.8	180.13	17	0	2.48554	2.45661	2.32438	1.40702	2.10537	2.1281	2.22107	1.9876	2.54339	1.88017	1	2.25069	1	2.42218	1	0.77623	0.0884719	0.929201	0.366577	1.19707	0.26527
D3ZQG6	Pf00097, Pf00630, Pf00643, Pf01436, Pf08450, Pf10174, Pf13445, Pf13639, Pf13920, Pf13923, Pf14634, Pf15227	361970		Trim2	2	Tripartite motif-containing protein 2 OS=Rattus norvegicus OX=10116 GN=Trim2 PE=1 SV=2	0	156.415	32	20	31	18	1	744	81.4	7.05	129.31	20	2	1.40946	1.34595	1.40405	1.40541	1.36216	1.37297	1.37162	1.41351	1.42838	1.38018	1	1.4045	1	1.38649	1	0.995452	0.80671	1.013	0.533812	1.01762	0.318971
P85845	Pf06268	683788		Fscn1; LOC683788	12	Fascin OS=Rattus norvegicus OX=10116 GN=Fscn1 PE=1 SV=2	0	155.719	41	21	58	6	1	493	54.5	6.74	214.76	21	14	1.83876	1.63192	1.59772	1.77524	1.64658	1.78827	1.63029	1.68241	1.69218	1.7367	1	1.6683	1	1.68947	1	1.02796	0.61927	0.987468	0.798754	0.960613	0.236221
P68255	Pf00244	25577	ENSRNOG00000051650.1	Ywhaq	6	14-3-3 protein theta OS=Rattus norvegicus OX=10116 GN=Ywhaq PE=1 SV=1	0	155.472	63	17	71	11	1	245	27.8	4.78	248.37	17	5	1.63723	1.47147	1.43886	1.2894	1.27446	1.33424	1.36277	1.38587	1.39402	1.29937	1	1.38089	1	1.51585	1	0.857186	0.0277016	0.910965	0.0955401	1.06274	0.0157998
D3ZCG2	Pf00225, Pf00400, Pf00769, Pf01576, Pf02050, Pf02090, Pf02841, Pf04111, Pf05483, Pf10174, Pf12128, Pf13863, Pf13868, Pf15619		ENSRNOG00000014844.8		7	Kinesin family member 21A OS=Rattus norvegicus OX=10116 GN=Kif21a PE=1 SV=2	0	154.227	14	20	30	19	1	1658	185.2	6.25	102.24	20	1	1.16014	1.13879	1.20285	1.1981	1.22301	1.21708	1.22064	1.23725	1.26453	1.21273	1	1.24081	1	1.16726	1	1.03896	0.0883412	1.06301	0.0319601	1.02315	0.131423
Q64548	Pf02453	116644		Rtn1	6	Reticulon-1 OS=Rattus norvegicus OX=10116 GN=Rtn1 PE=1 SV=1	0	153.979	31	17	36	16	1	777	83	4.61	129.04	17	1	1.43015	1.23897	1.19975	1.20343	1.17157	1.26348	1.18015	1.23162	1.33333	1.21283	1	1.24837	1	1.28962	1	0.94045	0.369972	0.968008	0.649811	1.0293	0.535252
P47875	Pf00412	29276	ENSRNOG00000008937.5	Csrp1	13	Cysteine and glycine-rich protein 1 OS=Rattus norvegicus OX=10116 GN=Csrp1 PE=1 SV=2	0	153.827	64	12	45	12	1	193	20.6	8.57	174.77	12	0	2.41814	2.63938	2.42699	2.27876	2.15265	2.32522	2.18363	2.28982	2.40929	2.25221	1	2.29425	1	2.49484	1	0.902749	0.0523396	0.919598	0.108407	1.01866	0.63959
A0A0G2K0F3	Pf00373, Pf04382, Pf05902, Pf08736, Pf09379, Pf09380	59317	ENSRNOG00000057817.1	Epb41l1	3	Band 4.1-like protein 1-like OS=Rattus norvegicus OX=10116 GN=Epb41l1 PE=1 SV=1	0	153.484	21	23	31	21	1	1551	171	5.34	114.04	23	1	0.911392	0.906524	0.952288	1.00487	0.989289	0.926972	0.999026	1.04771	1	0.97371	1	1.01558	1	0.923401	1	1.05448	0.145409	1.09982	0.0130813	1.043	0.218556
D3ZQ57	Pf01403, Pf01437, Pf01833, Pf08337	315217	ENSRNOG00000007133.7	Plxnb2	7	Plexin B2 OS=Rattus norvegicus OX=10116 GN=Plxnb2 PE=1 SV=1	0	152.934	16	24	33	24	1	1841	205.8	5.99	119.43	24	0	1.05686	1.04682	1.12375	1.10368	1.20178	1.11706	1.15608	1.15162	1.19064	1.14084	1	1.16611	1	1.07581	1	1.06045	0.171333	1.08394	0.0290797	1.02215	0.487731
P13221	Pf00155	24401	ENSRNOG00000016356.7	Got1	1	Aspartate aminotransferase, cytoplasmic OS=Rattus norvegicus OX=10116 GN=Got1 PE=1 SV=3	0	152.644	56	23	68	22	1	413	46.4	7.21	214.62	23	1	0.706254	0.590019	0.534428	0.57928	0.535692	0.655085	0.571068	0.619078	0.524953	0.590019	1	0.571699	1	0.610234	1	0.966874	0.758782	0.936853	0.539144	0.968951	0.699898
P50554	Pf00202, Pf13481	81632	ENSRNOG00000002636.7	Abat	10	4-aminobutyrate aminotransferase, mitochondrial OS=Rattus norvegicus OX=10116 GN=Abat PE=1 SV=3	0	152.602	42	16	31	16	1	500	56.4	7.93	110.71	16	0	1.16181	1.15318	1.15534	1.04854	1.05286	1.04854	1.03883	1.08306	1.04423	1.04998	1	1.05538	1	1.15678	1	0.907678	3.54744e-06	0.912341	0.00201823	1.00514	0.719749
P09606	Pf00120, Pf03951	24957	ENSRNOG00000049560.2	Glul	13	Glutamine synthetase OS=Rattus norvegicus OX=10116 GN=Glul PE=1 SV=3	0	151.445	46	19	75	19	1	373	42.2	7.08	246.77	19	0	0.269205	0.252505	0.252171	0.268871	0.263193	0.273881	0.244823	0.323313	0.192385	0.268648	1	0.253507	1	0.25796	1	1.04143	0.171022	0.982736	0.913393	0.943639	0.711851
A0A1K0FUA6	Pf00042	100134871; 689064; 103694857	ENSRNOG00000054582.1; ENSRNOG00000047098.2; ENSRNOG00000061299.1	LOC100134871; LOC689064; LOC103694857	1	Globin a2 OS=Rattus norvegicus OX=10116 GN=LOC689064 PE=3 SV=1	0	151.316	69	12	96	2	1	147	16	8.79	386.77	12	0	1.21836	1.363	1.21836	1.89013	1.80807	1.81919	1.1516	1.52156	0.919332	1.83913	1	1.1975	1	1.26657	1	1.45205	0.000468716	0.945461	0.723377	0.651122	0.0223501
F8WFM2	Pf14938	499903	ENSRNOG00000004753.6	Napb	3	Beta-soluble NSF attachment protein OS=Rattus norvegicus OX=10116 GN=Napb PE=4 SV=1	0	151.016	51	15	31	12	1	298	33.5	5.47	123	15	3	0.996276	0.921788	0.885475	1	0.82216	0.884544	0.891993	0.916201	0.992551	0.902235	1	0.933582	1	0.934513	1	0.96546	0.627219	0.999004	0.984315	1.03474	0.630425
P04642	Pf00056, Pf02866	24533	ENSRNOG00000013009.2	Ldha	1	L-lactate dehydrogenase A chain OS=Rattus norvegicus OX=10116 GN=Ldha PE=1 SV=1	0	150.913	42	18	88	15	1	332	36.4	8.27	296.65	18	3	0.435134	0.383241	0.353892	0.3641	0.324117	0.376436	0.340706	0.389196	0.286261	0.354884	1	0.338721	1	0.390756	1	0.9082	0.27692	0.866836	0.243298	0.954455	0.656209
Q5XI34	Pf02985, Pf13513, Pf13646	117281	ENSRNOG00000011282.6	Ppp2r1a	1	Protein phosphatase 2 (Formerly 2A), regulatory subunit A (PR 65), alpha isoform, isoform CRA_a OS=Rattus norvegicus OX=10116 GN=Ppp2r1a PE=1 SV=1	0	150.885	35	21	48	17	1	589	65.3	5.11	155.61	21	3	1.0733	1.0919	1.13567	1.15208	1.05252	1.06455	1.18053	1.04267	1.14661	1.08972	1	1.12327	1	1.10029	1	0.990388	0.785918	1.02088	0.639452	1.03079	0.553938
P07323	Pf00113, Pf03952, Pf13378	24334; 100911625	ENSRNOG00000048365.2; ENSRNOG00000013141.6	Eno2; LOC100911625	4; 9	Gamma-enolase OS=Rattus norvegicus OX=10116 GN=Eno2 PE=1 SV=2	0	150.864	45	14	93	13	1	434	47.1	5.16	352.76	14	0	0.797619	0.881868	0.849817	1.0119	0.867216	1.01282	0.924908	0.962454	0.847985	0.96398	1	0.911783	1	0.843101	1	1.14337	0.0898146	1.08146	0.174787	0.945852	0.425979
Q3MIE4	Pf00107, Pf08240, Pf13602	287721	ENSRNOG00000020684.5	Vat1	10	Synaptic vesicle membrane protein VAT-1 homolog OS=Rattus norvegicus OX=10116 GN=Vat1 PE=1 SV=1	0	150.699	42	12	33	12	1	404	43.1	6.62	144.75	12	0	2.588	2.364	2.204	1.79	1.872	2.054	2.024	1.992	2.112	1.90533	1	2.04267	1	2.38533	1	0.79877	0.0242258	0.856344	0.0428657	1.07208	0.18498
F1M820	Pf00018, Pf02208, Pf07653, Pf14604		ENSRNOG00000015658.8		1	Sorbin and SH3 domain-containing protein 1 OS=Rattus norvegicus OX=10116 GN=Sorbs1 PE=1 SV=1	0	150.563	22	26	40	5	1	1290	143.3	8.22	134.68	26	17	1.78667	1.94286	1.95619	2	2.0419	2.15048	1.98667	1.94476	2.2381	2.06413	1	2.05651	1	1.89524	1	1.08911	0.07475	1.08509	0.204673	0.996309	0.944032
Q91Y81	Pf00071, Pf00735, Pf01926	117515	ENSRNOG00000017952.4	2021-09-02	9	Septin-2 OS=Rattus norvegicus OX=10116 GN=Sept2 PE=1 SV=1	0	150.246	40	13	36	13	1	361	41.6	6.6	139.66	13	0	2.0717	1.96981	1.83774	1.89245	1.88491	1.99811	1.99623	2.02642	2.18868	1.92516	1	2.07044	1	1.95975	1	0.982349	0.676357	1.05648	0.287596	1.07547	0.106733
P10760	Pf00670, Pf02254, Pf02826, Pf05221	29443	ENSRNOG00000017777.3	Ahcy	3	Adenosylhomocysteinase OS=Rattus norvegicus OX=10116 GN=Ahcy PE=1 SV=3	0	149.85	43	20	47	18	1	432	47.5	6.54	172.47	20	2	0.679193	0.661795	0.658316	0.634656	0.624913	0.667363	0.659012	0.72373	0.649965	0.64231	1	0.677569	1	0.666435	1	0.963801	0.168506	1.01671	0.668198	1.05489	0.254727
Q45QN0	Pf00025, Pf00503	81664	ENSRNOG00000016592.6	Gnai2	8	Guanine nucleotide binding protein alpha inhibiting 2 OS=Rattus norvegicus OX=10116 GN=Gnai2 PE=2 SV=1	0	149.831	51	16	50	8	1	355	40.5	5.45	159.69	16	7	1.89761	1.5266	1.31782	1.22207	1.11037	1.27128	1.2633	1.22207	1.46543	1.20124	1	1.31693	1	1.58067	1	0.759955	0.0974677	0.833146	0.22808	1.09631	0.26346
P47728	Pf00036, Pf13405, Pf13499	117059	ENSRNOG00000016977.4	Calb2	19	Calretinin OS=Rattus norvegicus OX=10116 GN=Calb2 PE=1 SV=1	0	149.671	52	19	73	19	1	271	31.4	5.02	184.4	19	0	1.79692	1.75385	1.61692	1.67538	1.54308	1.45692	1.56	1.39385	1.59077	1.55846	1	1.51487	1	1.72256	1	0.904734	0.120988	0.879428	0.063971	0.97203	0.647019
G3V6L4	Pf00225, Pf14362	311024	ENSRNOG00000004680.7	Kif5c	3	Kinesin-like protein OS=Rattus norvegicus OX=10116 GN=Kif5c PE=1 SV=3	0	149.24	30	28	37	20	1	955	109.1	6.02	117.27	28	0	0.932118	0.968592	1.02128	1.05775	0.989868	1.01925	1.02432	1.06484	1.05572	1.02229	1	1.04829	1	0.973995	1	1.04958	0.21144	1.07628	0.0604296	1.02544	0.324582
Q66X93	Pf00565, Pf00567	64635	ENSRNOG00000031173.6	Snd1	4	Staphylococcal nuclease domain-containing protein 1 OS=Rattus norvegicus OX=10116 GN=Snd1 PE=1 SV=1	0	149.155	34	30	47	30	1	909	101.9	7.18	141.68	30	0	1.13601	1.10925	1.16945	1.11483	1.14381	1.07469	1.13155	1.13601	1.13043	1.11111	1	1.13266	1	1.13824	1	0.976167	0.364642	0.995103	0.765991	1.0194	0.344215
D3ZLC1	Pf00038, Pf00932	299625	ENSRNOG00000025742.7	Lmnb2	7	Lamin B2 OS=Rattus norvegicus OX=10116 GN=Lmnb2 PE=1 SV=2	0	149.077	43	27	45	23	1	616	68.8	5.26	136.73	27	0	0.350722	0.375873	0.408943	0.43456	0.424779	0.40708	0.428039	0.464835	0.363763	0.422139	1	0.418879	1	0.378513	1	1.11526	0.0797551	1.10664	0.300903	0.992277	0.920302
P05197	Pf00009, Pf00679, Pf03144, Pf03764, Pf14492	29565	ENSRNOG00000020266.5	Eef2	7	Elongation factor 2 OS=Rattus norvegicus OX=10116 GN=Eef2 PE=1 SV=4	0	149.068	30	25	57	24	1	858	95.2	6.83	181.69	25	1	1.11412	1.04255	1.01934	0.930368	0.941006	0.967118	0.887814	0.911025	0.857834	0.946164	1	0.885558	1	1.05867	1	0.893727	0.0211314	0.83648	0.00592143	0.935945	0.0325586
A0A0G2JZI2	Pf00458, Pf00587, Pf00749, Pf01406, Pf03129, Pf03950, Pf09180, Pf14497	289352	ENSRNOG00000002393.7	Eprs	13	Glutamyl-prolyl-tRNA synthetase OS=Rattus norvegicus OX=10116 GN=Eprs PE=1 SV=1	0	149.052	21	28	36	28	1	1512	169.8	7.44	117.56	28	0	1.06275	1.00506	1.01822	0.970648	0.987854	1.01721	1.01113	1.03138	1.01721	0.991903	1	1.01991	1	1.02868	1	0.964251	0.171801	0.991473	0.659398	1.02823	0.132528
D3ZE17	Pf00018, Pf00023, Pf00536, Pf07647, Pf07653, Pf12796, Pf13388, Pf13606, Pf13637, Pf13857, Pf14604	140722	ENSRNOG00000003195.8	Caskin1	10	Caskin-1 OS=Rattus norvegicus OX=10116 GN=Caskin1 PE=1 SV=2	0	148.172	17	19	25	18	1	1430	150.2	9.14	92.17	19	1	0.821773	0.905588	1.01734	0.958574	0.991329	0.918112	0.988439	1.05202	0.980732	0.956005	1	1.00706	1	0.9149	1	1.04493	0.534002	1.10074	0.205252	1.05341	0.174471
A0A0G2K9E0		100360501	ENSRNOG00000016416.7	LOC100360501; Rnh1	1	Ribonuclease inhibitor OS=Rattus norvegicus OX=10116 GN=Rnh1 PE=1 SV=1	0	148.132	35	14	31	14	1	492	54.1	4.98	116.14	14	0	0.945235	1.04381	1.10843	1.15225	1.13472	1.14458	1.13691	1.16101	1.12596	1.14385	1	1.14129	1	1.03249	1	1.10785	0.0799463	1.10537	0.0886002	0.997766	0.835412
F1MA98	Pf01496, Pf01576, Pf02463, Pf03962, Pf04111, Pf04156, Pf05557, Pf07926, Pf09726, Pf12128, Pf13166, Pf14915	304862	ENSRNOG00000002394.6	Tpr	13	Nucleoprotein TPR OS=Rattus norvegicus OX=10116 GN=Tpr PE=1 SV=1	0	147.725	13	32	41	32	1	2360	267.1	5	115.73	32	0	0.539873	0.60127	0.678193	0.695836	0.716302	0.685956	0.688779	0.735356	0.716302	0.699365	1	0.713479	1	0.606446	1	1.15322	0.0860717	1.17649	0.0643765	1.02018	0.432939
A0A0G2QC04	Pf00036, Pf00307, Pf13405, Pf13499, Pf13833	315926	ENSRNOG00000009945.7	Pls1	8	Plastin 1 OS=Rattus norvegicus OX=10116 GN=Pls1 PE=1 SV=1	0	147.401	33	19	31	14	1	630	70.3	5.48	115.07	19	0	2.10642	1.74961	1.61972	1.50861	1.4554	1.59624	1.49452	1.50078	1.61502	1.52008	1	1.53678	1	1.82525	1	0.832809	0.113689	0.841955	0.128081	1.01098	0.78326
F1M8Z8	Pf00018, Pf02208, Pf07267, Pf07653, Pf14604		ENSRNOG00000015658.8		1	Sorbin and SH3 domain-containing protein 1 OS=Rattus norvegicus OX=10116 GN=Sorbs1 PE=1 SV=1	0	146.645	30	24	38	3	1	938	104.2	5.92	129.39	24	0	1.82038	1.62349	1.49223	2.15889	1.79447	1.90501	1.84111	1.69948	1.9361	1.95279	1	1.82556	1	1.64537	1	1.18684	0.0996278	1.10952	0.200082	0.934847	0.376222
A0A0G2JV65	Pf00244		ENSRNOG00000008195.6		7	14-3-3 protein zeta/delta OS=Rattus norvegicus OX=10116 GN=Ywhaz PE=1 SV=1	0	146.31	57	16	79	11	1	256	29	4.78	291.55	16	0	1.111	1.06017	1.05083	0.961618	0.987552	1.01556	1.02905	1.11826	1.03942	0.988243	1	1.06224	1	1.074	1	0.920155	0.0243574	0.989053	0.745553	1.07488	0.0830349
D4AC23	Pf00118	297406	ENSRNOG00000015630.5	Cct7	4	T-complex protein 1 subunit eta OS=Rattus norvegicus OX=10116 GN=Cct7 PE=1 SV=1	0	146.066	38	23	46	23	1	544	59.6	8	135.08	23	0	0.89547	0.849303	0.836237	0.864983	0.821429	0.874564	0.837108	0.860627	0.87108	0.853659	1	0.856272	1	0.860337	1	0.992238	0.797006	0.995275	0.853083	1.00306	0.898261
Q5FVG5	Pf00261, Pf12718	500450	ENSRNOG00000016731.8	Tpm2	5	Similar to tropomyosin 1, embryonic fibroblast-rat, isoform CRA_c OS=Rattus norvegicus OX=10116 GN=Tpm2 PE=2 SV=1	0	145.974	57	22	51	6	1	284	32.9	4.67	150.41	22	4	1.17445	1.47115	1.53297	1.53984	1.39698	1.36951	1.36264	1.39973	1.48901	1.43544	1	1.41712	1	1.39286	1	1.03057	0.745854	1.01742	0.845604	0.987241	0.791356
Q62688	Pf00168, Pf00169, Pf00387, Pf00388, Pf09279	84587		Plcl1	9	Inactive phospholipase C-like protein 1 OS=Rattus norvegicus OX=10116 GN=Plcl1 PE=1 SV=1	0	145.925	23	20	35	20	1	1096	122.7	5.66	114.6	20	0	1.51623	1.52705	1.55487	1.56878	1.55332	1.66461	1.66615	1.73879	1.66615	1.59557	1	1.69037	1	1.53272	1	1.04101	0.161573	1.10286	0.00417972	1.05941	0.0890387
P11505						Plasma membrane calcium-transporting ATPase 1 OS=Rattus norvegicus OX=10116 GN=Atp2b1 PE=1 SV=3	0	145.418	22	23	35	12	1	1220	134.6	5.86	129.43	23	5	0.443782	0.392841	0.388251	0.385498	0.389628	0.40615	0.403855	0.442864	0.336393	0.393759	1	0.394371	1	0.408291	1	0.964406	0.48439	0.965905	0.717424	1.00155	0.985539
A0A0G2KAN1	Pf01391, Pf01410	103689932	ENSRNOG00000011292.6; ENSRNOG00000052925.1	LOC100911218; NEWGENE_621351	4	Collagen, type I, alpha 2 OS=Rattus norvegicus OX=10116 GN=NEWGENE_621351 PE=1 SV=1	0	145.17	17	20	70	1	1	1372	129.5	9.29	226.4	20	16	1.90287	2.46358	2.39294	2.22958	2.30905	2.09934	2.17881	2.16998	3.33113	2.21266	1	2.55997	1	2.25313	1	0.982038	0.838917	1.13619	0.509301	1.15697	0.423932
O08838	Pf00018, Pf03114, Pf14604	60668		Amph	17	Amphiphysin OS=Rattus norvegicus OX=10116 GN=Amph PE=1 SV=1	0	145.102	34	19	41	17	1	683	74.8	4.64	144.69	19	0	0.563516	0.650665	0.688331	0.820532	0.71935	0.72452	0.70384	0.78065	0.733383	0.754801	1	0.739291	1	0.63417	1	1.19022	0.071379	1.16576	0.0717406	0.979452	0.716517
P54311	Pf00400	24400	ENSRNOG00000016638.5	Gnb1	5	Guanine nucleotide-binding protein G(I)/G(S)/G(T) subunit beta-1 OS=Rattus norvegicus OX=10116 GN=Gnb1 PE=1 SV=4	0	144.837	46	12	83	5	1	340	37.4	6	301.61	12	8	0.358986	0.330127	0.345868	0.379974	0.384784	0.424136	0.375164	0.418015	0.35505	0.396298	1	0.382743	1	0.344993	1	1.14871	0.0345133	1.10942	0.137264	0.965796	0.591127
Q9Z0W5	Pf00018, Pf00611, Pf07653, Pf14604	29704		Pacsin1	20	Protein kinase C and casein kinase substrate in neurons protein 1 OS=Rattus norvegicus OX=10116 GN=Pacsin1 PE=1 SV=1	0	144.69	46	22	44	18	1	441	50.4	5.24	138.31	22	2	0.459658	0.531174	0.571516	0.573961	0.565403	0.575183	0.586797	0.652812	0.596577	0.571516	1	0.612062	1	0.520782	1	1.09742	0.197379	1.17527	0.0774503	1.07094	0.12303
P04256	Pf00076, Pf13893, Pf14259	29578		Hnrnpa1	7	Heterogeneous nuclear ribonucleoprotein A1 OS=Rattus norvegicus OX=10116 GN=Hnrnpa1 PE=1 SV=3	0	144.513	43	12	57	9	1	320	34.2	9.14	197.59	12	0	0.310127	0.313291	0.327136	0.331883	0.350079	0.3125	0.329114	0.382911	0.298259	0.331487	1	0.336762	1	0.316851	1	1.04619	0.291022	1.06284	0.474977	1.01591	0.854695
F1M949	Pf12348	311191	ENSRNOG00000016067.8	Ckap5	3	Cytoskeleton-associated protein 5 OS=Rattus norvegicus OX=10116 GN=Ckap5 PE=1 SV=3	0	144.393	13	23	34	23	1	1698	187.8	8.12	106.39	23	0	1.63068	1.49006	1.45739	1.39773	1.38778	1.46733	1.42898	1.45881	1.4858	1.41761	1	1.45786	1	1.52604	1	0.928948	0.138738	0.955321	0.287624	1.02839	0.249829
A0A0A6YYM0	Pf00501		ENSRNOG00000026745.7		10	Long-chain-fatty-acid--CoA ligase 6 OS=Rattus norvegicus OX=10116 GN=Acsl6 PE=1 SV=2	0	144.128	29	20	34	19	1	722	80.9	7.09	123.92	20	1	0.596026	0.628477	0.635099	0.571523	0.607947	0.621854	0.635762	0.721854	0.602649	0.600442	1	0.653422	1	0.619868	1	0.968661	0.37021	1.05413	0.421729	1.08824	0.241475
Q499P2	Pf01433, Pf09127, Pf13485	299732	ENSRNOG00000004494.5	Lta4h	7	Leukotriene A(4) hydrolase OS=Rattus norvegicus OX=10116 GN=Lta4h PE=1 SV=1	0	144.039	36	18	35	18	1	611	69	6.2	123.9	18	0	1.07338	0.968956	0.951082	0.893697	0.886171	0.945437	0.888993	0.929445	0.870179	0.908435	1	0.896206	1	0.997805	1	0.910434	0.102997	0.898177	0.0726302	0.986538	0.657156
P62815	Pf00006, Pf00306, Pf02874	117596	ENSRNOG00000011891.6	Atp6v1b2	16	V-type proton ATPase subunit B, brain isoform OS=Rattus norvegicus OX=10116 GN=Atp6v1b2 PE=1 SV=1	0	143.994	36	17	44	17	1	511	56.5	5.81	163.44	17	0	0.747847	0.739233	0.74628	0.802662	0.773688	0.801879	0.764291	0.797964	0.657009	0.792743	1	0.739755	1	0.744453	1	1.06487	0.00814907	0.993689	0.917454	0.933158	0.290634
Q6AY84	Pf03577	502776	ENSRNOG00000009636.5	Scrn1	4	Secernin-1 OS=Rattus norvegicus OX=10116 GN=Scrn1 PE=1 SV=1	0	143.53	35	16	37	16	1	414	46.4	4.84	139.01	16	0	1.83746	1.77554	1.73684	1.56811	1.86068	1.22291	1.94272	1.26625	1.26935	1.55057	1	1.49278	1	1.78328	1	0.869502	0.280457	0.837095	0.269593	0.962729	0.852183
Q6MG60	Pf02274	294239	ENSRNOG00000000842.5	Ddah2	20	N(G),N(G)-dimethylarginine dimethylaminohydrolase 2 OS=Rattus norvegicus OX=10116 GN=Ddah2 PE=1 SV=1	0	143.165	54	14	38	13	1	285	29.7	6.01	158.13	14	1	0.676471	0.739065	0.732278	0.754902	0.80543	0.662896	0.953243	0.674208	0.542986	0.741076	1	0.723479	1	0.715938	1	1.03511	0.615237	1.01053	0.953894	0.976255	0.897265
Q4FZT9	Pf01851	287984	ENSRNOG00000001719.6	Psmd2	11	26S proteasome non-ATPase regulatory subunit 2 OS=Rattus norvegicus OX=10116 GN=Psmd2 PE=1 SV=1	0	142.121	23	19	30	19	1	908	100.1	5.2	112.58	19	0	1.00776	0.966052	0.922405	0.978661	0.935984	1.00097	0.911736	0.970902	1.00485	0.971872	1	0.962496	1	0.965406	1	1.0067	0.845721	0.996986	0.940624	0.990353	0.791766
Q63610	Pf00261, Pf12718	117557	ENSRNOG00000017441.8	Tpm3	2	Tropomyosin alpha-3 chain OS=Rattus norvegicus OX=10116 GN=Tpm3 PE=1 SV=2	0	141.514	62	22	62	10	1	248	29	4.78	193.65	22	4	1.13636	1.42188	1.51989	1.63778	1.56392	1.42756	1.49858	1.44176	1.55824	1.54309	1	1.49953	1	1.35938	1	1.13514	0.23191	1.1031	0.307187	0.97177	0.568304
A0A1W2Q6C8	Pf00038, Pf13199		ENSRNOG00000002919.9		10	Glial fibrillary acidic protein (Fragment) OS=Rattus norvegicus OX=10116 GN=Gfap PE=1 SV=1	0	141.219	66	15	147	1	1	161	18.6	6.7	476.46	15	0	2.3342	2.73057	2.68653	2.14767	2.58808	2.98446	2.92228	3.4715	3.04404	2.5734	1	3.14594	1	2.58377	1	0.995989	0.971465	1.21758	0.0542914	1.22248	0.122848
P02466	Pf01391, Pf01410	84352		Col1a2	4	Collagen alpha-2(I) chain OS=Rattus norvegicus OX=10116 GN=Col1a2 PE=1 SV=3	0	140.749	18	20	70	1	1	1372	129.5	9.33	225.75	20	0	1.33157	1.68959	2.1358	1.69312	2.02822	1.80776	1.55732	2.24868	2.14286	1.84303	1	1.98295	1	1.71899	1	1.07216	0.649042	1.15356	0.451536	1.07592	0.585795
P45592	Pf00241	29271	ENSRNOG00000020660.7	Cfl1	1	Cofilin-1 OS=Rattus norvegicus OX=10116 GN=Cfl1 PE=1 SV=3	0	140.542	70	15	65	12	1	166	18.5	8.09	227.45	15	3	1.55008	1.75655	1.57473	1.70416	1.48382	1.73652	1.46379	1.51002	1.6302	1.6415	1	1.53467	1	1.62712	1	1.00884	0.895376	0.943182	0.321796	0.934919	0.317448
Q5D059	Pf00013, Pf08067, Pf13014, Pf13083	117282	ENSRNOG00000019113.7	Hnrnpk	17	Heterogeneous nuclear ribonucleoprotein K OS=Rattus norvegicus OX=10116 GN=Hnrnpk PE=1 SV=1	0	140.416	36	16	46	16	1	464	51	5.33	160.28	16	0	0.406221	0.418756	0.410864	0.422006	0.384865	0.396936	0.396936	0.442897	0.36351	0.401269	1	0.401114	1	0.411947	1	0.97408	0.406959	0.973704	0.666188	0.999614	0.995445
A0A0G2K2B3	Pf00013, Pf07650, Pf09005, Pf13014	171137	ENSRNOG00000047628.2	Khsrp	9	Far upstream element-binding protein 2 OS=Rattus norvegicus OX=10116 GN=Khsrp PE=1 SV=1	0	140.276	35	22	40	18	1	748	76.7	7.33	125.19	22	4	0.373637	0.420714	0.432607	0.45887	0.450942	0.46779	0.437066	0.488603	0.424678	0.459201	1	0.450116	1	0.408986	1	1.12278	0.0545236	1.10057	0.196873	0.980216	0.675728
Q6URK4	Pf00076, Pf13893, Pf14259	362152	ENSRNOG00000052968.1	Hnrnpa3	3	Heterogeneous nuclear ribonucleoprotein A3 OS=Rattus norvegicus OX=10116 GN=Hnrnpa3 PE=1 SV=1	0	139.698	33	14	43	13	1	379	39.6	9.01	140.49	14	0	0.436584	0.446185	0.459828	0.455786	0.448711	0.417888	0.443658	0.488631	0.455786	0.440795	1	0.462692	1	0.447532	1	0.984945	0.642674	1.03387	0.370266	1.04968	0.285376
A0A0G2JUC7	Pf04912		ENSRNOG00000025481.4		7	Dynactin subunit 2 OS=Rattus norvegicus OX=10116 GN=Dctn2 PE=1 SV=1	0	139.49	40	15	33	15	1	420	46.2	5.5	119.89	15	0	0.930085	1.05191	1.04237	1.17267	1.04131	1.13136	1.03284	1.05297	1.13877	1.11511	1	1.07486	1	1.00812	1	1.10613	0.124025	1.0662	0.259556	0.963901	0.470713
D4A409	Pf00052, Pf00053, Pf00054, Pf00055, Pf01442, Pf01576, Pf02210, Pf03302, Pf04156, Pf05557, Pf05622, Pf05701, Pf06008, Pf06009, Pf06103, Pf10174, Pf12128	316758	ENSRNOG00000017237.6	Lama1	9	Laminin subunit alpha 1 OS=Rattus norvegicus OX=10116 GN=Lama1 PE=2 SV=1	0	139.147	10	25	28	25	1	3083	338	6.67	101.82	25	0	1.3017	1.29887	1.35977	1.45751	1.49858	1.48017	1.53258	1.57224	1.66147	1.47875	1	1.58876	1	1.32011	1	1.12017	0.00236616	1.20351	0.00333817	1.07439	0.0510842
P35565	Pf00262	29144	ENSRNOG00000003343.6	Canx	10	Calnexin OS=Rattus norvegicus OX=10116 GN=Canx PE=1 SV=1	0	138.836	32	22	68	22	1	591	67.2	4.63	204.12	22	0	0.972564	1	0.986755	0.998108	0.931883	0.912015	0.892148	0.929991	0.836329	0.947335	1	0.886156	1	0.98644	1	0.960358	0.223975	0.898338	0.0240252	0.935419	0.179479
P63004	Pf00400, Pf08513, Pf11715	83572	ENSRNOG00000002755.6	Pafah1b1	10	Platelet-activating factor acetylhydrolase IB subunit alpha OS=Rattus norvegicus OX=10116 GN=Pafah1b1 PE=1 SV=2	0	138.423	49	19	43	18	1	410	46.6	7.37	149.04	19	1	1.34168	1.2766	1.23279	1.28661	1.22528	1.30538	1.27284	1.29537	1.2791	1.27242	1	1.28244	1	1.28369	1	0.991225	0.791303	0.999025	0.970981	1.00787	0.71035
P00388	Pf00175, Pf00258, Pf00667	29441	ENSRNOG00000001442.3	Por	12	NADPH--cytochrome P450 reductase OS=Rattus norvegicus OX=10116 GN=Por PE=1 SV=3	0	138.415	33	24	40	24	1	678	76.9	5.48	122.75	24	0	1.43135	1.33938	1.32124	1.24352	1.26554	1.36658	1.28497	1.3329	1.36788	1.29188	1	1.32858	1	1.36399	1	0.947135	0.229999	0.974042	0.443693	1.02841	0.459251
P41499	Pf00017, Pf00102, Pf00782	25622	ENSRNOG00000030124.5	Ptpn11	12	Tyrosine-protein phosphatase non-receptor type 11 OS=Rattus norvegicus OX=10116 GN=Ptpn11 PE=1 SV=4	0	138.277	40	22	34	22	1	597	68.4	7.28	108.58	22	0	1.162	1.17661	1.22777	1.18027	1.23995	1.26188	1.29233	1.38002	1.25944	1.22737	1	1.3106	1	1.18879	1	1.03245	0.287944	1.10246	0.041536	1.06781	0.12806
Q9EPH8	Pf00076, Pf00658, Pf13893, Pf14259	171350	ENSRNOG00000008639.7	Pabpc1	7	Polyadenylate-binding protein 1 OS=Rattus norvegicus OX=10116 GN=Pabpc1 PE=1 SV=1	0	138.142	33	21	29	16	1	636	70.7	9.5	95.14	21	5	0.853181	0.822186	0.797716	0.76509	0.773246	0.803426	0.763458	0.805873	0.772431	0.780587	1	0.780587	1	0.824361	1	0.9469	0.0919612	0.9469	0.100704	1	1
Q5U328	Pf00076, Pf13893, Pf14259	25135	ENSRNOG00000018273.7	Ncl	9	Nucleolin OS=Rattus norvegicus OX=10116 GN=Ncl PE=1 SV=1	0	137.947	36	31	53	31	1	714	77.2	4.73	143.68	31	0	0.274388	0.319083	0.330354	0.346288	0.321803	0.329188	0.317528	0.384376	0.263894	0.332426	1	0.321933	1	0.307941	1	1.07951	0.257629	1.04544	0.736724	0.968433	0.782817
A0A0H2UHF9	Pf00412, Pf02209		ENSRNOG00000007882.8		14	Actin-binding LIM protein 2 OS=Rattus norvegicus OX=10116 GN=Ablim2 PE=1 SV=1	0	137.919	42	20	31	19	1	573	63.8	7.96	99.68	20	1	1.54204	1.53153	1.43844	1.62162	1.48949	1.66517	1.50901	1.51952	1.6997	1.59209	1	1.57608	1	1.504	1	1.05857	0.229901	1.04792	0.361984	0.98994	0.853543
Q6P7A7	Pf04597	25596	ENSRNOG00000046345.2	Rpn1	4	Dolichyl-diphosphooligosaccharide--protein glycosyltransferase subunit 1 OS=Rattus norvegicus OX=10116 GN=Rpn1 PE=1 SV=1	0	137.777	38	22	37	22	1	606	68.4	6.51	121.93	22	0	0.991604	0.963619	0.939366	0.895522	0.888993	0.902052	0.889925	0.920709	0.936567	0.895522	1	0.915734	1	0.964863	1	0.928134	0.0111833	0.949082	0.0734848	1.02257	0.227775
F1LPK7	Pf00307, Pf13499	81748	ENSRNOG00000027520.5	Pls3	X	Plastin 3 (T-isoform), isoform CRA_a OS=Rattus norvegicus OX=10116 GN=Pls3 PE=1 SV=2	0	137.137	38	21	44	14	1	630	70.7	5.54	157.61	21	7	2.1164	1.86949	1.86596	1.7425	1.7866	1.87478	1.7866	1.83245	1.7619	1.80129	1	1.79365	1	1.95062	1	0.923448	0.17827	0.91953	0.140047	0.995757	0.870648
P11884	Pf00171	29539		Aldh2	12	Aldehyde dehydrogenase, mitochondrial OS=Rattus norvegicus OX=10116 GN=Aldh2 PE=1 SV=1	0	136.982	40	19	41	1	1	519	56.5	7.05	141.67	19	0	2.34238	2.40292	2.29019	2.2547	2.23382	2.06472	2.1524	2.25887	1.87683	2.18441	1	2.09603	1	2.34516	1	0.931454	0.0785104	0.893769	0.103171	0.959541	0.530149
Q7TPB1	Pf00118	29374	ENSRNOG00000009642.3	Cct4	14	T-complex protein 1 subunit delta OS=Rattus norvegicus OX=10116 GN=Cct4 PE=1 SV=3	0	136.753	36	19	42	18	1	539	58.1	8.02	137.81	19	0	0.975115	0.887558	0.882949	0.946544	0.851613	0.903226	0.899539	0.893088	0.976959	0.900461	1	0.923195	1	0.915207	1	0.983887	0.735095	1.00873	0.852595	1.02525	0.586209
G3V667	Pf00357, Pf01839, Pf08441, Pf13517, Pf14312	114517	ENSRNOG00000001518.7	Itga6	3	Integrin subunit alpha 6 OS=Rattus norvegicus OX=10116 GN=Itga6 PE=1 SV=1	0	136.379	24	22	30	22	1	1073	119.4	7.06	106.54	22	0	1.88246	1.86257	1.86257	1.73779	1.89693	1.92586	1.90416	1.92767	2.08318	1.85353	1	1.97167	1	1.8692	1	0.991616	0.803137	1.05482	0.144246	1.06374	0.218788
P00507	Pf00155	25721	ENSRNOG00000011782.6	Got2	19	Aspartate aminotransferase, mitochondrial OS=Rattus norvegicus OX=10116 GN=Got2 PE=1 SV=2	0	136.229	44	20	50	20	1	430	47.3	9	163.42	20	0	0.686919	0.608803	0.539988	0.595164	0.535028	0.605084	0.552387	0.561686	0.514569	0.578425	1	0.542881	1	0.611903	1	0.945289	0.521915	0.8872	0.198424	0.938549	0.246458
M0RBF1	Pf00207, Pf01759, Pf01821, Pf01835, Pf07677, Pf07678, Pf07703, Pf10569, Pf11974	24232	ENSRNOG00000046834.3	C3	9	Complement C3 OS=Rattus norvegicus OX=10116 GN=C3 PE=1 SV=1	0	135.521	18	28	34	28	1	1663	186.2	6.47	106.91	28	0	0.907136	0.900293	0.880743	0.954057	1.07331	1.03128	1.05376	1.04985	0.924731	1.01955	1	1.00945	1	0.896057	1	1.13782	0.0260812	1.12655	0.0581522	0.990093	0.862998
Q6IN39	Pf00106, Pf01575, Pf02036, Pf08659, Pf13452, Pf13561, Pf14864	79244	ENSRNOG00000015840.7	Hsd17b4	18	Hsd17b4 protein OS=Rattus norvegicus OX=10116 GN=Hsd17b4 PE=1 SV=1	0	134.791	28	19	36	19	1	751	81	8.48	122.24	19	0	1.45546	1.44109	1.45402	1.45977	1.47701	1.45977	1.51868	1.55747	1.54598	1.46552	1	1.54071	1	1.45019	1	1.01057	0.105133	1.06242	0.00186022	1.05131	0.00426724
P05370	Pf00479, Pf02781	24377	ENSRNOG00000056728.1	G6pd	X	Glucose-6-phosphate 1-dehydrogenase OS=Rattus norvegicus OX=10116 GN=G6pdx PE=1 SV=3	0	134.78	43	23	47	23	1	515	59.3	6.38	141.29	23	0	1.36704	1.42798	1.47507	1.39335	1.45429	1.44321	1.44321	1.42936	1.41551	1.43029	1	1.42936	1	1.42336	1	1.00487	0.858599	1.00422	0.861539	0.999354	0.966029
P09527	Pf00025, Pf00071, Pf01926, Pf04670, Pf07728, Pf08477	29448	ENSRNOG00000012247.6	Rab7a	4	Ras-related protein Rab-7a OS=Rattus norvegicus OX=10116 GN=Rab7a PE=1 SV=2	0	134.581	75	14	38	14	1	207	23.5	6.7	141.36	14	0	1.43758	1.35348	1.27464	1.36662	1.28778	1.44284	1.30618	1.33509	1.33509	1.36575	1	1.32545	1	1.35523	1	1.00776	0.879247	0.978022	0.568692	0.970494	0.42852
A0A0G2K1D2	Pf00514	310909	ENSRNOG00000015987.7	Rap1gds1	2	RAP1, GTP-GDP dissociation stimulator 1 (Predicted), isoform CRA_a OS=Rattus norvegicus OX=10116 GN=Rap1gds1 PE=1 SV=1	0	134.56	33	16	32	16	1	527	57.5	5.63	119.05	16	0	1.98145	1.76662	1.62597	1.44822	1.65842	1.26275	1.87172	1.26893	1.57032	1.45647	1	1.57032	1	1.79134	1	0.813057	0.0954772	0.876618	0.336181	1.07817	0.613524
G3V8G4	Pf00008, Pf00059, Pf00084, Pf00193	25393	ENSRNOG00000018798.7	Bcan	2	Brevican core protein OS=Rattus norvegicus OX=10116 GN=Bcan PE=1 SV=1	0	134.298	28	21	48	21	1	883	95.9	4.94	155.67	21	0	1.84837	1.87908	1.96161	1.92706	2.00768	2.13052	2.06142	2.10749	2.26871	2.02175	1	2.14587	1	1.89635	1	1.06613	0.139521	1.13158	0.0249746	1.06139	0.223768
F1LN88	Pf00171	29539	ENSRNOG00000001344.7	Aldh2	12	Aldehyde dehydrogenase, mitochondrial OS=Rattus norvegicus OX=10116 GN=Aldh2 PE=1 SV=2	0	134.262	39	19	41	1	1	519	56.5	7.33	140.34	19	17	3.2037	2.69907	2.45139	2.25926	2.21991	2.5625	2.21296	2.16667	2.37269	2.34722	1	2.25077	1	2.78472	1	0.842893	0.150462	0.808257	0.0809876	0.958909	0.483199
A0A140TAA1	Pf07686	304979	ENSRNOG00000007604.7	Igsf8	13	Immunoglobulin superfamily, member 8 OS=Rattus norvegicus OX=10116 GN=Igsf8 PE=1 SV=1	0	134.195	30	16	43	16	1	611	65	7.99	157.6	16	0	2.0625	1.94107	1.78214	1.76071	1.72143	1.95357	1.80714	1.8875	1.93929	1.8119	1	1.87798	1	1.92857	1	0.939506	0.342113	0.973765	0.603296	1.03647	0.462441
G3V7L1	Pf00307, Pf00397, Pf00435, Pf00569, Pf09068, Pf09069, Pf11971	25600	ENSRNOG00000011058.7	Utrn	1	Utrophin OS=Rattus norvegicus OX=10116 GN=Utrn PE=1 SV=3	0	133.803	9	28	32	26	1	3419	391.1	5.29	98.43	28	2	1.17468	1.22911	1.32658	1.24557	1.35063	1.23671	1.35443	1.35063	1.39114	1.27764	1	1.3654	1	1.24346	1	1.02749	0.584602	1.09807	0.0578616	1.06869	0.0864948
Q6P792	Pf00412	25177	ENSRNOG00000000875.8	Fhl1	X	Four and a half LIM domains 1 OS=Rattus norvegicus OX=10116 GN=Fhl1 PE=1 SV=1	0	133.584	57	13	33	13	1	296	33.6	8.46	126.35	13	0	1.89267	1.92129	1.80501	1.83184	1.73703	1.94812	1.89624	1.86941	1.98748	1.839	1	1.91771	1	1.87299	1	0.981853	0.654263	1.02388	0.421671	1.0428	0.328149
Q5XIM9	Pf00118	299809	ENSRNOG00000021317.5	Cct2	7	T-complex protein 1 subunit beta OS=Rattus norvegicus OX=10116 GN=Cct2 PE=1 SV=3	0	133.495	39	20	48	20	1	535	57.4	6.46	160.21	20	0	0.927733	0.886179	0.874435	0.918699	0.873532	0.911472	0.845528	0.871725	0.924119	0.901235	1	0.880458	1	0.896116	1	1.00571	0.822639	0.982527	0.608299	0.976946	0.484786
A0A096MIX2	Pf00270, Pf00271	315133	ENSRNOG00000051170.2	Ddx17	7	DEAD (Asp-Glu-Ala-Asp) box polypeptide 17, isoform CRA_a OS=Rattus norvegicus OX=10116 GN=Ddx17 PE=1 SV=1	0	133.324	32	20	39	14	1	652	72.6	8.68	124.09	20	0	0.346803	0.366785	0.392096	0.383659	0.394316	0.364565	0.379218	0.4254	0.387655	0.380847	1	0.397425	1	0.368561	1	1.03333	0.478474	1.07831	0.209523	1.04353	0.375843
P31977	Pf00373, Pf00769, Pf09379, Pf09380	54319	ENSRNOG00000018524.6	Ezr	1	Ezrin OS=Rattus norvegicus OX=10116 GN=Ezr PE=1 SV=3	0	132.836	39	31	50	23	1	586	69.3	6.1	147.93	31	0	1.08046	1.10867	1.09718	0.937304	1.05225	1.11285	1.00627	1.00731	1.04702	1.03413	1	1.0202	1	1.09544	1	0.944038	0.304797	0.93132	0.00873059	0.986527	0.806334
Q6JE36	Pf00561, Pf03096, Pf12697	299923	ENSRNOG00000007393.7	Ndrg1	7	Protein NDRG1 OS=Rattus norvegicus OX=10116 GN=Ndrg1 PE=1 SV=1	0	132.587	27	8	33	8	1	394	42.9	6.19	131.29	8	0	1.86093	1.77649	1.81291	1.60596	1.71854	1.63742	1.65563	1.66722	1.82285	1.65397	1	1.71523	1	1.81678	1	0.910389	0.0172108	0.944107	0.161424	1.03704	0.389273
P54921	Pf14938	140673	ENSRNOG00000001494.6	Napa	1	Alpha-soluble NSF attachment protein OS=Rattus norvegicus OX=10116 GN=Napa PE=1 SV=2	0	132.16	50	14	28	11	1	295	33.2	5.45	111.84	14	0	1.27339	1.19198	1.16889	1.41191	1.19198	1.26367	1.17983	1.1932	1.27582	1.28919	1	1.21628	1	1.21142	1	1.06419	0.34146	1.00401	0.91671	0.94345	0.364808
P12711	Pf00107, Pf08240	100145871	ENSRNOG00000046357.2	Adh5	2	Alcohol dehydrogenase class-3 OS=Rattus norvegicus OX=10116 GN=Adh5 PE=1 SV=2	0	131.82	45	15	35	15	1	374	39.6	7.49	118.95	15	0	0.97009	0.979063	0.98006	1.02193	0.978066	1.02592	1.01695	1.02692	0.97009	1.00864	1	1.00465	1	0.976404	1	1.03302	0.108554	1.02893	0.187782	0.996046	0.8723
Q08877	Pf00169, Pf00350, Pf01031, Pf02212	171574	ENSRNOG00000026490.6	Dnm3	13	Dynamin-3 OS=Rattus norvegicus OX=10116 GN=Dnm3 PE=1 SV=2	0	131.766	28	24	46	12	1	869	97.9	8.35	139.97	24	0	1.1917	1.22955	1.31624	1.21368	1.28694	1.20391	1.23932	1.28571	1.24176	1.23484	1	1.2556	1	1.24583	1	0.991179	0.819967	1.00784	0.818318	1.01681	0.530019
G3V9V3	Pf00400, Pf11540	116659	ENSRNOG00000009781.8	Dync1i2	3	Cytoplasmic dynein 1 intermediate chain 2 OS=Rattus norvegicus OX=10116 GN=Dync1i2 PE=1 SV=3	0	131.67	25	14	30	14	1	638	71.3	5.24	106.44	14	0	1.26115	1.24841	1.26497	1.47389	1.29172	1.27516	1.23822	1.27516	1.41019	1.34692	1	1.30786	1	1.25817	1	1.07054	0.236953	1.03949	0.397625	0.970996	0.660033
P47727	Pf00106, Pf08659, Pf13561	29224		Cbr1	11	Carbonyl reductase [NADPH] 1 OS=Rattus norvegicus OX=10116 GN=Cbr1 PE=1 SV=2	0	131.531	62	16	32	16	1	277	30.6	8.06	116.4	16	0	1.04899	0.948127	0.925072	0.92123	0.949087	1.10567	0.990394	0.871278	0.845341	0.991995	1	0.902337	1	0.974063	1	1.01841	0.807431	0.926364	0.288627	0.909619	0.285168
Q3KRF2	Pf00013, Pf13014, Pf14611	64474	ENSRNOG00000031479.4	Hdlbp	9	High density lipoprotein binding protein (Vigilin) OS=Rattus norvegicus OX=10116 GN=Hdlbp PE=1 SV=1	0	131.277	20	25	35	25	1	1268	141.6	6.95	111.43	25	0	0.869903	0.925243	1.0165	0.972816	1.02233	0.951456	0.973786	1.00388	0.972816	0.982201	1	0.983495	1	0.937217	1	1.048	0.398312	1.04938	0.351672	1.00132	0.958424
P97846	Pf00054, Pf00147, Pf00754, Pf02210	84008	ENSRNOG00000020277.6	Cntnap1	10	Contactin-associated protein 1 OS=Rattus norvegicus OX=10116 GN=Cntnap1 PE=1 SV=1	0	131.237	17	20	30	20	1	1381	155.8	6.99	102.39	20	0	1.54917	1.52042	1.48865	1.55068	1.52799	1.60212	1.60666	1.6475	1.63691	1.56026	1	1.63036	1	1.51942	1	1.02688	0.218926	1.07302	0.00651653	1.04493	0.0492523
B5DFK1	Pf00400, Pf04053, Pf06957	304978		Copa	13	Coatomer subunit alpha OS=Rattus norvegicus OX=10116 GN=Copa PE=2 SV=1	0	131.21	22	25	32	25	1	1224	138.3	7.58	94.27	25	0	0.855469	0.780469	0.771094	0.707031	0.734375	0.748437	0.720313	0.751563	0.744531	0.729948	1	0.738802	1	0.802344	1	0.90977	0.0691153	0.920805	0.088321	1.01213	0.596268
P14669	Pf00191	25291	ENSRNOG00000002045.7	Anxa3	14	Annexin A3 OS=Rattus norvegicus OX=10116 GN=Anxa3 PE=1 SV=4	0	131.106	52	18	35	17	1	324	36.3	6.35	117.37	18	1	1.90975	1.83574	1.80325	2.02347	2.02708	2.02888	1.77437	1.76715	1.87906	2.02647	1	1.80686	1	1.84958	1	1.09564	0.00497166	0.976903	0.423454	0.891627	0.00372677
P32551	Pf00675, Pf05193	293448	ENSRNOG00000036742.3	Uqcrc2	1	Cytochrome b-c1 complex subunit 2, mitochondrial OS=Rattus norvegicus OX=10116 GN=Uqcrc2 PE=1 SV=2	0	131.004	44	18	34	18	1	452	48.4	9.14	120	18	0	0.739271	0.77166	0.808097	0.783806	0.804858	0.778138	0.797571	0.823482	0.790283	0.788934	1	0.803779	1	0.773009	1	1.0206	0.499591	1.0398	0.239524	1.01882	0.315388
P60881	Pf00835, Pf05739	25012		Snap25	3	Synaptosomal-associated protein 25 OS=Rattus norvegicus OX=10116 GN=Snap25 PE=1 SV=1	0	130.443	57	13	43	12	1	206	23.3	4.77	161.82	13	2	1.54203	1.29095	1.12608	1.01509	0.923491	1.01185	0.943966	0.955819	0.965517	0.983477	1	0.955101	1	1.31968	1	0.745237	0.0541876	0.723734	0.0395184	0.971147	0.406906
P09495	Pf00261, Pf12718	24852	ENSRNOG00000015496.6	Tpm4	16	Tropomyosin alpha-4 chain OS=Rattus norvegicus OX=10116 GN=Tpm4 PE=1 SV=3	0	130.354	67	22	57	9	1	248	28.5	4.69	169.09	22	1	1.55802	1.74403	1.66894	2.01365	1.71843	1.9471	1.71502	1.70478	1.99488	1.89306	1	1.80489	1	1.657	1	1.14246	0.0866954	1.08926	0.247523	0.953425	0.536275
Q07266	Pf00241	81653		Dbn1	17	Drebrin OS=Rattus norvegicus OX=10116 GN=Dbn1 PE=1 SV=3	0	130.308	31	18	36	18	1	707	77.4	4.5	123.17	18	0	1.02418	1.02527	1.04725	1.2044	1.1022	1.16044	1.11538	1.12637	1.18352	1.15568	1	1.14176	1	1.03223	1	1.11959	0.0155733	1.1061	0.00812595	0.987956	0.721324
B4F7F3	Pf00514, Pf04826, Pf13646	303798	ENSRNOG00000001888.7	Arvcf	11	ARVCF, delta catenin family member OS=Rattus norvegicus OX=10116 GN=Arvcf PE=1 SV=1	0	130.227	28	21	27	21	1	973	105.4	6.57	85.63	21	0	1.29666	1.32451	1.41504	1.30223	1.45404	1.48747	1.52368	1.50418	1.62117	1.41458	1	1.54968	1	1.3454	1	1.05141	0.361945	1.15183	0.015911	1.0955	0.115983
A0A0U1RRT8	Pf00735		ENSRNOG00000043182.3		X	Septin 6 OS=Rattus norvegicus OX=10116 GN=Sept6 PE=1 SV=1	0	130.067	43	15	38	8	1	432	49.4	6.8	124.76	15	3	1.14865	0.997104	0.947876	0.899614	0.901544	0.948842	0.881274	0.942085	0.984556	0.916667	1	0.935972	1	1.03121	1	0.888924	0.140894	0.907644	0.230753	1.02106	0.600739
P28480	Pf00118	24818	ENSRNOG00000014160.4	Tcp1	1	T-complex protein 1 subunit alpha OS=Rattus norvegicus OX=10116 GN=Tcp1 PE=1 SV=1	0	130.065	36	18	35	18	1	556	60.3	6.21	119.25	18	0	0.929487	0.869048	0.871795	0.902015	0.906593	0.966117	0.891941	0.910256	0.911172	0.924908	1	0.904457	1	0.89011	1	1.03909	0.289722	1.01612	0.525945	0.977888	0.396854
F1LML7	Pf00038, Pf00769, Pf01417, Pf01576, Pf01608, Pf02463, Pf04094, Pf04111, Pf04849, Pf05262, Pf05557, Pf05622, Pf05701, Pf06160, Pf07111, Pf07651, Pf07888, Pf07926, Pf09726, Pf09731, Pf09787, Pf10174, Pf10186, Pf12128, Pf13166, Pf13514, Pf13868, Pf14362, Pf14915, Pf15066, Pf15070	81917	ENSRNOG00000001091.6	Hip1r	12	Huntingtin-interacting protein 1-related OS=Rattus norvegicus OX=10116 GN=Hip1r PE=1 SV=1	0	128.773	23	23	29	22	1	1069	119.5	6.55	93.31	23	1	1.23954	1.25982	1.32826	1.29151	1.31052	1.32826	1.29785	1.33714	1.28264	1.3101	1	1.30587	1	1.27588	1	1.02682	0.301371	1.02351	0.393104	0.996775	0.838242
M0RB22	Pf00041, Pf00047, Pf00102, Pf07679, Pf13895, Pf13927, Pf14566		ENSRNOG00000005711.8		5	Protein tyrosine phosphatase, receptor type, D OS=Rattus norvegicus OX=10116 GN=Ptprd PE=1 SV=2	0	128.407	16	22	25	16	1	1937	217.1	6.54	91.83	22	5	1.22275	1.12441	1.19313	1.17773	1.25118	1.21564	1.20972	1.21919	1.2346	1.21485	1	1.22117	1	1.18009	1	1.02945	0.389374	1.03481	0.243004	1.0052	0.79199
P07722	Pf00047, Pf07679, Pf07686, Pf08205, Pf13895, Pf13927	29409	ENSRNOG00000021023.7	Mag	1	Myelin-associated glycoprotein OS=Rattus norvegicus OX=10116 GN=Mag PE=1 SV=1	0	128.205	25	13	69	2	1	626	69.3	5.03	251.94	13	11	3.54478	3.01493	2.64677	2.50249	2.23632	2.18905	2.55721	2.35323	2.83333	2.30929	1	2.58126	1	3.06882	1	0.752499	0.0524816	0.841124	0.17422	1.11777	0.184704
P56574	Pf00180	361596	ENSRNOG00000013949.7	Idh2	1	Isocitrate dehydrogenase [NADP], mitochondrial OS=Rattus norvegicus OX=10116 GN=Idh2 PE=1 SV=2	0	128.08	35	16	43	14	1	452	50.9	8.69	144.24	16	0	1.479	1.34777	1.30446	1.2769	1.33858	1.3832	1.34777	1.31496	1.33071	1.3329	1	1.33115	1	1.37708	1	0.967916	0.508021	0.966645	0.437589	0.998687	0.959321
G3V7J0	Pf00171	81708	ENSRNOG00000011419.4	Aldh6a1	6	Aldehyde dehydrogenase family 6, subfamily A1, isoform CRA_b OS=Rattus norvegicus OX=10116 GN=Aldh6a1 PE=1 SV=1	0	127.769	36	18	38	18	1	535	57.7	8.18	134.13	18	0	1.79126	1.73625	1.68285	1.66019	1.64725	1.7767	1.62783	1.59385	1.66343	1.69471	1	1.62837	1	1.73679	1	0.975776	0.461528	0.937578	0.043452	0.960853	0.221064
G3V8T4	Pf03178, Pf10433	64470	ENSRNOG00000020715.7	Ddb1	1	DNA damage-binding protein 1 OS=Rattus norvegicus OX=10116 GN=Ddb1 PE=1 SV=1	0	127.653	24	26	35	26	1	1140	126.9	5.26	115.19	26	0	0.683502	0.618182	0.610101	0.616162	0.59596	0.659259	0.641751	0.66532	0.643771	0.623793	1	0.650281	1	0.637262	1	0.978866	0.674799	1.02043	0.622336	1.04246	0.258651
F1M3W5	Pf00400, Pf12234	315676	ENSRNOG00000009170.8	Dmxl2; Dmxl2-ps1	8	Dmx-like 2 OS=Rattus norvegicus OX=10116 GN=Dmxl2 PE=1 SV=3	0	127.613	9	25	34	23	1	3056	341.1	6.38	102.53	25	2	0.681093	0.668185	0.736522	0.732726	0.757024	0.716021	0.757024	0.798026	0.746393	0.735257	1	0.767148	1	0.695267	1	1.05752	0.172468	1.10339	0.0517948	1.04337	0.181417
G3V8L9	Pf15237	287710	ENSRNOG00000019778.6	Ptrf; Cavin1	10	Caveolae-associated protein 1 OS=Rattus norvegicus OX=10116 GN=Cavin1 PE=1 SV=1	0	127.54	39	16	33	16	1	392	43.9	5.52	113.77	16	0	1.4608	1.6352	1.7568	1.76	1.6672	1.5024	1.7552	1.5792	1.8832	1.6432	1	1.7392	1	1.6176	1	1.01583	0.833679	1.07517	0.37903	1.05842	0.454159
Q64428	Pf00378, Pf00725, Pf02737	170670	ENSRNOG00000024629.6	Hadha	6	Trifunctional enzyme subunit alpha, mitochondrial OS=Rattus norvegicus OX=10116 GN=Hadha PE=1 SV=2	0	127.206	29	21	39	21	1	763	82.6	9.06	127.35	21	0	1.12076	1.07415	1.04131	1.0911	1.02542	1.07521	1.04555	1.02754	1.0911	1.06391	1	1.05473	1	1.07874	1	0.986252	0.650936	0.977741	0.465784	0.991371	0.754152
P20717	Pf03068, Pf08526, Pf08527	29511		Padi2	5	Protein-arginine deiminase type-2 OS=Rattus norvegicus OX=10116 GN=Padi2 PE=1 SV=1	0	126.926	30	18	36	18	1	665	75.3	5.48	121.59	18	0	1.95397	1.80635	1.66349	1.54444	1.48095	1.63016	1.56825	1.54444	1.68095	1.55185	1	1.59788	1	1.80794	1	0.858355	0.053297	0.883816	0.0887578	1.02966	0.488068
G3V758	Pf00041, Pf00047, Pf07679, Pf07686, Pf13895, Pf13927	25356	ENSRNOG00000009033.3	Cntn2	13	Contactin-2 OS=Rattus norvegicus OX=10116 GN=Cntn2 PE=1 SV=1	0	126.91	25	19	27	19	1	1040	113	7.65	92.74	19	0	1.60927	1.59437	1.69868	1.73179	1.77649	1.84603	1.72682	1.76159	1.81291	1.78477	1	1.76711	1	1.63411	1	1.0922	0.031745	1.08139	0.0317022	0.990105	0.692974
Q6P6V0	Pf00342	292804	ENSRNOG00000023150.5	Gpi	1	Glucose-6-phosphate isomerase OS=Rattus norvegicus OX=10116 GN=Gpi PE=1 SV=1	0	126.827	31	19	65	19	1	558	62.8	7.77	202.96	19	0	0.887518	0.741655	0.672714	0.66328	0.614659	0.716981	0.661829	0.694485	0.603774	0.664973	1	0.653362	1	0.767296	1	0.866646	0.216953	0.851513	0.172336	0.982539	0.78452
D4A1B9	Pf01496, Pf02463, Pf04111, Pf06470, Pf10168, Pf12128, Pf13304, Pf13476, Pf13555	29486	ENSRNOG00000014173.7	Smc3	1	Structural maintenance of chromosomes protein OS=Rattus norvegicus OX=10116 GN=Smc3 PE=1 SV=1	0	126.743	19	20	27	20	1	1217	141.5	7.18	91.33	20	0	0.435218	0.425713	0.442721	0.427214	0.448224	0.452226	0.448724	0.493747	0.428714	0.442555	1	0.457062	1	0.434551	1	1.01842	0.432768	1.0518	0.320128	1.03278	0.522717
P07150	Pf00191	25380	ENSRNOG00000017469.6	Anxa1	1	Annexin A1 OS=Rattus norvegicus OX=10116 GN=Anxa1 PE=1 SV=2	0	126.437	64	22	46	21	1	346	38.8	7.34	166.89	22	0	2.75375	2.56317	2.41756	1.803	2.46253	1.97645	2.5803	1.58244	2.27623	2.08066	1	2.14632	1	2.57816	1	0.807032	0.0866338	0.832503	0.237193	1.03156	0.862318
Q66HF1	Pf00111, Pf00384, Pf09326, Pf10588, Pf13510	301458	ENSRNOG00000011849.6	Ndufs1	9	NADH-ubiquinone oxidoreductase 75 kDa subunit, mitochondrial OS=Rattus norvegicus OX=10116 GN=Ndufs1 PE=1 SV=1	0	126.409	33	20	32	20	1	727	79.4	5.9	115.15	20	0	0.768987	0.75712	0.766614	0.801424	0.736551	0.757911	0.765823	0.776899	0.780063	0.765295	1	0.774262	1	0.764241	1	1.00138	0.959306	1.01311	0.15011	1.01172	0.67062
P21708	Pf00069, Pf01636, Pf07714	50689	ENSRNOG00000053583.1	Mapk3	1	Mitogen-activated protein kinase 3 OS=Rattus norvegicus OX=10116 GN=Mapk3 PE=1 SV=5	0	126.106	42	16	38	11	1	380	43.1	6.61	124.44	16	6	1.91289	1.99826	2.02962	1.75436	1.77178	1.66725	1.7892	1.75784	1.74216	1.73113	1	1.76307	1	1.98026	1	0.874194	0.00634747	0.890323	0.00442547	1.01845	0.415117
Q14TE9	Pf00204, Pf00521, Pf01751, Pf02518, Pf08070, Pf13589	361100		Top2b	15	DNA topoisomerase 2 OS=Rattus norvegicus OX=10116 GN=Top2b PE=2 SV=1	0	126.027	19	29	35	27	1	1614	181.9	7.94	97.46	29	0	0.313653	0.339483	0.360804	0.346453	0.354654	0.337843	0.348093	0.400164	0.299303	0.346317	1	0.349187	1	0.33798	1	1.02467	0.595386	1.03316	0.745009	1.00829	0.927233
A0A0G2JSV6	Pf00042	360504	ENSRNOG00000047321.2	Hba2	10	Globin c2 OS=Rattus norvegicus OX=10116 GN=Hba-a2 PE=1 SV=1	0	125.963	64	9	91	9	1	142	15.3	8.31	337.92	9	0	1.13731	1.22053	1.22191	1.72816	1.97781	1.84605	1.17476	1.57559	0.984743	1.85067	1	1.24503	1	1.19325	1	1.55095	0.00105048	1.04339	0.783684	0.672745	0.0324881
Q923Z2	Pf00261, Pf12718	24851	ENSRNOG00000018184.8	Tpm1	8	Tropomyosin 1, alpha, isoform CRA_a OS=Rattus norvegicus OX=10116 GN=Tpm1 PE=1 SV=1	0	125.9	59	23	59	3	1	284	32.8	4.75	168.85	23	4	0.821793	1.04427	1.18388	1.24858	1.23156	1.12145	1.20772	1.25993	1.23156	1.20053	1	1.23307	1	1.01665	1	1.18087	0.178133	1.21288	0.111964	1.0271	0.487591
Q66HA8	Pf00012	288444	ENSRNOG00000000902.7	Hsph1	12	Heat shock protein 105 kDa OS=Rattus norvegicus OX=10116 GN=Hsph1 PE=1 SV=1	0	125.724	28	21	36	19	1	858	96.4	5.55	119.69	21	0	1.00307	0.991812	1.01024	1.0522	1.02047	1.07165	1.01331	1.03685	1.03582	1.04811	1	1.02866	1	1.00171	1	1.04632	0.0429161	1.02691	0.0451487	0.981445	0.310871
D3ZZZ9	Pf00514	311163	ENSRNOG00000030790.5	Ctnnd1	3	Catenin (Cadherin associated protein), delta 1 (Predicted), isoform CRA_a OS=Rattus norvegicus OX=10116 GN=Ctnnd1 PE=1 SV=1	0	125.158	26	22	28	22	1	932	104	6.95	92.69	22	0	1.45773	1.57289	1.59329	1.42128	1.50875	1.4344	1.49417	1.50583	1.59038	1.45481	1	1.53013	1	1.5413	1	0.943884	0.16016	0.992749	0.840222	1.05177	0.138269
Q9ERB4	Pf00008, Pf00059, Pf00084, Pf00193, Pf07645, Pf07974, Pf12947, Pf14670	114122		Vcan	2	Versican core protein (Fragments) OS=Rattus norvegicus OX=10116 GN=Vcan PE=2 SV=2	0	124.862	7	21	40	8	1	2738	299.8	4.58	141.38	21	11	2.15768	2.13772	1.96407	2.12176	1.97206	2.26347	2.00798	2.08383	2.25549	2.1191	1	2.11577	1	2.08649	1	1.01562	0.770021	1.01403	0.774719	0.99843	0.977633
Q62717	Pf00169, Pf06292	26989		Cadps	15	Calcium-dependent secretion activator 1 OS=Rattus norvegicus OX=10116 GN=Cadps PE=1 SV=1	0	124.795	18	22	30	22	1	1289	146.2	5.82	99.2	22	0	0.698693	0.603922	0.57451	0.607843	0.575817	0.619608	0.594771	0.643791	0.61634	0.601089	1	0.618301	1	0.625708	1	0.960655	0.568632	0.988162	0.862306	1.02863	0.422864
A0A0G2KAM4	Pf06268		ENSRNOG00000056585.1		12	Fascin OS=Rattus norvegicus OX=10116 GN=Fscn1 PE=3 SV=1	0	124.618	29	16	48	1	1	492	53.8	7.4	177.75	16	0	2.07236	2.02041	1.86456	1.9833	1.98701	2.04082	1.86085	1.87199	1.84972	2.00371	1	1.86085	1	1.98578	1	1.00903	0.796709	0.937091	0.117402	0.928704	0.00190655
B3GNI6	Pf00735	305227		2021-09-11	14	Septin-11 OS=Rattus norvegicus OX=10116 GN=Sept11 PE=1 SV=1	0	124.53	38	14	41	6	1	431	49.7	6.68	137.71	14	0	1.10674	1.16404	1.13933	1.11236	1.0809	0.942697	1.17416	1.22472	1.28989	1.04532	1	1.22959	1	1.1367	1	0.919605	0.170026	1.08171	0.0678666	1.17628	0.0409544
Q5RKG9	Pf00076, Pf14259	300253	ENSRNOG00000010103.6	Eif4b	7	Eukaryotic translation initiation factor 4B OS=Rattus norvegicus OX=10116 GN=Eif4b PE=1 SV=1	0	124.055	31	19	31	19	1	611	69	5.81	87.41	19	0	0.737959	0.782041	0.782041	0.804898	0.78449	0.843265	0.773878	0.822857	0.832653	0.810884	1	0.809796	1	0.767347	1	1.05674	0.126877	1.05532	0.143556	0.998658	0.967421
Q7TQ70	Pf00147, Pf08702, Pf12160	361969	ENSRNOG00000024848.7	Fga	2	Ac1873 OS=Rattus norvegicus OX=10116 GN=Fga PE=1 SV=1	0	123.904	28	22	40	22	1	782	86.6	5.74	130.78	22	0	1.44217	1.52562	1.47877	1.84919	1.49634	1.1552	1.34553	1.8653	1.48316	1.50024	1	1.56467	1	1.48219	1	1.01218	0.933	1.05565	0.627846	1.04294	0.811998
A0A096P6L8	Pf00039, Pf00040, Pf00041	25661	ENSRNOG00000014288.8	Fn1	9	Fibronectin OS=Rattus norvegicus OX=10116 GN=Fn1 PE=1 SV=2	0	123.76	11	21	25	21	1	2477	272.3	5.67	77.74	21	0	1.35355	1.34763	1.36243	1.83876	1.67012	1.47929	1.63462	1.56953	1.53846	1.66272	1	1.58087	1	1.35454	1	1.22752	0.0413289	1.16709	0.00138971	0.950771	0.489312
B5DFN2	Pf00670, Pf01262, Pf01488, Pf02254, Pf02826, Pf05221	362013	ENSRNOG00000018569.7	Ahcyl1	2	S-adenosylhomocysteine hydrolase-like protein 1 OS=Rattus norvegicus OX=10116 GN=Ahcyl1 PE=1 SV=2	0	123.748	37	19	67	6	1	483	53.7	7.44	195.03	19	12	1.13476	1.18388	1.28086	1.25441	1.31234	1.32872	1.35642	1.37406	1.36902	1.29849	1	1.3665	1	1.19983	1	1.08223	0.111582	1.13891	0.0182345	1.05238	0.0424457
M0RAP5	Pf00169, Pf02141, Pf03455, Pf03456, Pf06602, Pf08616, Pf12335, Pf14593, Pf15413	300147	ENSRNOG00000008392.8	Sbf1	7	SET-binding factor 1 OS=Rattus norvegicus OX=10116 GN=Sbf1 PE=1 SV=1	0	123.532	15	23	27	20	1	1893	211.3	7.27	91.14	23	3	1.31895	1.26144	1.32157	1.29542	1.33203	1.32157	1.38693	1.43137	1.40131	1.31634	1	1.40654	1	1.30065	1	1.01206	0.523027	1.08141	0.0109186	1.06852	0.00609848
O35303	Pf00350, Pf01031, Pf02212	114114	ENSRNOG00000001813.8	Dnm1l	11	Dynamin-1-like protein OS=Rattus norvegicus OX=10116 GN=Dnm1l PE=1 SV=1	0	123.199	36	26	37	26	1	755	83.9	7.08	124.99	26	0	1.00689	1.01181	1.01673	0.998031	0.955709	0.951772	0.983268	1.00197	0.917323	0.968504	1	0.96752	1	1.01181	1	0.957198	0.0453642	0.956226	0.161534	0.998984	0.975098
A0A0G2K872	Pf00047, Pf07679, Pf08205, Pf13895, Pf13927	360882	ENSRNOG00000003365.6	Cadm3	13	Cell adhesion molecule 3 OS=Rattus norvegicus OX=10116 GN=Cadm3 PE=1 SV=1	0	123.103	34	10	28	10	1	430	46.6	5.21	112.82	10	0	1.3153	1.35488	1.27836	1.33773	1.27704	1.33377	1.38127	1.46702	1.44723	1.31618	1	1.43184	1	1.31618	1	1	1	1.08787	0.0273882	1.08787	0.0236155
A0A140TAA4	Pf03097, Pf13949	501083	ENSRNOG00000008981.7	Pdcd6ip	8	Programmed cell death 6-interacting protein OS=Rattus norvegicus OX=10116 GN=Pdcd6ip PE=1 SV=1	0	122.989	31	30	41	30	1	868	95.8	6.52	116.97	30	0	1.12704	1.14103	1.13753	1.22028	1.15501	1.26573	1.16084	1.20047	1.24709	1.21368	1	1.2028	1	1.1352	1	1.06913	0.0726343	1.05955	0.0555515	0.991037	0.802316
D4ABT8	Pf00622, Pf02037, Pf08433, Pf13671	309197	ENSRNOG00000019507.6	Hnrnpul2	1	Heterogeneous nuclear ribonucleoprotein U-like 2 OS=Rattus norvegicus OX=10116 GN=Hnrnpul2 PE=1 SV=1	0	122.831	27	18	30	18	1	745	84.8	4.91	91.81	18	0	0.501961	0.486835	0.528852	0.490196	0.511485	0.490196	0.49916	0.566947	0.52605	0.497292	1	0.530719	1	0.505882	1	0.98302	0.57757	1.0491	0.345107	1.06722	0.185752
F1LUE2	Pf00069, Pf07714, Pf08332, Pf12680, Pf13474, Pf14534	24245	ENSRNOG00000052080.1	Camk2b	14	Calcium/calmodulin-dependent protein kinase II, beta, isoform CRA_c OS=Rattus norvegicus OX=10116 GN=Camk2b PE=1 SV=2	0	122.805	30	17	38	8	1	666	72.8	7.27	122.93	17	9	0.826406	0.787286	0.754686	0.779951	0.749796	0.828036	0.779136	0.832926	0.810921	0.785928	1	0.807661	1	0.789459	1	0.995526	0.914247	1.02306	0.521764	1.02765	0.47535
Q2TA68	Pf00350, Pf01926	171116	ENSRNOG00000001717.8	Opa1	11	Dynamin-like 120 kDa protein, mitochondrial OS=Rattus norvegicus OX=10116 GN=Opa1 PE=1 SV=1	0	122.777	22	22	25	22	1	960	111.2	7.53	79.98	22	0	0.846823	0.842472	0.861619	0.861619	0.821584	0.83812	0.856397	0.877285	0.896432	0.840441	1	0.876704	1	0.850305	1	0.9884	0.489646	1.03105	0.110759	1.04315	0.0913387
Q5RJL0	Pf00769	295619	ENSRNOG00000021472.4	Ermn	3	Ermin OS=Rattus norvegicus OX=10116 GN=Ermn PE=1 SV=1	0	122.517	45	11	38	11	1	282	32.2	4.7	129.03	11	0	1.92844	1.8873	1.86225	1.89624	1.79785	1.79785	1.78533	1.87657	2.05903	1.83065	1	1.90698	1	1.89267	1	0.967234	0.178481	1.00756	0.871081	1.04169	0.429304
D4AD15	Pf00566, Pf02020, Pf02847, Pf02854	287986	ENSRNOG00000001738.8	Eif4g1	11	Eukaryotic translation initiation factor 4 gamma, 1 OS=Rattus norvegicus OX=10116 GN=Eif4g1 PE=1 SV=2	0	122.51	18	25	32	1	1	1592	175	5.36	91.7	25	0	1.06275	1.30708	1.46195	1.20294	1.67557	1.62483	1.35247	1.38318	1.27904	1.50111	1	1.33823	1	1.27726	1	1.17526	0.303121	1.04774	0.638771	0.891491	0.346936
Q1WIM1	Pf00047, Pf02124, Pf07679, Pf07686, Pf08205, Pf13895, Pf13927	365216		Cadm4	1	Cell adhesion molecule 4 OS=Rattus norvegicus OX=10116 GN=Cadm4 PE=1 SV=1	0	122.486	35	10	25	10	1	388	42.8	6.3	111.16	10	0	1.88851	1.74614	1.63636	1.79931	1.74786	1.79417	1.81475	1.86278	1.86278	1.78045	1	1.84677	1	1.757	1	1.01334	0.769647	1.05109	0.295908	1.03725	0.0442382
D3ZU13	Pf00566, Pf02020, Pf02847, Pf02854	287986	ENSRNOG00000001738.8	Eif4g1	11	Eukaryotic translation initiation factor 4 gamma, 1 OS=Rattus norvegicus OX=10116 GN=Eif4g1 PE=1 SV=1	0	122.412	18	25	32	1	1	1598	175.6	5.38	91.25	25	20	1.03663	1.09878	1.18091	1.07991	1.19756	1.09212	1.12209	1.18868	1.10211	1.1232	1	1.13762	1	1.10544	1	1.01606	0.767193	1.02912	0.549487	1.01285	0.767534
P35213	Pf00244	56011	ENSRNOG00000010945.6	Ywhab	3	14-3-3 protein beta/alpha OS=Rattus norvegicus OX=10116 GN=Ywhab PE=1 SV=3	0	121.913	53	12	52	5	1	246	28	4.88	183.11	12	0	1.13723	1.12373	1.24522	1.07649	1.09336	0.967379	1.19798	1.23285	1.17548	1.04574	1	1.2021	1	1.16873	1	0.894771	0.0894414	1.02855	0.470464	1.14952	0.0218191
A0A0G2JY08	Pf00038, Pf00063, Pf00595, Pf00769, Pf01496, Pf01576, Pf02463, Pf02841, Pf03962, Pf04111, Pf04156, Pf04502, Pf04615, Pf05483, Pf05557, Pf05622, Pf05701, Pf05911, Pf05914, Pf06160, Pf06785, Pf07888, Pf09726, Pf09728, Pf09730, Pf09787, Pf10174, Pf12128, Pf12329, Pf12889, Pf13166, Pf13514, Pf13851, Pf15070, Pf15397		ENSRNOG00000033101.5		10	Myosin XVIIIa OS=Rattus norvegicus OX=10116 GN=Myo18a PE=1 SV=1	0	120.513	13	27	30	27	1	2054	233.2	6.24	88.75	27	0	1.25	1.17391	1.23068	1.18357	1.22705	1.26449	1.24034	1.24879	1.25845	1.22504	1	1.24919	1	1.2182	1	1.00562	0.844358	1.02545	0.256317	1.01972	0.370414
A0A0G2K719	Pf00270, Pf00271, Pf04851	317335	ENSRNOG00000023383.6	Ddx3x	X	DEAD-box helicase 3, X-linked OS=Rattus norvegicus OX=10116 GN=Ddx3x PE=1 SV=1	0	120.48	32	19	33	3	1	662	73.1	7.18	113.59	19	0	0.507802	0.578674	0.66645	0.579324	0.675553	0.595579	0.635241	0.679454	0.584525	0.616818	1	0.633073	1	0.584309	1	1.05564	0.58414	1.08346	0.413246	1.02635	0.70837
Q64560	Pf00082, Pf12580	81815	ENSRNOG00000011194.6	Tpp2	9	Tripeptidyl-peptidase 2 OS=Rattus norvegicus OX=10116 GN=Tpp2 PE=2 SV=3	0	120.458	22	24	30	24	1	1249	138.2	6.38	89.66	24	0	1.0734	1.00319	1.04149	1.09255	1.06915	1.09149	1.05319	1.09362	1.12128	1.0844	1	1.08936	1	1.03936	1	1.04333	0.10639	1.04811	0.152377	1.00458	0.826272
Q9EQS0	Pf00923	83688	ENSRNOG00000018367.6	Taldo1	1	Transaldolase OS=Rattus norvegicus OX=10116 GN=Taldo1 PE=1 SV=2	0	120.215	43	18	44	18	1	337	37.4	7.03	142.52	18	0	0.845912	0.805031	0.771226	0.666667	0.747642	0.794025	0.774371	0.758648	0.698899	0.736111	1	0.743973	1	0.80739	1	0.911717	0.172923	0.921454	0.114702	1.01068	0.866106
Q6AYI1	Pf00270, Pf00271, Pf08061	287765	ENSRNOG00000030680.4	Ddx5	10	DEAD (Asp-Glu-Ala-Asp) box polypeptide 5 OS=Rattus norvegicus OX=10116 GN=Ddx5 PE=1 SV=1	0	120.057	34	22	43	16	1	615	69.2	8.92	130.11	22	6	0.354381	0.341065	0.358677	0.372423	0.37457	0.365979	0.3561	0.418814	0.353522	0.370991	1	0.376145	1	0.351375	1	1.05583	0.0291966	1.0705	0.32309	1.01389	0.822332
F1LNJ2	Pf00270, Pf00271, Pf02889, Pf04851	296126		Snrnp200	3	U5 small nuclear ribonucleoprotein 200 kDa helicase OS=Rattus norvegicus OX=10116 GN=Snrnp200 PE=1 SV=1	0	120.027	15	30	33	30	1	2139	244.7	6.09	92.02	30	0	0.475177	0.429585	0.454407	0.430598	0.449848	0.441236	0.440223	0.490881	0.453394	0.440561	1	0.461499	1	0.453056	1	0.972419	0.431727	1.01864	0.696011	1.04753	0.264886
Q05096	Pf00063, Pf06017	117057	ENSRNOG00000048152.2	Myo1b	9	Unconventional myosin-Ib OS=Rattus norvegicus OX=10116 GN=Myo1b PE=1 SV=1	0	119.857	22	23	32	23	1	1136	131.8	9.36	99.81	23	0	1.3545	1.38095	1.40741	1.24603	1.3254	1.36508	1.35847	1.35847	1.43122	1.31217	1	1.38272	1	1.38095	1	0.950192	0.146012	1.00128	0.953883	1.05376	0.172881
Q9Z1E1	Pf01145	64665	ENSRNOG00000000826.7	Flot1	20	Flotillin-1 OS=Rattus norvegicus OX=10116 GN=Flot1 PE=2 SV=2	0	119.792	43	18	27	18	1	428	47.5	7.15	87.32	18	0	1.28669	1.41975	1.51029	1.34156	1.49246	1.43347	1.37449	1.40466	1.45542	1.4225	1	1.41152	1	1.40558	1	1.01204	0.839672	1.00423	0.935576	0.992285	0.836543
Q5RJR9	Pf00079	29345	ENSRNOG00000016831.6	Serpinh1	1	Serine (Or cysteine) proteinase inhibitor, clade H, member 1, isoform CRA_b OS=Rattus norvegicus OX=10116 GN=Serpinh1 PE=1 SV=1	0	119.783	32	11	25	11	1	417	46.5	8.82	88.71	11	0	2.05612	1.86565	1.80782	1.65816	1.81973	1.78741	1.67687	1.62585	1.70748	1.7551	1	1.67007	1	1.90986	1	0.918967	0.159887	0.874443	0.0381388	0.95155	0.195687
A0A0G2K1C0	Pf00022		ENSRNOG00000003206.7		13	Actin-related protein 3 OS=Rattus norvegicus OX=10116 GN=Actr3 PE=1 SV=1	0	119.548	37	16	44	16	1	419	47.6	6.18	156.61	16	0	1.34108	1.22494	1.22616	1.19682	1.2445	1.26284	1.22738	1.2555	1.24694	1.23472	1	1.24328	1	1.26406	1	0.976789	0.534703	0.983559	0.625759	1.00693	0.709189
Q6AYS7	Pf01546, Pf07687	300981	ENSRNOG00000011189.5	Acy1	8	Aminoacylase-1A OS=Rattus norvegicus OX=10116 GN=Acy1a PE=1 SV=1	0	119.413	45	17	35	17	1	408	45.8	6.48	111.68	17	0	1.46844	1.47265	1.49509	1.46564	1.39972	1.50631	1.41655	1.36606	1.43619	1.45722	1	1.40626	1	1.47873	1	0.985457	0.540051	0.950996	0.0321072	0.96503	0.244987
P84092	Pf00928	116563	ENSRNOG00000001709.7	Ap2m1	11	AP-2 complex subunit mu OS=Rattus norvegicus OX=10116 GN=Ap2m1 PE=1 SV=1	0	119.217	42	19	38	19	1	435	49.6	9.54	119.22	19	0	0.983578	0.883319	0.830596	0.831461	0.780467	0.848747	0.84529	0.868626	0.769231	0.820225	1	0.827715	1	0.899165	1	0.912208	0.184775	0.920538	0.256189	1.00913	0.846757
Q4V8C3	Pf00400, Pf03451	362783		Eml1	6	Echinoderm microtubule-associated protein-like 1 OS=Rattus norvegicus OX=10116 GN=Eml1 PE=1 SV=2	0	118.934	24	16	27	16	1	814	89.7	7.02	98.71	16	0	1.76786	1.69481	1.6737	1.5763	1.55844	1.78084	1.70942	1.80519	1.66558	1.63853	1	1.72673	1	1.71212	1	0.957016	0.392406	1.00853	0.785194	1.05383	0.344702
P07936	Pf00612, Pf10580	29423	ENSRNOG00000001528.5	Gap43	11	Neuromodulin OS=Rattus norvegicus OX=10116 GN=Gap43 PE=1 SV=1	0	118.643	67	14	29	14	1	226	23.6	4.7	98.21	14	0	1.16104	1.16104	1.16329	1.28941	1.18806	0.975225	1.14414	1.06757	1.11149	1.1509	1	1.10773	1	1.16179	1	0.99063	0.912071	0.953473	0.0715867	0.962492	0.673748
P07340	Pf00287	25650	ENSRNOG00000002934.7	Atp1b1	13	Sodium/potassium-transporting ATPase subunit beta-1 OS=Rattus norvegicus OX=10116 GN=Atp1b1 PE=1 SV=1	0	118.431	38	14	82	14	1	304	35.2	8.65	201.48	14	0	1.66875	1.71406	1.59062	1.56563	1.66719	1.51094	1.81563	1.54688	1.54531	1.58125	1	1.63594	1	1.65781	1	0.953817	0.259146	0.986805	0.832306	1.03458	0.616381
Q5RKI1	Pf00270, Pf00271, Pf04851	303831	ENSRNOG00000001815.6	Eif4a2	11	Eukaryotic initiation factor 4A-II OS=Rattus norvegicus OX=10116 GN=Eif4a2 PE=1 SV=1	0	117.977	39	16	29	5	1	407	46.4	5.48	95.65	16	11	0.919149	0.86383	0.862128	0.820426	0.834894	0.837447	0.840851	0.860426	0.671489	0.830922	1	0.790922	1	0.881702	1	0.942407	0.0594972	0.89704	0.222066	0.951861	0.542854
O88989	Pf00056, Pf02866	24551	ENSRNOG00000008103.7	Mdh1	14	Malate dehydrogenase, cytoplasmic OS=Rattus norvegicus OX=10116 GN=Mdh1 PE=1 SV=3	0	117.864	44	15	55	15	1	334	36.5	6.58	172.35	15	0	0.721074	0.699725	0.711433	0.646694	0.651515	0.657713	0.63843	0.626033	0.535124	0.651974	1	0.599862	1	0.710744	1	0.917313	0.00107044	0.843992	0.0286959	0.92007	0.186476
A0A0G2JSI1	Pf00171	64040	ENSRNOG00000004027.5	Aldh9a1	13	4-trimethylaminobutyraldehyde dehydrogenase OS=Rattus norvegicus OX=10116 GN=Aldh9a1 PE=1 SV=1	0	117.55	29	12	31	12	1	497	54	6.67	106.48	12	0	1.46328	1.36849	1.3231	1.41789	1.3271	1.4486	1.31642	1.35113	1.33645	1.39786	1	1.33467	1	1.38496	1	1.00932	0.826302	0.963689	0.302271	0.954791	0.170193
Q68FQ0	Pf00118	294864	ENSRNOG00000011632.6	Cct5	2	T-complex protein 1 subunit epsilon OS=Rattus norvegicus OX=10116 GN=Cct5 PE=1 SV=1	0	117.492	29	19	36	18	1	541	59.5	5.72	120.91	19	1	0.822391	0.825758	0.803872	0.908249	0.830808	0.885522	0.799663	0.824074	0.71633	0.87486	1	0.780022	1	0.81734	1	1.07037	0.0743695	0.954343	0.325409	0.891597	0.0762488
P54313	Pf00400	81667	ENSRNOG00000001409.4	Gnb2	12	Guanine nucleotide-binding protein G(I)/G(S)/G(T) subunit beta-2 OS=Rattus norvegicus OX=10116 GN=Gnb2 PE=1 SV=4	0	117.459	30	10	69	3	1	340	37.3	6	247.99	10	2	1.68421	1.48607	1.3839	1.65635	1.51548	1.85913	1.56811	1.57895	1.74923	1.67699	1	1.63209	1	1.51806	1	1.10469	0.298474	1.07512	0.342102	0.973231	0.717791
G3V6S2	Pf00330, Pf00694		ENSRNOG00000005849.7		5	Cytoplasmic aconitate hydratase OS=Rattus norvegicus OX=10116 GN=Aco1 PE=1 SV=1	0	117.428	31	25	37	25	1	889	98.1	7.39	116.72	25	0	1.5404	1.42914	1.3298	1.35364	1.29404	1.42119	1.28742	1.30199	1.28874	1.35629	1	1.29272	1	1.43311	1	0.946396	0.340462	0.902033	0.0828069	0.953125	0.161075
G3V7L6	Pf00004, Pf00158, Pf07724, Pf07726, Pf07728, Pf13191, Pf13401	25581	ENSRNOG00000012026.6	Psmc2	4	26S proteasome regulatory subunit 7 OS=Rattus norvegicus OX=10116 GN=Psmc2 PE=1 SV=1	0	117.243	39	16	24	16	1	433	48.6	5.95	80.31	16	0	0.927962	0.901422	0.923223	0.981043	0.977251	0.938389	0.930806	0.948815	0.949763	0.965561	1	0.943128	1	0.917536	1	1.05234	0.0390893	1.02789	0.0667869	0.976767	0.208128
A1A5L2	Pf00408, Pf02878, Pf02879, Pf02880	24645		Pgm1	5	Pgm1 protein (Fragment) OS=Rattus norvegicus OX=10116 GN=Pgm1 PE=2 SV=1	0	117.035	30	16	25	16	1	583	63.3	6.4	84.34	16	0	0.956956	0.801691	0.720215	0.707148	0.654112	0.803228	0.68947	0.754804	0.598002	0.721496	1	0.680758	1	0.826287	1	0.873178	0.27046	0.823876	0.154424	0.943537	0.55326
A0A0G2JVW5	Pf02825, Pf06012, Pf06025, Pf14377		ENSRNOG00000061262.1		X	E3 ubiquitin-protein ligase HUWE1 OS=Rattus norvegicus OX=10116 GN=Huwe1 PE=1 SV=1	0	117.024	6	23	26	23	1	4062	447.4	5.4	81.12	23	0	0.981964	0.936874	0.993988	0.976954	1.02906	1.0491	1.01102	1.03707	1.00301	1.01837	1	1.01703	1	0.970942	1	1.04885	0.16143	1.04747	0.0845993	0.998688	0.957986
P55063	Pf00012, Pf06723	24963	ENSRNOG00000047966.2	Hspa1l	20	Heat shock 70 kDa protein 1-like OS=Rattus norvegicus OX=10116 GN=Hspa1l PE=2 SV=2	0	116.572	26	17	52	1	1	641	70.5	6.24	170.81	17	0	1.41543	1.26261	1.44659	1.65875	1.7003	1.5727	1.64837	1.59644	1.53561	1.64392	1	1.59347	1	1.37488	1	1.19568	0.0168441	1.15899	0.0289417	0.969314	0.367812
F1M3D3	Pf00076, Pf11532, Pf11608, Pf13893, Pf14259	116655	ENSRNOG00000007921.8	Hnrnpm	7	Heterogeneous nuclear ribonucleoprotein M OS=Rattus norvegicus OX=10116 GN=Hnrnpm PE=1 SV=1	0	116.553	24	19	41	19	1	729	77.6	8.63	134.27	19	0	0.414436	0.41826	0.410134	0.412046	0.412046	0.418738	0.416348	0.469407	0.4087	0.414277	1	0.431485	1	0.414277	1	1	1	1.04154	0.421502	1.04154	0.421196
P60203	Pf01275	24943	ENSRNOG00000002419.6	Plp1	X	Myelin proteolipid protein OS=Rattus norvegicus OX=10116 GN=Plp1 PE=1 SV=2	0	116.506	35	13	293	13	1	277	30.1	8.35	871.81	13	0	3.22983	2.24205	2.15648	2.44743	2.83374	3.12714	2.45966	2.33252	2.62103	2.80277	1	2.47107	1	2.54279	1	1.10224	0.547993	0.971795	0.849496	0.881652	0.195729
Q3ZB99	Pf00595, Pf00625, Pf07653, Pf13180	115769	ENSRNOG00000015030.7	Tjp2	1	Tight junction protein 2 OS=Rattus norvegicus OX=10116 GN=Tjp2 PE=1 SV=1	0	116.505	22	27	36	27	1	1164	131.3	6.73	107.57	27	0	1.11321	1.101	1.08657	1.12764	1.06215	1.18646	1.07658	1.16093	1.18535	1.12542	1	1.14095	1	1.10026	1	1.02286	0.530887	1.03699	0.295412	1.01381	0.765783
Q8VI04	Pf01112	246307	ENSRNOG00000020202.6	Asrgl1	1	Isoaspartyl peptidase/L-asparaginase OS=Rattus norvegicus OX=10116 GN=Asrgl1 PE=1 SV=1	0	116.244	49	14	27	14	1	333	34.4	7.88	101.66	14	0	1.36322	1.59878	1.63222	1.64742	1.57295	1.65046	1.60334	1.56231	1.56535	1.62361	1	1.577	1	1.53141	1	1.06021	0.355644	1.02977	0.622775	0.971295	0.178238
D3ZFX4	Pf00408, Pf02878, Pf02879	363109	ENSRNOG00000009515.7	Pgm3	8	Phosphoacetylglucosamine mutase OS=Rattus norvegicus OX=10116 GN=Pgm3 PE=1 SV=1	0	115.94	37	20	34	20	1	552	60.8	6.77	101.93	20	0	1.72363	1.66865	1.61367	1.45319	1.45468	1.53343	1.47845	1.50817	1.42645	1.48044	1	1.47103	1	1.66865	1	0.887207	0.0104047	0.881567	0.00762393	0.993643	0.804976
Q1JU68	Pf01399	292148	ENSRNOG00000010117.7	Eif3a	1	Eukaryotic translation initiation factor 3 subunit A OS=Rattus norvegicus OX=10116 GN=Eif3a PE=2 SV=2	0	115.929	22	35	41	35	1	1354	163.1	6.77	112.03	35	0	0.840724	0.853394	0.938462	0.864253	0.913122	0.895023	0.882353	0.947511	0.914932	0.890799	1	0.914932	1	0.877526	1	1.01513	0.714889	1.04263	0.357371	1.02709	0.364439
A0A0G2K1M2	Pf00018, Pf00595, Pf00625, Pf07653, Pf09058, Pf10600, Pf10608		ENSRNOG00000038597.4		11	Disks large homolog 1 OS=Rattus norvegicus OX=10116 GN=Dlg1 PE=1 SV=1	0	115.357	20	18	31	12	1	917	101.1	5.71	102.47	18	5	0.928571	0.960663	1.04658	1.11698	1.06004	1.07039	1.01967	1.08385	1.06625	1.08247	1	1.05659	1	0.978606	1	1.10614	0.0575715	1.07969	0.123672	0.976092	0.375005
D3ZKD9	Pf00418	29477	ENSRNOG00000005133.9	Mapt	10	Microtubule-associated protein OS=Rattus norvegicus OX=10116 GN=Mapt PE=1 SV=2	0	115.313	44	17	45	1	1	374	39.1	9.5	137.13	17	0	1.03191	1.32048	1.81649	1.4016	1.16622	1.1117	1.41223	1.37766	1.65824	1.22651	1	1.48271	1	1.38963	1	0.882616	0.543176	1.06699	0.723886	1.20889	0.110463
Q5XIH3	Pf01512, Pf10531, Pf10589	293655	ENSRNOG00000018117.6	Ndufv1	1	NADH dehydrogenase [ubiquinone] flavoprotein 1, mitochondrial OS=Rattus norvegicus OX=10116 GN=Ndufv1 PE=1 SV=1	0	115.15	39	16	30	16	1	464	50.7	8.07	92.35	16	0	0.651344	0.650636	0.695191	0.66761	0.661952	0.662659	0.689533	0.721358	0.671146	0.664074	1	0.694012	1	0.665724	1	0.997521	0.916828	1.04249	0.245245	1.04508	0.112678
F1LPV0	Pf00152, Pf01336	291556	ENSRNOG00000017852.8	Nars	18	Asparaginyl-tRNA synthetase OS=Rattus norvegicus OX=10116 GN=Nars PE=1 SV=2	0	114.898	31	15	26	14	1	558	64.1	5.86	92.55	15	1	1.25792	1.17814	1.11803	1.08197	1.01749	1.08087	1.05792	1.10273	1.03279	1.06011	1	1.06448	1	1.1847	1	0.894834	0.0529051	0.898524	0.0570565	1.00412	0.889519
P24155	Pf01432	64517	ENSRNOG00000019924.6	Thop1	7	Thimet oligopeptidase OS=Rattus norvegicus OX=10116 GN=Thop1 PE=1 SV=4	0	114.687	32	21	32	21	1	687	78.3	5.94	96.55	21	0	0.790932	0.801847	0.820319	0.801008	0.832914	0.827036	0.828715	0.895886	0.797649	0.820319	1	0.84075	1	0.804366	1	1.01983	0.287864	1.04523	0.295138	1.02491	0.54092
B2GV74	Pf09311, Pf11068, Pf12895, Pf13374, Pf13414, Pf13424, Pf13432	309159	ENSRNOG00000020299.6	Klc2	1	Kinesin light chain 2 OS=Rattus norvegicus OX=10116 GN=Klc2 PE=1 SV=1	0	114.582	33	18	31	10	1	622	68.6	7.03	104.53	18	1	1.16437	1.18319	1.25471	1.41405	1.35132	1.3325	1.29611	1.27729	1.27353	1.36596	1	1.28231	1	1.20075	1	1.13758	0.0110632	1.06792	0.0453487	0.938763	0.0309566
P81155	Pf01459	83531	ENSRNOG00000013505.6	Vdac2	15	Voltage-dependent anion-selective channel protein 2 OS=Rattus norvegicus OX=10116 GN=Vdac2 PE=1 SV=2	0	114.549	47	11	37	10	1	295	31.7	7.49	140.55	11	1	0.693742	0.682423	0.678429	0.726365	0.684421	0.540613	0.731025	0.464714	0.456724	0.650466	1	0.550821	1	0.684865	1	0.949773	0.575082	0.804277	0.211651	0.84681	0.401392
Q3MHS9	Pf00118	288620	ENSRNOG00000000923.8	Cct6a	12	Chaperonin containing Tcp1, subunit 6A (Zeta 1) OS=Rattus norvegicus OX=10116 GN=Cct6a PE=1 SV=1	0	114.543	31	20	34	20	1	531	58	7.08	109.95	20	0	0.845654	0.81316	0.791227	0.861089	0.792039	0.808286	0.833469	0.68156	0.697807	0.820471	1	0.737612	1	0.81668	1	1.00464	0.891791	0.903183	0.193784	0.89901	0.189472
G3V699	Pf12931	93646	ENSRNOG00000002251.8	Sec31a	14	Protein transport protein Sec31A OS=Rattus norvegicus OX=10116 GN=Sec31a PE=1 SV=1	0	114.477	17	22	32	22	1	1249	135.1	6.93	87.78	22	0	0.897313	0.908829	0.932821	0.975048	0.981766	0.975048	0.97025	0.986564	0.97025	0.977287	1	0.975688	1	0.912988	1	1.07043	0.00385563	1.06868	0.00601079	0.998363	0.79911
O70196	Pf00326, Pf02897	83471		Prep	20	Prolyl endopeptidase OS=Rattus norvegicus OX=10116 GN=Prep PE=1 SV=1	0	114.47	32	18	26	18	1	710	80.7	5.94	81.02	18	0	1.18671	1.19015	1.20962	1.10653	1.14662	1.12371	1.17068	1.22566	1.09622	1.12562	1	1.16418	1	1.19549	1	0.941552	0.00685258	0.97381	0.458225	1.03426	0.381609
Q63345	Pf00047, Pf07679, Pf07686	24558		Mog	20	Myelin-oligodendrocyte glycoprotein OS=Rattus norvegicus OX=10116 GN=Mog PE=1 SV=1	0	114.191	44	15	62	14	1	245	27.9	8.35	200.73	15	1	2.58368	2.06695	2.02929	2.11925	2.16736	2.24268	2.1046	2.17782	2.43096	2.17643	1	2.2378	1	2.22664	1	0.977451	0.796768	1.00501	0.959077	1.0282	0.590946
D4A9D6	Pf00035, Pf00270, Pf00271, Pf04408, Pf07717	304859	ENSRNOG00000002735.6	Dhx9	13	DEAH (Asp-Glu-Ala-His) box polypeptide 9 (Predicted) OS=Rattus norvegicus OX=10116 GN=Dhx9 PE=1 SV=1	0	114.136	16	18	26	18	1	1174	131.6	6.35	88.69	18	0	0.384858	0.371789	0.377648	0.379901	0.382605	0.380802	0.387562	0.445696	0.396124	0.381103	1	0.409794	1	0.378098	1	1.00795	0.480068	1.08383	0.161997	1.07529	0.188842
Q6P6R2	Pf00070, Pf00890, Pf01134, Pf01946, Pf02852, Pf03486, Pf07992, Pf12831, Pf13450	298942	ENSRNOG00000006364.7	Dld	6	Dihydrolipoyl dehydrogenase, mitochondrial OS=Rattus norvegicus OX=10116 GN=Dld PE=1 SV=1	0	113.843	29	13	27	13	1	509	54	7.87	108.98	13	0	0.795095	0.743671	0.741297	0.796677	0.75	0.765823	0.757911	0.764241	0.795886	0.770833	1	0.772679	1	0.760021	1	1.01423	0.652679	1.01666	0.581209	1.00239	0.923465
G3V9D1	Pf00168, Pf00169, Pf00387, Pf00388, Pf09279, Pf14788	24655	ENSRNOG00000032238.5	Plcd1	8	Phosphoinositide phospholipase C OS=Rattus norvegicus OX=10116 GN=Plcd1 PE=1 SV=1	0	113.79	24	15	28	15	1	756	85.9	6.34	105.34	15	0	1.26649	1.26003	1.27038	1.39327	1.29884	1.37646	1.39715	1.29625	1.37775	1.35619	1	1.35705	1	1.26563	1	1.07155	0.0363283	1.07223	0.0422497	1.00064	0.984762
A0A0G2K5G8	Pf00289, Pf00364, Pf01039, Pf02222, Pf02655, Pf02785, Pf02786, Pf07478, Pf08326, Pf13535, Pf15632		ENSRNOG00000034013.5		10	Acetyl-CoA carboxylase 1 OS=Rattus norvegicus OX=10116 GN=Acaca PE=1 SV=1	0	113.749	11	24	29	1	1	2227	252.2	6.57	93.43	24	0	NA	NA	NA	NA	NA	NA	NA	NA	NA	NA	0	NA	0	NA	0	NA	NA	NA	NA	NA	NA
Q499N5	Pf00501, Pf13193	619561	ENSRNOG00000003330.4	Acsf2	10	Acyl-CoA synthetase family member 2, mitochondrial OS=Rattus norvegicus OX=10116 GN=Acsf2 PE=2 SV=1	0	113.68	32	17	23	17	1	615	67.8	8.12	80.97	17	0	1.94841	1.71168	1.58725	1.49772	1.46434	1.55539	1.48862	1.48558	1.43399	1.50582	1	1.4694	1	1.74911	1	0.860902	0.0898294	0.840081	0.0597612	0.975815	0.318077
B5DFC9	Pf00008, Pf00058, Pf00086, Pf06119, Pf06247, Pf07474, Pf07645, Pf08450, Pf12662, Pf12947, Pf14670	302248		Nid2	15	Nidogen-2 OS=Rattus norvegicus OX=10116 GN=Nid2 PE=2 SV=1	0	113.605	15	17	24	16	1	1396	152.9	5.47	77.07	17	0	1.1888	1.18099	1.26432	1.56901	1.33594	1.34896	1.34375	1.3099	1.47786	1.41797	1	1.37717	1	1.21137	1	1.17055	0.0614751	1.13687	0.0454505	0.971227	0.678318
Q91Y79	Pf15308	171457		Cep170	13	KARP-1-binding protein 1 OS=Rattus norvegicus OX=10116 GN=Rhk1 PE=2 SV=1	0	113.421	20	19	25	17	1	1141	125.9	6.84	79.89	19	0	1.04146	1.18844	1.32915	1.32538	1.38819	1.26131	1.31281	1.37563	1.34045	1.32496	1	1.34296	1	1.18635	1	1.11684	0.201475	1.13202	0.139259	1.01359	0.682427
A0A0G2JWK7	Pf00307, Pf00402		ENSRNOG00000017628.6		8	Transgelin OS=Rattus norvegicus OX=10116 GN=Tagln PE=1 SV=1	0	113.399	69	14	40	13	1	207	23.3	8.66	128.02	14	1	1.82812	2.23438	2.31445	1.85742	2.0293	2.05078	2.12305	2.04297	2.05078	1.97917	1	2.07227	1	2.12565	1	0.931087	0.418344	0.974885	0.744248	1.04704	0.232851
D3ZEI4	Pf00047, Pf07679, Pf07686, Pf13895, Pf13927		ENSRNOG00000009219.6		8	Hepatocyte cell adhesion molecule OS=Rattus norvegicus OX=10116 GN=Hepacam PE=1 SV=2	0	113.31	28	11	39	11	1	417	46.5	9.38	148.93	11	0	1.88983	1.85932	1.8339	1.66441	1.60678	1.51017	1.87119	1.67797	2.03898	1.59379	1	1.86271	1	1.86102	1	0.856406	0.00502739	1.00091	0.987957	1.16873	0.0770366
F2Z3Q8	Pf02985, Pf03810, Pf13513		ENSRNOG00000009275.4		10	Importin subunit beta-1 OS=Rattus norvegicus OX=10116 GN=Kpnb1 PE=1 SV=1	0	112.981	22	18	39	18	1	876	97.1	4.78	130.57	18	0	1.08985	1.04757	1.074	1.04017	1.07294	1.11416	1.07928	0.976744	1.07717	1.07576	1	1.0444	1	1.07047	1	1.00494	0.841059	0.975642	0.509088	0.970848	0.477233
Q7TT49	Pf00038, Pf00069, Pf00130, Pf00261, Pf00769, Pf00780, Pf00786, Pf01442, Pf01540, Pf01576, Pf02029, Pf02463, Pf02841, Pf03148, Pf03938, Pf03962, Pf03999, Pf04012, Pf04111, Pf04156, Pf04849, Pf05262, Pf05276, Pf05483, Pf05557, Pf05622, Pf05667, Pf05701, Pf05911, Pf06008, Pf06160, Pf07321, Pf07714, Pf07767, Pf07888, Pf07926, Pf08017, Pf08317, Pf08826, Pf09304, Pf09321, Pf09726, Pf09728, Pf09730, Pf0…	113960	ENSRNOG00000009675.5	Cdc42bpb	6	Serine/threonine-protein kinase MRCK beta OS=Rattus norvegicus OX=10116 GN=Cdc42bpb PE=1 SV=1	0	112.931	13	23	30	17	1	1713	194.8	6.46	90.34	23	5	0.902062	0.971134	1.05979	1.00206	1.08144	1.02165	1.0701	1.11649	1.08247	1.03505	1	1.08969	1	0.977663	1	1.0587	0.327709	1.11459	0.078682	1.05279	0.118956
A0A0G2K161	Pf00373, Pf04382, Pf05902, Pf08736, Pf09379, Pf09380		ENSRNOG00000010037.8		5	Erythrocyte membrane protein band 4.1 OS=Rattus norvegicus OX=10116 GN=Epb41 PE=1 SV=1	0	112.915	24	19	33	15	1	866	96.8	5.45	87.78	19	0	0.181073	0.202524	0.251104	0.23123	0.261199	0.22429	0.24511	0.320189	0.23817	0.238906	1	0.267823	1	0.211567	1	1.12922	0.311295	1.2659	0.167869	1.12104	0.369131
M0R7M8	Pf00307, Pf03271		ENSRNOG00000047261.3		18	Uncharacterized protein OS=Rattus norvegicus OX=10116 PE=4 SV=2	0	112.716	34	15	47	13	1	329	37.2	8.63	185.39	15	2	1.57477	1.62305	1.62461	1.70872	1.65109	1.48598	1.59034	1.59034	1.72586	1.61526	1	1.63551	1	1.60748	1	1.00484	0.915233	1.01744	0.59082	1.01254	0.814006
G3V6H2	Pf01398, Pf08082, Pf08083, Pf08084, Pf10596, Pf10597, Pf10598, Pf12134	287530	ENSRNOG00000003495.7	Prpf8	10	Pre-mRNA processing factor 8, isoform CRA_a OS=Rattus norvegicus OX=10116 GN=Prpf8 PE=1 SV=1	0	112.687	11	25	29	25	1	2335	273.4	8.84	85.45	25	0	0.480916	0.473282	0.507634	0.46783	0.501091	0.476554	0.485278	0.555071	0.504907	0.481825	1	0.515085	1	0.487277	1	0.98881	0.724328	1.05707	0.297615	1.06903	0.222378
A0A0G2JSQ4	Pf00261, Pf12718	24851	ENSRNOG00000018184.8	Tpm1	8	Tropomyosin 1, alpha, isoform CRA_p OS=Rattus norvegicus OX=10116 GN=Tpm1 PE=1 SV=1	0	112.492	58	19	59	0	1	248	28.5	4.77	176.52	19	2	1.2925	1.43798	1.48698	1.7856	1.58652	1.66309	1.62481	1.61409	1.82236	1.67841	1	1.68709	1	1.40582	1	1.1939	0.0295872	1.20007	0.0346589	1.00517	0.927129
P13803	Pf00766, Pf01012	300726	ENSRNOG00000015233.7	Etfa	8	Electron transfer flavoprotein subunit alpha, mitochondrial OS=Rattus norvegicus OX=10116 GN=Etfa PE=1 SV=4	0	112.363	38	10	19	10	1	333	34.9	8.38	77.45	10	0	1.1857	1.08997	1.08881	1.24106	1.16263	1.24106	1.19493	1.14302	1.188	1.21492	1	1.17532	1	1.12149	1	1.0833	0.0870177	1.04799	0.209117	0.967405	0.267839
O54892	Pf00349, Pf03727	25059		Hk2	4	Mutant type II hexokinase OS=Rattus norvegicus OX=10116 PE=2 SV=1	0	112.243	22	17	25	14	1	917	102.4	6.1	93.33	17	0	0.183506	0.198722	0.238284	0.221242	0.253195	0.209982	0.234023	0.297322	0.206634	0.22814	1	0.245993	1	0.206837	1	1.10299	0.364342	1.18931	0.280787	1.07826	0.581511
P37377	Pf01387	29219	ENSRNOG00000008656.8	Snca	4	Alpha-synuclein OS=Rattus norvegicus OX=10116 GN=Snca PE=1 SV=1	0	112.206	57	8	28	5	1	140	14.5	4.77	102.67	8	0	0.820298	1.02235	0.930168	1.08752	0.868715	0.939479	0.882682	0.904097	0.85568	0.965239	1	0.880819	1	0.924271	1	1.04433	0.662189	0.952989	0.50942	0.91254	0.269836
P24268	Pf00026, Pf07966, Pf14541, Pf14543	171293		Ctsd	1	Cathepsin D OS=Rattus norvegicus OX=10116 GN=Ctsd PE=1 SV=1	0	112.158	26	9	28	9	1	407	44.7	7.09	91.93	9	0	0.984303	0.872576	0.850416	0.903047	0.919668	0.947368	0.921514	0.880886	0.954755	0.923361	1	0.919052	1	0.902432	1	1.02319	0.654848	1.01842	0.739438	0.995333	0.871355
Q62656	Pf00041, Pf00102, Pf00194, Pf14566	25613		Ptprz1	4	Receptor-type tyrosine-protein phosphatase zeta OS=Rattus norvegicus OX=10116 GN=Ptprz1 PE=1 SV=1	0	112.139	8	16	27	16	1	2316	255.2	4.88	93.25	16	0	1.77797	1.69191	1.78485	1.75904	1.75559	1.76936	1.77453	1.92427	1.97418	1.76133	1	1.89099	1	1.75158	1	1.00557	0.76279	1.07959	0.106027	1.07362	0.0972922
Q3B8Q2	Pf00270, Pf00271	688288	ENSRNOG00000045791.2	Eif4a3	10	Eukaryotic initiation factor 4A-III OS=Rattus norvegicus OX=10116 GN=Eif4a3 PE=1 SV=1	0	111.978	28	15	27	12	1	411	46.8	6.73	92.53	15	0	0.383072	0.392368	0.432975	0.418297	0.453523	0.430039	0.445205	0.499022	0.437867	0.433953	1	0.460698	1	0.402805	1	1.07733	0.1674	1.14372	0.0784346	1.06163	0.288745
D3ZAN3	Pf01055, Pf13802	293721	ENSRNOG00000019724.6	Ganab	1	Alpha glucosidase 2 alpha neutral subunit (Predicted) OS=Rattus norvegicus OX=10116 GN=Ganab PE=1 SV=1	0	111.832	28	19	27	19	1	797	90.5	6.2	78.49	19	0	0.828595	0.783103	0.800162	0.773355	0.793664	0.772543	0.783103	0.807474	0.782291	0.779854	1	0.790956	1	0.803953	1	0.970024	0.182468	0.983833	0.452422	1.01424	0.360874
Q00981	Pf01088	29545	ENSRNOG00000002343.7	Uchl1	14	Ubiquitin carboxyl-terminal hydrolase isozyme L1 OS=Rattus norvegicus OX=10116 GN=Uchl1 PE=1 SV=2	0	111.636	51	11	52	11	1	223	24.8	5.24	168.22	11	0	1.58211	1.90732	1.62927	1.64878	2.12195	1.3252	2.15935	1.26504	1.62114	1.69864	1	1.68184	1	1.70623	1	0.995553	0.977476	0.985705	0.934549	0.990108	0.963804
Q5U362	Pf00191	79124	ENSRNOG00000018159.7	Anxa4	4	Annexin OS=Rattus norvegicus OX=10116 GN=Anxa4 PE=1 SV=1	0	111.612	52	17	29	17	1	319	35.9	5.57	106.58	17	0	2.41866	2.55981	2.58612	2.45455	2.48325	2.73445	2.65311	2.35885	2.67703	2.55742	1	2.563	1	2.52153	1	1.01423	0.745084	1.01645	0.736124	1.00218	0.969122
P61983	Pf00244	56010	ENSRNOG00000001436.5	Ywhag	12	14-3-3 protein gamma OS=Rattus norvegicus OX=10116 GN=Ywhag PE=1 SV=2	0	111.096	55	16	62	10	1	247	28.3	4.89	193.88	16	3	1.20638	1.07979	1.04362	1.09681	1.09362	1.15319	0.997872	1.01489	0.953191	1.11454	1	0.988652	1	1.10993	1	1.00415	0.93487	0.890735	0.0826761	0.887051	0.00920604
A0A0H2UHB7	Pf00359, Pf00955, Pf07565	84484	ENSRNOG00000003134.4	Slc4a4	14	Anion exchange protein OS=Rattus norvegicus OX=10116 GN=Slc4a4 PE=1 SV=1	0	111.084	18	20	31	19	1	1099	123.5	6.79	97.2	20	1	2.20115	2.07663	1.98851	1.85632	1.86782	2.04598	1.96935	2.00958	2.14176	1.92337	1	2.04023	1	2.08876	1	0.920819	0.130177	0.976766	0.580133	1.06076	0.220257
O55096	Pf03571	114591	ENSRNOG00000031485.4	Dpp3	1	Dipeptidyl peptidase 3 OS=Rattus norvegicus OX=10116 GN=Dpp3 PE=1 SV=2	0	110.934	33	21	30	21	1	738	83	5.22	100.37	21	0	1.1781	1.07522	1.13717	1.03761	1.19137	1.14712	1.09735	1.15597	1.04204	1.12537	1	1.09845	1	1.13016	1	0.995759	0.934278	0.971941	0.515063	0.976081	0.657578
P11497	Pf00289, Pf00364, Pf01039, Pf02222, Pf02655, Pf02785, Pf02786, Pf07478, Pf08326, Pf13535, Pf15632	60581		Acaca	10	Acetyl-CoA carboxylase 1 OS=Rattus norvegicus OX=10116 GN=Acaca PE=1 SV=1	0	110.774	10	24	29	1	1	2345	265	6.39	91.12	24	19	1.21948	1.17606	1.21948	1.11854	1.21009	1.18545	1.18662	1.223	1.19836	1.17136	1	1.20266	1	1.20501	1	0.972078	0.338036	0.998052	0.90261	1.02672	0.346718
Q6AYT3	Pf01139	362855	ENSRNOG00000004813.5	LOC362855; Rtcb	7	tRNA-splicing ligase RtcB homolog OS=Rattus norvegicus OX=10116 GN=Rtcb PE=2 SV=1	0	110.723	34	15	22	15	1	505	55.2	7.23	75.96	15	0	0.734021	0.696907	0.661168	0.63299	0.593127	0.64811	0.616495	0.652921	0.637113	0.624742	1	0.63551	1	0.697365	1	0.895861	0.0528196	0.911301	0.058244	1.01724	0.610179
Q5M7V8	Pf15440	313591	ENSRNOG00000009977.6	Thrap3	5	Thyroid hormone receptor-associated protein 3 OS=Rattus norvegicus OX=10116 GN=Thrap3 PE=1 SV=1	0	110.705	22	19	28	19	1	951	108.2	10.15	85.22	19	0	0.428498	0.452076	0.464377	0.458739	0.46899	0.439262	0.46284	0.523321	0.427473	0.455664	1	0.471211	1	0.448317	1	1.01639	0.619431	1.05107	0.486519	1.03412	0.623886
Q5U2S7	Pf01399, Pf08375	287670	ENSRNOG00000028103.5	Psmd3	10	Proteasome (Prosome, macropain) 26S subunit, non-ATPase, 3 OS=Rattus norvegicus OX=10116 GN=Psmd3 PE=1 SV=1	0	110.698	30	17	28	17	1	530	60.7	8.44	82.88	17	0	1.01283	1.02764	1.01086	0.962488	0.958539	0.966436	0.957552	1.00395	0.971372	0.962488	1	0.977624	1	1.01711	1	0.946296	0.000692482	0.961178	0.0552707	1.01573	0.338649
P31044	Pf01161	29542	ENSRNOG00000001136.6	Pebp1	12	Phosphatidylethanolamine-binding protein 1 OS=Rattus norvegicus OX=10116 GN=Pebp1 PE=1 SV=3	0	110.512	63	9	46	9	1	187	20.8	5.8	180.41	9	0	1.07118	1.25373	1.19633	1.28129	1.24455	1.10218	1.30654	0.921929	1.10448	1.20934	1	1.11098	1	1.17375	1	1.03032	0.666875	0.946528	0.637951	0.918671	0.471328
P04905	Pf00043, Pf02798, Pf13409, Pf13417	24423		Gstm1	2	Glutathione S-transferase Mu 1 OS=Rattus norvegicus OX=10116 GN=Gstm1 PE=1 SV=2	0	110.505	56	15	53	9	1	218	25.9	8.19	160.38	15	6	2.26842	2.20526	1.9807	1.55614	1.89649	1.79123	1.70351	1.4807	1.65789	1.74795	1	1.61404	1	2.15146	1	0.812449	0.0388098	0.750204	0.00829322	0.923386	0.331898
F1LQI5	Pf02207, Pf13764		ENSRNOG00000018183.7		5	E3 ubiquitin-protein ligase UBR4 OS=Rattus norvegicus OX=10116 GN=Ubr4 PE=1 SV=1	0	110.502	5	25	30	25	1	5194	573.4	6.05	90.2	25	0	0.967807	0.935614	1.02213	0.997988	1.02716	1.00905	1.01911	1.04024	1.04225	1.0114	1	1.03387	1	0.975184	1	1.03714	0.245583	1.06018	0.08955	1.02221	0.117031
A0A0G2K350	Pf14938	307382	ENSRNOG00000018914.7	Napg	18	NSF attachment protein gamma OS=Rattus norvegicus OX=10116 GN=Napg PE=1 SV=1	0	110.154	50	13	35	13	1	312	34.6	5.41	112.77	13	0	0.654067	0.751027	0.782251	0.880033	0.813476	0.847987	0.80115	0.83977	0.846343	0.847165	1	0.829088	1	0.729115	1	1.16191	0.052	1.13711	0.0717266	0.978661	0.490403
F1LZX5	Pf00632		ENSRNOG00000001352.7		12	HECT domain E3 ubiquitin protein ligase 4 OS=Rattus norvegicus OX=10116 GN=Hectd4 PE=1 SV=3	0	110.008	7	22	22	22	1	4126	452.2	6.18	67.39	22	0	0.942857	0.866667	0.937143	0.933333	0.965714	0.922857	0.966667	1.00476	0.98381	0.940635	1	0.985079	1	0.915556	1	1.02739	0.416281	1.07594	0.0608031	1.04725	0.0587906
P62632	Pf00009, Pf03143, Pf03144	24799	ENSRNOG00000012477.4	Eef1a2	3	Elongation factor 1-alpha 2 OS=Rattus norvegicus OX=10116 GN=Eef1a2 PE=1 SV=1	0	110.001	28	16	65	7	1	463	50.4	9.03	185.88	16	0	0.786789	0.833612	0.79097	0.864548	0.785953	0.852007	0.795151	0.861204	0.791806	0.834169	1	0.816054	1	0.80379	1	1.03779	0.348055	1.01526	0.674346	0.978283	0.614712
A0A0G2K9N3	Pf00270, Pf00271, Pf04851		ENSRNOG00000057231.2		Y	DEAD (Asp-Glu-Ala-Asp) box polypeptide 3 OS=Rattus norvegicus OX=10116 GN=Ddx3 PE=1 SV=1	0	109.8	32	19	31	3	1	652	73	7.3	107.72	19	15	1.02115	0.950962	0.949038	0.915385	0.950962	0.970192	0.922115	0.963462	0.972115	0.945513	1	0.952564	1	0.973718	1	0.971034	0.38056	0.978275	0.496313	1.00746	0.767321
D3ZPR0	Pf03378, Pf03810, Pf08506	362273	ENSRNOG00000007665.4	Cse1l	3	Chromosome segregation 1-like OS=Rattus norvegicus OX=10116 GN=Cse1l PE=1 SV=1	0	109.767	18	20	29	20	1	971	110.1	5.77	85.79	20	0	0.689441	0.640442	0.650794	0.637681	0.670807	0.660455	0.663906	0.697723	0.590752	0.656315	1	0.650794	1	0.660225	1	0.994077	0.837162	0.985714	0.800404	0.991588	0.875433
Q9QUR2	Pf05502	84428	ENSRNOG00000019298.7	Dctn4	18	Dynactin subunit 4 OS=Rattus norvegicus OX=10116 GN=Dctn4 PE=1 SV=1	0	109.741	36	13	20	13	1	467	53.1	7.72	76.59	13	0	1.16632	1.09519	1.02929	0.965481	0.963389	1.0659	1.01464	1.05753	1.10356	0.998257	1	1.05858	1	1.09693	1	0.910045	0.130905	0.965035	0.461741	1.06043	0.228504
Q6AYN4	Pf00041	309901	ENSRNOG00000000274.7	Phyhipl	20	Phytanoyl-CoA hydroxylase-interacting protein-like OS=Rattus norvegicus OX=10116 GN=Phyhipl PE=1 SV=2	0	109.141	47	18	36	16	1	375	42.4	6.58	112.55	18	1	1.72423	1.45382	1.32129	1.30656	1.23025	1.41232	1.28246	1.32262	1.33199	1.31638	1	1.31236	1	1.49978	1	0.877715	0.230508	0.875037	0.191991	0.996949	0.945225
Q63011	Pf00042	361619		Hbb-b1	1	Zero beta-globin (Fragment) OS=Rattus norvegicus OX=10116 PE=3 SV=1	0	108.92	61	9	70	3	1	146	15.9	7.3	240.61	9	2	0.929742	1.04801	1.04567	1.50234	1.41101	1.38173	1.08197	1.36183	0.944965	1.43169	1	1.12959	1	1.00781	1	1.4206	0.00135603	1.12084	0.397718	0.788986	0.0775423
Q6Q7Y5	Pf00025, Pf00503	303634	ENSRNOG00000036745.3	Gna13	10	Guanine nucleotide-binding protein subunit alpha-13 OS=Rattus norvegicus OX=10116 GN=Gna13 PE=1 SV=1	0	108.549	46	17	36	15	1	377	44	8.21	112.45	17	2	1.18828	1.1195	1.14431	1.0575	1.12514	1.16122	1.16009	1.18377	1.13416	1.11462	1	1.15934	1	1.1507	1	0.968648	0.378304	1.00751	0.743924	1.04012	0.254074
P04785	Pf00085, Pf01216, Pf13098, Pf13848, Pf13899, Pf13905	25506	ENSRNOG00000036689.2	P4hb	10	Protein disulfide-isomerase OS=Rattus norvegicus OX=10116 GN=P4hb PE=1 SV=2	0	108.417	35	18	39	18	1	509	56.9	4.93	122.89	18	0	0.907093	1.03397	0.994006	1.0989	0.979021	1.07892	0.944056	0.962038	0.991009	1.05228	1	0.965701	1	0.978355	1	1.07556	0.233361	0.987066	0.766837	0.917722	0.0936288
Q68FR9	Pf00736	300033		Eef1d	7	Elongation factor 1-delta OS=Rattus norvegicus OX=10116 GN=Eef1d PE=1 SV=2	0	108.353	47	10	24	9	1	281	31.3	5.06	101.36	10	1	1.17363	1.26371	1.3107	1.49478	1.35901	1.37728	1.3342	1.32507	1.41906	1.41036	1	1.35944	1	1.24935	1	1.12887	0.0513525	1.08812	0.0930392	0.9639	0.383048
Q08602	Pf01239, Pf07711, Pf12799, Pf13855	58983	ENSRNOG00000030483.4	Rabggta	15	Geranylgeranyl transferase type-2 subunit alpha OS=Rattus norvegicus OX=10116 GN=Rabggta PE=1 SV=1	0	108.303	31	17	26	17	1	567	64.9	5.66	85.44	17	0	1.01814	1.02948	1.12925	1.19955	1.20748	1.16893	1.20295	1.22676	1.15533	1.19199	1	1.19501	1	1.05896	1	1.12562	0.0232573	1.12848	0.0295845	1.00254	0.906074
Q920Q0	Pf03285	170673	ENSRNOG00000009760.8	Palm	7	Paralemmin-1 OS=Rattus norvegicus OX=10116 GN=Palm PE=1 SV=1	0	108.277	41	16	34	15	1	383	41.9	4.91	115.12	16	1	1.59971	1.53812	1.43842	1.46481	1.40469	1.67742	1.46774	1.49853	1.57478	1.51564	1	1.51369	1	1.52542	1	0.993592	0.923114	0.99231	0.846336	0.99871	0.983459
D4AE00	Pf01602, Pf12717, Pf13646, Pf14796	308777	ENSRNOG00000019249.7	Ap3b2	1	AP-3 complex subunit beta OS=Rattus norvegicus OX=10116 GN=Ap3b2 PE=1 SV=1	0	108.275	20	20	23	18	1	1082	119.1	5.63	77.71	20	0	0.709328	0.694143	0.705712	0.699205	0.654375	0.652928	0.689805	0.720174	0.704989	0.668836	1	0.704989	1	0.703061	1	0.95132	0.0971917	1.00274	0.854935	1.05405	0.108283
F8WFH8	Pf00458, Pf00579		ENSRNOG00000004359.7		6	Tryptophan--tRNA ligase, cytoplasmic OS=Rattus norvegicus OX=10116 GN=Wars PE=1 SV=1	0	108.254	38	18	28	18	1	475	53.4	6.61	92.39	18	0	1.38179	1.48505	1.52174	1.44701	1.53397	1.20788	1.45924	1.15082	1.40082	1.39629	1	1.33696	1	1.46286	1	0.954489	0.564419	0.913932	0.29047	0.957509	0.684814
D3ZVQ0	Pf00443, Pf00627, Pf02148, Pf13423	297593	ENSRNOG00000015409.5	Usp5	4	Ubiquitin carboxyl-terminal hydrolase OS=Rattus norvegicus OX=10116 GN=Usp5 PE=1 SV=1	0	107.764	22	17	32	16	1	858	95.7	5.01	94.53	17	0	1.22612	1.16082	1.16687	1.3156	1.18259	1.34704	1.2104	1.22733	1.25272	1.28174	1	1.23015	1	1.1846	1	1.082	0.149478	1.03845	0.132849	0.959748	0.376285
A0A0G2K6E8	Pf09744		ENSRNOG00000002749.7		10	Sperm-associated antigen 9 OS=Rattus norvegicus OX=10116 GN=Spag9 PE=1 SV=1	0	107.551	16	20	24	15	1	1352	149.5	5.21	69.76	20	3	1.12431	1.13651	1.14539	1.11543	1.11432	1.09656	1.09434	1.13984	1.13097	1.10877	1	1.12172	1	1.13541	1	0.97654	0.0368844	0.987944	0.41899	1.01168	0.442525
A0A0H2UHQ0	Pf00128	50567	ENSRNOG00000018487.3	Slc3a2	1	4F2 cell-surface antigen heavy chain OS=Rattus norvegicus OX=10116 GN=Slc3a2 PE=1 SV=1	0	107.43	23	11	22	11	1	566	61.8	5.19	75.08	11	0	0.621287	0.56745	0.550124	0.54146	0.539604	0.560025	0.573639	0.628713	0.605817	0.54703	1	0.602723	1	0.57962	1	0.943772	0.219298	1.03986	0.436096	1.10181	0.0320351
D3ZSS5	Pf00025, Pf00503	363143	ENSRNOG00000017589.5	Gnat1	8	G protein subunit alpha transducin 1 OS=Rattus norvegicus OX=10116 GN=Gnat1 PE=4 SV=1	0	107.33	49	14	42	12	1	350	39.9	5.62	129.97	14	0	0.0767412	0.0798327	0.0947445	0.0849245	0.104201	0.0889253	0.0938352	0.153664	0.0416439	0.0926835	1	0.0963812	1	0.0837728	1	1.10637	0.332323	1.15051	0.720535	1.0399	0.915906
Q5PQK5	Pf00373, Pf00769, Pf09379, Pf09380	315655		Rdx	8	Radixin OS=Rattus norvegicus OX=10116 GN=Rdx PE=2 SV=1	0	107.261	34	26	49	17	1	583	68.5	6.27	143.59	26	0	1.32474	1.38273	1.36469	1.28479	1.31057	1.2616	1.30412	1.31057	1.34278	1.28565	1	1.31916	1	1.35739	1	0.947152	0.0320089	0.971835	0.141275	1.02606	0.144704
Q09073	Pf00153	25176	ENSRNOG00000039980.4	Slc25a5	X	ADP/ATP translocase 2 OS=Rattus norvegicus OX=10116 GN=Slc25a5 PE=1 SV=3	0	107.221	41	15	50	8	1	298	32.9	9.73	141.11	15	7	0.688358	0.594627	0.552239	0.570149	0.514627	0.585075	0.546866	0.505075	0.413134	0.556617	1	0.488358	1	0.611741	1	0.909889	0.293009	0.798308	0.0938129	0.877369	0.203407
G3V6T7	Pf00085, Pf01216, Pf13098, Pf13848, Pf13905	116598	ENSRNOG00000006228.5	Pdia4	4	Protein disulfide-isomerase A4 OS=Rattus norvegicus OX=10116 GN=Pdia4 PE=1 SV=1	0	107.18	30	19	30	19	1	643	72.7	5.15	80.55	19	0	1.28005	1.23016	1.19955	1.12812	1.07256	1.12472	1.08844	1.09977	1.11338	1.10847	1	1.10053	1	1.23658	1	0.896394	0.0123034	0.889976	0.00517796	0.99284	0.703002
A0A0G2JWC7	Pf00169, Pf00373	289992	ENSRNOG00000009102.7	Fermt2	15	Fermitin family member 2 OS=Rattus norvegicus OX=10116 GN=Fermt2 PE=1 SV=1	0	107.062	27	18	26	18	1	695	79.6	6.92	92.1	18	0	1.72952	1.58887	1.60433	1.51623	1.61824	1.58887	1.59196	1.62597	1.59196	1.57445	1	1.6033	1	1.64091	1	0.959498	0.284859	0.97708	0.459045	1.01832	0.423107
Q6P3V8	Pf00270, Pf00271, Pf04851	287436	ENSRNOG00000030628.2	Eif4a1	10	Eukaryotic translation initiation factor 4A1 OS=Rattus norvegicus OX=10116 GN=Eif4a1 PE=1 SV=1	0	107.052	39	16	30	5	1	406	46.1	5.48	98.35	16	0	1.09715	0.964671	0.896958	1.02355	0.947007	0.941119	0.989205	0.938175	1.0157	0.970559	1	0.981027	1	0.986261	1	0.98408	0.819666	0.994693	0.93782	1.01079	0.779562
P85834	Pf00009, Pf03143, Pf03144	293481	ENSRNOG00000018604.6	Tufm	1	Elongation factor Tu, mitochondrial OS=Rattus norvegicus OX=10116 GN=Tufm PE=1 SV=1	0	107.04	35	17	32	17	1	452	49.5	7.56	102.8	17	0	0.806452	0.816638	0.802207	0.886248	0.815789	0.862479	0.810696	0.833616	0.854839	0.854839	1	0.83305	1	0.808432	1	1.0574	0.0930814	1.03045	0.141085	0.974512	0.420692
Q6Q0N1	Pf01546, Pf07687	291394	ENSRNOG00000015591.5	Cndp2	18	Cytosolic non-specific dipeptidase OS=Rattus norvegicus OX=10116 GN=Cndp2 PE=1 SV=1	0	106.845	32	14	27	14	1	475	52.7	5.66	96.85	14	0	1.20022	1.13053	1.125	1.14381	1.06195	1.15708	1.08407	1.12058	1.03872	1.12094	1	1.08112	1	1.15192	1	0.973111	0.464579	0.93854	0.104723	0.964474	0.354006
A0A0G2K132	Pf02181, Pf04111, Pf06160, Pf06367, Pf06371		ENSRNOG00000055567.1		3	Formin-like 2 OS=Rattus norvegicus OX=10116 GN=Fmnl2 PE=1 SV=1	0	106.776	21	24	31	21	1	1038	117.9	8.06	90.3	24	2	2.32285	2.23899	2.19287	2.08595	2.17191	2.2369	2.18449	2.26205	2.27044	2.16492	1	2.23899	1	2.25157	1	0.961515	0.209164	0.994413	0.801652	1.03422	0.224247
F8WFS9	Pf00596	24171	ENSRNOG00000015903.6	Add2	4	Beta-adducin OS=Rattus norvegicus OX=10116 GN=Add2 PE=1 SV=1	0	106.428	28	17	32	16	1	725	80.5	5.97	107.64	17	0	1.58772	1.52632	1.46784	1.59649	1.52924	1.33333	1.64327	1.23392	1.70029	1.48635	1	1.52583	1	1.52729	1	0.973197	0.659594	0.999043	0.992734	1.02656	0.824497
Q9WVE9						Intersectin-1 OS=Rattus norvegicus OX=10116 GN=Itsn1 PE=1 SV=2	0	106.285	15	24	31	22	1	1713	194.1	7.84	100.81	24	2	0.724576	0.766949	0.833898	0.830508	0.869492	0.855085	0.829661	0.889831	0.873729	0.851695	1	0.864407	1	0.775141	1	1.09876	0.0861923	1.11516	0.07105	1.01493	0.582476
Q641Z6	Pf00350, Pf01926, Pf12763	293692	ENSRNOG00000043503.2	Ehd1	1	EH domain-containing protein 1 OS=Rattus norvegicus OX=10116 GN=Ehd1 PE=1 SV=1	0	106.262	25	14	29	6	1	534	60.6	6.83	90.63	14	1	1.42565	1.48295	1.47885	1.29604	1.36835	1.35334	1.41337	1.36835	1.4543	1.33925	1	1.41201	1	1.46248	1	0.915734	0.0127653	0.965485	0.178016	1.05433	0.0934416
A0A0G2K677	Pf00169, Pf00307, Pf00435, Pf11971, Pf15410	308458	ENSRNOG00000055371.1	Sptbn4	1	Spectrin beta chain OS=Rattus norvegicus OX=10116 GN=Sptbn4 PE=1 SV=1	0	106.177	11	24	27	19	1	2561	288.6	6	77.11	24	0	1.17516	1.18824	1.29935	1.38039	1.38431	1.43268	1.34641	1.46405	1.40261	1.39913	1	1.40436	1	1.22092	1	1.14597	0.0141395	1.15025	0.0243125	1.00374	0.896953
Q66HF3	Pf00890, Pf01266, Pf01494, Pf01946, Pf03486, Pf05187, Pf05834, Pf07992, Pf12831, Pf13450, Pf13454, Pf13738	295143	ENSRNOG00000009538.6	Etfdh	2	Electron transfer flavoprotein-ubiquinone oxidoreductase, mitochondrial OS=Rattus norvegicus OX=10116 GN=Etfdh PE=1 SV=1	0	106.169	29	16	26	16	1	616	68.1	7.56	91.71	16	0	1.30295	1.3445	1.39008	1.34316	1.37802	1.35121	1.39008	1.44102	1.46515	1.35746	1	1.43208	1	1.34584	1	1.00863	0.692107	1.06408	0.0617309	1.05497	0.0382173
D4A8A0	Pf00117, Pf00185, Pf00289, Pf00988, Pf01071, Pf01979, Pf02142, Pf02222, Pf02729, Pf02786, Pf02787, Pf07478, Pf07722, Pf08443, Pf13147, Pf13535, Pf13594, Pf15632		ENSRNOG00000026474.6		6	Carbamoyl-phosphate synthetase 2, aspartate transcarbamylase, and dihydroorotase OS=Rattus norvegicus OX=10116 GN=Cad PE=1 SV=2	0	105.986	10	17	21	17	1	2224	243.2	6.54	67.39	17	0	0.959615	0.948077	0.954808	0.927885	0.968269	0.995192	0.942308	0.953846	0.966346	0.963782	1	0.954167	1	0.954167	1	1.01008	0.653323	1	1	0.990023	0.667238
Q64057	Pf00171	291450	ENSRNOG00000014645.7	Aldh7a1	18	Alpha-aminoadipic semialdehyde dehydrogenase OS=Rattus norvegicus OX=10116 GN=Aldh7a1 PE=1 SV=2	0	105.967	32	15	23	15	1	539	58.7	7.87	85.77	15	0	1.77273	1.46123	1.30749	1.3115	1.17914	1.38102	1.27674	1.28342	1.39572	1.29055	1	1.31863	1	1.51381	1	0.852517	0.20867	0.871063	0.241775	1.02175	0.711485
Q6P9Y4	Pf00153	85333	ENSRNOG00000010830.4	Slc25a4	16	ADP/ATP translocase 1 OS=Rattus norvegicus OX=10116 GN=Slc25a4 PE=1 SV=1	0	105.94	41	14	55	7	1	298	32.9	9.74	151.66	14	0	0.768155	0.712858	0.653564	0.602931	0.567622	0.653564	0.621586	0.642239	0.439041	0.608039	1	0.567622	1	0.711526	1	0.854557	0.0669335	0.797753	0.118325	0.933528	0.590609
F1M2K6	Pf00514, Pf13646	295625	ENSRNOG00000005504.8	Pkp4	3	Plakophilin 4 OS=Rattus norvegicus OX=10116 GN=Pkp4 PE=1 SV=2	0	105.937	21	21	24	20	1	1190	131.4	8.92	79.2	21	1	1.40638	1.36338	1.39528	1.33287	1.40361	1.47434	1.46741	1.47989	1.54646	1.40361	1	1.49792	1	1.38835	1	1.01099	0.739641	1.07892	0.0167716	1.06719	0.118862
Q9ERH3	Pf00400	66031	ENSRNOG00000018387.4	Wdr7	18	WD repeat-containing protein 7 OS=Rattus norvegicus OX=10116 GN=Wdr7 PE=1 SV=1	0	105.605	11	13	19	13	1	1488	163.1	7.02	66.27	13	0	0.640457	0.678342	0.698356	0.671909	0.676912	0.662616	0.694067	0.721229	0.70336	0.670479	1	0.706219	1	0.672385	1	0.997165	0.918446	1.05032	0.145562	1.0533	0.0165467
Q5XFX0	Pf00307, Pf00402	304983	ENSRNOG00000008301.7	Tagln2	13	Transgelin-2 OS=Rattus norvegicus OX=10116 GN=Tagln2 PE=1 SV=1	0	105.292	62	14	33	13	1	199	22.4	8.25	100.51	14	1	1.97064	2.03853	1.99083	1.91376	1.9211	2.01284	1.82569	1.75596	1.91743	1.94924	1	1.83303	1	2	1	0.974618	0.249346	0.916514	0.0304972	0.940383	0.109242
Q5D023	Pf05783	81655	ENSRNOG00000025791.7	Dync1li2	19	Cytoplasmic dynein 1 light intermediate chain 2 OS=Rattus norvegicus OX=10116 GN=Dync1li2 PE=1 SV=1	0	105.255	38	14	27	14	1	492	54.1	6.16	89.77	14	0	1.77635	1.45299	1.41026	1.42593	1.349	1.50285	1.38034	1.41311	1.53134	1.42593	1	1.4416	1	1.54653	1	0.922014	0.385148	0.932146	0.446193	1.01099	0.818182
Q5FVJ0	Pf02463, Pf02759, Pf05622, Pf09726	360921	ENSRNOG00000003428.8	Rufy3	14	Protein RUFY3 OS=Rattus norvegicus OX=10116 GN=Rufy3 PE=1 SV=1	0	105.225	36	19	32	3	1	469	52.9	5.49	100.75	19	13	1.52282	1.40939	1.31421	1.29987	1.25033	1.38462	1.2412	1.29857	1.31551	1.3116	1	1.28509	1	1.41547	1	0.92662	0.22219	0.907891	0.112724	0.979788	0.589018
Q6AZ25	Pf00261, Pf12718	24851		Tpm1	8	Tropomyosin 1, alpha OS=Rattus norvegicus OX=10116 GN=Tpm1 PE=2 SV=1	0	105.013	58	19	51	0	1	248	28.7	4.78	151.59	19	0	NA	NA	NA	NA	NA	NA	NA	NA	NA	NA	0	NA	0	NA	0	NA	NA	NA	NA	NA	NA
A0A140TAF0	Pf00261, Pf12718	117557	ENSRNOG00000017441.8	Tpm3	2	RCG62531, isoform CRA_g OS=Rattus norvegicus OX=10116 GN=Tpm3 PE=1 SV=1	0	105.01	48	18	57	3	1	285	33	4.72	170.56	18	0	1.68124	1.71767	1.83971	2.08743	1.91439	2.03279	1.9235	1.9235	2.09472	2.01154	1	1.98057	1	1.74621	1	1.15195	0.0192905	1.13421	0.0346847	0.984606	0.706665
G3V9B3	Pf00047, Pf07679, Pf07686, Pf08205, Pf13895, Pf13927	29409	ENSRNOG00000021023.7	Mag	1	Myelin-associated glycoprotein OS=Rattus norvegicus OX=10116 GN=Mag PE=1 SV=1	0	104.876	25	13	61	2	1	582	64.3	4.97	200.38	13	0	4.17233	3.58495	3.34223	1.62621	2.07282	1.69417	2.04369	2.32282	2.41262	1.79773	1	2.25971	1	3.69984	1	0.485895	0.00254789	0.610759	0.00597337	1.25698	0.0602288
F1LQ48	Pf00076, Pf13893, Pf14259	80846; 362650	ENSRNOG00000020235.8	Hnrnpl; Fblim1	1; 5	Heterogeneous nuclear ribonucleoprotein L OS=Rattus norvegicus OX=10116 GN=Hnrnpl PE=1 SV=2	0	104.773	33	16	29	13	1	623	67.9	8.47	93.19	16	3	0.464695	0.42271	0.428912	0.410782	0.403149	0.415553	0.40792	0.46374	0.353531	0.409828	1	0.408397	1	0.438772	1	0.934034	0.0999445	0.930772	0.427123	0.996508	0.966489
D3ZWL6	Pf00670, Pf01262, Pf02254, Pf02826, Pf05221	312192	ENSRNOG00000039300.4	Ahcyl2	4	Adenosylhomocysteinase OS=Rattus norvegicus OX=10116 GN=Ahcyl2 PE=1 SV=3	0	104.398	24	17	55	4	1	612	66.8	7.36	163.7	17	0	0.789683	0.935516	0.998016	1.03373	1.00694	1.0377	1.0248	1.07044	1.02579	1.02612	1	1.04034	1	0.907738	1	1.13042	0.131	1.14608	0.105158	1.01386	0.471013
P13668	Pf00836, Pf09726	29332	ENSRNOG00000016810.7	Stmn1	5	Stathmin OS=Rattus norvegicus OX=10116 GN=Stmn1 PE=1 SV=2	0	104.334	68	15	55	13	1	149	17.3	5.97	170.44	15	2	1.44248	1.92035	2.01239	2.00531	1.93451	1.74867	1.85664	1.79646	1.9823	1.89617	1	1.87847	1	1.79174	1	1.05828	0.616315	1.0484	0.663513	0.990666	0.859953
A0A1W2Q6Q2	Pf00069, Pf03607, Pf07714, Pf14531		ENSRNOG00000032922.7		2	Serine/threonine-protein kinase DCLK1 OS=Rattus norvegicus OX=10116 GN=Dclk1 PE=1 SV=1	0	104.249	29	18	30	16	1	739	82	8.73	107.6	18	2	2.03614	2.02926	1.91566	1.60413	1.67126	1.86231	1.62651	1.68503	1.78313	1.71256	1	1.69822	1	1.99369	1	0.858993	0.0315362	0.851799	0.00795771	0.991625	0.880877
D3ZAA9	Pf00018, Pf00595, Pf00625, Pf02828, Pf07653, Pf13180, Pf14685	85275	ENSRNOG00000059683.1	Mpp2	10	MAGUK p55 subfamily member 2 OS=Rattus norvegicus OX=10116 GN=Mpp2 PE=1 SV=2	0	104.2	38	20	24	19	1	552	61.5	6.44	80.84	20	0	0.382493	0.391532	0.413416	0.443387	0.421979	0.418649	0.413416	0.467174	0.405328	0.428005	1	0.428639	1	0.395814	1	1.08133	0.0552621	1.08293	0.201011	1.00148	0.97724
Q8R491	Pf00350, Pf01926, Pf12763	192249	ENSRNOG00000007744.4	Ehd3	6	EH domain-containing protein 3 OS=Rattus norvegicus OX=10116 GN=Ehd3 PE=1 SV=2	0	104.16	32	16	26	6	1	535	60.8	6.46	81.56	16	10	1.76783	1.4965	1.38881	1.45035	1.26294	1.45455	1.32308	1.32308	1.51608	1.38928	1	1.38741	1	1.55105	1	0.895702	0.278928	0.8945	0.276024	0.998658	0.984491
O88767	Pf01965, Pf13278	117287	ENSRNOG00000018289.6	Park7	5	Protein/nucleic acid deglycase DJ-1 OS=Rattus norvegicus OX=10116 GN=Park7 PE=1 SV=1	0	104.095	60	12	37	12	1	189	20	6.77	115.73	12	0	0.754991	0.895644	0.898367	0.988203	0.892922	0.973684	0.84755	0.951906	0.871143	0.951603	1	0.8902	1	0.849667	1	1.11997	0.142057	1.0477	0.515733	0.935474	0.229334
O35987	Pf00789, Pf08059, Pf14555	83809	ENSRNOG00000008604.7	Nsfl1c	3	NSFL1 cofactor p47 OS=Rattus norvegicus OX=10116 GN=Nsfl1c PE=1 SV=1	0	104.077	36	12	24	12	1	370	40.7	5.15	92.16	12	0	0.963907	1.01805	1.02442	1.1603	1.04034	1.1465	1.0552	1.0913	1.11465	1.11571	1	1.08705	1	1.00212	1	1.11335	0.0555808	1.08475	0.0302992	0.97431	0.529218
Q2I6B4	Pf01496	29757		Atp6v0a1	10	V-type proton ATPase subunit a OS=Rattus norvegicus OX=10116 GN=Atp6v0a1 PE=2 SV=1	0	103.946	21	16	24	16	1	845	97	6.54	79.62	16	0	0.349129	0.309437	0.345889	0.331308	0.350749	0.318348	0.339409	0.384771	0.321183	0.333468	1	0.348454	1	0.334818	1	0.995968	0.936132	1.04073	0.581842	1.04494	0.517158
A0A0G2JY73	Pf02020, Pf02847, Pf02854		ENSRNOG00000014368.7		5	Eukaryotic translation initiation factor 4 gamma, 3 OS=Rattus norvegicus OX=10116 GN=Eif4g3 PE=1 SV=1	0	103.627	14	20	23	2	1	1614	179	5.85	65.14	20	13	0.77617	0.797447	0.876596	0.813617	0.875745	0.798298	0.837447	0.899574	0.835745	0.82922	1	0.857589	1	0.816738	1	1.01528	0.762932	1.05002	0.332347	1.03421	0.420728
G3V774	Pf04300	85273	ENSRNOG00000009409.3	Fbxo2	5	F-box only protein 2 OS=Rattus norvegicus OX=10116 GN=Fbxo2 PE=4 SV=1	0	103.474	31	7	21	7	1	296	33.7	4.34	108.37	7	0	2.18474	2.06827	2.0241	2.02008	1.91365	2.00602	2.18876	2.20884	2.46586	1.97992	1	2.28782	1	2.09237	1	0.946257	0.126439	1.09341	0.125801	1.15551	0.0319007
P41562	Pf00180	24479	ENSRNOG00000015020.7	Idh1	9	Isocitrate dehydrogenase [NADP] cytoplasmic OS=Rattus norvegicus OX=10116 GN=Idh1 PE=1 SV=1	0	103.3	35	17	47	15	1	414	46.7	6.99	149.06	17	2	1.37221	1.34862	1.2962	1.4574	1.37484	1.36042	1.35518	1.24902	1.29358	1.39755	1	1.29926	1	1.33901	1	1.04372	0.194948	0.97031	0.355686	0.929666	0.0848679
Q62920	Pf00412, Pf00595	64353	ENSRNOG00000016419.6	Pdlim5	2	PDZ and LIM domain protein 5 OS=Rattus norvegicus OX=10116 GN=Pdlim5 PE=1 SV=2	0	103.289	25	14	24	14	1	591	63.2	8.38	86.67	14	0	1.30303	1.4146	1.43388	1.39118	1.44766	1.34711	1.427	1.45592	1.55372	1.39532	1	1.47888	1	1.38384	1	1.00829	0.83003	1.06868	0.164767	1.05989	0.157556
G3V7I8	Pf00069, Pf07714, Pf12474, Pf14531		ENSRNOG00000011339.6		1	RCG57812, isoform CRA_b OS=Rattus norvegicus OX=10116 GN=Slk PE=1 SV=1	0	103.246	18	18	21	17	1	1203	137.6	5.02	74.82	18	1	1.00101	0.98783	1.02637	0.972617	1.00609	1.02434	1.02434	1.07809	1.02028	1.00101	1	1.04091	1	1.00507	1	0.995964	0.840555	1.03565	0.17547	1.03985	0.171953
D4A8B3	Pf00122, Pf00689, Pf00690, Pf00702, Pf08282, Pf12424, Pf12710, Pf13246		ENSRNOG00000030269.6		4	Calcium-transporting ATPase OS=Rattus norvegicus OX=10116 GN=Atp2b2 PE=1 SV=3	0	103.133	15	16	26	9	1	1199	131.4	6.32	89.36	16	0	0.652399	0.659041	0.693727	0.691513	0.738745	0.743911	0.724723	0.760148	0.715129	0.724723	1	0.733333	1	0.668389	1	1.08428	0.0552779	1.09717	0.0257354	1.01188	0.710195
O35550	Pf01496, Pf03528, Pf09311, Pf09726, Pf12128, Pf13949	54190		Rabep1	10	Rab GTPase-binding effector protein 1 OS=Rattus norvegicus OX=10116 GN=Rabep1 PE=1 SV=1	0	103.09	23	21	27	21	1	862	99.4	5.01	84.48	21	0	0.923757	1.03425	1.14033	1.22541	1.14917	1.14807	1.14696	1.09282	1.18674	1.17422	1	1.14217	1	1.03278	1	1.13695	0.104425	1.10592	0.18394	0.97271	0.439474
P18418	Pf00262	64202	ENSRNOG00000003029.6	Calr	19	Calreticulin OS=Rattus norvegicus OX=10116 GN=Calr PE=1 SV=1	0	102.872	35	17	40	17	1	416	48	4.49	107.64	17	0	0.858241	0.882152	0.807857	0.924851	0.818958	0.926558	0.765158	0.789923	0.766012	0.890122	1	0.773698	1	0.849416	1	1.04792	0.385106	0.910858	0.0316004	0.869204	0.0332236
A0A0G2JT93	Pf00514	84353	ENSRNOG00000054172.1	Ctnnb1	8	Catenin (Cadherin associated protein), beta 1, isoform CRA_a OS=Rattus norvegicus OX=10116 GN=Ctnnb1 PE=1 SV=1	0	102.634	27	18	29	15	1	781	85.4	5.86	112.54	18	2	1.44891	1.24088	1.18491	1.12652	1.15815	1.27494	1.20073	1.21898	1.31144	1.18654	1	1.24371	1	1.29157	1	0.918681	0.317891	0.962951	0.612829	1.04819	0.370066
A0A0G2JTW9	Pf00042		ENSRNOG00000047098.2		1	Beta-globin OS=Rattus norvegicus OX=10116 GN=Hbb-b1 PE=1 SV=1	0	102.519	47	8	80	1	1	147	16	8.06	284.82	8	0	0.839898	1.11436	1.18424	1.49301	1.77255	1.63024	1.23126	1.50064	0.939009	1.63194	1	1.22363	1	1.04617	1	1.55992	0.0115031	1.16964	0.410399	0.749805	0.0872545
P51635	Pf00248	78959	ENSRNOG00000016727.5	Akr1a1	5	Alcohol dehydrogenase [NADP(+)] OS=Rattus norvegicus OX=10116 GN=Akr1a1 PE=1 SV=2	0	102.271	55	16	39	15	1	325	36.5	7.31	119.04	16	1	1.04668	1.03942	1.05083	1.05187	1.04461	1.10996	1.04461	1.05913	0.926349	1.06881	1	1.01003	1	1.04564	1	1.02216	0.33078	0.965939	0.446016	0.945002	0.27798
B1WC61	Pf00441, Pf02770, Pf02771, Pf08028	294973	ENSRNOG00000014178.5	Acad9	2	Acad9 protein OS=Rattus norvegicus OX=10116 GN=Acad9 PE=1 SV=1	0	102.158	31	18	27	18	1	625	68.8	7.69	90.86	18	0	0.696746	0.668639	0.688609	0.701923	0.711538	0.710799	0.721893	0.755178	0.741864	0.708087	1	0.739645	1	0.684665	1	1.03421	0.0581386	1.0803	0.0126176	1.04457	0.0359374
A0A0G2JY22	Pf00501, Pf06464	300231	ENSRNOG00000056106.1	LOC100912851; Dip2b	7	Disco-interacting protein 2 homolog B OS=Rattus norvegicus OX=10116 GN=Dip2b PE=1 SV=1	0	102.093	12	18	21	17	1	1573	170.8	8.09	67.45	18	1	1.23832	1.21198	1.20719	1.18323	1.1509	1.2479	1.21557	1.27066	1.2491	1.19401	1	1.24511	1	1.21916	1	0.979371	0.45063	1.02128	0.238062	1.0428	0.193313
P60901	Pf00227, Pf10584	29673	ENSRNOG00000007114.6	Psma6	6	Proteasome subunit alpha type-6 OS=Rattus norvegicus OX=10116 GN=Psma6 PE=1 SV=1	0	102.005	46	11	29	11	1	246	27.4	6.76	94.22	11	0	0.875823	0.869238	0.917215	0.984008	0.982126	0.940734	0.927563	0.96143	0.950141	0.968956	1	0.946378	1	0.887426	1	1.09187	0.0167432	1.06643	0.0307265	0.976699	0.261372
P08050	Pf00029, Pf03508, Pf10582	24392	ENSRNOG00000000805.6	Gja1	20	Gap junction alpha-1 protein OS=Rattus norvegicus OX=10116 GN=Gja1 PE=1 SV=2	0	101.513	31	8	26	7	1	382	43	8.76	106.2	8	1	2.69365	2.46827	2.26477	2.17505	2.16411	1.93654	2.2407	2.28228	2.65427	2.0919	1	2.39241	1	2.47557	1	0.845021	0.058583	0.966411	0.669187	1.14365	0.120522
P41542	Pf01576, Pf02403, Pf04869, Pf04871, Pf08432, Pf12795, Pf13514	56042	ENSRNOG00000002301.6	Uso1	14	General vesicular transport factor p115 OS=Rattus norvegicus OX=10116 GN=Uso1 PE=1 SV=1	0	101.293	20	17	21	17	1	959	107.1	4.96	76.14	17	0	0.861068	0.793564	0.726845	0.744113	0.697802	0.78022	0.712716	0.770016	0.762951	0.740712	1	0.748561	1	0.793825	1	0.933092	0.30792	0.94298	0.349287	1.0106	0.805921
G3V8Y8	Pf00038, Pf01417, Pf01608, Pf07651, Pf07888, Pf09730, Pf09731, Pf12128	192154	ENSRNOG00000001448.5	Hip1	12	Huntingtin interacting protein 1, isoform CRA_a OS=Rattus norvegicus OX=10116 GN=Hip1 PE=1 SV=1	0	101.286	17	17	23	16	1	1030	114.9	5.41	82.21	17	0	1.17317	1.16585	1.16463	1.37683	1.24512	1.24268	1.24146	1.28049	1.30366	1.28821	1	1.2752	1	1.16789	1	1.10303	0.0535177	1.09189	0.00425711	0.989902	0.799339
A0A0G2K7P9	Pf00041, Pf00047, Pf07679, Pf07686, Pf13895, Pf13927		ENSRNOG00000002126.7		11	Neural cell adhesion molecule 2 OS=Rattus norvegicus OX=10116 GN=Ncam2 PE=1 SV=1	0	101.227	22	17	25	17	1	836	93	6.1	83.85	17	0	1.21456	1.28869	1.28088	1.39792	1.36801	1.3485	1.30299	1.35891	1.44473	1.37148	1	1.36888	1	1.26138	1	1.08729	0.016195	1.08522	0.0861796	0.998104	0.955349
A0A0H2UHG0	Pf00579, Pf01588	313047	ENSRNOG00000007213.5	Yars	5	Tyrosine--tRNA ligase OS=Rattus norvegicus OX=10116 GN=Yars PE=1 SV=1	0	101.17	40	24	31	24	1	564	63	8.44	90.06	24	0	0.805369	0.791946	0.795302	0.836409	0.810403	0.858221	0.802013	0.857383	0.831376	0.835011	1	0.830257	1	0.797539	1	1.04698	0.0598869	1.04102	0.118311	0.994307	0.833083
G3V7Q7	Pf00307, Pf00616, Pf03836, Pf11016	361598	ENSRNOG00000012002.6	Iqgap1	1	IQ motif containing GTPase activating protein 1 (Predicted), isoform CRA_b OS=Rattus norvegicus OX=10116 GN=Iqgap1 PE=1 SV=1	0	101.106	15	20	22	18	1	1657	188.7	6.43	77.4	20	1	1.41734	1.37127	1.41463	1.44715	1.38211	1.43089	1.39024	1.34688	1.34959	1.42005	1	1.36224	1	1.40108	1	1.01354	0.483481	0.972276	0.130743	0.959288	0.074069
Q64303	Pf00069, Pf00786, Pf07714, Pf14531	100910732; 29432	ENSRNOG00000048597.2; ENSRNOG00000001747.5	LOC100910732; Pak2	11	Serine/threonine-protein kinase PAK 2 OS=Rattus norvegicus OX=10116 GN=Pak2 PE=1 SV=1	0	100.945	30	12	25	8	1	524	57.9	5.77	87.68	12	3	1.24403	1.20881	1.28679	1.32453	1.33208	1.37107	1.26792	1.30566	1.23774	1.34256	1	1.27044	1	1.24654	1	1.07703	0.0230165	1.01917	0.468993	0.946284	0.0415987
Q924S5	Pf00004, Pf00910, Pf02190, Pf05362, Pf05496, Pf07724, Pf07726, Pf07728, Pf08298, Pf13173, Pf13191, Pf13207, Pf13401, Pf13541	170916	ENSRNOG00000046502.1	Lonp1	9	Lon protease homolog, mitochondrial OS=Rattus norvegicus OX=10116 GN=Lonp1 PE=2 SV=1	0	100.77	17	15	20	15	1	950	105.7	6.6	65.92	15	0	1.03251	0.975369	0.967488	0.95665	0.95665	0.995074	0.970443	1.00985	0.988177	0.969458	1	0.989491	1	0.99179	1	0.977483	0.407665	0.997682	0.926603	1.02066	0.307479
F1LPH1	Pf00748	25403	ENSRNOG00000010286.8	Cast	2	Calpastatin OS=Rattus norvegicus OX=10116 GN=Cast PE=1 SV=1	0	100.709	21	15	21	15	1	713	77.3	5.2	69.69	15	0	1.54984	1.66399	1.709	1.72347	1.65113	1.7074	1.6881	1.67524	1.71061	1.694	1	1.69132	1	1.64094	1	1.03233	0.366934	1.0307	0.357479	0.998418	0.917326
P10111	Pf00160	25518; 100360977	ENSRNOG00000027864.5; ENSRNOG00000055068.1	Ppia; LOC100360977	14	Peptidyl-prolyl cis-trans isomerase A OS=Rattus norvegicus OX=10116 GN=Ppia PE=1 SV=2	0	100.39	55	13	78	11	1	164	17.9	8.16	207.14	13	2	1.11715	1.40338	1.30435	1.2971	1.36111	1.10507	1.33213	1.10145	1.05676	1.25443	1	1.16345	1	1.27496	1	0.983896	0.865654	0.912536	0.404198	0.927471	0.4727
P15865	Pf00538	201097	ENSRNOG00000047459.1	Hist1h1d	17	Histone H1.4 OS=Rattus norvegicus OX=10116 GN=Hist1h1e PE=1 SV=3	0	100.112	44	15	50	4	1	219	22	11.11	150.34	15	10	0.536443	0.662293	0.644801	0.326531	0.333333	0.312439	0.34208	0.404276	0.296404	0.324101	1	0.347587	1	0.614512	1	0.527412	0.00188224	0.56563	0.00604429	1.07246	0.501946
Q6AY09	Pf00076, Pf08080, Pf14259	308650	ENSRNOG00000011661.5	Hnrnph2	X	Heterogeneous nuclear ribonucleoprotein H2 OS=Rattus norvegicus OX=10116 GN=Hnrnph2 PE=1 SV=1	0	100.097	33	11	23	3	1	449	49.3	6.3	75.85	11	8	0.396133	0.410511	0.456123	0.426376	0.459098	0.404065	0.452652	0.503718	0.449182	0.429846	1	0.468518	1	0.420922	1	1.0212	0.730282	1.11307	0.132567	1.08997	0.179438
G3V8C4	Pf00043, Pf13409, Pf13410, Pf13417, Pf14497	83718	ENSRNOG00000018109.4	Clic4	5	Chloride intracellular channel protein OS=Rattus norvegicus OX=10116 GN=Clic4 PE=1 SV=1	0	99.955	42	9	20	8	1	253	28.7	5.59	90.47	9	0	3.25551	2.50661	2.18282	2.28855	1.95374	2.18502	2.07269	2.11233	2.47137	2.14244	1	2.2188	1	2.64831	1	0.808983	0.203043	0.837815	0.277548	1.03564	0.659748
Q5I0D1	Pf00903, Pf12681	363644	ENSRNOG00000007788.7	Glod4	10	Glyoxalase domain-containing protein 4 OS=Rattus norvegicus OX=10116 GN=Glod4 PE=1 SV=1	0	99.951	51	15	25	15	1	298	33.2	5.27	88.39	15	0	1.42556	1.41238	1.40975	1.34256	1.37813	1.44928	1.27931	1.24111	1.23584	1.38999	1	1.25209	1	1.4159	1	0.9817	0.46027	0.884305	0.000354192	0.90079	0.0157558
P11730	Pf00069, Pf07714, Pf08332, Pf12680, Pf13474, Pf14534	171140	ENSRNOG00000009783.8	Camk2g	15	Calcium/calmodulin-dependent protein kinase type II subunit gamma OS=Rattus norvegicus OX=10116 GN=Camk2g PE=1 SV=1	0	99.859	27	15	33	7	1	527	59	7.71	107.74	15	0	2.06416	1.62754	1.47261	1.47105	1.41628	1.74648	1.50391	1.6072	1.73865	1.5446	1	1.61659	1	1.72144	1	0.897273	0.435876	0.939091	0.609853	1.04661	0.588892
P19643	Pf00070, Pf00890, Pf01266, Pf01494, Pf01593, Pf01946, Pf03486, Pf07992, Pf12831, Pf13450	25750	ENSRNOG00000029778.5	Maob	X	Amine oxidase [flavin-containing] B OS=Rattus norvegicus OX=10116 GN=Maob PE=1 SV=3	0	99.711	31	15	33	12	1	520	58.4	8.21	119.33	15	3	2.10606	2.05303	1.91288	1.81818	1.89583	2.10795	1.9697	1.96591	2.10985	1.94066	1	2.01515	1	2.02399	1	0.958827	0.467948	0.995633	0.911391	1.03839	0.492416
D4A781	Pf02985, Pf12755, Pf13513, Pf13646	306182	ENSRNOG00000010989.8	Ipo5	15	Importin 5 OS=Rattus norvegicus OX=10116 GN=Ipo5 PE=1 SV=1	0	99.62	16	18	23	17	1	1097	123.6	4.96	71.13	18	1	1.30944	1.19795	1.16951	1.07622	1.07281	1.19113	1.10922	1.124	1.12628	1.11339	1	1.11983	1	1.22564	1	0.908416	0.123854	0.913676	0.0697998	1.00579	0.877498
O35095	Pf05536	89791	ENSRNOG00000011751.4	Ncdn	5	Neurochondrin OS=Rattus norvegicus OX=10116 GN=Ncdn PE=1 SV=2	0	99.469	26	16	29	16	1	729	78.9	5.62	89.46	16	0	1.42957	1.42957	1.47978	1.43794	1.40028	1.3682	1.46722	1.50209	1.43236	1.40214	1	1.46722	1	1.4463	1	0.969463	0.167079	1.01446	0.46898	1.04642	0.084323
Q6PST4	Pf02263	362750	ENSRNOG00000005063.7	Atl1	6	Atlastin-1 OS=Rattus norvegicus OX=10116 GN=Atl1 PE=1 SV=1	0	99.435	27	14	23	12	1	558	63.3	6.1	81.25	14	2	1.33422	1.31158	1.36218	1.34887	1.35286	1.35952	1.38349	1.43142	1.43276	1.35375	1	1.41589	1	1.336	1	1.01329	0.300981	1.0598	0.0215989	1.0459	0.0196734
D4AE68	Pf00025, Pf00503	81666	ENSRNOG00000014183.5	Gnaq	1	Guanine nucleotide binding protein, alpha q polypeptide, isoform CRA_a OS=Rattus norvegicus OX=10116 GN=Gnaq PE=1 SV=2	0	99.371	48	16	30	9	1	359	42.1	5.68	99.33	16	6	1.82733	1.55856	1.38889	1.497	1.35886	1.63964	1.51802	1.51952	1.70721	1.4985	1	1.58158	1	1.59159	1	0.941509	0.571409	0.993711	0.947281	1.05544	0.463277
P14408	Pf00206, Pf10415	24368		Fh	13	Fumarate hydratase, mitochondrial OS=Rattus norvegicus OX=10116 GN=Fh PE=1 SV=1	0	98.981	27	12	23	12	1	507	54.4	8.95	76.35	12	0	0.713465	0.750411	0.763547	0.853859	0.838259	0.818555	0.824302	0.831691	0.816092	0.836891	1	0.824028	1	0.742474	1	1.12717	0.00649553	1.10984	0.00647312	0.98463	0.313421
B5DFE0	Pf00018, Pf00595, Pf00625, Pf02828, Pf07653, Pf13180, Pf14604, Pf14685	362359	ENSRNOG00000021579.6	Mpp6	4	Membrane palmitoylated protein 6 OS=Rattus norvegicus OX=10116 GN=Mpp6 PE=1 SV=1	0	98.951	36	17	22	16	1	540	60.9	6.18	76.76	17	0	0.795332	0.854578	0.925494	0.863555	0.941652	0.906643	0.910233	0.903052	0.875224	0.90395	1	0.89617	1	0.858468	1	1.05298	0.358541	1.04392	0.389637	0.991394	0.771032
P17764	Pf00108, Pf00109, Pf02803	25014	ENSRNOG00000007862.6	Acat1	8	Acetyl-CoA acetyltransferase, mitochondrial OS=Rattus norvegicus OX=10116 GN=Acat1 PE=1 SV=1	0	98.78	32	14	29	14	1	424	44.7	8.76	89.38	14	0	1.15088	1.13216	1.05396	1.24009	1.04515	1.17952	1.03634	1.07379	1.10022	1.15492	1	1.07012	1	1.11233	1	1.03828	0.546954	0.962046	0.294092	0.926573	0.233688
D3ZWA8	Pf00169, Pf00640		ENSRNOG00000013574.6		16	Adaptor protein, phosphotyrosine-interacting with PH domain and leucine zipper 1 OS=Rattus norvegicus OX=10116 GN=Appl1 PE=1 SV=3	0	98.573	31	17	26	16	1	671	75.4	5.68	79.38	17	1	1.20595	1.10297	1.0881	1.246	1.10984	1.19336	1.1476	1.14989	1.19794	1.18307	1	1.16514	1	1.13234	1	1.0448	0.402807	1.02897	0.463712	0.984848	0.697548
P14480	Pf00147, Pf08702	24366	ENSRNOG00000007092.7	Fgb	2	Fibrinogen beta chain OS=Rattus norvegicus OX=10116 GN=Fgb PE=1 SV=4	0	98.506	28	12	22	11	1	479	54.2	7.78	81.18	12	1	1.32199	1.3534	1.31937	1.56545	1.30759	1.05236	1.2199	1.60995	1.33901	1.30846	1	1.38962	1	1.33159	1	0.982634	0.883814	1.04358	0.642963	1.06202	0.687883
P62749	Pf00036, Pf13202, Pf13405, Pf13499, Pf13833	50871	ENSRNOG00000005492.6	Hpcal1	6	Hippocalcin-like protein 1 OS=Rattus norvegicus OX=10116 GN=Hpcal1 PE=1 SV=2	0	98.392	54	11	24	4	1	193	22.3	5.5	79.86	11	0	1.17292	1.17747	1.17292	1.11945	1.0694	1.01024	1.15358	1.2446	1.25484	1.06636	1	1.21767	1	1.17444	1	0.907975	0.0267775	1.03681	0.250733	1.14189	0.0283907
Q6P0K8	Pf00514	81679	ENSRNOG00000015380.6	Jup	10	Junction plakoglobin OS=Rattus norvegicus OX=10116 GN=Jup PE=1 SV=1	0	98.32	28	17	22	14	1	745	81.7	6.14	71.23	17	0	1.86231	1.75387	1.85714	1.61446	1.79518	1.74871	1.85714	1.8296	1.89329	1.71945	1	1.86001	1	1.82444	1	0.942453	0.179836	1.0195	0.422399	1.08175	0.0699993
P10824	Pf00025, Pf00503	25686	ENSRNOG00000057096.1	Gnai1	4	Guanine nucleotide-binding protein G(i) subunit alpha-1 OS=Rattus norvegicus OX=10116 GN=Gnai1 PE=1 SV=3	0	98.169	39	13	43	5	1	354	40.3	5.97	126.13	13	0	2.14309	1.82529	1.57903	1.58735	1.44093	1.85025	1.69717	1.66389	1.84859	1.62618	1	1.73655	1	1.84914	1	0.879424	0.332617	0.939112	0.55039	1.06787	0.451846
F1LPA3	Pf01369		ENSRNOG00000014083.7		4	IQ motif and SEC7 domain-containing protein 3 OS=Rattus norvegicus OX=10116 GN=Iqsec3 PE=1 SV=1	0	98.148	17	18	26	15	1	1194	128.9	6.21	95.87	18	0	0.647244	0.687402	0.781102	0.774016	0.811024	0.74252	0.794488	0.844094	0.792126	0.775853	1	0.810236	1	0.705249	1	1.10011	0.186411	1.14886	0.0716389	1.04432	0.257448
Q63622	Pf00018, Pf00595, Pf00625, Pf07653, Pf10600, Pf13180	64053		Dlg2	1	Disks large homolog 2 OS=Rattus norvegicus OX=10116 GN=Dlg2 PE=1 SV=1	0	98.115	20	16	27	13	1	852	94.9	6.24	90.5	16	0	0.958904	0.990516	1.04531	1.16228	1.05901	1.05585	1.06744	1.11486	1.08325	1.09238	1	1.08851	1	0.998244	1	1.0943	0.0944221	1.09043	0.035163	0.996463	0.923177
P40329	Pf00750, Pf03485, Pf05746	287191	ENSRNOG00000007739.6	Rars	10	Arginine--tRNA ligase, cytoplasmic OS=Rattus norvegicus OX=10116 GN=Rars PE=1 SV=2	0	97.889	23	14	19	14	1	660	75.8	7.05	69.43	14	0	0.929401	0.887399	0.865952	0.831993	0.858803	0.902592	0.876676	0.89008	0.893655	0.864462	1	0.886804	1	0.894251	1	0.966689	0.343652	0.991672	0.719753	1.02584	0.351703
O35142	Pf00400, Pf04053	60384		Copb2	8	Coatomer subunit beta' OS=Rattus norvegicus OX=10116 GN=Copb2 PE=1 SV=3	0	97.867	23	18	24	18	1	905	102.5	5.27	80.31	18	0	0.798115	0.764336	0.761194	0.71956	0.745483	0.764336	0.760408	0.77769	0.764336	0.743126	1	0.767478	1	0.774548	1	0.959432	0.147942	0.990872	0.613434	1.03277	0.156798
P50503	Pf00515, Pf13371, Pf13414, Pf13424, Pf13431, Pf13432	81800	ENSRNOG00000019070.4	St13	7	Hsc70-interacting protein OS=Rattus norvegicus OX=10116 GN=St13 PE=1 SV=1	0	97.669	42	18	33	18	1	368	41.3	5.39	96.91	18	0	0.836431	0.930297	0.943309	0.899628	0.912639	0.95539	0.916357	0.961896	0.938662	0.922553	1	0.938971	1	0.903346	1	1.02126	0.636772	1.03944	0.380092	1.0178	0.485082
Q03555	Pf00994, Pf03453, Pf03454	64845		Gphn	6	Gephyrin OS=Rattus norvegicus OX=10116 GN=Gphn PE=1 SV=3	0	97.616	22	16	20	2	1	768	83.2	5.73	61.97	16	9	0.667681	0.714068	0.703422	0.778707	0.726236	0.765779	0.719392	0.75057	0.778707	0.756907	1	0.749556	1	0.695057	1	1.08899	0.0428592	1.07841	0.0695892	0.990288	0.768093
P09456	Pf00027, Pf02197	25725	ENSRNOG00000049876.1	Prkar1a	10	cAMP-dependent protein kinase type I-alpha regulatory subunit OS=Rattus norvegicus OX=10116 GN=Prkar1a PE=1 SV=2	0	97.483	30	13	24	13	1	381	43.1	5.35	79.66	13	0	1.35403	1.30251	1.25231	1.2959	1.2576	1.5786	1.33818	1.34478	1.48481	1.37737	1	1.38926	1	1.30295	1	1.05711	0.519098	1.06624	0.198843	1.00863	0.920535
P62716	Pf00149	24673	ENSRNOG00000015182.6	Ppp2cb	16	Serine/threonine-protein phosphatase 2A catalytic subunit beta isoform OS=Rattus norvegicus OX=10116 GN=Ppp2cb PE=2 SV=1	0	97.453	54	14	23	2	1	309	35.6	5.43	72.46	14	10	1.10041	1.01967	1.00932	0.961698	1.02899	1.10248	1.05487	1.07764	0.99793	1.03106	1	1.04348	1	1.04313	1	0.988422	0.820378	1.00033	0.993061	1.01205	0.804849
Q5U2N3	Pf02121, Pf02862, Pf08235	361694	ENSRNOG00000018553.4	Pitpnm1	1	Membrane-associated phosphatidylinositol transfer protein 1 OS=Rattus norvegicus OX=10116 GN=Pitpnm1 PE=1 SV=1	0	97.419	18	16	18	15	1	1242	134.9	5.96	71.78	16	1	0.573072	0.597429	0.630582	0.667794	0.657645	0.638701	0.65088	0.698917	0.650203	0.654714	1	0.666667	1	0.600361	1	1.09053	0.0439677	1.11044	0.0459717	1.01826	0.548066
P08009	Pf00043, Pf02798, Pf13410, Pf13417, Pf14497	81869	ENSRNOG00000018937.4	Gstm7	2	Glutathione S-transferase Yb-3 OS=Rattus norvegicus OX=10116 GN=Gstm3 PE=1 SV=2	0	97.297	61	14	31	5	1	218	25.7	7.33	103.92	14	4	2.11912	1.85882	1.6	1.22941	1.42794	1.56176	1.36471	1.26471	1.28088	1.40637	1	1.30343	1	1.85931	1	0.756393	0.0639238	0.701028	0.0221096	0.926804	0.367418
Q6AY48	Pf00013, Pf13014	294336	ENSRNOG00000001245.5	Pcbp3	20	Poly(rC)-binding protein 3 OS=Rattus norvegicus OX=10116 GN=Pcbp3 PE=1 SV=1	0	97.202	33	9	19	3	1	319	33.8	8.51	72.55	9	0	0.115376	0.112407	0.114952	0.120891	0.127041	0.124284	0.127041	0.1807	0.0981972	0.124072	1	0.135313	1	0.114245	1	1.08601	0.00804916	1.18441	0.43296	1.0906	0.666933
A0A146J2K6	Pf00018, Pf00412, Pf00880, Pf07653, Pf14604	307189		RGD1559911; Nebl	17	Lasp-2 OS=Rattus norvegicus OX=10116 GN=Nebl PE=2 SV=1	0	96.991	49	12	29	12	1	270	31.1	8.31	107.18	12	0	1.31659	1.63623	1.65145	1.52511	1.55708	1.61796	1.5586	1.6758	1.68189	1.56672	1	1.63876	1	1.53475	1	1.02083	0.790447	1.06777	0.421736	1.04598	0.211522
D4A9L2	Pf00076, Pf13893, Pf14259	689890	ENSRNOG00000050323.1	Srsf1	10	RCG34610, isoform CRA_c OS=Rattus norvegicus OX=10116 GN=Srsf1 PE=1 SV=1	0	96.961	53	14	42	14	1	248	27.7	10.36	139.27	14	0	0.304464	0.337946	0.375893	0.406696	0.416518	0.400893	0.380804	0.442411	0.398214	0.408036	1	0.407143	1	0.339435	1	1.2021	0.0314804	1.19947	0.0702249	0.997812	0.964576
P85515	Pf00022	294010	ENSRNOG00000019725.5	Actr1a	1	Alpha-centractin OS=Rattus norvegicus OX=10116 GN=Actr1a PE=1 SV=1	0	96.692	35	14	28	8	1	376	42.6	6.64	91.05	14	6	1.22511	1.19796	1.16742	1.14706	1.06787	1.08824	1.11538	1.13801	1.16516	1.10106	1	1.13952	1	1.19683	1	0.919975	0.0298761	0.952111	0.0598378	1.03493	0.238153
E9PST5	Pf02037, Pf13893	305884	ENSRNOG00000013533.7	Acin1	15	Apoptotic chromatin condensation inducer 1 OS=Rattus norvegicus OX=10116 GN=Acin1 PE=1 SV=1	0	96.636	16	21	27	21	1	1339	150.9	5.86	79.24	21	0	0.328074	0.370766	0.419954	0.399072	0.432947	0.388399	0.414849	0.467285	0.419026	0.406806	1	0.43372	1	0.372931	1	1.09083	0.318398	1.163	0.125212	1.06616	0.279369
G3V7X4	Pf00005, Pf12698, Pf13304, Pf13558		ENSRNOG00000014268.7		3	ATP-binding cassette sub-family A member 2 OS=Rattus norvegicus OX=10116 GN=Abca2 PE=1 SV=2	0	96.603	8	19	22	18	1	2434	270.8	6.51	65.51	19	0	1.52997	1.60252	1.75868	1.57098	1.74606	1.57098	1.66246	1.66088	1.67035	1.62934	1	1.66456	1	1.63039	1	0.999355	0.99116	1.02096	0.639474	1.02162	0.579122
D4AEH9	Pf00128, Pf06202, Pf14699, Pf14701, Pf14702	362029	ENSRNOG00000016214.5	Agl	2	Amylo-1, 6-glucosidase, 4-alpha-glucanotransferase (Glycogen debranching enzyme, glycogen storage disease type III) (Predicted), isoform CRA_a OS=Rattus norvegicus OX=10116 GN=Agl PE=1 SV=1	0	96.434	14	21	23	21	1	1532	174.2	6.74	71.37	21	0	1.35874	1.37714	1.36531	1.18791	1.28909	1.37057	1.34297	1.43233	1.41787	1.28252	1	1.39772	1	1.36706	1	0.938161	0.186612	1.02243	0.338204	1.08982	0.125625
Q9QVC8	Pf00254, Pf00515, Pf07719, Pf13414, Pf13424, Pf13432, Pf14559	260321	ENSRNOG00000006444.6	Fkbp4	4	Peptidyl-prolyl cis-trans isomerase FKBP4 OS=Rattus norvegicus OX=10116 GN=Fkbp4 PE=1 SV=3	0	96.279	35	17	24	17	1	458	51.4	5.62	76.87	17	0	0.630092	0.617608	0.618922	0.628778	0.611038	0.653745	0.595926	0.642576	0.570959	0.631187	1	0.603154	1	0.622208	1	1.01443	0.527876	0.969377	0.422741	0.955586	0.314108
G3V9E3	Pf02029	25687	ENSRNOG00000010233.5	Cald1	4	Caldesmon 1, isoform CRA_b OS=Rattus norvegicus OX=10116 GN=Cald1 PE=1 SV=1	0	96.279	25	14	22	14	1	531	60.6	6.58	77.65	14	0	1.11695	1.28384	1.40342	1.47569	1.41393	1.31143	1.38371	1.37976	1.37057	1.40035	1	1.37801	1	1.26807	1	1.10432	0.239843	1.0867	0.256688	0.984048	0.66623
Q9JKB7	Pf01979, Pf07969, Pf13147	83585	ENSRNOG00000018282.6	Gda	1	Guanine deaminase OS=Rattus norvegicus OX=10116 GN=Gda PE=1 SV=1	0	96.259	42	20	26	20	1	454	50.9	5.72	79.68	20	0	2.42946	2.16183	2.05602	2.24896	2.21369	2.73237	2.08921	1.6888	2.12656	2.39834	1	1.96819	1	2.21577	1	1.0824	0.414794	0.888265	0.238447	0.820646	0.120029
Q63754	Pf01387	113893		Sncb	17	Beta-synuclein OS=Rattus norvegicus OX=10116 GN=Sncb PE=1 SV=1	0	96.253	52	8	34	3	1	137	14.5	4.48	125.93	8	3	0.440668	0.536673	0.512224	0.648181	0.523554	0.602266	0.552773	0.608825	0.538462	0.591334	1	0.566687	1	0.496522	1	1.19095	0.110578	1.14131	0.122532	0.958319	0.59097
P29066	Pf00339, Pf02752	25387	ENSRNOG00000030404.5	Arrb1	1	Beta-arrestin-1 OS=Rattus norvegicus OX=10116 GN=Arrb1 PE=1 SV=1	0	96.231	31	14	34	10	1	418	47	6.28	106.62	14	1	1.75714	1.77143	1.86429	1.78214	1.94286	2.04107	1.975	1.85179	1.87143	1.92202	1	1.8994	1	1.79762	1	1.06921	0.206527	1.05662	0.116058	0.988232	0.802397
Q156J1	Pf00397, Pf02179	293524		Bag3	1	Bcl-2-interacting death suppressor OS=Rattus norvegicus OX=10116 PE=2 SV=1	0	96.136	32	13	19	2	1	574	61.5	7.01	70.39	13	10	1.698	2.068	2.188	2.174	2.146	2.072	2.162	2.174	2.316	2.13067	1	2.21733	1	1.98467	1	1.07356	0.38712	1.11723	0.209	1.04068	0.209832
Q32PX6	Pf00025, Pf00071, Pf04670, Pf08477	308875	ENSRNOG00000020393.6	Rhog	1	Ras homolog family member G OS=Rattus norvegicus OX=10116 GN=Rhog PE=1 SV=1	0	96.064	65	12	31	11	1	191	21.3	8.12	103.11	12	1	2.52254	2.15779	1.9918	2.04508	1.95082	2.2541	2.1291	2.15984	2.27869	2.08333	1	2.18921	1	2.22404	1	0.936732	0.479334	0.984337	0.84146	1.05082	0.351781
Q68FY0	Pf00675, Pf05193, Pf08367	301011	ENSRNOG00000032134.4	Uqcrc1	8	Cytochrome b-c1 complex subunit 1, mitochondrial OS=Rattus norvegicus OX=10116 GN=Uqcrc1 PE=1 SV=1	0	96.039	38	14	19	13	1	480	52.8	5.88	76.63	14	1	0.916526	0.806071	0.75801	0.854975	0.740304	0.870152	0.790051	0.805228	0.889545	0.82181	1	0.828274	1	0.826869	1	0.993882	0.939187	1.0017	0.981253	1.00787	0.905911
F1LM33	Pf01535, Pf12854, Pf13041, Pf13812	313867	ENSRNOG00000005877.6	Lrpprc	6	Leucine-rich PPR motif-containing protein, mitochondrial OS=Rattus norvegicus OX=10116 GN=Lrpprc PE=1 SV=2	0	95.958	18	28	32	28	1	1392	156.6	6.61	89.38	28	0	0.616335	0.640357	0.676733	0.649279	0.682224	0.632121	0.677419	0.68291	0.606726	0.654541	1	0.655685	1	0.644475	1	1.01562	0.682931	1.01739	0.729025	1.00175	0.970011
P85968	Pf00393, Pf03446	100360180		Pgd; LOC100360180	5	6-phosphogluconate dehydrogenase, decarboxylating OS=Rattus norvegicus OX=10116 GN=Pgd PE=1 SV=1	0	95.921	31	15	31	1	1	483	53.2	7.02	93.89	15	0	2.67661	1.854	1.50078	1.36735	1.38462	1.66876	1.46468	1.40345	1.37834	1.47357	1	1.41549	1	2.01047	1	0.732952	0.21196	0.70406	0.163687	0.960582	0.596125
F1LP82	Pf00009, Pf00025, Pf00071, Pf01926, Pf04670, Pf08477		ENSRNOG00000005963.7		5	Ras-related protein Rab-2A OS=Rattus norvegicus OX=10116 GN=Rab2a PE=1 SV=3	0	95.917	58	11	26	4	1	206	22.8	6.54	77.33	11	7	1.33221	1.18631	1.08979	1.11336	1.03255	1.17284	1.08866	1.08418	1.1257	1.10625	1	1.09951	1	1.20277	1	0.919751	0.30109	0.914152	0.223168	0.993913	0.882414
Q5PPJ9	Pf03114, Pf14604	311848		Sh3glb2	3	Endophilin-B2 OS=Rattus norvegicus OX=10116 GN=Sh3glb2 PE=1 SV=2	0	95.891	36	14	28	1	1	404	44.8	5.58	95.46	14	0	0.777662	0.924843	1.23486	0.983299	1.24426	1.14301	1.06681	1.15553	0.908142	1.12352	1	1.04349	1	0.979123	1	1.14748	0.403397	1.06574	0.695477	0.928771	0.488072
A0A0G2K9A2	Pf04045	301511	ENSRNOG00000014289.7	Arpc2	9	Arp2/3 complex 34 kDa subunit OS=Rattus norvegicus OX=10116 GN=Arpc2 PE=1 SV=1	0	95.785	40	13	25	13	1	300	34.3	7.36	79.88	13	0	1.46848	1.36836	1.29172	1.19283	1.17182	1.2089	1.18294	1.22744	1.24845	1.19118	1	1.21961	1	1.37618	1	0.865569	0.0240576	0.886228	0.0458181	1.02387	0.267637
A0A0G2JV31	Pf00557, Pf01321	170751	ENSRNOG00000012084.5	Xpnpep1	1	X-prolyl aminopeptidase (Aminopeptidase P) 1, soluble, isoform CRA_a OS=Rattus norvegicus OX=10116 GN=Xpnpep1 PE=1 SV=1	0	95.638	23	13	23	13	1	666	74.6	5.9	76.26	13	0	1.14919	1.10162	1.08649	1.05838	1.05297	1.10811	1.07243	1.13405	1.04541	1.07315	1	1.08396	1	1.11243	1	0.964691	0.202313	0.974409	0.428234	1.01007	0.749181
F1M392	Pf00307, Pf00412	305332	ENSRNOG00000002318.6	Limch1	14	LIM and calponin homology domains 1 OS=Rattus norvegicus OX=10116 GN=Limch1 PE=1 SV=2	0	95.619	19	17	20	17	1	1085	121.4	5.63	59.58	17	0	1.24683	1.35966	1.47109	1.50212	1.52327	1.45839	1.49224	1.48942	1.56135	1.49459	1	1.51434	1	1.35919	1	1.09962	0.115323	1.11415	0.087406	1.01321	0.550171
D3Z9E1	Pf00386	298845	ENSRNOG00000008246.5	Emilin1	6	Elastin microfibril interfacer 1 OS=Rattus norvegicus OX=10116 GN=Emilin1 PE=1 SV=1	0	95.464	22	15	21	15	1	900	94.4	4.98	70.97	15	0	1.30363	1.5495	1.72607	1.93564	1.94224	1.80198	1.73597	1.76733	1.74092	1.89329	1	1.74807	1	1.5264	1	1.24036	0.0485023	1.14523	0.145565	0.9233	0.0359327
P21707	Pf00168	25716	ENSRNOG00000006426.6	Syt1	7	Synaptotagmin-1 OS=Rattus norvegicus OX=10116 GN=Syt1 PE=1 SV=3	0	95.434	33	14	27	9	1	421	47.4	8.41	89.65	14	4	0.158892	0.152972	0.156997	0.150367	0.151551	0.152498	0.146815	0.201516	0.096377	0.151472	1	0.148236	1	0.156287	1	0.969192	0.0599819	0.948485	0.804278	0.978635	0.920256
D4A554	Pf02020, Pf02847, Pf02854	298573	ENSRNOG00000014368.7	Eif4g3	5	Eukaryotic translation initiation factor 4 gamma, 3 OS=Rattus norvegicus OX=10116 GN=Eif4g3 PE=1 SV=2	0	95.381	14	19	22	1	1	1583	175.3	5.78	62.73	19	0	1.05501	1.30465	1.72496	1.40339	1.78138	1.28068	1.50353	1.55571	1.49506	1.48848	1	1.5181	1	1.36154	1	1.09323	0.634139	1.11499	0.470005	1.0199	0.854868
P37397	Pf00307, Pf00402	54321	ENSRNOG00000011559.7	Cnn3	2	Calponin-3 OS=Rattus norvegicus OX=10116 GN=Cnn3 PE=1 SV=1	0	95.199	34	10	36	9	1	330	36.4	5.72	127.9	10	1	1.74819	2.00906	2.18841	1.77355	2.16123	1.63043	1.87862	1.77355	1.94928	1.85507	1	1.86715	1	1.98188	1	0.936015	0.567231	0.942108	0.451347	1.00651	0.945681
Q5XI77	Pf00191	290527	ENSRNOG00000010984.6	Anxa11	16	Annexin OS=Rattus norvegicus OX=10116 GN=Anxa11 PE=1 SV=1	0	95.143	24	11	19	10	1	503	54.1	7.65	70.32	11	0	1.36672	1.46834	1.53756	1.61119	1.53608	1.50957	1.56701	1.54197	1.59057	1.55228	1	1.56652	1	1.45754	1	1.06501	0.178877	1.07477	0.102052	1.00917	0.692823
P11348		64192	ENSRNOG00000003253.4	Qdpr	14	Dihydropteridine reductase OS=Rattus norvegicus OX=10116 GN=Qdpr PE=1 SV=1	0	95.134	43	8	20	8	1	241	25.5	7.81	83.38	8	0	1.77073	1.74634	1.70894	1.93821	1.47967	1.83089	1.56585	1.58699	1.63089	1.74959	1	1.59458	1	1.74201	1	1.00436	0.959267	0.91537	0.00494937	0.9114	0.329645
P15178	Pf00152, Pf01336	116483	ENSRNOG00000003743.7	Dars	13	Aspartate--tRNA ligase, cytoplasmic OS=Rattus norvegicus OX=10116 GN=Dars PE=1 SV=1	0	95.085	39	19	32	19	1	501	57.1	6.44	92.53	19	0	0.987154	0.952569	0.992095	0.932806	1.01779	1.0168	1.00791	0.990119	0.98419	0.98913	1	0.994071	1	0.977273	1	1.01213	0.71972	1.01719	0.306173	1.005	0.87321
A0A0G2JUG7	Pf01369		ENSRNOG00000060350.1		4	IQ motif and Sec7 domain 1 OS=Rattus norvegicus OX=10116 GN=Iqsec1 PE=1 SV=1	0	95.048	22	20	25	17	1	962	108	7.68	87.01	20	2	1.06933	1.01996	1.02206	1.01471	1.03887	1.07038	1.06513	1.10819	1.09559	1.04132	1	1.08964	1	1.03711	1	1.00405	0.862721	1.05064	0.0631024	1.0464	0.0786194
B0BND0	Pf01663	306460	ENSRNOG00000009660.8	Enpp6	16	Ectonucleotide pyrophosphatase/phosphodiesterase family member 6 OS=Rattus norvegicus OX=10116 GN=Enpp6 PE=1 SV=1	0	94.876	24	10	32	10	1	440	50.7	6.95	103.68	10	0	1.7086	1.65446	1.64809	1.58121	1.72134	1.75318	1.63376	1.63376	1.58917	1.68524	1	1.6189	1	1.67038	1	1.0089	0.804512	0.969177	0.101256	0.96063	0.293204
P26453	Pf00047, Pf07679, Pf13895, Pf13927	25246	ENSRNOG00000008414.8	Bsg	7	Basigin OS=Rattus norvegicus OX=10116 GN=Bsg PE=1 SV=2	0	94.749	34	10	23	10	1	388	42.4	5.4	74.21	10	0	0.466084	0.468654	0.481501	0.440391	0.420349	0.365879	0.466084	0.530832	0.498972	0.408873	1	0.49863	1	0.472079	1	0.86611	0.0500104	1.05624	0.240745	1.21952	0.0366542
M0R3M4	Pf00160, Pf00515, Pf00638, Pf00641, Pf07719, Pf12185, Pf13414, Pf13432	294429	ENSRNOG00000000796.8	Ranbp2	20	RAN-binding protein 2 OS=Rattus norvegicus OX=10116 GN=Ranbp2 PE=1 SV=1	0	94.495	8	25	28	23	1	3088	344.2	6.02	72.7	25	0	0.555007	0.619182	0.684062	0.677715	0.707334	0.667842	0.698166	0.744711	0.698166	0.684297	1	0.713681	1	0.619417	1	1.10474	0.172379	1.15218	0.0797456	1.04294	0.206925
A0A0G2JTN4	Pf00586, Pf02769, Pf13507	287420	ENSRNOG00000005193.7	Pfas	10	Phosphoribosylformylglycinamidine synthase OS=Rattus norvegicus OX=10116 GN=Pfas PE=1 SV=1	0	94.489	14	15	22	15	1	1337	144.3	5.73	73.98	15	0	0.68612	0.70347	0.786278	0.753155	0.859621	0.804416	0.768139	0.794164	0.731861	0.805731	1	0.764721	1	0.725289	1	1.11091	0.138719	1.05437	0.332475	0.949103	0.314181
A0A0G2JSZ5	Pf00085, Pf13098, Pf13848, Pf13899, Pf13905	286906	ENSRNOG00000050197.2	Pdia6	6	Protein disulfide-isomerase A6 OS=Rattus norvegicus OX=10116 GN=Pdia6 PE=1 SV=1	0	94.186	30	11	18	11	1	445	48.7	5.19	62.66	11	0	1.05657	1.01313	1.01616	1.05152	1.01313	1.04444	0.956566	0.983838	0.965657	1.03636	1	0.968687	1	1.02862	1	1.00753	0.694023	0.941735	0.0205678	0.934698	0.00900045
Q99PV2	Pf00995	114095	ENSRNOG00000020392.7	Stxbp3	2	Syntaxin binding protein 3, isoform CRA_a OS=Rattus norvegicus OX=10116 GN=Stxbp3 PE=1 SV=1	0	94.147	30	21	26	21	1	593	68	8.02	69.85	21	0	1.96019	1.6879	1.57803	1.52389	1.51115	1.65764	1.63057	1.63535	1.74045	1.56423	1	1.66879	1	1.74204	1	0.897928	0.221428	0.957952	0.571866	1.06685	0.151028
Q9JJ19	Pf00595, Pf09007, Pf13180	59114	ENSRNOG00000003232.4	Slc9a3r1	10	Na(+)/H(+) exchange regulatory cofactor NHE-RF1 OS=Rattus norvegicus OX=10116 GN=Slc9a3r1 PE=1 SV=3	0	94.004	44	16	27	16	1	356	38.8	6	87.33	16	0	0.432537	0.542285	0.601679	0.596514	0.640413	0.637831	0.646869	0.704971	0.653325	0.624919	1	0.668388	1	0.5255	1	1.18919	0.125986	1.27191	0.0538748	1.06956	0.134823
B2RYP4	Pf00787, Pf03700, Pf05667, Pf09325, Pf10456	291464	ENSRNOG00000017832.6	Snx2	18	Sorting nexin 2 OS=Rattus norvegicus OX=10116 GN=Snx2 PE=1 SV=1	0	93.932	26	13	21	12	1	519	58.5	5.12	84.58	13	1	1.47019	1.40108	1.40921	1.34417	1.39024	1.35772	1.38753	1.39431	1.39431	1.36405	1	1.39205	1	1.42683	1	0.955999	0.0712585	0.975625	0.187843	1.02053	0.11335
A0A0G2JYA4	Pf00149	100362453	ENSRNOG00000001893.6	LOC100362453	11	Serine/threonine-protein phosphatase OS=Rattus norvegicus OX=10116 GN=LOC100362453 PE=3 SV=1	0	93.904	50	13	24	1	1	309	35.5	5.43	75.77	13	0	1.27319	1.05948	0.882056	0.965726	0.88004	1.0756	0.917339	1.02823	1.00101	0.97379	1	0.982191	1	1.07157	1	0.908749	0.482495	0.916588	0.490563	1.00863	0.90443
Q64542	Pf00122, Pf00689, Pf00690, Pf00702, Pf08282, Pf12424, Pf12710, Pf13246	29600	ENSRNOG00000003031.7	Atp2b4	13	Plasma membrane calcium-transporting ATPase 4 OS=Rattus norvegicus OX=10116 GN=Atp2b4 PE=1 SV=1	0	93.857	14	15	24	7	1	1203	133	6.57	85.84	15	0	0.773356	0.807093	0.891003	0.884083	0.823529	0.853806	0.820069	0.91263	0.885813	0.853806	1	0.872837	1	0.823818	1	1.0364	0.485875	1.0595	0.332384	1.02229	0.590511
Q9WV63	Pf00225	84391		Kif2a	2	Kinesin-like protein KIF2A OS=Rattus norvegicus OX=10116 GN=Kif2a PE=1 SV=2	0	93.792	24	17	22	17	1	705	79.7	6.68	74.21	17	0	0.912926	0.885099	0.876122	0.876122	0.855476	0.887792	0.860862	0.912029	0.911131	0.87313	1	0.894674	1	0.891382	1	0.979523	0.278277	1.00369	0.878551	1.02467	0.328346
D3ZRN3	Pf00022	294732	ENSRNOG00000043292.1	Actbl2	2	Actin, beta-like 2 OS=Rattus norvegicus OX=10116 GN=Actbl2 PE=1 SV=1	0	93.761	27	11	64	4	1	376	41.9	5.49	184.65	11	0	1.98318	1.86391	1.76606	1.42202	1.43578	1.34709	1.50459	1.45719	1.50917	1.40163	1	1.49032	1	1.87105	1	0.749115	0.00238155	0.796513	0.00422576	1.06327	0.0510583
A0A0G2K6A9	Pf01363, Pf01576, Pf02463, Pf02759, Pf05622, Pf06160, Pf09726		ENSRNOG00000003428.8		14	Protein RUFY3 OS=Rattus norvegicus OX=10116 GN=Rufy3 PE=1 SV=1	0	93.608	25	17	28	1	1	637	72	5.35	90.17	17	0	0.254622	0.318487	0.405462	0.345378	0.405042	0.302521	0.348739	0.416387	0.405042	0.35098	1	0.390056	1	0.32619	1	1.076	0.663532	1.19579	0.257946	1.11133	0.342885
Q5PPJ6	Pf00133, Pf01406, Pf08264, Pf09334	291624	ENSRNOG00000018304.7	Lars	18	Leucyl-tRNA synthetase OS=Rattus norvegicus OX=10116 GN=Lars PE=1 SV=1	0	93.596	14	15	22	15	1	1178	134.2	7.28	71.45	15	0	1.09289	0.942688	0.971344	0.954545	0.997036	0.992095	0.976285	0.980237	0.975296	0.981225	1	0.977273	1	1.00231	1	0.978968	0.682937	0.975025	0.615696	0.995972	0.784257
F1M951	Pf00102, Pf03097, Pf05667, Pf13949	117552	ENSRNOG00000020862.6	Ptpn23	8	Tyrosine-protein phosphatase non-receptor type 23 OS=Rattus norvegicus OX=10116 GN=Ptpn23 PE=1 SV=1	0	93.448	10	16	19	16	1	1666	182.1	6.83	59.73	16	0	0.955947	1.02313	1.21806	1.06828	1.17841	1.10352	1.15308	1.19604	1.11674	1.11674	1	1.15529	1	1.06571	1	1.04788	0.580846	1.08405	0.335413	1.03452	0.387039
A0A0G2K9P4	Pf03114, Pf14604	311848	ENSRNOG00000017295.7	Sh3glb2	3	Endophilin-B2 OS=Rattus norvegicus OX=10116 GN=Sh3glb2 PE=1 SV=1	0	93.424	36	14	29	1	1	400	44.4	5.82	97.51	14	13	1.26081	1.32568	1.37027	1.35676	1.46622	1.55135	1.41622	1.37162	1.3973	1.45811	1	1.39505	1	1.31892	1	1.10553	0.0977201	1.05772	0.0907051	0.95675	0.336448
P54319	Pf00400, Pf08324, Pf09070	116645	ENSRNOG00000007753.6	Plaa	5	Phospholipase A-2-activating protein OS=Rattus norvegicus OX=10116 GN=Plaa PE=1 SV=3	0	93.2	26	15	18	15	1	795	87	6.09	67.7	15	0	0.984472	0.958592	1.06004	1.0176	1.0942	1.04762	1.0766	1.08799	1.02484	1.05314	1	1.06315	1	1.00104	1	1.05205	0.239329	1.06205	0.160523	1.0095	0.752045
G3V792	Pf00400, Pf11540	29564	ENSRNOG00000009700.5	Dync1i1	4	Cytoplasmic dynein 1 intermediate chain 1 OS=Rattus norvegicus OX=10116 GN=Dync1i1 PE=1 SV=3	0	93.155	22	12	24	12	1	643	72.6	5.12	79.2	12	0	1.09529	1.09989	1.16418	1.27095	1.12629	1.14811	1.16648	1.16648	1.2434	1.18178	1	1.19212	1	1.11979	1	1.05537	0.284563	1.06459	0.100079	1.00874	0.851665
P97608	Pf01968, Pf02538, Pf05378	116684	ENSRNOG00000011781.6	Oplah	7	5-oxoprolinase OS=Rattus norvegicus OX=10116 GN=Oplah PE=1 SV=2	0	92.992	15	14	16	14	1	1288	137.6	6.33	47.71	14	0	1.31355	1.46728	1.64231	1.65449	1.65753	1.65145	1.58752	1.60274	1.64384	1.65449	1	1.61136	1	1.47438	1	1.12216	0.130823	1.09291	0.228558	0.973934	0.0632969
F1SW39	Pf00855, Pf11467	313323	ENSRNOG00000011498.6	Psip1	5	PC4 and SFRS1 interacting protein 1 OS=Rattus norvegicus OX=10116 GN=Psip1 PE=1 SV=1	0	92.908	30	17	31	16	1	528	59.6	9.13	88.82	17	1	0.305423	0.356182	0.374837	0.381779	0.373536	0.367896	0.372668	0.444685	0.360954	0.374403	1	0.392769	1	0.345481	1	1.08372	0.242866	1.13688	0.229737	1.04905	0.526206
G3V9D7	Pf00596	25230	ENSRNOG00000012820.8	Add3	1	Adducin 3 (Gamma), isoform CRA_a OS=Rattus norvegicus OX=10116 GN=Add3 PE=1 SV=1	0	92.831	22	14	21	14	1	705	78.8	5.95	71.91	14	0	1.4482	1.17579	1.12806	1.14319	1.0617	1.16298	1.12573	1.15017	1.2468	1.12262	1	1.17423	1	1.25068	1	0.897611	0.287321	0.938877	0.511991	1.04597	0.344914
A0A0G2K654	Pf00538	684681	ENSRNOG00000054978.1	LOC684681; Hist1h1c	17	Histone cluster 1 H1 family member c OS=Rattus norvegicus OX=10116 GN=Hist1h1c PE=1 SV=1	0	92.405	42	13	51	3	1	212	21.3	11	159.42	13	1	0.406114	0.560143	0.562525	0.247717	0.263994	0.245732	0.185391	0.298928	0.199285	0.252481	1	0.227868	1	0.509594	1	0.495456	0.00782735	0.447157	0.0109967	0.902516	0.534092
Q6AYU5	Pf00013, Pf13014	363005	ENSRNOG00000036852.3	Pcbp2	7	Poly(rC)-binding protein 2 OS=Rattus norvegicus OX=10116 GN=Pcbp2 PE=1 SV=1	0	92.355	28	9	20	3	1	365	38.6	6.79	70.03	9	6	0.493285	0.464876	0.444215	0.465393	0.451963	0.503616	0.452996	0.493802	0.394628	0.473657	1	0.447142	1	0.467459	1	1.01326	0.782733	0.956538	0.56118	0.94402	0.462603
G3V7T6	Pf02161, Pf08920, Pf12815, Pf13513	84486	ENSRNOG00000013516.6	Sf3b1	9	Splicing factor 3b, subunit 1 OS=Rattus norvegicus OX=10116 GN=Sf3b1 PE=1 SV=1	0	92.323	17	19	22	19	1	1304	145.7	7.09	65.84	19	0	0.374378	0.366682	0.37981	0.392033	0.397918	0.388411	0.395654	0.446809	0.384789	0.392787	1	0.409084	1	0.373623	1	1.05129	0.0152312	1.09491	0.143075	1.04149	0.446441
O08557	Pf02274	64157	ENSRNOG00000014613.7	Ddah1	2	N(G),N(G)-dimethylarginine dimethylaminohydrolase 1 OS=Rattus norvegicus OX=10116 GN=Ddah1 PE=1 SV=3	0	92.084	49	11	25	10	1	285	31.4	6.13	88.55	11	0	1.12626	1.21591	1.29672	1.41667	1.27399	1.32955	1.2702	1.35227	1.3447	1.34007	1	1.32239	1	1.21296	1	1.10479	0.119669	1.09022	0.121206	0.986809	0.736985
A0A0U1RS25	Pf04851, Pf09416, Pf13086, Pf13087, Pf13245, Pf13604	684558	ENSRNOG00000020134.7	LOC684558; Upf1	16	UPF1, RNA helicase and ATPase OS=Rattus norvegicus OX=10116 GN=Upf1 PE=1 SV=1	0	92.054	20	20	24	20	1	1124	123.9	6.61	77.64	20	0	0.766393	0.760656	0.793443	0.795082	0.809016	0.813115	0.805738	0.830328	0.822951	0.805738	1	0.819672	1	0.773497	1	1.04168	0.0484971	1.0597	0.0207342	1.01729	0.200577
D4A8Y6	Pf00008, Pf00059, Pf00193, Pf07645, Pf07974, Pf12947, Pf14670		ENSRNOG00000029212.6		2	Versican core protein OS=Rattus norvegicus OX=10116 GN=Vcan PE=4 SV=2	0	91.982	5	16	30	3	1	3058	332.2	4.44	100.08	16	0	1.97794	1.74632	1.65809	1.98162	1.79412	2.12132	1.94301	2.00184	2.15993	1.96569	1	2.03493	1	1.79412	1	1.09563	0.271047	1.13422	0.104976	1.03522	0.57896
Q9Z1X1	Pf00168	29579		Esyt1	7	Extended synaptotagmin-1 OS=Rattus norvegicus OX=10116 GN=Esyt1 PE=1 SV=1	0	91.897	14	13	19	3	1	1088	121.1	5.69	64.51	13	8	1.61012	1.55506	1.47917	1.50595	1.4881	1.60863	1.49554	1.5372	1.5997	1.53423	1	1.54415	1	1.54812	1	0.991029	0.807637	0.997437	0.938787	1.00647	0.847098
D3ZH41	Pf09726	362859	ENSRNOG00000008016.6	Ckap4	7	Cytoskeleton-associated protein 4 OS=Rattus norvegicus OX=10116 GN=Ckap4 PE=1 SV=2	0	91.876	45	17	24	17	1	326	36.3	4.82	76.87	17	0	0.978261	0.916667	0.889493	0.915761	0.861413	0.858696	0.848732	0.842391	0.946558	0.878623	1	0.879227	1	0.92814	1	0.946649	0.198595	0.9473	0.316222	1.00069	0.988237
P63086	Pf00069, Pf01636, Pf07714	116590	ENSRNOG00000001849.7	Mapk1	11	Mitogen-activated protein kinase 1 OS=Rattus norvegicus OX=10116 GN=Mapk1 PE=1 SV=3	0	91.845	39	14	38	9	1	358	41.2	6.98	127.66	14	0	1.09737	1.19015	1.34021	1.12715	1.21649	1.10997	1.126	1.15006	1.09737	1.1512	1	1.12447	1	1.20924	1	0.952005	0.498559	0.929902	0.306497	0.976783	0.503099
Q62703	Pf13499	29218	ENSRNOG00000015780.6	Rcn2	8	Reticulocalbin-2 OS=Rattus norvegicus OX=10116 GN=Rcn2 PE=1 SV=2	0	91.638	40	10	23	10	1	320	37.4	4.41	86.14	10	0	0.809747	0.915651	0.914714	1.01687	0.903468	0.950328	0.893158	0.962512	1.00562	0.956888	1	0.953764	1	0.880037	1	1.08733	0.185651	1.08378	0.199693	0.996735	0.949582
A0A096MKE0	Pf05118, Pf05279, Pf13414, Pf13432, Pf14559	312981	ENSRNOG00000007445.8	Asph	5	Aspartate-beta-hydroxylase OS=Rattus norvegicus OX=10116 GN=Asph PE=1 SV=1	0	91.574	24	14	19	1	1	737	82.6	5.08	68.39	14	0	NA	NA	NA	NA	NA	NA	NA	NA	NA	NA	0	NA	0	NA	0	NA	NA	NA	NA	NA	NA
B1WC34	Pf07915, Pf12999, Pf13015	300445	ENSRNOG00000013360.6	Prkcsh	8	Protein kinase C substrate 80K-H OS=Rattus norvegicus OX=10116 GN=Prkcsh PE=1 SV=1	0	91.502	28	17	31	17	1	525	59.2	4.48	99.4	17	0	0.769231	0.814381	0.81689	0.904682	0.795987	0.827759	0.788462	0.802676	0.841973	0.842809	1	0.811037	1	0.800167	1	1.05329	0.299346	1.01358	0.65102	0.962302	0.427528
F1LT49	Pf03483, Pf12799, Pf13855	362672	ENSRNOG00000024796.5	Lrrc47	5	Leucine-rich repeat-containing 47 OS=Rattus norvegicus OX=10116 GN=Lrrc47 PE=1 SV=2	0	91.485	31	18	25	18	1	580	63.5	8.24	64.06	18	0	0.894834	0.901292	0.908672	0.893911	0.891144	0.904059	0.925277	0.953875	0.951107	0.896371	1	0.943419	1	0.901599	1	0.994202	0.403639	1.04638	0.0136401	1.05249	0.00900843
P61265	Pf00804, Pf05739, Pf13166, Pf14523	24923	ENSRNOG00000019193.4	Stx1b	1	Syntaxin-1B OS=Rattus norvegicus OX=10116 GN=Stx1b PE=1 SV=1	0	91.472	37	12	30	8	1	288	33.2	5.38	86.35	12	4	0.75531	0.811385	0.834325	0.836024	0.830076	0.84452	0.860663	0.913339	0.810535	0.836873	1	0.861512	1	0.80034	1	1.04565	0.200176	1.07643	0.181245	1.02944	0.45725
Q5XIT9	Pf01039	361884	ENSRNOG00000017752.6	Mccc2	2	Methylcrotonoyl-CoA carboxylase beta chain, mitochondrial OS=Rattus norvegicus OX=10116 GN=Mccc2 PE=2 SV=1	0	91.424	30	12	17	12	1	563	61.5	8.31	67.16	12	0	1.33721	1.40843	1.58721	1.46366	1.68023	1.4593	1.55669	1.53198	1.51017	1.5344	1	1.53295	1	1.44428	1	1.0624	0.435725	1.06139	0.305766	0.999053	0.985301
P18395	Pf00313, Pf12901	100364335; 117180	ENSRNOG00000061058.1	LOC100364335; Csde1	19; 2	Cold shock domain-containing protein E1 OS=Rattus norvegicus OX=10116 GN=Csde1 PE=2 SV=1	0	91.394	26	22	27	22	1	798	88.8	6.37	79.67	22	0	1.04503	0.983246	1.0199	1.11309	1.03979	1.10262	1.02723	1.04293	1.09738	1.08517	1	1.05585	1	1.01606	1	1.06802	0.0762718	1.03916	0.225783	0.972982	0.401068
A0A0G2JUX5	Pf04845		ENSRNOG00000056150.1		14	Transcriptional activator protein Pur-beta OS=Rattus norvegicus OX=10116 GN=Purb PE=1 SV=1	0	91.341	38	10	23	1	1	317	33.5	5.43	77.65	10	0	0.380275	0.433147	0.465175	0.213015	0.481444	0.462125	0.412303	0.614133	0.622776	0.385528	1	0.549737	1	0.426199	1	0.904573	0.674466	1.28986	0.166215	1.42593	0.211293
P68511	Pf00244	25576	ENSRNOG00000055471.1	Ywhah	14	14-3-3 protein eta OS=Rattus norvegicus OX=10116 GN=Ywhah PE=1 SV=2	0	91.338	51	13	48	8	1	246	28.2	4.89	161.91	13	0	1.47694	1.2585	1.21117	1.19903	1.15655	1.24515	1.17112	1.1784	1.23908	1.20024	1	1.1962	1	1.31553	1	0.912362	0.249999	0.909287	0.231367	0.99663	0.909558
F1LNP4	Pf00324, Pf13520		ENSRNOG00000018111.8		3	Solute carrier family 12 member 5 OS=Rattus norvegicus OX=10116 GN=Slc12a5 PE=1 SV=3	0	91.1	14	16	26	12	1	1139	126.1	7.12	77.19	16	4	0.147152	0.136727	0.152242	0.151758	0.167515	0.161212	0.164364	0.220606	0.122667	0.160162	1	0.169212	1	0.145374	1	1.10172	0.0841546	1.16398	0.453501	1.05651	0.768601
A0A0G2K0S1	Pf00038, Pf01576, Pf03961, Pf04111, Pf04156, Pf05557, Pf05622, Pf05667, Pf06008, Pf06785, Pf07888, Pf08317, Pf08614, Pf09730, Pf09787, Pf09789, Pf10146, Pf12128, Pf13514, Pf13851, Pf14662		ENSRNOG00000048982.2		7	Calcium-binding and coiled-coil domain-containing protein 1-like OS=Rattus norvegicus OX=10116 GN=Calcoco1 PE=1 SV=1	0	90.834	22	13	16	13	1	715	79.7	4.86	61.76	13	0	0.813527	0.856039	0.930435	0.990338	1.01353	1.01159	0.983575	1.05507	1.00676	1.00515	1	1.01514	1	0.866667	1	1.15979	0.0166638	1.17131	0.0208467	1.00993	0.677961
A0A0G2JTB6	Pf13409, Pf13410, Pf13417, Pf14497	304081	ENSRNOG00000026870.5	Clic6	11	Chloride intracellular channel protein OS=Rattus norvegicus OX=10116 GN=Clic6 PE=1 SV=1	0	90.741	21	10	20	9	1	613	64.7	4.32	70.97	10	1	0.242339	0.233533	0.275449	0.280028	0.295879	0.278619	0.299753	0.356816	0.260303	0.284842	1	0.305624	1	0.25044	1	1.13737	0.06869	1.22035	0.147503	1.07296	0.507076
F1LX07	Pf00153, Pf13499		ENSRNOG00000022922.6		3	Solute carrier family 25 member 12 OS=Rattus norvegicus OX=10116 GN=Slc25a12 PE=1 SV=3	0	90.716	20	11	19	10	1	655	71.9	8.12	71.01	11	1	0.566413	0.535986	0.532475	0.521358	0.50907	0.534816	0.538327	0.573435	0.538912	0.521748	1	0.550224	1	0.544958	1	0.957409	0.150917	1.00966	0.75619	1.05458	0.107718
Q68FR6	Pf00043, Pf00647, Pf02798, Pf13409, Pf13410, Pf13417, Pf14497	293725	ENSRNOG00000020075.7	Eef1g	1	Elongation factor 1-gamma OS=Rattus norvegicus OX=10116 GN=Eef1g PE=2 SV=3	0	90.71	32	17	35	17	1	437	50	6.74	104.92	17	0	1.20093	0.969444	0.87963	0.97963	0.837963	0.906481	0.85	0.893519	0.741667	0.908025	1	0.828395	1	1.01667	1	0.893139	0.355503	0.814815	0.149836	0.912305	0.261253
Q5XHZ0	Pf00183, Pf02518, Pf13589	287069	ENSRNOG00000005418.4	Trap1	10	Heat shock protein 75 kDa, mitochondrial OS=Rattus norvegicus OX=10116 GN=Trap1 PE=1 SV=1	0	90.666	21	13	23	12	1	706	80.4	7.03	83.44	13	0	0.866611	0.821872	0.798674	0.776305	0.790389	0.822701	0.79536	0.806959	0.806959	0.796465	1	0.803093	1	0.829053	1	0.960693	0.249514	0.968688	0.270301	1.00832	0.66641
A0A0G2JSR0	Pf01459	83532	ENSRNOG00000019277.8	Vdac3	16	Voltage-dependent anion-selective channel protein 3 OS=Rattus norvegicus OX=10116 GN=Vdac3 PE=1 SV=1	0	90.653	48	11	24	10	1	283	30.8	8.59	88.36	11	0	1.30579	0.97246	0.849003	0.865147	0.811966	1.00095	0.891738	0.881292	0.918329	0.892688	1	0.897119	1	1.04242	1	0.856362	0.367666	0.860613	0.348266	1.00496	0.942101
Q4FZY0		298609	ENSRNOG00000013783.5	Efhd2	5	EF-hand domain-containing protein D2 OS=Rattus norvegicus OX=10116 GN=Efhd2 PE=1 SV=1	0	90.599	40	11	19	10	1	239	26.7	5.07	65.91	11	1	1.15858	1.20828	1.2	1.21893	1.16805	1.24024	1.24024	1.18698	1.21302	1.20907	1	1.21341	1	1.18895	1	1.01692	0.487899	1.02057	0.32358	1.00359	0.877241
O08629	Pf00628, Pf00643	116698	ENSRNOG00000027487.2	Trim28	1	Transcription intermediary factor 1-beta OS=Rattus norvegicus OX=10116 GN=Trim28 PE=1 SV=2	0	90.555	20	16	25	16	1	835	88.9	5.77	77.21	16	0	0.403234	0.410093	0.429201	0.43998	0.44145	0.433611	0.434101	0.491916	0.416952	0.438347	1	0.447656	1	0.414176	1	1.05836	0.0410664	1.08084	0.235009	1.02124	0.704014
Q5XIM7	Pf00152, Pf00587, Pf01336	292028	ENSRNOG00000019456.6	Kars	19	Lysine--tRNA ligase OS=Rattus norvegicus OX=10116 GN=Kars PE=1 SV=1	0	90.453	27	16	25	16	1	626	71.6	6.6	80.42	16	0	0.88601	0.843696	0.831606	0.768566	0.833333	0.898964	0.84715	0.862694	0.862694	0.833621	1	0.857513	1	0.853771	1	0.976399	0.649606	1.00438	0.839223	1.02866	0.563619
A0A0G2JZG7	Pf00587, Pf02403	266975	ENSRNOG00000020255.6	Sars	2	Serine--tRNA ligase, cytoplasmic OS=Rattus norvegicus OX=10116 GN=Sars PE=1 SV=1	0	90.317	33	15	26	15	1	536	61.3	6.86	79.3	15	0	1.16236	1.05998	1.01344	1.03413	0.958635	1.03102	1.0031	1.05998	1.01758	1.00793	1	1.02689	1	1.07859	1	0.934484	0.233727	0.952061	0.334648	1.01881	0.561623
A0A0G2KAJ7	Pf00041, Pf00092, Pf01108, Pf09294, Pf13519		ENSRNOG00000058470.1		8	Collagen alpha-1(XII) chain OS=Rattus norvegicus OX=10116 GN=Col12a1 PE=1 SV=1	0	90.285	7	16	19	16	1	3143	342.3	5.64	62	16	0	1.28705	1.42902	1.58814	1.55538	1.89392	1.91108	1.68019	1.61934	1.63651	1.78679	1	1.64535	1	1.43474	1	1.24538	0.0719148	1.14679	0.0767461	0.920838	0.294035
P63245	Pf00400	83427; 100911540	ENSRNOG00000049070.2; ENSRNOG00000052620.1	Gnb2l1; Rack1; LOC100911540	10; 12	Receptor of activated protein C kinase 1 OS=Rattus norvegicus OX=10116 GN=Rack1 PE=1 SV=3	0	90.171	48	13	19	13	1	317	35.1	7.69	74.42	13	0	0.93378	0.838223	0.75021	0.901928	0.804694	0.855826	0.799665	0.798826	0.69824	0.854149	1	0.765577	1	0.840738	1	1.01595	0.83404	0.910602	0.297434	0.896304	0.11347
G3V6Q6	Pf00025, Pf00503	81662	ENSRNOG00000005446.4	Gna11	7	Guanine nucleotide binding protein, alpha 11 OS=Rattus norvegicus OX=10116 GN=Gna11 PE=1 SV=1	0	90.073	43	15	28	8	1	359	42	6.29	91	15	0	1.41637	1.18861	1.08541	1.19217	1.07355	1.20522	1.17319	1.2242	1.30249	1.15698	1	1.23329	1	1.23013	1	0.940534	0.529417	1.00257	0.977356	1.06596	0.246656
A0A0H2UHG3	Pf00888, Pf10557	64624	ENSRNOG00000008039.6	Cul5	8	Cullin-5 OS=Rattus norvegicus OX=10116 GN=Cul5 PE=1 SV=1	0	90.039	16	15	19	15	1	855	98.7	8.6	68.71	15	0	0.799689	0.747671	0.736025	0.716615	0.732143	0.760093	0.733696	0.786491	0.751553	0.736284	1	0.757246	1	0.761128	1	0.967358	0.347147	0.9949	0.883977	1.02847	0.354903
D3ZII1	Pf15250	363231	ENSRNOG00000015594.8	Rftn2	9	Raftlin family member 2 OS=Rattus norvegicus OX=10116 GN=Rftn2 PE=1 SV=1	0	89.857	35	13	19	12	1	496	54.7	5.38	64.82	13	1	1.51252	1.46981	1.58321	1.34168	1.53166	1.44772	1.56112	1.66863	1.60825	1.44035	1	1.61267	1	1.52185	1	0.946452	0.272807	1.05968	0.116082	1.11963	0.0525474
F1LS29	Pf00648, Pf01067, Pf13833	29153	ENSRNOG00000020935.6	Capn1	1	Calpain-1 catalytic subunit OS=Rattus norvegicus OX=10116 GN=Capn1 PE=1 SV=1	0	89.807	23	14	19	13	1	713	82	5.64	69.79	14	0	1.5712	1.58861	1.73576	1.65981	1.68038	1.56804	1.66772	1.73734	1.61234	1.63608	1	1.67247	1	1.63186	1	1.00259	0.949483	1.02489	0.557237	1.02224	0.507046
Q63525	Pf04969, Pf14050	29648	ENSRNOG00000051720.1	Nudc	5	Nuclear migration protein nudC OS=Rattus norvegicus OX=10116 GN=Nudc PE=1 SV=1	0	89.789	41	14	29	13	1	332	38.4	5.38	85.07	14	0	0.885854	1.00488	1.02537	1.02537	1.00976	0.995122	0.99122	1.00585	0.812683	1.01008	1	0.936585	1	0.972033	1	1.03914	0.439409	0.963533	0.664431	0.927238	0.306213
F1LPS8	Pf04845		ENSRNOG00000019062.6		18	Transcriptional activator protein Pur-alpha OS=Rattus norvegicus OX=10116 GN=Pura PE=1 SV=3	0	89.76	37	10	27	9	1	289	31.9	8.59	95.42	10	0	0.734137	0.77751	0.764659	0.846586	0.772691	0.812048	0.775904	0.82008	0.729317	0.810442	1	0.7751	1	0.758768	1	1.0681	0.106824	1.02152	0.605672	0.956392	0.354749
Q05982	Pf00334	191575	ENSRNOG00000002693.2	Nme1	10	Nucleoside diphosphate kinase A OS=Rattus norvegicus OX=10116 GN=Nme1 PE=1 SV=1	0	89.67	64	10	38	4	1	152	17.2	6.33	126.84	10	7	0.994965	1.02618	0.984894	1.05237	0.997986	1.12387	0.94864	0.974824	0.967774	1.05807	1	0.963746	1	1.00201	1	1.05595	0.219195	0.961809	0.0596856	0.91085	0.0646511
Q9QY17	Pf00018, Pf00611, Pf07653, Pf14604, Pf15294	124461	ENSRNOG00000009756.8	Pacsin2	7	Protein kinase C and casein kinase substrate in neurons 2 protein OS=Rattus norvegicus OX=10116 GN=Pacsin2 PE=1 SV=2	0	89.471	30	16	36	13	1	488	55.9	5.14	113.45	16	0	0.661358	0.789606	0.869237	0.826488	0.847443	0.787091	0.86337	0.896899	0.841576	0.820341	1	0.867281	1	0.7734	1	1.06069	0.498164	1.12139	0.2084	1.05722	0.121147
A0A0G2JSS8	Pf00578, Pf08534	113898	ENSRNOG00000021125.8	Prdx5	1	Peroxiredoxin 5, isoform CRA_c OS=Rattus norvegicus OX=10116 GN=Prdx5 PE=1 SV=1	0	89.457	39	7	17	7	1	213	22.2	8.66	59.25	7	0	0.951904	0.956914	0.941884	1.09619	0.94489	1.11423	0.972946	1.02305	1.01703	1.05177	1	1.00434	1	0.950234	1	1.10685	0.132563	1.05694	0.0299542	0.954906	0.44449
P53042	Pf00149, Pf00515, Pf07719, Pf08321, Pf12895, Pf13371, Pf13414, Pf13424, Pf13432, Pf14559	65179	ENSRNOG00000016907.5	Ppp5c	1	Serine/threonine-protein phosphatase 5 OS=Rattus norvegicus OX=10116 GN=Ppp5c PE=1 SV=1	0	89.402	30	16	23	16	1	499	56.9	6.2	77.83	16	0	0.968719	0.929619	0.949169	0.937439	0.97263	0.995112	0.990225	1.04203	0.990225	0.968394	1	1.00749	1	0.949169	1	1.02025	0.395681	1.06145	0.0474865	1.04038	0.179763
Q6AYC4	Pf00626	297339	ENSRNOG00000013668.4	Capg	4	Macrophage-capping protein OS=Rattus norvegicus OX=10116 GN=Capg PE=1 SV=1	0	89.387	30	9	25	9	1	349	38.8	6.55	91.81	9	0	2.47651	2.47875	2.36018	1.76063	2.17226	2.90828	2.29754	2.28635	2.63087	2.28039	1	2.40492	1	2.43848	1	0.935168	0.664288	0.986239	0.792968	1.05461	0.742881
Q4KM71	Pf00076, Pf08075, Pf13893, Pf14259	252855		Sfpq	5	Splicing factor proline/glutamine rich (Polypyrimidine tract binding protein associated) OS=Rattus norvegicus OX=10116 GN=Sfpq PE=2 SV=1	0	89.364	24	18	37	16	1	699	75.4	9.44	116.94	18	2	0.371209	0.402445	0.41512	0.36306	0.393391	0.365324	0.387958	0.45043	0.377999	0.373925	1	0.405463	1	0.396258	1	0.943641	0.24231	1.02323	0.74264	1.08434	0.270365
Q99N27	Pf00787, Pf03700, Pf09325, Pf10456	84471	ENSRNOG00000017029.6	Snx1	8	Sorting nexin-1 OS=Rattus norvegicus OX=10116 GN=Snx1 PE=1 SV=1	0	89.268	24	10	18	9	1	522	59	5.22	75.73	10	0	1.7956	1.71698	1.66824	1.5283	1.56447	1.63365	1.61792	1.60377	1.59434	1.57547	1	1.60535	1	1.72694	1	0.912291	0.0349533	0.92959	0.0321934	1.01896	0.398744
B0BMW0	Pf00009, Pf00025, Pf00071, Pf04670, Pf08477	94197	ENSRNOG00000018901.5	Rab14	3	RAB14, member RAS oncogene family OS=Rattus norvegicus OX=10116 GN=Rab14 PE=1 SV=1	0	89.21	70	12	29	11	1	215	23.9	6.21	96.8	12	1	0.883574	0.887184	0.878159	0.906137	0.897112	0.913357	0.894404	0.9287	0.836643	0.905535	1	0.886582	1	0.882972	1	1.02555	0.0137773	1.00409	0.90005	0.97907	0.525292
A0A0G2K2M9			ENSRNOG00000058561.1		10	Serine/arginine repetitive matrix 2 OS=Rattus norvegicus OX=10116 GN=Srrm2 PE=1 SV=1	0	89.188	8	18	22	18	1	2707	295.9	12.02	64.19	18	0	0.466879	0.513376	0.613376	0.612102	0.663057	0.581529	0.62293	0.678344	0.618471	0.618896	1	0.639915	1	0.53121	1	1.16507	0.150113	1.20464	0.0831748	1.03396	0.529886
D3ZKX8		310013	ENSRNOG00000016505.6	Fam169a	2	Family with sequence similarity 169, member A OS=Rattus norvegicus OX=10116 GN=Fam169a PE=1 SV=2	0	89.102	25	12	16	12	1	663	73	4.68	62.11	12	0	0.100784	0.0942819	0.102697	0.0925607	0.114936	0.0963855	0.103461	0.158921	0.0487665	0.101294	1	0.103716	1	0.0992542	1	1.02055	0.7955	1.04496	0.895516	1.02391	0.944234
P27139	Pf00194	54231	ENSRNOG00000009629.6	Ca2; Car2	2	Carbonic anhydrase 2 OS=Rattus norvegicus OX=10116 GN=Ca2 PE=1 SV=2	0	89.052	44	9	41	9	1	260	29.1	7.4	159.12	9	0	0.77451	0.643791	0.55817	0.564706	0.578431	0.733987	0.559477	0.628758	0.494771	0.625708	1	0.561002	1	0.658824	1	0.949735	0.710575	0.851521	0.255898	0.896588	0.386664
F1M754	Pf00069, Pf00780, Pf07714	301363	ENSRNOG00000014013.7	Map4k4	9	Mitogen-activated protein kinase kinase kinase kinase 4 OS=Rattus norvegicus OX=10116 GN=Map4k4 PE=1 SV=2	0	89.015	15	17	22	10	1	1178	135	7.65	64.16	17	5	1.6161	1.58514	1.64706	1.51238	1.62384	1.53096	1.61146	1.66254	1.69195	1.55573	1	1.65531	1	1.6161	1	0.962644	0.195008	1.02427	0.255001	1.06401	0.075466
A0A0G2K7Q8	Pf00169, Pf00393, Pf03446, Pf15630		ENSRNOG00000057626.1		5	6-phosphogluconate dehydrogenase, decarboxylating OS=Rattus norvegicus OX=10116 GN=Kif1b PE=1 SV=1	0	89.002	13	15	30	1	1	1089	120.3	5.11	87.15	15	14	1.29438	1.22135	1.16067	1.04944	1.05618	1.17191	1.11236	1.13258	1.03708	1.09251	1	1.09401	1	1.22547	1	0.891504	0.0745096	0.892726	0.0530656	1.00137	0.977184
F1LP76	Pf04762	140934	ENSRNOG00000016725.5	Ikbkap; Elp1	5	Elongator complex protein 1 OS=Rattus norvegicus OX=10116 GN=Elp1 PE=1 SV=2	0	88.913	12	13	17	13	1	1331	149.1	6.34	60.77	13	0	0.866968	0.886878	0.881448	0.887783	0.873303	0.882353	0.903167	0.942986	0.923982	0.881146	1	0.923379	1	0.878431	1	1.00309	0.728471	1.05117	0.0255223	1.04793	0.0261115
Q6P6T4	Pf00400, Pf03451	192360	ENSRNOG00000030127.5	Eml2	1	Echinoderm microtubule-associated protein-like 2 OS=Rattus norvegicus OX=10116 GN=Eml2 PE=1 SV=1	0	88.848	22	13	20	13	1	649	70.7	6.3	66.11	13	0	1.18875	1.21375	1.27625	1.2125	1.3125	1.32625	1.3025	1.335	1.3325	1.28375	1	1.32333	1	1.22625	1	1.04689	0.264031	1.07917	0.0257566	1.03083	0.348822
A0A292G0W2						Gai-interacting protein OS=Rattus norvegicus OX=10116 GN=Phf24 PE=4 SV=1	0	88.7	34	11	20	11	1	398	44.8	5.77	68.49	11	0	0.975973	1.12357	1.24027	1.16476	1.21625	1.08352	1.20481	1.27117	1.15904	1.15484	1	1.21167	1	1.11327	1	1.03734	0.652899	1.08839	0.301983	1.04921	0.323569
P51583	Pf00731, Pf01259	140946	ENSRNOG00000002101.6	Paics	14	Multifunctional protein ADE2 OS=Rattus norvegicus OX=10116 GN=Paics PE=1 SV=3	0	88.464	36	15	21	15	1	425	47.1	7.69	63.24	15	0	1.47644	1.38089	1.29843	1.34031	1.21859	1.34817	1.3233	1.32199	1.3822	1.30236	1	1.3425	1	1.38525	1	0.940157	0.27976	0.969134	0.481322	1.03082	0.435867
P18420	Pf00227, Pf10584	29668	ENSRNOG00000011745.4	Psma1	1	Proteasome subunit alpha type-1 OS=Rattus norvegicus OX=10116 GN=Psma1 PE=1 SV=2	0	88.418	40	11	21	11	1	263	29.5	6.61	75.5	11	0	0.969669	0.898897	0.863971	0.980699	0.877757	0.90625	0.866728	0.892463	0.933824	0.921569	1	0.897672	1	0.910846	1	1.01177	0.818181	0.985536	0.737929	0.974069	0.547159
O35179	Pf00018, Pf03114, Pf07653, Pf10455, Pf14604	116743	ENSRNOG00000006761.7	Sh3gl2	5	Endophilin-A1 OS=Rattus norvegicus OX=10116 GN=Sh3gl2 PE=1 SV=2	0	88.236	39	14	35	9	1	352	39.9	5.39	104.22	14	5	0.686335	0.763199	0.786491	0.749224	0.75	0.784938	0.749224	0.791925	0.70264	0.761387	1	0.74793	1	0.745342	1	1.02153	0.647105	1.00347	0.951218	0.982325	0.659709
G3V6S3	Pf13499	64366	ENSRNOG00000006197.7	Calu	4	Calumenin OS=Rattus norvegicus OX=10116 GN=Calu PE=1 SV=1	0	88.108	43	12	19	12	1	315	37	4.67	70.83	12	0	1.11477	1.25885	1.28449	1.37729	1.24664	1.23687	1.20269	1.2149	1.27228	1.28694	1	1.22996	1	1.21937	1	1.05541	0.386426	1.00868	0.861783	0.955724	0.318844
B1WC32	Pf00899, Pf02134, Pf10585, Pf14732	308508		Uba2	1	RCG53609 OS=Rattus norvegicus OX=10116 GN=Uba2 PE=2 SV=1	0	87.94	27	15	24	15	1	639	70.7	5.25	72.8	15	0	0.464305	0.452142	0.482813	0.452671	0.512427	0.478054	0.480169	0.513485	0.451613	0.481051	1	0.481756	1	0.46642	1	1.03137	0.494312	1.03288	0.485528	1.00147	0.978756
Q5XI73	Pf02115	360678	ENSRNOG00000036688.2	Arhgdia	10	Rho GDP-dissociation inhibitor 1 OS=Rattus norvegicus OX=10116 GN=Arhgdia PE=1 SV=1	0	87.755	45	9	26	9	1	204	23.4	5.2	86.15	9	0	2.19569	2.18591	2.13307	2.01566	1.99022	2.09785	2.00978	2.00783	1.93346	2.03457	1	1.98369	1	2.17156	1	0.936918	0.0223862	0.913488	0.00409484	0.974992	0.283017
Q63083		84595	ENSRNOG00000020889.7	Nucb1	1	Nucleobindin-1 OS=Rattus norvegicus OX=10116 GN=Nucb1 PE=1 SV=1	0	87.72	30	13	20	13	1	459	53.5	5.12	70.13	13	0	0.773322	0.894507	0.893636	0.885789	0.861378	0.887533	0.841325	0.842197	0.83871	0.878233	1	0.840744	1	0.853822	1	1.02859	0.584738	0.984683	0.761614	0.957313	0.0116317
G3V7G0	Pf00005, Pf05783, Pf10662	252902	ENSRNOG00000010434.4	Dync1li1	8	Cytoplasmic dynein 1 light intermediate chain 1 OS=Rattus norvegicus OX=10116 GN=Dync1li1 PE=1 SV=1	0	87.715	28	11	16	11	1	523	56.6	6.29	64.12	11	0	1.00493	0.910256	0.986193	0.994083	1.01677	0.996055	0.980276	1.01282	0.95858	1.0023	1	0.983892	1	0.967127	1	1.03637	0.303829	1.01734	0.63775	0.981633	0.348522
Q6MG49	Pf00240, Pf11976, Pf12057	94342	ENSRNOG00000000851.8	Bag6	20	Large proline-rich protein BAG6 OS=Rattus norvegicus OX=10116 GN=Bag6 PE=1 SV=2	0	87.676	15	13	19	13	1	1146	119.9	5.66	77.16	13	0	0.880974	0.834085	0.867448	0.880974	0.87917	0.935978	0.880072	0.924256	0.934175	0.898708	1	0.912834	1	0.860836	1	1.04399	0.179025	1.06041	0.0746169	1.01572	0.601955
A0A0G2K405	Pf00027, Pf02197, Pf05758		ENSRNOG00000020284.7		8	cAMP-dependent protein kinase type II-alpha regulatory subunit OS=Rattus norvegicus OX=10116 GN=Prkar2a PE=1 SV=1	0	87.619	32	12	19	10	1	423	48.1	5.21	64.31	12	2	0.435535	0.462788	0.483753	0.520964	0.494235	0.509434	0.493711	0.50891	0.331237	0.508211	1	0.444619	1	0.460692	1	1.10315	0.0408531	0.965112	0.797282	0.874871	0.329936
B3GS92	Pf00994, Pf03453, Pf03454	64845		Gphn	6	Gephyrin isoform OS=Rattus norvegicus OX=10116 PE=2 SV=1	0	87.591	22	15	20	1	1	730	79.1	5.48	60.14	15	0	0.656156	0.659159	0.731982	0.795045	0.725225	0.728228	0.707207	0.754505	0.748498	0.749499	1	0.736737	1	0.682432	1	1.09828	0.117223	1.07957	0.133487	0.982972	0.663453
A0A0G2K3V4	Pf00515, Pf04184, Pf07719, Pf13176, Pf13181, Pf13374, Pf13414, Pf13424, Pf13428, Pf13429, Pf13431, Pf13432, Pf13844, Pf14559	26295	ENSRNOG00000003359.7	Ogt	X	O-linked N-acetylglucosamine (GlcNAc) transferase (UDP-N-acetylglucosamine:polypeptide-N-acetylglucosaminyl transferase), isoform CRA_a OS=Rattus norvegicus OX=10116 GN=Ogt PE=1 SV=1	0	87.565	16	14	16	14	1	1046	116.9	6.7	57.69	14	0	0.913165	0.931839	0.94211	0.928105	0.902894	0.915033	0.922502	0.952381	0.927171	0.915344	1	0.934018	1	0.929038	1	0.98526	0.287436	1.00536	0.712114	1.0204	0.188514
Q4V8H5	Pf02127	301529	ENSRNOG00000019772.5	Dnpep	9	Aspartyl aminopeptidase OS=Rattus norvegicus OX=10116 GN=Dnpep PE=1 SV=1	0	87.542	27	11	22	11	1	475	52.5	7.25	68.71	11	0	0.922925	0.914032	1.03755	0.951581	1.06028	0.918972	1.05237	1.04545	0.978261	0.976943	1	1.02536	1	0.958169	1	1.01959	0.763811	1.07013	0.220055	1.04956	0.377438
Q9EQP5	Pf01462, Pf12799, Pf13855	84400	ENSRNOG00000003120.5	Prelp	13	Prolargin OS=Rattus norvegicus OX=10116 GN=Prelp PE=2 SV=1	0	87.437	38	14	33	14	1	377	43.2	9.45	104.83	14	0	2.18075	2.05894	1.96267	2.23969	2.02161	2.32809	1.94892	1.80747	2.09823	2.19646	1	1.95154	1	2.06745	1	1.0624	0.308976	0.943934	0.331625	0.888491	0.119156
A0A0G2JXY9	Pf01417, Pf07651		ENSRNOG00000060550.1		10	Epsin-2 OS=Rattus norvegicus OX=10116 GN=Epn2 PE=1 SV=1	0	87.329	27	12	17	1	1	604	64.6	8.24	72.43	12	0	0.948344	0.943046	1.40132	1.23709	1.70596	1.39338	1.66755	1.6596	1.29139	1.44547	1	1.53951	1	1.09757	1	1.31698	0.165083	1.40265	0.0873195	1.06506	0.638788
P84586	Pf00076, Pf08081, Pf13893, Pf14259	307779		Rbmxrtl	19	RNA-binding motif protein, X chromosome retrogene-like OS=Rattus norvegicus OX=10116 GN=Rbmxrtl PE=1 SV=1	0	87.324	47	21	35	6	1	388	42.2	9.99	97.17	21	14	0.286651	0.336806	0.349537	0.336806	0.361883	0.318287	0.278935	0.324074	0.265046	0.338992	1	0.289352	1	0.324331	1	1.0452	0.558169	0.892149	0.252617	0.853566	0.0854712
G3V7Q6	Pf00227	29425	ENSRNOG00000013386.7	Psmb5	15	Proteasome subunit beta OS=Rattus norvegicus OX=10116 GN=Psmb5 PE=1 SV=1	0	87.199	37	9	21	9	1	263	28.5	7.02	72.56	9	0	0.794979	0.757322	0.748117	0.867782	0.819247	0.835146	0.820921	0.850209	0.874477	0.840725	1	0.848536	1	0.766806	1	1.0964	0.0217239	1.10658	0.0179414	1.00929	0.729631
D3ZSA9	Pf05738, Pf13620, Pf13715, Pf14686	361578	ENSRNOG00000021118.5	Nomo1	1	Nodal modulator 1 OS=Rattus norvegicus OX=10116 GN=Nomo1 PE=1 SV=1	0	87.136	14	15	22	15	1	1214	133.4	6.07	68.32	15	0	0.883562	0.818493	0.818493	0.825342	0.814212	0.815925	0.829623	0.873288	0.883562	0.818493	1	0.862158	1	0.840183	1	0.974185	0.379296	1.02615	0.465574	1.05335	0.0610243
Q6AYD3	Pf00557	288778	ENSRNOG00000004904.5	Pa2g4	7	Proliferation-associated protein 2G4 OS=Rattus norvegicus OX=10116 GN=Pa2g4 PE=1 SV=1	0	87.128	41	15	25	12	1	394	43.6	6.86	78.49	15	2	0.677596	0.655738	0.644126	0.659153	0.64959	0.662568	0.655738	0.69194	0.53347	0.657104	1	0.627049	1	0.659153	1	0.996891	0.855491	0.951295	0.547622	0.954262	0.56595
A7BFV9	Pf01576, Pf02050, Pf04111, Pf04156, Pf04849, Pf05701, Pf06160, Pf07926, Pf08317, Pf10186, Pf11180, Pf12325, Pf12763, Pf13851, Pf14282, Pf15619	313474		Eps15	5	Epidermal growth factor receptor pathway substrate 15 OS=Rattus norvegicus OX=10116 PE=1 SV=1	0	86.902	16	13	18	13	1	897	98.6	4.61	63.24	13	0	1.55818	1.58179	1.69309	1.8027	1.74536	1.86509	1.87858	1.86509	1.87352	1.80438	1	1.8724	1	1.61102	1	1.12003	0.0232714	1.16225	0.00332982	1.03769	0.122301
P07943	Pf00248	24192	ENSRNOG00000009513.3	Akr1b1	4	Aldose reductase OS=Rattus norvegicus OX=10116 GN=Akr1b1 PE=1 SV=3	0	86.899	45	14	41	14	1	316	35.8	6.71	130.64	14	0	0.943925	0.905607	0.885981	0.997196	0.907477	1.02056	0.919626	0.924299	0.841121	0.975078	1	0.895016	1	0.911838	1	1.06935	0.175264	0.981551	0.625821	0.917891	0.141375
A0A0G2K2P6	Pf00009, Pf03143, Pf03144, Pf08938		ENSRNOG00000014531.7		1	HBS1-like protein OS=Rattus norvegicus OX=10116 GN=Hbs1l PE=1 SV=1	0	86.744	27	14	18	14	1	679	74.8	6.6	64.54	14	0	1.38131	1.31692	1.3447	1.22096	1.27399	1.28409	1.24369	1.2803	1.2803	1.25968	1	1.2681	1	1.34764	1	0.934728	0.031277	0.940974	0.0233922	1.00668	0.733699
Q9JHL4	Pf00018, Pf00241, Pf07653, Pf14604	83527	ENSRNOG00000012378.7	Dbnl	14	Drebrin-like protein OS=Rattus norvegicus OX=10116 GN=Dbnl PE=1 SV=1	0	86.722	36	13	23	13	1	436	48.6	4.92	69.4	13	0	1.0794	1.11507	1.18412	1.17261	1.19908	1.14499	1.20483	1.18872	1.22094	1.17223	1	1.20483	1	1.1262	1	1.04087	0.252746	1.06982	0.0705481	1.02781	0.147271
A0A0G2K6Z8	Pf00169, Pf02463, Pf04111, Pf07798, Pf14992, Pf15409, Pf15413		ENSRNOG00000024602.6		1	Pleckstrin homology domain-containing A7 OS=Rattus norvegicus OX=10116 GN=Plekha7 PE=1 SV=1	0	86.669	19	20	23	20	1	1193	135.6	9.2	63.32	20	0	1.17228	1.29145	1.35363	1.24093	1.33808	1.36528	1.34456	1.39119	1.45466	1.31477	1	1.3968	1	1.27245	1	1.03325	0.551914	1.09773	0.115534	1.0624	0.17227
Q64559	Pf03061	26759	ENSRNOG00000010580.8	Acot7	5	Cytosolic acyl coenzyme A thioester hydrolase OS=Rattus norvegicus OX=10116 GN=Acot7 PE=1 SV=4	0	86.668	27	10	19	10	1	381	42.7	8.54	59.83	10	0	1.75224	1.52537	1.46418	1.5791	1.48507	1.62388	1.48955	1.50448	1.50299	1.56269	1	1.499	1	1.5806	1	0.988669	0.862067	0.948379	0.405089	0.959249	0.196874
O35889	Pf00498, Pf00595, Pf00788, Pf01843	26955		Mllt4; Afdn	1	Afadin OS=Rattus norvegicus OX=10116 GN=Afdn PE=1 SV=1	0	86.663	12	21	22	21	1	1829	207.5	6.16	63.17	21	0	0.958248	0.976578	1.00916	1.01018	0.996945	1.06823	1.01324	1.0723	1.07841	1.02512	1	1.05465	1	0.981331	1	1.04462	0.173474	1.07471	0.0455584	1.02881	0.383278
G3V7G8	Pf00458, Pf00587, Pf03129	297113	ENSRNOG00000011052.6	Gars	4	Glycine--tRNA ligase OS=Rattus norvegicus OX=10116 GN=Gars PE=1 SV=1	0	86.492	26	18	28	18	1	728	81.7	6.57	79.09	18	0	1.03766	1.01464	1.02406	1.06276	1.03347	1.10042	1.06067	1.10879	1.01778	1.06555	1	1.06241	1	1.02545	1	1.0391	0.122047	1.03604	0.244627	0.997055	0.928064
F1LQ45	Pf01417, Pf07651	60443	ENSRNOG00000060550.1	Epn2	10	Epsin-2 OS=Rattus norvegicus OX=10116 GN=Epn2 PE=1 SV=2	0	86.406	27	12	17	1	1	583	62.3	7.44	70.85	12	9	1.63911	1.69634	1.57711	1.7186	1.58983	1.66932	1.63275	1.65342	1.72337	1.65925	1	1.66985	1	1.63752	1	1.01327	0.691552	1.01974	0.503401	1.00639	0.830755
D4AB03			ENSRNOG00000016779.7		17	Family with sequence similarity 120A OS=Rattus norvegicus OX=10116 GN=Fam120a PE=1 SV=2	0	86.356	15	13	15	12	1	1115	122.1	8.84	57.37	13	1	0.867873	0.841629	1.02896	0.809955	1.02534	0.808145	0.896833	0.907692	0.864253	0.881146	1	0.889593	1	0.912821	1	0.965301	0.750259	0.974554	0.718368	1.00959	0.91378
Q38PF9		191572		Ahnak	1	AHNAK 1 (Fragment) OS=Rattus norvegicus OX=10116 PE=2 SV=1	0	86.275	59	12	25	1	1	261	28.1	8.51	88.55	12	0	1.6	2.10722	2.38351	1.90309	2.55052	1.98969	2.60619	2.24742	2.23299	2.14777	1	2.3622	1	2.03024	1	1.05789	0.72072	1.16351	0.270581	1.09984	0.416398
P19945	Pf00428, Pf00466	64205	ENSRNOG00000001148.6	Rplp0	12	60S acidic ribosomal protein P0 OS=Rattus norvegicus OX=10116 GN=Rplp0 PE=1 SV=2	0	86.265	37	9	18	9	1	317	34.2	6.25	68.44	9	0	0.745634	0.808656	0.840547	0.735004	0.803341	0.721336	0.737282	0.722855	0.47836	0.753227	1	0.646166	1	0.798279	1	0.943564	0.298054	0.809448	0.160826	0.857863	0.289459
Q9Z272	Pf00023, Pf01412, Pf08518, Pf12205, Pf12796, Pf13637, Pf13857	83709		Git1	10	ARF GTPase-activating protein GIT1 OS=Rattus norvegicus OX=10116 GN=Git1 PE=1 SV=1	0	86.231	28	15	17	14	1	770	85.2	6.95	58.79	15	1	1.11614	1.12311	1.17305	1.19861	1.20325	1.08827	1.23229	1.23345	1.24506	1.16338	1	1.23693	1	1.13744	1	1.0228	0.567017	1.08747	0.00564234	1.06323	0.123511
P62198	Pf00004, Pf00910, Pf01057, Pf01078, Pf05496, Pf06068, Pf06414, Pf07724, Pf07726, Pf07728, Pf13191, Pf13207, Pf13401	81827	ENSRNOG00000010038.6	Psmc5	10	26S proteasome regulatory subunit 8 OS=Rattus norvegicus OX=10116 GN=Psmc5 PE=1 SV=1	0	86.133	35	12	22	11	1	406	45.6	7.55	75.09	12	1	0.871698	0.922642	0.951887	0.966038	0.966981	0.89434	0.942453	0.979245	0.937736	0.942453	1	0.953145	1	0.915409	1	1.02954	0.465779	1.04122	0.232648	1.01134	0.716303
Q1RP74	Pf01302, Pf14560	292777; 103690005	ENSRNOG00000020781.5; ENSRNOG00000045655.2	Tbcb; LOC100911774; LOC103690005	1	RCG53953, isoform CRA_a OS=Rattus norvegicus OX=10116 GN=LOC103690005 PE=1 SV=1	0	86.061	47	12	27	12	1	244	27.2	5	82.21	12	0	1.47795	1.43528	1.40256	1.5633	1.40114	1.60313	1.42105	1.45946	1.4623	1.52252	1	1.44761	1	1.4386	1	1.05834	0.269411	1.00626	0.742283	0.950794	0.301389
P15791	Pf00069, Pf07714, Pf08332, Pf12680, Pf13474, Pf14534	24246	ENSRNOG00000011589.8	Camk2d	2	Calcium/calmodulin-dependent protein kinase type II subunit delta OS=Rattus norvegicus OX=10116 GN=Camk2d PE=1 SV=1	0	85.781	27	14	38	8	1	533	60	7.27	104.66	14	0	0.871917	0.78043	0.763723	0.746221	0.724741	0.792363	0.727924	0.770088	0.778043	0.754442	1	0.758685	1	0.805357	1	0.93678	0.262775	0.942048	0.276262	1.00562	0.874924
Q5U2N2	Pf00443, Pf13423	291796	ENSRNOG00000014981.7	Usp14	18	Ubiquitin specific protease 14 OS=Rattus norvegicus OX=10116 GN=Usp14 PE=1 SV=1	0	85.617	36	16	25	16	1	493	55.9	5.2	83.32	16	0	1.06277	1.05628	1.0855	1.11472	1.09524	1.09848	1.11039	1.09632	1.1039	1.10281	1	1.10354	1	1.06818	1	1.03242	0.0319002	1.0331	0.0222161	1.00065	0.925709
M0R7B4	Pf00538	684828	ENSRNOG00000048264.2	LOC684828	17	Histone cluster 1 H1 family member d OS=Rattus norvegicus OX=10116 GN=Hist1h1d PE=1 SV=2	0	85.514	35	11	41	3	1	220	22.2	11.11	129.9	11	0	0.556358	0.598748	0.59104	0.321291	0.315992	0.315511	0.349229	0.420039	0.347784	0.317598	1	0.372351	1	0.582049	1	0.545655	3.62758e-05	0.639724	0.00151888	1.1724	0.0839445
P08753	Pf00025, Pf00503	25643	ENSRNOG00000019465.5	Gnai3	2	Guanine nucleotide-binding protein G(k) subunit alpha OS=Rattus norvegicus OX=10116 GN=Gnai3 PE=1 SV=3	0	85.452	36	12	37	5	1	354	40.5	5.69	108.54	12	0	1.51195	1.35584	1.3685	1.37412	1.5218	1.56259	1.46132	1.45992	1.44726	1.48617	1	1.45617	1	1.4121	1	1.05246	0.385204	1.03121	0.430106	0.979811	0.62891
F1MAR6	Pf01619	680409	ENSRNOG00000000281.7	Prodh; Prodh1	11	Proline dehydrogenase OS=Rattus norvegicus OX=10116 GN=Prodh1 PE=1 SV=2	0	85.405	29	15	22	15	1	599	68.1	7.27	70.32	15	0	1.97949	1.84103	1.76581	1.7265	1.7094	1.76581	1.78291	1.71453	1.80855	1.7339	1	1.76866	1	1.86211	1	0.931151	0.118872	0.949816	0.24468	1.02005	0.347112
Q4V898	Pf00076, Pf08081, Pf13893, Pf14259	302855	ENSRNOG00000000866.7	Rbmx	X	RNA-binding motif protein, X chromosome OS=Rattus norvegicus OX=10116 GN=Rbmx PE=1 SV=1	0	85.387	44	20	34	4	1	390	42.2	10.05	91.8	20	1	0.479435	0.519951	0.586863	0.561694	0.587477	0.540209	0.613874	0.658686	0.589932	0.563127	1	0.620831	1	0.52875	1	1.06502	0.371346	1.17415	0.068771	1.10247	0.076807
D4AB29	Pf00005, Pf12698, Pf13304, Pf13476, Pf13558	310836	ENSRNOG00000012892.6	Abca4	2	ATP-binding cassette subfamily A member 4 OS=Rattus norvegicus OX=10116 GN=Abca4 PE=4 SV=2	0	85.303	9	20	21	20	1	2290	258.5	6.3	58.85	20	0	0.165179	0.16833	0.18146	0.171744	0.196954	0.176733	0.188288	0.247899	0.129464	0.18181	1	0.18855	1	0.171656	1	1.05915	0.330702	1.09842	0.650465	1.03707	0.856864
A0A0G2K0Q2	Pf00225, Pf04111, Pf04156, Pf09731, Pf12128		ENSRNOG00000005299.5		7	Kinesin heavy chain isoform 5A OS=Rattus norvegicus OX=10116 GN=Kif5a PE=1 SV=1	0	85.077	17	18	23	12	1	1027	116.9	5.9	72.91	18	0	1.34118	1.35425	1.37778	1.45229	1.36209	1.3817	1.28497	1.28627	1.23007	1.39869	1	1.2671	1	1.35773	1	1.03017	0.236106	0.933248	0.0133051	0.905919	0.0164026
M0R735	Pf00076, Pf13893, Pf14259	363113	ENSRNOG00000000204.7	Syncrip	8	Heterogeneous nuclear ribonucleoprotein Q OS=Rattus norvegicus OX=10116 GN=Syncrip PE=1 SV=2	0	84.938	23	12	16	7	1	562	62.6	7.56	58	12	0	0.986007	1.00466	0.981343	0.929104	0.892724	0.829291	0.86194	0.920709	0.921642	0.883706	1	0.90143	1	0.990672	1	0.892028	0.0235248	0.909918	0.0131472	1.02006	0.641254
D3ZJR1	Pf00038, Pf00261, Pf00529, Pf00769, Pf01576, Pf02321, Pf02463, Pf02841, Pf03148, Pf03938, Pf03962, Pf03999, Pf04012, Pf04111, Pf04156, Pf05103, Pf05149, Pf05478, Pf05557, Pf05622, Pf05667, Pf05701, Pf06008, Pf06160, Pf06818, Pf07111, Pf07798, Pf07888, Pf07926, Pf08317, Pf08614, Pf09311, Pf09726, Pf09730, Pf09731, Pf09755, Pf10146, Pf10168, Pf10174, Pf10186, Pf10234, Pf10359, Pf10498, Pf11180, Pf1…	361120	ENSRNOG00000013502.7	Eps15l1	16	Epidermal growth factor receptor pathway substrate 15-like 1 OS=Rattus norvegicus OX=10116 GN=Eps15l1 PE=1 SV=3	0	84.823	17	12	16	12	1	909	99.4	5.02	54.78	12	0	0.765107	0.866472	0.992203	1.03216	1.06823	0.987329	0.999025	1.03801	0.997076	1.02924	1	1.01137	1	0.874594	1	1.17682	0.0908226	1.15639	0.110845	0.982639	0.543287
A0A0G2K7Y2	Pf01476, Pf07534, Pf09726	117520	ENSRNOG00000056487.1	Oxr1	7	Oxidation resistance protein 1 OS=Rattus norvegicus OX=10116 GN=Oxr1 PE=1 SV=1	0	84.614	17	11	16	11	1	873	97	5.34	62.66	11	0	0.473876	0.529162	0.567436	0.580194	0.565006	0.561361	0.574119	0.645808	0.577764	0.568854	1	0.59923	1	0.523491	1	1.08665	0.177608	1.14468	0.10178	1.0534	0.274584
G3V913	Pf00011	24471	ENSRNOG00000023546.5	Hspb1	12	Heat shock 27kDa protein 1 OS=Rattus norvegicus OX=10116 GN=Hspb1 PE=1 SV=1	0	84.603	55	11	34	11	1	206	22.8	6.21	115.36	11	0	1.44132	1.42314	1.57355	2.04793	1.78512	2.18347	1.64463	1.53884	1.89421	2.00551	1	1.69256	1	1.47934	1	1.35568	0.0140291	1.14413	0.138671	0.843956	0.117673
Q9JLA3	Pf06427	171129	ENSRNOG00000014901.5	Uggt1	9	UDP-glucose:glycoprotein glucosyltransferase 1 OS=Rattus norvegicus OX=10116 GN=Uggt1 PE=1 SV=2	0	84.596	13	18	25	18	1	1551	176.3	5.66	77.44	18	0	0.701279	0.72611	0.744921	0.702784	0.733634	0.710309	0.738149	0.778029	0.68924	0.715576	1	0.735139	1	0.724103	1	0.988223	0.615508	1.01524	0.719396	1.02734	0.513272
P12369	Pf00027, Pf02197	24679	ENSRNOG00000009079.6	Prkar2b	6	cAMP-dependent protein kinase type II-beta regulatory subunit OS=Rattus norvegicus OX=10116 GN=Prkar2b PE=1 SV=3	0	84.47	29	8	13	6	1	416	46.1	4.98	49.94	8	0	0.625888	0.665351	0.734807	0.842936	0.739542	0.741121	0.816101	0.867403	0.859511	0.774533	1	0.847672	1	0.675349	1	1.14686	0.101049	1.25516	0.00840381	1.09443	0.12467
F1LM55	Pf14443, Pf14444	306007	ENSRNOG00000018295.7	RGD1309922; Ccar2	15	Cell cycle and apoptosis regulator 2 OS=Rattus norvegicus OX=10116 GN=Ccar2 PE=1 SV=1	0	84.377	20	17	23	17	1	922	102.7	5.16	67.71	17	0	0.471798	0.442804	0.457565	0.430153	0.510807	0.487612	0.470743	0.523458	0.476015	0.47619	1	0.490072	1	0.457389	1	1.04111	0.500133	1.07146	0.156029	1.02915	0.659852
D3ZQN7	Pf00038, Pf00053, Pf00055, Pf01442, Pf01540, Pf01576, Pf03938, Pf05262, Pf05557, Pf05698, Pf06008, Pf07111, Pf08317, Pf08647, Pf09731, Pf12128, Pf13476, Pf13949, Pf15346	298941	ENSRNOG00000005678.7	Lamb1	6	Laminin subunit beta 1 OS=Rattus norvegicus OX=10116 GN=Lamb1 PE=1 SV=3	0	84.343	10	18	21	18	1	1786	197.3	4.97	63.68	18	0	1.15086	1.31466	1.39655	1.91379	1.64799	1.46983	1.45833	1.43391	1.58333	1.6772	1	1.49186	1	1.28736	1	1.30283	0.0577598	1.15885	0.0756574	0.889492	0.247628
G3V936	Pf00285		ENSRNOG00000023520.5		7	Citrate synthase OS=Rattus norvegicus OX=10116 GN=Cs PE=1 SV=1	0	84.337	24	11	36	11	1	466	51.8	8.41	119.05	11	0	0.894778	0.784879	0.727981	0.742011	0.674981	0.769291	0.707716	0.749026	0.744349	0.728761	1	0.733697	1	0.802546	1	0.908061	0.260937	0.914212	0.245758	1.00677	0.880871
B2GVB7	Pf00326, Pf00561, Pf01738, Pf02230, Pf05448, Pf12695, Pf12697	24206		Apeh	8	N-acylaminoacyl-peptide hydrolase OS=Rattus norvegicus OX=10116 GN=Apeh PE=2 SV=1	0	84.32	23	12	15	12	1	732	81.3	5.73	58.96	12	0	0.869081	0.866295	0.905292	0.95636	0.909935	0.945218	0.948004	0.957289	0.927577	0.937171	1	0.94429	1	0.880223	1	1.0647	0.0388328	1.07278	0.0139051	1.0076	0.688692
D3ZGE6	Pf00018, Pf02218, Pf07653, Pf14604	60465	ENSRNOG00000050994.3; ENSRNOG00000047280.3	Cttn	1	Cortactin, isoform CRA_c OS=Rattus norvegicus OX=10116 GN=Cttn PE=1 SV=3	0	84.31	34	19	27	19	1	546	61	5.31	82.26	19	0	0.982924	1.12593	1.11099	1.07577	1.00107	1.01174	1.08004	1.11953	1.16329	1.02953	1	1.12095	1	1.07328	1	0.959231	0.439517	1.04441	0.40586	1.0888	0.052483
Q62733	Pf03020, Pf08198	25359	ENSRNOG00000008797.7	Tmpo	7	Lamina-associated polypeptide 2, isoform beta OS=Rattus norvegicus OX=10116 GN=Tmpo PE=1 SV=3	0	84.218	31	11	19	11	1	452	50.2	9.39	63.97	11	0	0.73053	0.739875	0.799844	0.684579	0.797508	0.724299	0.753115	0.806854	0.751558	0.735462	1	0.770509	1	0.75675	1	0.97187	0.619096	1.01818	0.652488	1.04765	0.405645
A0A0G2K9Q6	Pf00122, Pf00689, Pf00690, Pf00702, Pf08282, Pf12424, Pf12710, Pf13246		ENSRNOG00000061304.1		X	Calcium-transporting ATPase OS=Rattus norvegicus OX=10116 GN=Atp2b3 PE=1 SV=1	0	84.198	12	13	19	5	1	1258	138.5	5.94	73.32	13	0	0.712956	0.720714	0.777347	0.730799	0.725369	0.71218	0.790535	0.820791	0.766486	0.722783	1	0.792604	1	0.737005	1	0.980702	0.536004	1.07544	0.0962068	1.0966	0.0137818
Q3B7V5	Pf00025, Pf00071, Pf01926, Pf08477	305853	ENSRNOG00000012488.6	Rab2b	15	RAB2B, member RAS oncogene family OS=Rattus norvegicus OX=10116 GN=Rab2b PE=1 SV=1	0	84.068	46	8	17	1	1	215	24.1	6.79	60.9	8	0	2.14931	1.32497	1.08657	1.21581	1.0803	1.31619	1.05646	1.09661	1.22208	1.2041	1	1.12505	1	1.52028	1	0.792022	0.391117	0.740028	0.291818	0.934352	0.403076
A0A0G2K681	Pf01302, Pf01576, Pf05557, Pf05622, Pf05701, Pf07888, Pf10186, Pf12128		ENSRNOG00000001247.7		12	CAP-Gly domain-containing linker protein 1 OS=Rattus norvegicus OX=10116 GN=Clip1 PE=1 SV=1	0	84.005	13	19	26	14	1	1416	159.4	5.16	72.08	19	0	0.769658	0.856614	0.900093	0.956522	0.975023	1	0.929695	0.93987	0.923219	0.977182	1	0.930928	1	0.842121	1	1.16038	0.0286662	1.10546	0.0831438	0.952666	0.0266127
A0A0G2K5N6	Pf00038, Pf00069, Pf00130, Pf01576, Pf01636, Pf02185, Pf04111, Pf05557, Pf05622, Pf06160, Pf07714, Pf07888, Pf08912, Pf09726, Pf09731, Pf11559, Pf12128, Pf12718, Pf12795, Pf13094, Pf14531	25537	ENSRNOG00000004496.7	Rock2	6	Rho-associated protein kinase OS=Rattus norvegicus OX=10116 GN=Rock2 PE=1 SV=1	0	83.945	15	20	22	17	1	1388	160.5	5.99	60.17	20	3	1.1362	1.13737	1.22934	1.17462	1.18393	1.16182	1.17695	1.22119	1.22002	1.17346	1	1.20605	1	1.16764	1	1.00499	0.862435	1.0329	0.323088	1.02778	0.109766
Q68A21	Pf04845	498407		Purb	14	Transcriptional activator protein Pur-beta OS=Rattus norvegicus OX=10116 GN=Purb PE=1 SV=3	0	83.906	37	10	22	1	1	315	33.4	5.43	72.42	10	6	0.442532	0.465297	0.476402	0.609661	0.503609	0.523043	0.498057	0.528595	0.505275	0.545438	1	0.510642	1	0.46141	1	1.18211	0.0693187	1.1067	0.0222282	0.936206	0.362401
Q9JHZ4	Pf01576, Pf04111, Pf07888, Pf10186, Pf12128	116493	ENSRNOG00000009071.7	Gripap1	X	GRIP1-associated protein 1 OS=Rattus norvegicus OX=10116 GN=Gripap1 PE=1 SV=1	0	83.804	20	15	21	15	1	837	96	5.21	55.93	15	0	0.652254	0.814167	0.945722	0.965041	1.04232	0.853726	0.956762	1.04508	0.923643	0.953695	1	0.975161	1	0.804048	1	1.18612	0.212516	1.21281	0.137315	1.02251	0.760075
F1LWK7	Pf00412		ENSRNOG00000046333.2		1	Uncharacterized protein (Fragment) OS=Rattus norvegicus OX=10116 PE=1 SV=3	0	83.766	28	16	23	9	1	600	67	8.51	70.3	16	6	1.50407	1.36043	1.28184	1.44715	1.29539	1.49322	1.31165	1.4187	1.43902	1.41192	1	1.38979	1	1.38211	1	1.02157	0.752751	1.00556	0.924501	0.984325	0.772802
P19804	Pf00334	83782	ENSRNOG00000002671.3	Nme2	10	Nucleoside diphosphate kinase B OS=Rattus norvegicus OX=10116 GN=Nme2 PE=1 SV=1	0	83.731	56	9	42	3	1	152	17.3	7.44	138.32	9	0	1.44049	1.70479	1.75889	1.68161	1.56723	1.50077	1.59196	1.6306	1.57805	1.5832	1	1.60021	1	1.63472	1	0.968484	0.668439	0.978884	0.746404	1.01074	0.773059
Q38PG1		191572		Ahnak	1	AHNAK 1 (Fragment) OS=Rattus norvegicus OX=10116 PE=2 SV=1	0	83.725	25	13	35	3	1	543	58.7	5.45	110.04	13	0	1.83471	2.33678	2.53926	2.12397	2.28306	2.02893	2.2438	2.16736	2.10537	2.14532	1	2.17218	1	2.23691	1	0.959052	0.701253	0.971059	0.77655	1.01252	0.765835
D4A0A1	Pf04111, Pf10174, Pf10186, Pf11180, Pf11365	108349256	ENSRNOG00000012324.6	LOC100363248; Soga3	1	SOGA family member 3 OS=Rattus norvegicus OX=10116 GN=Soga3 PE=1 SV=1	0	83.676	19	16	20	15	1	944	103	6.11	65.03	16	1	1.10855	1.12125	1.19746	1.17783	1.19169	1.1455	1.16397	1.22633	1.21478	1.17167	1	1.20169	1	1.14242	1	1.02561	0.398138	1.05189	0.153684	1.02562	0.271193
Q63570	Pf00004, Pf00006, Pf00910, Pf01057, Pf01078, Pf05496, Pf07724, Pf07726, Pf07728, Pf13191	117262	ENSRNOG00000018994.5	Psmc4	1	26S proteasome regulatory subunit 6B OS=Rattus norvegicus OX=10116 GN=Psmc4 PE=1 SV=1	0	83.676	25	13	23	13	1	418	47.4	5.21	73.21	13	0	0.938272	0.875594	0.909782	0.99905	0.963913	0.953466	0.912631	0.955366	0.988604	0.972143	1	0.9522	1	0.907882	1	1.07078	0.0477097	1.04881	0.194815	0.979486	0.485099
F1LM47	Pf00549, Pf02222, Pf02786, Pf08442, Pf13535, Pf13549	361071	ENSRNOG00000017481.6	Sucla2	15	Succinate--CoA ligase [ADP-forming] subunit beta, mitochondrial OS=Rattus norvegicus OX=10116 GN=Sucla2 PE=1 SV=1	0	83.658	28	16	36	16	1	465	50.3	7.69	111.31	16	0	0.635246	0.64071	0.663934	0.713115	0.680328	0.680328	0.670082	0.659836	0.487022	0.691257	1	0.605647	1	0.64663	1	1.06901	0.0334963	0.93662	0.532299	0.876153	0.229232
G3V6C9	Pf00069, Pf00130, Pf00169, Pf00433, Pf00769, Pf00780, Pf01442, Pf01576, Pf02463, Pf02841, Pf04012, Pf04111, Pf04156, Pf04502, Pf04849, Pf05483, Pf05557, Pf05622, Pf05667, Pf05701, Pf05911, Pf06008, Pf06160, Pf06785, Pf07111, Pf07321, Pf07714, Pf07888, Pf07926, Pf08317, Pf08826, Pf09726, Pf09731, Pf09755, Pf10174, Pf10481, Pf10498, Pf12128, Pf12718, Pf12795, Pf13166, Pf13514, Pf13851, Pf13868, Pf1…	114116	ENSRNOG00000002841.7	Cdc42bpa	13	Non-specific serine/threonine protein kinase OS=Rattus norvegicus OX=10116 GN=Cdc42bpa PE=1 SV=1	0	83.446	11	18	20	13	1	1732	196.9	6.67	64.41	18	0	0.952649	1.05073	1.20519	1.10147	1.21421	1.08794	1.20857	1.26719	1.18489	1.13454	1	1.22022	1	1.06952	1	1.06079	0.480661	1.1409	0.123626	1.07552	0.14179
A0A0G2JVC8	Pf00432, Pf13243, Pf13249		ENSRNOG00000054549.1		20	Terpene cyclase/mutase family member OS=Rattus norvegicus OX=10116 GN=Lss PE=1 SV=1	0	83.333	21	15	18	15	1	733	83.2	6.67	57.44	15	0	1.7709	1.70124	1.60681	1.68421	1.49226	1.52167	1.59752	1.66409	1.43963	1.56605	1	1.56708	1	1.69298	1	0.925023	0.17157	0.925632	0.198591	1.00066	0.991343
B2GV06	Pf01144	690163	ENSRNOG00000043094.3	Oxct1	2	Succinyl-CoA:3-ketoacid coenzyme A transferase 1, mitochondrial OS=Rattus norvegicus OX=10116 GN=Oxct1 PE=1 SV=1	0	83.327	28	12	15	12	1	520	56.2	8.47	55.37	12	0	0.754944	0.673729	0.654661	0.726695	0.623588	0.670198	0.639831	0.67161	0.647599	0.673493	1	0.653013	1	0.694444	1	0.969831	0.650296	0.940339	0.267618	0.969591	0.548704
P04182	Pf00202	64313	ENSRNOG00000016807.5	Oat	1	Ornithine aminotransferase, mitochondrial OS=Rattus norvegicus OX=10116 GN=Oat PE=1 SV=1	0	83.306	26	10	18	10	1	439	48.3	6.99	66.87	10	0	0.962709	0.982336	1.02159	0.940137	0.991168	0.95682	0.986261	1.00098	0.971541	0.962709	1	0.986261	1	0.988878	1	0.973536	0.317243	0.997354	0.898606	1.02446	0.24411
P49242	Pf01015	29288	ENSRNOG00000011893.6	Rps3a	2	40S ribosomal protein S3a OS=Rattus norvegicus OX=10116 GN=Rps3a PE=1 SV=2	0	83.256	42	13	24	13	1	264	29.9	9.73	71.05	13	0	1.15587	1.21154	1.18927	0.883603	0.908907	0.857287	0.962551	0.994939	0.958502	0.883266	1	0.971997	1	1.18556	1	0.74502	0.000162376	0.819863	0.000424423	1.10046	0.00924509
D3ZZB0	Pf00501, Pf06464		ENSRNOG00000015288.7		17	Disco-interacting protein 2 homolog C OS=Rattus norvegicus OX=10116 GN=Dip2c PE=1 SV=2	0	83.225	11	17	22	10	1	1586	173.9	7.87	73.34	17	6	1.28717	1.26429	1.27319	1.25413	1.28463	1.34435	1.26938	1.36468	1.36595	1.29437	1	1.33333	1	1.27488	1	1.01528	0.515123	1.04585	0.148064	1.0301	0.40122
B5DFC4	Pf00069, Pf00130, Pf00168, Pf00433, Pf07714	24680		Prkca	10	Protein kinase C OS=Rattus norvegicus OX=10116 GN=Prkca PE=2 SV=1	0	83.19	26	17	33	13	1	672	76.7	7.05	85.79	17	4	0.552155	0.565896	0.587133	0.569019	0.570893	0.582761	0.602748	0.651468	0.564647	0.574224	1	0.606288	1	0.568395	1	1.01026	0.625599	1.06667	0.234685	1.05584	0.276878
P45953	Pf00441, Pf02770, Pf02771, Pf08028	25363		Acadvl	10	Very long-chain specific acyl-CoA dehydrogenase, mitochondrial OS=Rattus norvegicus OX=10116 GN=Acadvl PE=1 SV=1	0	83.178	23	15	18	15	1	655	70.7	8.9	59.14	15	0	1.36996	1.22833	1.20391	1.2674	1.18193	1.23077	1.24298	1.21368	1.27228	1.2267	1	1.24298	1	1.2674	1	0.967887	0.517289	0.980732	0.677074	1.01327	0.616019
Q5M9H4	Pf00287	24214	ENSRNOG00000011227.6	Atp1b2	10	Sodium/potassium-transporting ATPase subunit beta OS=Rattus norvegicus OX=10116 GN=Atp1b2 PE=1 SV=1	0	83.146	24	9	24	9	1	290	33.4	8.31	90.01	9	0	1.19543	0.936073	0.800913	0.843836	0.778995	0.959817	0.847489	0.902283	0.866667	0.860883	1	0.872146	1	0.977473	1	0.880723	0.411437	0.892245	0.418393	1.01308	0.848475
Q5M960	Pf00047, Pf07679, Pf13895, Pf13927	29561		Lsamp	11	Lsamp protein OS=Rattus norvegicus OX=10116 GN=Lsamp PE=2 SV=1	0	83.125	31	11	39	11	1	361	39.8	7.37	134.62	11	0	1.10616	1.08493	1.0276	1.09873	1	1.04777	1.0414	1.11783	1.08917	1.04883	1	1.0828	1	1.07289	1	0.977573	0.550103	1.00923	0.774768	1.03239	0.401012
Q5XIG8	Pf00400	297699	ENSRNOG00000007134.6	Strap	4	Serine-threonine kinase receptor-associated protein OS=Rattus norvegicus OX=10116 GN=Strap PE=1 SV=1	0	82.986	43	13	24	13	1	350	38.4	5.12	68.44	13	0	1.13793	1.07675	1.07119	1.2436	1.06229	1.12903	1.099	1.11235	1.19021	1.14498	1	1.13385	1	1.09529	1	1.04536	0.433314	1.03521	0.339434	0.990285	0.86217
O35244	Pf00578, Pf08534, Pf10417	94167	ENSRNOG00000002896.7	Prdx6	13	Peroxiredoxin-6 OS=Rattus norvegicus OX=10116 GN=Prdx6 PE=1 SV=3	0	82.907	55	11	27	11	1	224	24.8	5.94	92.45	11	0	1.52042	1.68986	1.5764	1.68533	1.76097	1.31921	1.7761	1.16339	1.63843	1.5885	1	1.52597	1	1.59556	1	0.995575	0.963557	0.956384	0.735575	0.960635	0.799452
F1LSS1	Pf02463, Pf05262, Pf05557, Pf06470, Pf09726, Pf09731, Pf10186, Pf12128, Pf13175, Pf13304, Pf13476, Pf13555, Pf13558		ENSRNOG00000003139.7		X	Structural maintenance of chromosomes protein OS=Rattus norvegicus OX=10116 GN=Smc1a PE=1 SV=3	0	82.605	16	22	26	22	1	1232	142.9	7.15	71.61	22	0	0.472503	0.492705	0.52413	0.501122	0.529742	0.499439	0.520202	0.556678	0.515152	0.510101	1	0.530677	1	0.496446	1	1.02751	0.489251	1.06895	0.160822	1.04034	0.27704
Q4V8I9	Pf01704	289827	ENSRNOG00000008079.7	Ugp2	14	UTP--glucose-1-phosphate uridylyltransferase OS=Rattus norvegicus OX=10116 GN=Ugp2 PE=1 SV=1	0	82.57	28	14	24	14	1	508	57	7.61	76.5	14	0	1.07375	1.07918	1.06941	1.10304	1.09328	1.11822	1.05423	1.141	1.11605	1.10484	1	1.10376	1	1.07411	1	1.02861	0.0168742	1.0276	0.316934	0.999018	0.969649
P38983	Pf00318	29236	ENSRNOG00000018645.5	Rpsa	8	40S ribosomal protein SA OS=Rattus norvegicus OX=10116 GN=Rpsa PE=1 SV=3	0	82.494	40	10	24	10	1	295	32.8	4.87	94.13	10	0	0.928105	0.845005	0.901961	1.03548	0.958917	0.895425	0.910364	0.89916	0.961718	0.963274	1	0.923747	1	0.89169	1	1.08028	0.205053	1.03595	0.362113	0.958966	0.427792
Q5BJT9	Pf00217, Pf02807	29593	ENSRNOG00000014573.6	Ckmt1b; Ckmt1	3	Creatine kinase U-type, mitochondrial OS=Rattus norvegicus OX=10116 GN=Ckmt1 PE=1 SV=1	0	82.406	30	11	32	11	1	418	46.9	8.32	107.12	11	0	0.40359	0.425641	0.465641	0.448205	0.5	0.470769	0.461538	0.511282	0.44	0.472991	1	0.47094	1	0.431624	1	1.09584	0.15383	1.09109	0.23081	0.995663	0.940656
A0A0G2K8P3	Pf00168, Pf00397, Pf00632	25489	ENSRNOG00000058898.1	Nedd4	8	E3 ubiquitin-protein ligase OS=Rattus norvegicus OX=10116 GN=Nedd4 PE=1 SV=1	0	82.235	21	16	22	16	1	889	102.7	5.24	68.87	16	0	0.982213	0.958498	1.00395	1.01383	0.953557	0.95751	0.982213	1.01877	1.01087	0.974967	1	1.00395	1	0.981555	1	0.993289	0.792947	1.02282	0.262631	1.02973	0.265548
D3Z9Z0	Pf00023, Pf00791, Pf12796, Pf13606, Pf13637, Pf13857	306570	ENSRNOG00000018241.6	Ank1	16	Ankyrin 1 OS=Rattus norvegicus OX=10116 GN=Ank1 PE=1 SV=1	0	82.221	9	12	20	10	1	1707	187	6.7	68.62	12	0	0.923383	0.933333	0.946269	1.08259	0.99403	1.02687	0.995025	1.02786	1.0199	1.03449	1	1.01426	1	0.934328	1	1.10721	0.019879	1.08555	0.00256029	0.980442	0.505253
G3V9Z3	Pf00070, Pf00890, Pf01266, Pf01494, Pf01593, Pf01946, Pf03486, Pf07992, Pf12831, Pf13450	29253	ENSRNOG00000002848.7	Maoa	X	Amine oxidase OS=Rattus norvegicus OX=10116 GN=Maoa PE=1 SV=1	0	82.186	24	13	24	10	1	526	59.5	7.93	88.75	13	0	1.54485	1.37071	1.28892	1.29288	1.23219	1.40106	1.31135	1.33905	1.41029	1.30871	1	1.35356	1	1.4015	1	0.933794	0.361717	0.965799	0.585916	1.03427	0.478995
A0A0G2JW90	Pf00676		ENSRNOG00000025383.6		X	Pyruvate dehydrogenase E1 component subunit alpha OS=Rattus norvegicus OX=10116 GN=Pdha1 PE=1 SV=1	0	82.169	41	15	34	15	1	390	43.2	8.19	101.82	15	0	0.839688	0.860485	0.865685	0.856153	0.819757	0.875217	0.84922	0.87435	0.825823	0.850376	1	0.849798	1	0.855286	1	0.994259	0.799625	0.993583	0.750433	0.999321	0.979823
P60123	Pf00004, Pf01078, Pf01695, Pf05496, Pf06068, Pf06414, Pf07726, Pf13191, Pf13238, Pf13245, Pf13481	65137	ENSRNOG00000013195.6	Ruvbl1	4	RuvB-like 1 OS=Rattus norvegicus OX=10116 GN=Ruvbl1 PE=1 SV=1	0	82.026	30	10	16	10	1	456	50.2	6.42	54.63	10	0	0.594554	0.668684	0.758699	0.760212	0.783661	0.706505	0.751891	0.788956	0.751135	0.750126	1	0.763994	1	0.673979	1	1.11298	0.221756	1.13356	0.140522	1.01849	0.622363
Q6P747	Pf00538	313647		Hp1bp3	5	Heterochromatin protein 1-binding protein 3 OS=Rattus norvegicus OX=10116 GN=Hp1bp3 PE=1 SV=1	0	81.955	26	15	27	15	1	553	60.8	9.67	85.57	15	0	0.889236	0.931357	0.953978	0.697348	0.682527	0.612324	0.649766	0.698128	0.685647	0.664067	1	0.677847	1	0.924857	1	0.718021	0.0012881	0.732921	0.000492539	1.02075	0.669454
Q5FVI6	Pf03223	299971	ENSRNOG00000004846.5	Atp6v1c1	7	V-type proton ATPase subunit C 1 OS=Rattus norvegicus OX=10116 GN=Atp6v1c1 PE=2 SV=1	0	81.667	39	17	29	17	1	382	43.9	7.46	90.95	17	0	0.852496	0.727685	0.716339	0.698941	0.664145	0.739032	0.702723	0.746596	0.716339	0.700706	1	0.721886	1	0.765507	1	0.915349	0.254014	0.943017	0.392039	1.03023	0.448331
A0A0G2K2B5	Pf05118, Pf05279, Pf13414, Pf13428, Pf13432, Pf14559	312981	ENSRNOG00000007445.8	Asph	5	Aspartate-beta-hydroxylase OS=Rattus norvegicus OX=10116 GN=Asph PE=1 SV=1	0	81.223	19	14	18	1	1	789	89.5	4.84	61.21	14	10	0.981019	0.978022	1.01798	0.937063	1.01199	1	1.00999	1.00799	1.04496	0.983017	1	1.02098	1	0.992341	1	0.990604	0.743188	1.02886	0.178699	1.03862	0.220258
G3V8A5	Pf03635	25479	ENSRNOG00000017612.5	Vps35	19	Vacuolar protein sorting-associated protein 35 OS=Rattus norvegicus OX=10116 GN=Vps35 PE=1 SV=1	0	81.172	21	16	20	16	1	796	91.7	5.44	64.54	16	0	1.23237	1.0861	1.04357	0.967842	0.98029	1.01141	1	1.02801	1.02178	0.986515	1	1.0166	1	1.12068	1	0.880284	0.0840033	0.907127	0.146144	1.03049	0.124094
A0A0G2K6X9	Pf00294	25368	ENSRNOG00000012325.5	Adk	15	Adenosine kinase OS=Rattus norvegicus OX=10116 GN=Adk PE=1 SV=1	0	81.149	33	11	21	11	1	403	44.1	6	76.03	11	0	1.03128	0.978809	1.0111	1.02422	0.971746	1.02624	1.00807	1.06155	0.978809	1.0074	1	1.01615	1	1.00706	1	1.00033	0.98926	1.00902	0.767045	1.00868	0.785725
F1M3H8	Pf00076, Pf13893, Pf14259		ENSRNOG00000039876.4		17	Hypothetical protein LOC681410 OS=Rattus norvegicus OX=10116 GN=LOC681410 PE=1 SV=3	0	81.087	42	9	21	8	1	301	30.1	9.32	69.66	9	0	0.205607	0.238157	0.25137	0.255237	0.259426	0.233323	0.259104	0.312601	0.207863	0.249329	1	0.259856	1	0.231711	1	1.07603	0.327966	1.12146	0.443751	1.04222	0.753533
Q925Q9	Pf00018, Pf07653, Pf14604, Pf14931	84357		Sh3kbp1	X	SH3 domain-containing kinase-binding protein 1 OS=Rattus norvegicus OX=10116 GN=Sh3kbp1 PE=1 SV=2	0	81.022	23	14	20	13	1	709	78	7.55	63.06	14	1	1.34177	1.64715	1.72943	1.67563	1.70728	1.63766	1.68829	1.7231	1.67405	1.67352	1	1.69515	1	1.57278	1	1.06405	0.447137	1.0778	0.361289	1.01292	0.433213
G3V8T5	Pf00004, Pf03796, Pf06068, Pf13481	292907	ENSRNOG00000020793.6	Ruvbl2	1	RuvB-like helicase OS=Rattus norvegicus OX=10116 GN=Ruvbl2 PE=1 SV=1	0	80.945	27	10	19	10	1	463	51.1	5.64	67.91	10	0	0.696232	0.703297	0.77394	0.793564	0.796703	0.748823	0.751962	0.792779	0.791994	0.779696	1	0.778912	1	0.72449	1	1.0762	0.131986	1.07512	0.126166	0.998993	0.971308
G3V8Q4	Pf03572, Pf11918	24711	ENSRNOG00000051911.1	Rbp3	16	Retinol binding protein 3, interstitial OS=Rattus norvegicus OX=10116 GN=Rbp3 PE=4 SV=1	0	80.804	13	15	21	15	1	1234	134.6	5.16	68.6	15	0	0.136401	0.155186	0.20746	0.181323	0.232507	0.162265	0.212633	0.28342	0.151103	0.192032	1	0.215718	1	0.166349	1	1.15439	0.43826	1.29678	0.322146	1.12335	0.615826
A0A0G2K7B3	Pf00076, Pf13893, Pf14259	100911576; 290046	ENSRNOG00000050800.2	LOC100911576; Hnrnpc	14; 15	Heterogeneous nuclear ribonucleoproteins C1/C2-like OS=Rattus norvegicus OX=10116 GN=LOC100911576 PE=1 SV=1	0	80.679	44	15	28	15	1	300	33	5.03	85.66	15	0	0.371879	0.384144	0.38721	0.428384	0.401664	0.393342	0.368375	0.390276	0.255366	0.407797	1	0.338006	1	0.381078	1	1.07011	0.0819339	0.886973	0.363719	0.828858	0.180831
F1M4A4	Pf00169, Pf00225, Pf00498, Pf12423, Pf12473	363288	ENSRNOG00000023993.7	Kif1a	9	Kinesin family member 1A OS=Rattus norvegicus OX=10116 GN=Kif1a PE=1 SV=3	0	80.674	11	16	19	14	1	1707	192.8	6.2	62.31	16	1	0.815188	0.84172	0.968893	0.896615	0.977127	0.904849	0.910339	0.946935	0.888381	0.926197	1	0.915218	1	0.875267	1	1.05819	0.398142	1.04564	0.472459	0.988146	0.739132
B5DFC8	Pf01399, Pf05470	293484	ENSRNOG00000018761.6	Eif3c	1	Eukaryotic translation initiation factor 3 subunit C OS=Rattus norvegicus OX=10116 GN=Eif3c PE=1 SV=1	0	80.654	15	14	18	14	1	911	105.4	5.78	57.22	14	0	0.839252	0.895327	0.951402	0.893458	0.942056	0.890654	0.954206	1.00841	0.971028	0.908723	1	0.977882	1	0.895327	1	1.01496	0.731665	1.09221	0.0842737	1.07611	0.0403415
Q9ESN0		63912	ENSRNOG00000002403.6	Fam129a	13	Protein Niban OS=Rattus norvegicus OX=10116 GN=Fam129a PE=1 SV=2	0	80.424	18	13	18	13	1	937	103.4	4.7	64.06	13	0	1.5567	1.56701	1.60383	1.34315	1.46097	1.39028	1.54786	1.58763	1.6701	1.39813	1	1.60187	1	1.57585	1	0.887227	0.00871571	1.01651	0.538578	1.14572	0.0148424
G3V7X5	Pf00050, Pf07648, Pf09289, Pf10591	25434	ENSRNOG00000015093.6	Sparcl1	14	SPARC-like 1 (Mast9, hevin), isoform CRA_a OS=Rattus norvegicus OX=10116 GN=Sparcl1 PE=1 SV=1	0	80.374	19	9	13	9	1	634	70.5	4.69	49.93	9	0	1.65097	1.71266	1.59578	1.73377	1.57143	1.78896	1.64935	1.66883	1.86201	1.69805	1	1.72673	1	1.65314	1	1.02717	0.574163	1.04452	0.386617	1.01689	0.775909
P14668	Pf00191	25673		Anxa5	2	Annexin A5 OS=Rattus norvegicus OX=10116 GN=Anxa5 PE=1 SV=3	0	80.356	43	16	39	15	1	319	35.7	5.05	116.72	16	0	2.2382	2.58202	2.63371	2.2764	2.37079	2.37079	2.53034	2.21348	2.25618	2.33933	1	2.33333	1	2.48464	1	0.941513	0.319815	0.939102	0.394995	0.997438	0.956871
Q5BMA6	Pf00595, Pf00621, Pf09128, Pf13180	367072		Arhgef12	8	Leukemia-associated Rho guanine nucleotide exchange factor OS=Rattus norvegicus OX=10116 GN=Arhgef12 PE=2 SV=1	0	80.264	11	13	17	13	1	1546	172.6	5.58	54.97	13	0	1.30899	1.36657	1.4382	1.47191	1.47472	1.44663	1.48315	1.49438	1.5618	1.46442	1	1.51311	1	1.37125	1	1.06794	0.072411	1.10345	0.0337946	1.03325	0.135913
A0A0G2K737	Pf00085, Pf06201, Pf13098	140922	ENSRNOG00000018818.6	Txnl1	18	Thioredoxin-like protein 1 OS=Rattus norvegicus OX=10116 GN=Txnl1 PE=1 SV=1	0	80.241	45	9	17	9	1	292	32.7	5.07	66.91	9	0	1.2859	1.26154	1.29615	1.44103	1.2359	1.29615	1.31026	1.31538	1.37821	1.32436	1	1.33462	1	1.2812	1	1.03369	0.522949	1.04169	0.0913034	1.00774	0.881677
A0A0G2KA95	Pf00041, Pf00047, Pf07679, Pf13882, Pf13895, Pf13927		ENSRNOG00000061230.1		X	Neural cell adhesion molecule L1 OS=Rattus norvegicus OX=10116 GN=L1cam PE=1 SV=1	0	80.164	13	10	15	10	1	1333	149	5.82	58.32	10	0	0.691499	0.792287	0.868536	1.01139	0.91674	0.935145	0.804557	0.865031	0.87993	0.954426	1	0.849839	1	0.784108	1	1.21721	0.0444691	1.08383	0.307182	0.890419	0.0475885
P24329	Pf00581	25274	ENSRNOG00000000186.7	Tst	7	Thiosulfate sulfurtransferase OS=Rattus norvegicus OX=10116 GN=Tst PE=1 SV=3	0	80.04	37	11	19	11	1	297	33.4	7.85	67.05	11	0	1.98776	1.88636	1.76049	1.73951	1.82168	1.93357	1.77098	1.75175	1.83042	1.83159	1	1.78438	1	1.87821	1	0.975178	0.618545	0.950047	0.250462	0.974228	0.48236
A0A0G2JTG7	Pf00076, Pf08080, Pf14259	140931	ENSRNOG00000003399.8	Hnrnph1; Hnrph1	10	Heterogeneous nuclear ribonucleoprotein H OS=Rattus norvegicus OX=10116 GN=Hnrnph1 PE=1 SV=1	0	80.012	23	9	22	1	1	449	49.2	6.3	72.54	9	0	0.256763	0.341243	0.449929	0.416706	0.495966	0.382534	0.459421	0.529188	0.414808	0.431735	1	0.467806	1	0.349312	1	1.23596	0.274978	1.33922	0.142686	1.08355	0.488131
Q3ZAV2	Pf00313	500538	ENSRNOG00000023786.6	Ybx1	5	Nuclease-sensitive element-binding protein 1 OS=Rattus norvegicus OX=10116 GN=Ybx1 PE=1 SV=1	0	79.983	35	8	15	4	1	326	36.2	9.88	59.32	8	2	0.73032	0.68979	0.749026	0.768511	0.777864	0.674981	0.771629	0.821512	0.809821	0.740452	1	0.800987	1	0.723045	1	1.02407	0.66427	1.1078	0.0278468	1.08175	0.169202
P62909	Pf00189, Pf07650	140654	ENSRNOG00000017418.5	Rps3	1	40S ribosomal protein S3 OS=Rattus norvegicus OX=10116 GN=Rps3 PE=1 SV=1	0	79.948	58	14	30	14	1	243	26.7	9.66	97.81	14	0	1.03864	0.934683	0.881325	0.895124	0.878565	0.921803	0.877645	0.870285	0.902484	0.898497	1	0.883471	1	0.951549	1	0.944248	0.329956	0.928456	0.222716	0.983276	0.398755
P07632	Pf00080	24786	ENSRNOG00000002115.6	Sod1	11	Superoxide dismutase [Cu-Zn] OS=Rattus norvegicus OX=10116 GN=Sod1 PE=1 SV=2	0	79.868	55	9	24	9	1	154	15.9	6.35	86.86	9	0	0.73263	0.89358	0.774846	1.15831	0.774846	0.921724	0.826737	0.927001	0.78628	0.951627	1	0.846673	1	0.800352	1	1.18901	0.281576	1.05788	0.508049	0.88971	0.42859
D3ZDI8	Pf00233, Pf01590, Pf13185, Pf13492	289878	ENSRNOG00000000065.5	Pde6b	14	Phosphodiesterase OS=Rattus norvegicus OX=10116 GN=Pde6b PE=3 SV=1	0	79.812	16	15	22	8	1	856	98.4	5.31	70.12	15	0	0.112757	0.120274	0.14371	0.124696	0.152554	0.12757	0.147911	0.207606	0.0736237	0.13494	1	0.143047	1	0.12558	1	1.07453	0.506744	1.13908	0.683864	1.06008	0.848356
D3ZQ59	Pf00675, Pf05193	25499	ENSRNOG00000007111.7	Nrd1; Nrdc	5	Nardilysin OS=Rattus norvegicus OX=10116 GN=Nrdc PE=1 SV=1	0	79.686	13	14	18	14	1	1229	140.6	4.91	58.83	14	0	0.99637	0.880218	0.862069	0.826679	0.882033	0.8902	0.889292	0.954628	0.892922	0.866304	1	0.912281	1	0.912886	1	0.948973	0.373711	0.999337	0.990369	1.05307	0.189411
G3V8D6	Pf00097, Pf00435, Pf00630, Pf00643, Pf01436, Pf04156, Pf08450, Pf11740, Pf12861, Pf13445, Pf13639, Pf13920, Pf13923, Pf14634, Pf15227	83616	ENSRNOG00000018356.6	Trim3	1	Tripartite motif protein 3, isoform CRA_a OS=Rattus norvegicus OX=10116 GN=Trim3 PE=1 SV=1	0	79.56	16	11	17	9	1	744	80.7	7.81	57.68	11	0	1.39254	1.28314	1.2471	1.27542	1.26512	1.38739	1.30759	1.33977	1.37194	1.30931	1	1.33977	1	1.30759	1	1.00131	0.978076	1.02461	0.535398	1.02326	0.520891
A0A0G2JSK5	Pf00362, Pf07965, Pf08725	24511	ENSRNOG00000010966.6	Itgb1	19	Integrin beta OS=Rattus norvegicus OX=10116 GN=Itgb1 PE=1 SV=1	0	79.555	17	13	19	13	1	798	88.3	6.01	67.43	13	0	1.507	1.52101	1.20168	1.56583	1.45098	1.57423	1.36555	1.41597	1.40196	1.53035	1	1.39449	1	1.4099	1	1.08543	0.340868	0.989073	0.89072	0.911226	0.0330123
G3V6G4	Pf00036, Pf13499, Pf13833	140936	ENSRNOG00000003633.4	Rcvrn	10	Recoverin OS=Rattus norvegicus OX=10116 GN=Rcvrn PE=4 SV=1	0	79.33	43	10	29	10	1	202	23.4	5.12	108.2	10	0	0.0577102	0.0536767	0.0603475	0.0541421	0.0608129	0.055228	0.0595718	0.117592	0.0322681	0.0567277	1	0.0698107	1	0.0572448	1	0.990967	0.864101	1.21951	0.64461	1.23063	0.631598
A0A0G2K3I9	Pf00102, Pf00782		ENSRNOG00000036798.4		10	Dual-specificity phosphatase 3 OS=Rattus norvegicus OX=10116 GN=Dusp3 PE=1 SV=1	0	79.169	43	7	14	7	1	211	23.1	5.85	56.24	7	0	2.00364	1.97818	1.99273	1.91091	1.88364	1.90182	1.86909	1.84	1.80364	1.89879	1	1.83758	1	1.99152	1	0.953439	0.00104439	0.922702	0.00162749	0.967763	0.0408587
F1M471		316021	ENSRNOG00000043006.3	Epm2aip1	8	EPM2A-interacting protein 1 OS=Rattus norvegicus OX=10116 GN=Epm2aip1 PE=1 SV=3	0	79.149	21	11	15	11	1	606	70.1	5.8	50.97	11	0	0.786838	0.668813	0.647353	0.635908	0.657368	0.695279	0.66309	0.719599	0.678827	0.662852	1	0.687172	1	0.701001	1	0.945578	0.45991	0.980272	0.781044	1.03669	0.371452
P20788	Pf00355, Pf02921, Pf09165	291103	ENSRNOG00000018281.6	Uqcrfs1	17	Cytochrome b-c1 complex subunit Rieske, mitochondrial OS=Rattus norvegicus OX=10116 GN=Uqcrfs1 PE=1 SV=2	0	79.084	34	11	26	11	1	274	29.4	8.87	81.18	11	0	0.61731	0.656652	0.669528	0.713162	0.689557	0.701001	0.707439	0.741774	0.656652	0.70124	1	0.701955	1	0.64783	1	1.08244	0.0355422	1.08355	0.138343	1.00102	0.979086
D4A978	Pf00168, Pf00169, Pf00387, Pf00388, Pf09279, Pf14788	287745	ENSRNOG00000003033.5	Plcd3	10	Phosphoinositide phospholipase C OS=Rattus norvegicus OX=10116 GN=Plcd3 PE=1 SV=1	0	79.045	24	16	18	16	1	788	89.4	6.93	56.61	16	0	0.938757	0.872029	0.904022	0.776965	0.908592	0.947898	0.906764	0.924132	0.962523	0.877818	1	0.93114	1	0.904936	1	0.970034	0.648757	1.02896	0.359687	1.06074	0.381306
A0A0G2K926	Pf00207, Pf01835, Pf07677, Pf07678, Pf07703, Pf10569, Pf11974, Pf13249	297568	ENSRNOG00000037188.5	A1i3; LOC297568	4	Murinoglobulin-1 OS=Rattus norvegicus OX=10116 GN=LOC297568 PE=1 SV=1	0	78.989	9	13	22	4	1	1477	163.6	6.01	67.99	13	7	0.913004	0.887363	0.89652	1.01007	0.932234	0.988095	0.882784	0.884615	0.762821	0.976801	1	0.843407	1	0.898962	1	1.08659	0.0330186	0.9382	0.246777	0.863437	0.0454783
A0A0G2K472	Pf05994, Pf07159	308666	ENSRNOG00000011945.7	Cyfip1	1	Cytoplasmic FMR1-interacting protein OS=Rattus norvegicus OX=10116 GN=Cyfip1 PE=1 SV=1	0	78.971	13	16	21	10	1	1251	144.8	6.95	63.71	16	4	1.49884	1.18677	1.05916	1.08701	1.05684	1.27494	1.10209	1.10789	1.22622	1.1396	1	1.1454	1	1.24826	1	0.912949	0.501754	0.917596	0.49367	1.00509	0.945213
A0A0G2K988	Pf02181, Pf06367, Pf06371		ENSRNOG00000053945.1		9	Dishevelled-associated activator of morphogenesis 2 OS=Rattus norvegicus OX=10116 GN=Daam2 PE=1 SV=1	0	78.841	12	12	16	10	1	1117	128	6.79	50.55	12	0	1.37139	1.31214	1.44509	1.23266	1.53035	1.67197	1.79191	1.6315	1.46532	1.47832	1	1.62958	1	1.3762	1	1.0742	0.491635	1.18411	0.0676044	1.10231	0.398424
A0A140TAH1	Pf00790, Pf01363, Pf12210		ENSRNOG00000036696.4		10	Hepatocyte growth factor-regulated tyrosine kinase substrate OS=Rattus norvegicus OX=10116 GN=Hgs PE=1 SV=1	0	78.786	19	21	31	21	1	914	101.1	7.03	90.84	21	0	1.1098	1.09365	1.13994	1.03983	1.08288	1.08396	1.04736	1.11302	1.05382	1.06889	1	1.0714	1	1.11446	1	0.959111	0.0836629	0.961365	0.15897	1.00235	0.92614
Q5PPN5	Pf05517	291966	ENSRNOG00000016890.7	Tppp3	19	Tubulin polymerization-promoting protein family member 3 OS=Rattus norvegicus OX=10116 GN=Tppp3 PE=2 SV=1	0	78.61	59	14	52	14	1	176	19	9.11	159.33	14	0	1.51493	1.98881	2.10634	2.14366	2.11381	1.89179	2.04104	1.94403	1.91045	2.04975	1	1.96517	1	1.87002	1	1.09611	0.414191	1.05088	0.634059	0.958738	0.393709
A0A0G2K9M4	Pf00400, Pf01363, Pf02138, Pf13385, Pf14844		ENSRNOG00000061121.2		14	WD repeat and FYVE domain-containing 3 OS=Rattus norvegicus OX=10116 GN=Wdfy3 PE=1 SV=1	0	78.592	5	16	20	16	1	3506	391.3	6.84	54.66	16	0	1.12746	1.14832	1.23986	1.11356	1.19003	1.11819	1.19699	1.25029	1.20162	1.14059	1	1.2163	1	1.17188	1	0.973303	0.502278	1.0379	0.312845	1.06637	0.0654527
A0A0G2K2I6	Pf00169, Pf06920, Pf11878, Pf14429		ENSRNOG00000011969.7		15	Dedicator of cytokinesis protein 9 OS=Rattus norvegicus OX=10116 GN=Dock9 PE=1 SV=1	0	78.535	8	16	19	14	1	2095	239.1	7.18	56.01	16	1	1.43525	1.36449	1.40053	1.32176	1.35648	1.35113	1.34713	1.3725	1.40053	1.34312	1	1.37339	1	1.40009	1	0.959313	0.0692699	0.980928	0.355751	1.02253	0.183181
G3V624	Pf00400, Pf08953, Pf08954	501841	ENSRNOG00000000697.4	Coro1c	12	Coronin OS=Rattus norvegicus OX=10116 GN=Coro1c PE=1 SV=1	0	78.458	23	13	24	12	1	474	53.1	7.08	69.23	13	0	1.08483	0.989022	0.984032	0.958084	0.931138	1.02196	0.979042	1.00998	1.02096	0.970393	1	1.00333	1	1.01929	1	0.952023	0.313374	0.984334	0.672912	1.03394	0.329799
D4A772	Pf00569, Pf02403, Pf03962, Pf04111, Pf05400, Pf09068, Pf09069, Pf11932		ENSRNOG00000016671.8		18	Dystrobrevin OS=Rattus norvegicus OX=10116 GN=Dtna PE=1 SV=3	0	78.397	19	10	16	7	1	626	70.9	8.54	51.78	10	3	1.40108	1.393	1.33782	1.32974	1.32032	1.45491	1.36608	1.36474	1.49125	1.36833	1	1.40736	1	1.3773	1	0.993485	0.859996	1.02182	0.552576	1.02852	0.552999
D3ZF26	Pf15327	295707	ENSRNOG00000009195.7	Tnks1bp1	3	Tankyrase 1-binding protein 1 OS=Rattus norvegicus OX=10116 GN=Tnks1bp1 PE=1 SV=1	0	78.346	11	13	13	13	1	1705	179.9	4.79	40.23	13	0	0.969112	1.19949	1.37194	1.3861	1.43115	1.39254	1.36422	1.40026	1.3565	1.40326	1	1.37366	1	1.18018	1	1.18902	0.130534	1.16394	0.174875	0.978906	0.203348
A0A0G2JT63	Pf05994		ENSRNOG00000006557.7		10	Cytoplasmic FMR1-interacting protein 2 OS=Rattus norvegicus OX=10116 GN=Cyfip2 PE=4 SV=1	0	78.343	15	15	22	9	1	967	112	7.43	70.4	15	0	0.944911	0.86648	0.908497	0.908497	0.932773	0.951447	0.930906	0.962652	0.931839	0.930906	1	0.941799	1	0.906629	1	1.02678	0.400797	1.03879	0.231388	1.0117	0.538851
Q68FS2	Pf01399	360915	ENSRNOG00000023650.5	Cops4	14	COP9 signalosome complex subunit 4 OS=Rattus norvegicus OX=10116 GN=Cops4 PE=1 SV=1	0	78.14	41	14	21	14	1	406	46.3	5.85	73.84	14	0	0.880153	0.888782	0.95302	1.01151	0.967402	0.942474	0.96069	0.996165	0.986577	0.973794	1	0.981144	1	0.907319	1	1.07327	0.0954718	1.08137	0.0433813	1.00755	0.763244
Q63092	Pf00069, Pf07714	79011		Camkv	8	CaM kinase-like vesicle-associated protein OS=Rattus norvegicus OX=10116 GN=Camkv PE=1 SV=1	0	78.089	35	10	16	10	1	504	54.1	5.54	64.73	10	0	0.514983	0.473918	0.501665	0.520533	0.467814	0.470033	0.507214	0.572697	0.521088	0.486127	1	0.533666	1	0.496855	1	0.978407	0.636948	1.07409	0.189388	1.09779	0.145294
A0A0G2K3Z9	Pf00578, Pf08534, Pf10417	100363379	ENSRNOG00000017695.3	Prdx1l1	2	Uncharacterized protein OS=Rattus norvegicus OX=10116 PE=4 SV=1	0	78.066	53	11	46	9	1	199	22.2	8.4	150.82	11	2	1.50074	1.67756	1.61367	1.53492	1.78306	1.38633	1.68499	1.29569	1.38187	1.5681	1	1.45419	1	1.59733	1	0.981705	0.828966	0.910388	0.328971	0.927353	0.528649
Q66H61	Pf00749, Pf03950, Pf04557, Pf04558	290868	ENSRNOG00000060912.1	Qars	8	Glutamine--tRNA ligase OS=Rattus norvegicus OX=10116 GN=Qars PE=1 SV=1	0	77.856	19	12	18	12	1	775	87.6	7.31	50.9	12	0	0.972689	0.938025	1.09349	1.03361	1.15336	0.983193	1.10609	1.14601	1.07773	1.05672	1	1.10994	1	1.0014	1	1.05524	0.467861	1.10839	0.100922	1.05036	0.381808
Q5HZV9	Pf12799, Pf13855, Pf14580	301618		Ppp1r7	9	Protein phosphatase 1 regulatory subunit 7 OS=Rattus norvegicus OX=10116 GN=Ppp1r7 PE=1 SV=1	0	77.841	46	16	19	16	1	360	41.3	4.92	67.05	16	0	1.30795	1.18543	1.11921	1.27815	1.07726	1.17108	1.12693	0.954746	0.816777	1.1755	1	0.966152	1	1.20419	1	0.976169	0.738409	0.802322	0.0867914	0.821909	0.121656
M0RC65	Pf00241	366624	ENSRNOG00000045892.1	Cfl2	6	Cofilin 2 OS=Rattus norvegicus OX=10116 GN=Cfl2 PE=1 SV=1	0	77.832	58	10	32	7	1	166	18.7	7.88	105.06	10	0	1.54045	1.65858	1.58252	1.84142	1.65696	1.79935	1.66828	1.64725	1.78641	1.76591	1	1.70065	1	1.59385	1	1.10795	0.0587478	1.06701	0.126202	0.963042	0.407862
P12007	Pf00441, Pf02770, Pf02771, Pf08028	24513	ENSRNOG00000009421.5	Ivd	3	Isovaleryl-CoA dehydrogenase, mitochondrial OS=Rattus norvegicus OX=10116 GN=Ivd PE=1 SV=2	0	77.486	24	10	22	10	1	424	46.4	7.9	70.14	10	0	0.772687	0.866079	0.911013	0.795595	0.913656	0.866079	0.90837	0.895154	0.881938	0.858443	1	0.895154	1	0.849927	1	1.01002	0.880685	1.05321	0.336515	1.04276	0.355054
P17425	Pf01154, Pf08540	29637	ENSRNOG00000016552.6	Hmgcs1	2	Hydroxymethylglutaryl-CoA synthase, cytoplasmic OS=Rattus norvegicus OX=10116 GN=Hmgcs1 PE=1 SV=1	0	77.459	27	12	25	11	1	520	57.4	5.88	78.51	12	0	2.33115	1.98689	1.87377	1.51311	1.58689	1.9082	1.41475	1.39016	1.38525	1.6694	1	1.39672	1	2.06393	1	0.808843	0.0978149	0.676728	0.00839741	0.836661	0.0884322
F1LS79	Pf00054, Pf02210		ENSRNOG00000017208.5		8	Chondroitin sulfate proteoglycan 4 OS=Rattus norvegicus OX=10116 GN=Cspg4 PE=4 SV=1	0	77.367	8	16	17	16	1	2326	251.9	5.48	54.95	16	0	1.2864	1.4608	1.6928	1.6352	1.9152	1.6512	1.8272	1.8208	1.7104	1.73387	1	1.78613	1	1.48	1	1.17153	0.162861	1.20685	0.0685397	1.03014	0.623369
Q5U2U8	Pf00397, Pf02179	293524	ENSRNOG00000020298.6	Bag3	1	Bcl2-associated athanogene 3 OS=Rattus norvegicus OX=10116 GN=Bag3 PE=1 SV=1	0	77.345	30	12	15	1	1	574	61.5	7.03	53.54	12	0	NA	NA	NA	NA	NA	NA	NA	NA	NA	NA	0	NA	0	NA	0	NA	NA	NA	NA	NA	NA
Q4QQV4	Pf00458, Pf00587, Pf03129, Pf13393	307492	ENSRNOG00000028105.5	Hars	18	Dead end homolog 1 (Zebrafish) OS=Rattus norvegicus OX=10116 GN=Hars PE=1 SV=1	0	77.318	23	13	22	13	1	508	57.3	6.11	73.52	13	0	0.907738	0.965278	1.03373	0.941468	1.02679	0.988095	1.01984	1.06944	0.96627	0.98545	1	1.01852	1	0.968915	1	1.01706	0.726058	1.05119	0.351227	1.03356	0.440733
G3V945	Pf00171	291133	ENSRNOG00000023538.6	Aldh5a1	17	Aldehyde dehydrogenase family 5, subfamily A1 OS=Rattus norvegicus OX=10116 GN=Aldh5a1 PE=1 SV=1	0	77.219	24	12	19	12	1	523	56.1	8.09	60.57	12	0	0.508795	0.579805	0.655375	0.622801	0.618241	0.569381	0.665798	0.704235	0.588925	0.603474	1	0.652986	1	0.581325	1	1.0381	0.652862	1.12327	0.256819	1.08204	0.262176
A0A0G2K4U6	Pf00035, Pf07528, Pf14709		ENSRNOG00000022741.6		8	Interleukin enhancer-binding factor 3 OS=Rattus norvegicus OX=10116 GN=Ilf3 PE=1 SV=1	0	76.983	13	11	17	9	1	915	98	8.78	58.29	11	2	0.414499	0.494189	0.582734	0.472607	0.54953	0.45047	0.505257	0.573326	0.490315	0.490869	1	0.522966	1	0.497141	1	0.987384	0.917844	1.05195	0.662534	1.06539	0.461175
A1A5L1	Pf03051	287552	ENSRNOG00000003563.6	Blmh	10	Bleomycin hydrolase OS=Rattus norvegicus OX=10116 GN=Blmh PE=1 SV=1	0	76.964	25	10	19	10	1	455	52.4	6.38	63.81	10	0	1.00792	0.911972	0.841549	0.822183	0.802817	0.856514	0.834507	0.895246	0.830106	0.827171	1	0.853286	1	0.920481	1	0.898629	0.139574	0.927	0.270529	1.03157	0.37587
A0A0G2JUX4	Pf00443, Pf13423	308896	ENSRNOG00000026754.6	Usp47	1	Ubiquitin-specific peptidase 47 OS=Rattus norvegicus OX=10116 GN=Usp47 PE=1 SV=1	0	76.962	12	14	16	13	1	1375	157.2	5.12	54.41	14	1	0.753211	0.795413	0.950459	0.893578	1.05688	0.895413	0.943119	0.991743	0.893578	0.948624	1	0.942813	1	0.833028	1	1.13877	0.225696	1.13179	0.173211	0.993875	0.928812
Q9WUH9	Pf00028, Pf00683, Pf06247, Pf07645, Pf12662, Pf12947, Pf14670	689008		Fbn2	18	Fibrillin-2 OS=Rattus norvegicus OX=10116 GN=Fbn2 PE=2 SV=1	0	76.933	6	15	20	1	1	2906	313.2	4.87	65.07	15	11	1.47849	1.64888	1.66093	2.24441	1.93632	1.87608	1.72978	1.76592	1.87091	2.01893	1	1.78887	1	1.5961	1	1.26492	0.0301156	1.12078	0.056539	0.886047	0.131617
Q6RUV5	Pf00025, Pf00071, Pf08477	363875	ENSRNOG00000001068.7	Rac1	12	Ras-related C3 botulinum toxin substrate 1 OS=Rattus norvegicus OX=10116 GN=Rac1 PE=1 SV=1	0	76.876	41	8	42	3	1	192	21.4	8.5	121.02	8	4	1.56371	1.47645	1.38781	1.39751	1.34488	1.43352	1.37535	1.45014	1.42105	1.39197	1	1.41551	1	1.47599	1	0.943072	0.213991	0.959024	0.335138	1.01692	0.523344
Q66HJ7	Pf00102, Pf14566	25167	ENSRNOG00000021223.7	Ptpra	3	Receptor-type tyrosine-protein phosphatase alpha OS=Rattus norvegicus OX=10116 GN=Ptpra PE=1 SV=1	0	76.8	19	12	15	12	1	796	90.1	6.73	51.95	12	0	1.20332	1.21228	1.27238	1.24936	1.36317	1.31714	1.36445	1.4156	1.38875	1.30989	1	1.3896	1	1.22933	1	1.06553	0.111191	1.13037	0.00363387	1.06085	0.0924797
Q9ES21	Pf02383	116482	ENSRNOG00000005149.6	Sacm1l	8	Phosphatidylinositide phosphatase SAC1 OS=Rattus norvegicus OX=10116 GN=Sacm1l PE=1 SV=1	0	76.754	25	13	20	13	1	587	67	7.28	71.78	13	0	1.20364	1.13197	1.16268	1.07964	1.15017	1.11149	1.17292	1.18544	1.17861	1.11377	1	1.17899	1	1.1661	1	0.955122	0.146531	1.01106	0.573709	1.05856	0.0345402
Q5EB77	Pf00025, Pf00071, Pf04670, Pf08477, Pf09439	307039	ENSRNOG00000018972.4	Rab18	17	Ras-related protein Rab-18 OS=Rattus norvegicus OX=10116 GN=Rab18 PE=2 SV=1	0	76.694	48	9	20	9	1	206	23	5.24	70.47	9	0	1.5	1.33794	1.23618	1.17337	1.1696	1.40829	1.22236	1.23744	1.27764	1.25042	1	1.24581	1	1.35804	1	0.920752	0.383873	0.91736	0.226375	0.996316	0.957192
B5DFC3	Pf00626, Pf04810, Pf04811, Pf04815, Pf08033	58817	ENSRNOG00000004657.6	Sec23a	6	Protein transport protein SEC23 OS=Rattus norvegicus OX=10116 GN=Sec23a PE=1 SV=1	0	76.691	20	13	17	12	1	765	86.1	7.08	59.32	13	0	0.633942	0.708524	0.784627	0.722222	0.778539	0.665906	0.773973	0.804414	0.738204	0.722222	1	0.772197	1	0.709031	1	1.0186	0.820034	1.08909	0.254529	1.0692	0.255897
P13264	Pf04960, Pf12796	24398		Gls	9	Glutaminase kidney isoform, mitochondrial OS=Rattus norvegicus OX=10116 GN=Gls PE=1 SV=2	0	76.568	23	12	18	2	1	674	74	7.87	68.92	12	9	0.51512	0.487487	0.449948	0.493222	0.425965	0.519291	0.438478	0.473931	0.410845	0.479493	1	0.441084	1	0.484185	1	0.990309	0.895713	0.910983	0.17619	0.919899	0.312484
P84076	Pf00036, Pf13202, Pf13405, Pf13499, Pf13833	29177	ENSRNOG00000006979.7	Hpca	5	Neuron-specific calcium-binding protein hippocalcin OS=Rattus norvegicus OX=10116 GN=Hpca PE=1 SV=2	0	76.36	58	12	23	4	1	193	22.4	4.97	68.45	12	8	1.71597	1.45419	1.29712	1.24084	1.14267	1.33639	1.24476	1.29188	1.36518	1.23997	1	1.30061	1	1.48909	1	0.832699	0.137314	0.873425	0.212202	1.04891	0.410099
A0A0G2KAN7	Pf04960		ENSRNOG00000056246.1		9	Glutaminase kidney isoform, mitochondrial OS=Rattus norvegicus OX=10116 GN=Gls PE=1 SV=1	0	76.235	22	11	15	1	1	602	65.8	8.12	53.13	11	0	NA	NA	NA	NA	NA	NA	NA	NA	NA	NA	0	NA	0	NA	0	NA	NA	NA	NA	NA	NA
B2RYG2	Pf00821	361042		Pck2	15	Pck2 protein (Fragment) OS=Rattus norvegicus OX=10116 GN=Pck2 PE=2 SV=1	0	76.061	26	14	16	14	1	663	73.2	8	55.95	14	0	0.973103	0.987512	1.00096	0.927954	0.974063	0.897214	0.958694	0.945245	0.941402	0.933077	1	0.948447	1	0.987192	1	0.945183	0.0848023	0.960753	0.0156612	1.01647	0.539531
F1LRI5	Pf12074, Pf13646	690632	ENSRNOG00000021871.6	Gcn1l1	12	GCN1 eIF2 alpha kinase activator-like 1 OS=Rattus norvegicus OX=10116 GN=Gcn1 PE=1 SV=3	0	75.919	6	17	19	17	1	2671	292.9	7.3	54.56	17	0	1.00998	1.05432	1.22616	1.0643	1.25166	1.04324	1.15521	1.18847	1.09424	1.11973	1	1.14597	1	1.09682	1	1.02089	0.818399	1.04481	0.529429	1.02343	0.733156
P62138	Pf00149	24668	ENSRNOG00000018708.6	Ppp1ca	1	Serine/threonine-protein phosphatase PP1-alpha catalytic subunit OS=Rattus norvegicus OX=10116 GN=Ppp1ca PE=1 SV=1	0	75.916	35	11	24	3	1	330	37.5	6.33	79.13	11	9	1.14735	1.07151	1.04334	1.0585	1.06392	1.14626	1.04875	1.10076	1.15385	1.08956	1	1.10112	1	1.0874	1	1.00199	0.961401	1.01262	0.767744	1.01061	0.794701
F1LZ43	Pf00501, Pf06464		ENSRNOG00000043212.3		20	Disco-interacting protein 2 homolog A OS=Rattus norvegicus OX=10116 GN=Dip2a PE=1 SV=3	0	75.892	10	14	15	8	1	1562	169.5	7.97	51.7	14	0	1.24654	1.36011	1.49584	1.38227	1.53324	1.36011	1.48476	1.55817	1.42798	1.42521	1	1.4903	1	1.3675	1	1.0422	0.557474	1.0898	0.205528	1.04568	0.380942
A0A0G2JYB1	Pf01115		ENSRNOG00000007330.7		5	F-actin-capping protein subunit beta OS=Rattus norvegicus OX=10116 GN=Capzb PE=1 SV=1	0	75.855	46	14	40	14	1	296	33.4	5.49	116.99	14	0	1.04236	1.04752	1.05372	1.08264	1.01343	1.03926	1.01343	1.01343	1.02376	1.04511	1	1.01687	1	1.04787	1	0.997371	0.899393	0.970424	0.00287001	0.972982	0.240156
Q9Z1N4	Pf00459	64473	ENSRNOG00000002378.7	Bpnt1	13	3'(2'),5'-bisphosphate nucleotidase 1 OS=Rattus norvegicus OX=10116 GN=Bpnt1 PE=1 SV=1	0	75.798	37	10	14	1	1	308	33.2	5.87	46.51	10	0	0.590502	0.825269	0.908602	0.931004	0.894265	0.800179	0.924731	1.0672	1.01971	0.875149	1	1.00388	1	0.774791	1	1.12953	0.384606	1.29568	0.092442	1.1471	0.087587
D3ZMX6	Pf00169, Pf00595, Pf13180	689421	ENSRNOG00000020344.6	Sntb2	19	Syntrophin, beta 2 OS=Rattus norvegicus OX=10116 GN=Sntb2 PE=1 SV=3	0	75.688	22	10	15	9	1	522	56.5	8.69	52.32	10	1	1.0639	1.08072	1.18386	1.0426	1.10987	1.14238	1.17265	1.17601	1.23991	1.09828	1	1.19619	1	1.10949	1	0.989896	0.825503	1.07814	0.11653	1.08915	0.0556532
P06238	Pf00207, Pf01835, Pf07677, Pf07678, Pf07703, Pf10569, Pf11974, Pf13249	24153; 100911545	ENSRNOG00000028896.4; ENSRNOG00000045772.2	A2m; LOC100911545	4	Alpha-2-macroglobulin OS=Rattus norvegicus OX=10116 GN=A2m PE=2 SV=2	0	75.661	11	14	18	13	1	1472	163.7	6.29	56.97	14	1	0.650984	0.687767	0.733961	1.00171	0.970915	0.818648	0.932421	0.907613	0.848589	0.930425	1	0.896208	1	0.690904	1	1.34668	0.0175942	1.29715	0.00402691	0.963224	0.609357
Q9ER24	Pf09759	170821	ENSRNOG00000014637.6	Atxn10	7	Ataxin-10 OS=Rattus norvegicus OX=10116 GN=Atxn10 PE=1 SV=1	0	75.625	27	13	18	13	1	475	53.7	5.15	52.65	13	0	1.35138	1.16705	1.07604	1.14401	1.09447	1.23157	1.12558	1.14862	1.18318	1.15668	1	1.15246	1	1.19816	1	0.965385	0.670098	0.961859	0.60999	0.996348	0.927203
B0BNK1	Pf00009, Pf00025, Pf00071, Pf04670, Pf08477	287709	ENSRNOG00000018568.6	Rab5c	10	RAB5C, member RAS oncogene family OS=Rattus norvegicus OX=10116 GN=Rab5c PE=1 SV=1	0	75.575	52	8	15	5	1	216	23.4	8.41	56.44	8	0	1.57741	1.14594	1.20812	1.29188	1.29315	1.25761	1.26523	1.32741	1.32107	1.28088	1	1.30457	1	1.31049	1	0.977405	0.837317	0.995481	0.967379	1.01849	0.359905
D4A9Q5	Pf00246, Pf13620, Pf13715	314855	ENSRNOG00000034134.3	Cpm	7	Carboxypeptidase M OS=Rattus norvegicus OX=10116 GN=Cpm PE=1 SV=1	0	75.548	30	11	17	11	1	443	50.3	7.97	63.27	11	0	2.28854	2.20356	2.06324	2.13636	2.12846	1.86561	2.02174	1.76877	2.28458	2.04348	1	2.02503	1	2.18511	1	0.935182	0.269497	0.926741	0.381019	0.990974	0.920434
P62982	Pf00240, Pf01599, Pf11976, Pf13019, Pf13881, Pf14560	100912032; 81777	ENSRNOG00000004426.3; ENSRNOG00000034246.2	LOC100912032; Rps27a; Rps27a-ps1	14; 5	Ubiquitin-40S ribosomal protein S27a OS=Rattus norvegicus OX=10116 GN=Rps27a PE=1 SV=2	0	75.547	51	7	153	2	1	156	17.9	9.64	400.67	7	5	0.752529	0.707393	0.702724	0.803113	0.713619	0.792996	0.82179	0.740856	0.747082	0.769909	1	0.769909	1	0.720882	1	1.06801	0.20533	1.06801	0.182877	1	1
Q68FX0	Pf00180	94173	ENSRNOG00000007316.6	Idh3B	3	Isocitrate dehydrogenase [NAD] subunit beta, mitochondrial OS=Rattus norvegicus OX=10116 GN=Idh3B PE=2 SV=1	0	75.44	28	11	26	10	1	385	42.3	8.75	73.53	11	1	0.707858	0.694426	0.673606	0.62458	0.585628	0.585628	0.611148	0.65413	0.57824	0.598612	1	0.614506	1	0.691963	1	0.865092	0.0046705	0.888062	0.0325706	1.02655	0.567174
Q68FU3	Pf01012	292845	ENSRNOG00000017851.5	Etfb	1	Electron transfer flavoprotein subunit beta OS=Rattus norvegicus OX=10116 GN=Etfb PE=1 SV=3	0	75.419	53	13	23	13	1	255	27.7	7.75	81.15	13	0	1.08045	1.08939	1.09721	1.16983	1.15196	1.18547	1.16313	1.09721	1.13855	1.16909	1	1.13296	1	1.08901	1	1.07353	0.00178219	1.04036	0.0910374	0.969098	0.168718
Q5FWY5	Pf00254	282827	ENSRNOG00000022289.6	Aip	1	AH receptor-interacting protein OS=Rattus norvegicus OX=10116 GN=Aip PE=1 SV=1	0	75.378	30	8	13	8	1	330	37.6	6.54	49.31	8	0	1.04	1.07778	1.12667	1.20556	1.12556	1.09889	1.11444	1.14778	1.17444	1.14333	1	1.14556	1	1.08148	1	1.05719	0.203218	1.05925	0.103606	1.00194	0.954307
P55053	Pf00061	140868	ENSRNOG00000049075.2	Fabp5	2	Fatty acid-binding protein 5 OS=Rattus norvegicus OX=10116 GN=Fabp5 PE=1 SV=3	0	75.373	54	8	27	8	1	135	15.1	7.18	112.12	8	0	0.967197	1.03678	1.02386	0.965209	0.941352	1.00596	0.985089	1.0666	0.94831	0.970842	1	1	1	1.00928	1	0.961917	0.248799	0.990808	0.831938	1.03003	0.503571
M0R5H1			ENSRNOG00000008666.8		17	Enhancer trap locus 4 OS=Rattus norvegicus OX=10116 GN=Etl4 PE=1 SV=2	0	75.333	9	16	17	16	1	1958	214.5	8	51.89	16	0	1.14195	1.30672	1.37389	1.29024	1.31559	1.30292	1.3346	1.29911	1.30925	1.30292	1	1.31432	1	1.27419	1	1.02255	0.699698	1.0315	0.595608	1.00875	0.424601
Q6QI09	Pf00231, Pf07524		ENSRNOG00000019223.8		17	LRRGT00199 OS=Rattus norvegicus OX=10116 GN=Taf3 PE=1 SV=1	0	75.297	17	10	24	10	1	607	67.7	7.83	78.69	10	0	0.842424	0.79697	0.775758	0.65303	0.746212	0.712879	0.676515	0.702273	0.669697	0.70404	1	0.682828	1	0.805051	1	0.874529	0.0397401	0.848181	0.00515912	0.969871	0.505165
M0RC17	Pf00041, Pf00047, Pf07679, Pf13882, Pf13895, Pf13927		ENSRNOG00000045771.3		4	Cell adhesion molecule L1-like OS=Rattus norvegicus OX=10116 GN=Chl1 PE=1 SV=2	0	75.291	13	15	23	15	1	1210	135.5	6.29	70.73	15	0	1.27548	1.33747	1.40083	1.58953	1.44353	1.45041	1.39256	1.42287	1.46143	1.49449	1	1.42562	1	1.33792	1	1.11702	0.0588103	1.06555	0.101014	0.953917	0.252638
A0A0G2K9J2	Pf03224, Pf11698	297797	ENSRNOG00000030862.5	Atp6v1h	5	V-type proton ATPase subunit H OS=Rattus norvegicus OX=10116 GN=Atp6v1h PE=1 SV=1	0	75.291	20	10	17	10	1	483	55.8	6.61	64.46	10	0	0.772821	0.67536	0.607412	0.620453	0.571723	0.625944	0.638984	0.676047	0.674674	0.60604	1	0.663235	1	0.685198	1	0.884474	0.195593	0.967947	0.680274	1.09438	0.0533149
A0A0G2K3Q5	Pf00041, Pf00047, Pf07679, Pf07686, Pf08205, Pf13882, Pf13895, Pf13927	497815	ENSRNOG00000004067.9	Nrcam	6	Neuronal cell adhesion molecule OS=Rattus norvegicus OX=10116 GN=Nrcam PE=1 SV=1	0	75.169	10	12	22	12	1	1308	144.2	5.96	81.57	12	0	1.03261	1.02283	1.03478	1.11739	1.1087	1.14891	1.07065	1.11087	1.22283	1.125	1	1.13478	1	1.03007	1	1.09216	0.00174268	1.10165	0.0836269	1.0087	0.845731
Q6P136	Pf00012	192235	ENSRNOG00000010944.6	Hyou1	8	Hyou1 protein OS=Rattus norvegicus OX=10116 GN=Hyou1 PE=1 SV=1	0	75.169	14	15	23	15	1	998	111.2	5.19	67.72	15	0	0.667394	0.69214	0.705968	0.743814	0.718341	0.735808	0.689229	0.712518	0.613537	0.732654	1	0.671761	1	0.688501	1	1.06413	0.0311914	0.975687	0.62789	0.916887	0.119295
O35112	Pf02124, Pf07679, Pf08205, Pf13895, Pf13927	79559	ENSRNOG00000001989.6	Alcam	11	CD166 antigen OS=Rattus norvegicus OX=10116 GN=Alcam PE=1 SV=1	0	75.098	26	11	17	11	1	583	65	6.04	51.05	11	0	1.26635	1.30916	1.22711	1.16052	1.15933	1.1962	1.29132	1.21284	1.06897	1.17202	1	1.19104	1	1.26754	1	0.92464	0.0229409	0.93965	0.331498	1.01623	0.788154
P02680	Pf00147, Pf05911, Pf08702	24367		Fgg	2	Fibrinogen gamma chain OS=Rattus norvegicus OX=10116 GN=Fgg PE=1 SV=3	0	75.007	21	10	17	10	1	445	50.6	5.96	57.73	10	0	1.47342	1.31013	1.16329	1.50633	1.17595	1.05949	1.16709	1.47089	1.33038	1.24726	1	1.32278	1	1.31561	1	0.948044	0.693058	1.00545	0.957132	1.06055	0.661585
C6JUQ2	Pf00169, Pf14593, Pf15409, Pf15413	361388		Gab1	19	GRB2-associated binding protein 1 long isoform OS=Rattus norvegicus OX=10116 GN=Gab1 PE=2 SV=1	0	74.983	17	10	13	10	1	721	79.7	5.54	45.56	10	0	1.58346	1.5975	1.66615	1.57098	1.63339	1.65679	1.57254	1.65367	1.66459	1.62038	1	1.63027	1	1.6157	1	1.0029	0.903293	1.00901	0.725647	1.0061	0.811137
M0R4H5	Pf00412, Pf00595	24915	ENSRNOG00000050794.1	Pdlim4; Ril	10	PDZ and LIM domain protein 4 OS=Rattus norvegicus OX=10116 GN=Pdlim4 PE=1 SV=1	0	74.859	42	12	15	12	1	330	35.5	8.09	49.76	12	0	1.56616	1.76717	1.72697	1.75377	1.79564	1.86432	1.69682	1.64992	1.93132	1.80458	1	1.75935	1	1.68677	1	1.06984	0.164587	1.04303	0.533034	0.974938	0.651576
P61589	Pf00025, Pf00071, Pf08477	117273	ENSRNOG00000050519.2	Rhoa	8	Transforming protein RhoA OS=Rattus norvegicus OX=10116 GN=Rhoa PE=1 SV=1	0	74.718	38	7	25	2	1	193	21.8	6.1	94.78	7	5	1.8125	1.65104	1.45052	1.17448	1.12109	1.21615	1.15104	1.21484	1.22917	1.17057	1	1.19835	1	1.63802	1	0.714626	0.0124651	0.731585	0.0149363	1.02373	0.489199
D3ZIM7	Pf14774		ENSRNOG00000046391.1	RGD1562713	6	Family with sequence similarity 177, member A1 OS=Rattus norvegicus OX=10116 GN=Fam177a1 PE=1 SV=1	0	74.702	44	7	13	7	1	208	23.6	4.55	48.48	7	0	2.03478	2.11957	2.12391	2.45435	2.22609	2.49565	2.31087	2.35435	2.61739	2.39203	1	2.42754	1	2.09275	1	1.14301	0.0279419	1.15997	0.0286734	1.01484	0.794066
B2RYG6	Pf02338, Pf10275	293705	ENSRNOG00000021175.5	Otub1	1	Ubiquitin thioesterase OTUB1 OS=Rattus norvegicus OX=10116 GN=Otub1 PE=1 SV=1	0	74.651	44	9	17	9	1	271	31.3	4.94	64.13	9	0	1.24181	1.13446	1.10508	1.09605	1.0904	1.14463	1.17288	1.17627	1.13785	1.11036	1	1.16234	1	1.16045	1	0.956832	0.327792	1.00162	0.967415	1.04681	0.0698397
P22062	Pf01135, Pf01209, Pf05175, Pf06325, Pf08241, Pf12847, Pf13489, Pf13659, Pf13847	25604		Pcmt1	1	Protein-L-isoaspartate(D-aspartate) O-methyltransferase OS=Rattus norvegicus OX=10116 GN=Pcmt1 PE=1 SV=2	0	74.471	44	10	17	10	1	227	24.6	7.68	61.08	10	0	1.13248	1.4943	1.57692	1.5698	1.46724	1.47721	1.48718	1.5114	1.52849	1.50475	1	1.50902	1	1.40123	1	1.07387	0.501662	1.07692	0.475424	1.00284	0.908142
A0A0G2K014	Pf00036, Pf00307, Pf13405, Pf13499, Pf13833	306071	ENSRNOG00000010319.6	Lcp1	15	Lymphocyte cytosolic protein 1 OS=Rattus norvegicus OX=10116 GN=Lcp1 PE=1 SV=1	0	74.332	24	14	22	11	1	645	71.9	5.34	66.26	14	0	1.55842	1.61305	1.66464	1.44006	1.74203	1.56904	1.47951	1.64492	1.46282	1.58371	1	1.52908	1	1.61204	1	0.982429	0.775178	0.948541	0.275391	0.965506	0.630423
Q6P3V9	Pf00573, Pf14374	64302	ENSRNOG00000009378.7	Rpl4	8	60S ribosomal protein L4 OS=Rattus norvegicus OX=10116 GN=Rpl4 PE=1 SV=1	0	74.276	30	11	18	11	1	421	47.3	11.02	70	11	0	1.34825	1.289	1.32164	1.00605	1.22007	1.09553	1.27449	1.32648	1.2104	1.10721	1	1.27046	1	1.31963	1	0.839035	0.0299532	0.962737	0.262	1.14743	0.0817115
Q5XI81	Pf00013, Pf05641, Pf12235, Pf13014	361927		Fxr1	2	Fragile X mental retardation syndrome-related protein 1 OS=Rattus norvegicus OX=10116 GN=Fxr1 PE=1 SV=1	0	74.183	27	12	13	10	1	568	63.9	6.39	49	12	2	0.894068	0.801695	0.810169	0.821186	0.801695	0.848305	0.786441	0.852542	0.858475	0.823729	1	0.832486	1	0.835311	1	0.986135	0.739039	0.996618	0.943485	1.01063	0.759818
D3Z8C9	Pf00233, Pf01590, Pf13185	307401	ENSRNOG00000017816.5	Pde6a	18	Phosphodiesterase OS=Rattus norvegicus OX=10116 GN=Pde6a PE=3 SV=1	0	74.13	15	16	24	9	1	860	99.7	5.59	64.82	16	6	0.109766	0.113163	0.132272	0.120382	0.136518	0.122293	0.133121	0.188323	0.0673036	0.126398	1	0.129582	1	0.118401	1	1.06754	0.407968	1.09444	0.769609	1.0252	0.932543
Q7M0E3	Pf00241	502674	ENSRNOG00000005924.6	Dstn	3	Destrin OS=Rattus norvegicus OX=10116 GN=Dstn PE=1 SV=3	0	74.097	43	9	27	8	1	165	18.5	8.03	85.87	9	0	1.48764	1.50549	1.39148	1.55632	1.51374	1.21566	1.49863	1.07967	1.48901	1.42857	1	1.35577	1	1.46154	1	0.977444	0.784731	0.927632	0.499286	0.949038	0.698405
P01830	Pf00047, Pf02899	24832	ENSRNOG00000006604.3	Thy1	8	Thy-1 membrane glycoprotein OS=Rattus norvegicus OX=10116 GN=Thy1 PE=1 SV=1	0	73.873	36	6	25	6	1	161	18.2	9.28	83.73	6	0	1.90586	1.69753	1.23148	1.68519	1.45062	1.8642	1.47531	1.53858	1.58488	1.66667	1	1.53292	1	1.61163	1	1.03415	0.824535	0.951165	0.716504	0.919753	0.341086
B1WBU9	Pf00343	24701		Pygm	1	Alpha-1,4 glucan phosphorylase OS=Rattus norvegicus OX=10116 GN=Pygm PE=2 SV=1	0	73.821	19	17	25	6	1	842	97.3	7.11	76.6	17	2	1.06134	0.997079	0.93184	0.97371	0.93184	1.01753	0.977605	0.994158	0.851996	0.974359	1	0.941253	1	0.996754	1	0.977532	0.6436	0.944318	0.395841	0.966023	0.553482
G3V8D5	Pf01182	290636	ENSRNOG00000018326.5	Pgls	16	6-phosphogluconolactonase OS=Rattus norvegicus OX=10116 GN=Pgls PE=1 SV=1	0	73.763	25	6	16	6	1	291	30.8	6.86	57.37	6	0	1.26521	1.20195	1.21411	1.3017	1.21411	1.34793	1.20925	1.21898	1.191	1.28792	1	1.20641	1	1.22709	1	1.04957	0.236929	0.983146	0.381362	0.936713	0.111804
O35828	Pf00400, Pf08953, Pf08954	192276		Coro7	10	Coronin-7 OS=Rattus norvegicus OX=10116 GN=Coro7 PE=1 SV=2	0	73.714	15	12	17	12	1	922	100.7	5.9	51.38	12	0	1.04914	1.07886	1.17371	1.24686	1.18286	1.11543	1.17714	1.21486	1.18971	1.18171	1	1.1939	1	1.10057	1	1.07373	0.20321	1.0848	0.0757397	1.01032	0.773188
P47853	Pf01462, Pf12799, Pf13855, Pf14580	25181	ENSRNOG00000055962.1	Bgn	X	Biglycan OS=Rattus norvegicus OX=10116 GN=Bgn PE=1 SV=1	0	73.708	24	9	25	8	1	369	41.7	7.52	84.07	9	0	1.92831	1.89338	1.93199	1.84375	1.90809	2.04044	1.89154	1.93566	2.00735	1.93076	1	1.94485	1	1.91789	1	1.00671	0.838546	1.01406	0.494619	1.0073	0.843716
P16975	Pf00050, Pf07648, Pf09289, Pf10591	24791	ENSRNOG00000012840.7	Sparc	10	SPARC OS=Rattus norvegicus OX=10116 GN=Sparc PE=1 SV=4	0	73.642	31	10	23	10	1	301	34.3	4.89	81.49	10	0	1.31784	1.56672	1.57871	1.55472	1.66717	1.65517	1.57421	1.48576	1.5937	1.62569	1	1.55122	1	1.48776	1	1.09271	0.208984	1.04266	0.525158	0.954196	0.20118
A0A0G2K151	Pf01442, Pf10186, Pf10498		ENSRNOG00000018454.7		1	Apolipoprotein E OS=Rattus norvegicus OX=10116 GN=Apoe PE=1 SV=1	0	73.634	28	14	21	14	1	359	41.2	5.83	57.82	14	0	1.18027	1.19976	1.25091	1.22655	1.26918	1.25944	1.23995	1.27771	1.27527	1.25173	1	1.26431	1	1.21031	1	1.03422	0.168919	1.04462	0.090793	1.01006	0.517488
A0A0G2K502	Pf00390, Pf03949	307270	ENSRNOG00000015582.6	Me2	18	Malic enzyme OS=Rattus norvegicus OX=10116 GN=Me2 PE=1 SV=1	0	73.439	23	11	20	11	1	591	66.3	7.91	69.42	11	0	0.982569	0.941284	0.922936	0.878899	0.877064	0.848624	0.895413	0.914679	0.913761	0.868196	1	0.907951	1	0.94893	1	0.914921	0.0161055	0.956816	0.0937571	1.04579	0.0268707
M0R9Q1	Pf00076, Pf13893, Pf14259	170900	ENSRNOG00000045568.3	LOC100911677; Rbm14	1	RCG48334, isoform CRA_e OS=Rattus norvegicus OX=10116 GN=Rbm14 PE=1 SV=1	0	73.402	21	13	19	13	1	669	69.5	9.67	57.33	13	0	0.434957	0.492837	0.553009	0.519771	0.563324	0.489971	0.54212	0.589112	0.546132	0.524355	1	0.559121	1	0.493601	1	1.06231	0.486778	1.13274	0.153421	1.0663	0.253275
Q4FZT0	Pf01145	298203	ENSRNOG00000009535.6	Stoml2	5	Stomatin-like protein 2, mitochondrial OS=Rattus norvegicus OX=10116 GN=Stoml2 PE=1 SV=1	0	73.288	27	8	16	8	1	353	38.4	8.63	56.01	8	0	0.808864	0.819945	0.874423	0.996307	0.937211	0.940905	0.943675	0.935365	0.975993	0.958141	1	0.951677	1	0.834411	1	1.14828	0.0113136	1.14054	0.0078299	0.993254	0.790678
P29266	Pf02254, Pf02826, Pf03446, Pf03807, Pf14833	63938	ENSRNOG00000008063.6	Hibadh	4	3-hydroxyisobutyrate dehydrogenase, mitochondrial OS=Rattus norvegicus OX=10116 GN=Hibadh PE=1 SV=3	0	73.268	22	6	15	6	1	335	35.3	8.47	63.68	6	0	0.722922	0.785894	0.765743	0.869018	0.811923	0.890848	0.84131	0.848027	0.860621	0.857263	1	0.849986	1	0.758186	1	1.13068	0.0297789	1.12108	0.00910847	0.991512	0.778637
M0RC99	Pf00025, Pf00071, Pf04670, Pf08477	100361891; 64633		LOC100361891; Rab5al1; Rab5a	14; 9	Ras-related protein Rab-5A OS=Rattus norvegicus OX=10116 GN=Rab5a PE=2 SV=1	0	73.25	45	8	20	4	1	215	23.6	8.15	69.67	8	0	1.61688	1.28701	1.24935	1.27143	1.23506	1.33766	1.33117	1.32727	1.32987	1.28139	1	1.32944	1	1.38442	1	0.925578	0.440876	0.960288	0.662231	1.0375	0.185106
Q5BJU0	Pf00071, Pf08477	365355	ENSRNOG00000012258.6	Rras2	1	RAS-related 2 OS=Rattus norvegicus OX=10116 GN=Rras2 PE=1 SV=1	0	73.012	48	9	23	7	1	204	23.4	6.01	79.52	9	2	1.77108	1.71084	1.75559	2.09294	1.71601	1.75559	1.81239	1.7883	1.80723	1.85485	1	1.80264	1	1.74584	1	1.06244	0.418413	1.03253	0.0434912	0.971853	0.685515
Q6P2A5	Pf00406, Pf05191, Pf13207, Pf13238, Pf13671	26956	ENSRNOG00000052506.1	Ak3	1	GTP:AMP phosphotransferase AK3, mitochondrial OS=Rattus norvegicus OX=10116 GN=Ak3 PE=1 SV=1	0	72.916	43	9	19	9	1	227	25.5	8.85	60.47	9	0	1.66272	1.56361	1.52663	1.47781	1.51627	1.54734	1.50592	1.44379	1.54882	1.51381	1	1.49951	1	1.58432	1	0.955493	0.194817	0.946467	0.170308	0.990554	0.715365
B0BN85	Pf00515, Pf04969, Pf05002, Pf13414, Pf13428, Pf13431, Pf13432, Pf14559	290408	ENSRNOG00000012594.7	Sugt1	15	Protein SGT1 homolog OS=Rattus norvegicus OX=10116 GN=Sugt1 PE=2 SV=1	0	72.906	41	13	19	13	1	336	38.1	5.29	57.6	13	0	0.876471	0.90098	0.941176	1.07647	0.988235	1.04412	0.978431	1.0049	0.992157	1.03627	1	0.99183	1	0.906209	1	1.14353	0.0151893	1.09448	0.0136163	0.957111	0.173597
A0A0G2JWK2	Pf01429	29386	ENSRNOG00000056659.1	Mecp2	X	Methyl-CpG-binding protein 2 OS=Rattus norvegicus OX=10116 GN=Mecp2 PE=1 SV=1	0	72.849	22	9	14	9	1	492	53	9.96	49.95	9	0	0.368837	0.412558	0.428372	0.375814	0.375349	0.403721	0.413488	0.473953	0.4	0.384961	1	0.429147	1	0.403256	1	0.954633	0.414736	1.06421	0.420656	1.11478	0.146864
G3V964	Pf00047, Pf07679, Pf13895, Pf13927		ENSRNOG00000023720.4		8	Neurotrimin OS=Rattus norvegicus OX=10116 GN=Ntm PE=4 SV=2	0	72.819	28	8	16	7	1	339	37.6	7.33	58.55	8	1	0.741523	0.602047	0.550864	0.59501	0.527191	0.619322	0.539347	0.62444	0.598848	0.580508	1	0.587545	1	0.631478	1	0.919284	0.46577	0.930429	0.519588	1.01212	0.859727
Q6P9V1	Pf00335	25621	ENSRNOG00000020451.7	Cd81	1	Tetraspanin OS=Rattus norvegicus OX=10116 GN=Cd81 PE=1 SV=1	0	72.809	31	5	27	5	1	236	25.9	5.52	144.97	5	0	4.03704	2.50694	1.96296	2.41204	2.16667	2.41204	2.08102	2.14583	2.42361	2.33025	1	2.21682	1	2.83565	1	0.821769	0.464898	0.781769	0.381385	0.951325	0.442302
Q5U2P5		300666	ENSRNOG00000009719.7	C2cd2l	8	C2CD2-like OS=Rattus norvegicus OX=10116 GN=C2cd2l PE=1 SV=1	0	72.735	23	10	15	10	1	706	76	7.46	57.84	10	0	0.297417	0.297417	0.297786	0.295941	0.283026	0.299262	0.295572	0.343173	0.279705	0.292743	1	0.30615	1	0.29754	1	0.983878	0.387698	1.02894	0.675033	1.0458	0.53355
B1H270	Pf00549, Pf01071, Pf08442, Pf13549	362404		Suclg2	4	Succinate--CoA ligase [GDP-forming] subunit beta, mitochondrial OS=Rattus norvegicus OX=10116 GN=Suclg2 PE=2 SV=1	0	72.598	37	15	20	15	1	434	47	7.72	62.38	15	0	1.51473	1.5938	1.60155	1.73953	1.6124	1.59845	1.61395	1.53643	1.69302	1.65013	1	1.61447	1	1.57003	1	1.05102	0.203588	1.02831	0.449185	0.97839	0.605496
P04762	Pf00199, Pf06628	24248	ENSRNOG00000008364.6	Cat	3	Catalase OS=Rattus norvegicus OX=10116 GN=Cat PE=1 SV=3	0	72.569	31	15	22	15	1	527	59.7	7.5	57.52	15	0	1.57047	1.3906	1.32617	1.47114	1.25638	1.33423	1.3302	1.35973	1.38658	1.35391	1	1.35884	1	1.42908	1	0.947401	0.478902	0.950845	0.401357	1.00364	0.943149
P56571	Pf01965	294326	ENSRNOG00000001211.4	RGD1303003	20	ES1 protein homolog, mitochondrial OS=Rattus norvegicus OX=10116 PE=1 SV=2	0	72.56	35	9	20	9	1	266	28.2	8.92	76.22	9	0	0.786538	0.911538	0.974038	1.02404	0.976923	0.969231	0.985577	1.00673	0.980769	0.990064	1	0.991026	1	0.890705	1	1.11155	0.160292	1.11263	0.146019	1.00097	0.961858
A0MZ67		292139		RGD1311558; Shtn1	1	Shootin-1 OS=Rattus norvegicus OX=10116 GN=Shtn1 PE=1 SV=1	0	72.535	24	16	21	16	1	633	71.4	5.44	61.39	16	0	0.981609	1.11954	1.18736	1.20575	1.15977	1.19195	1.20345	1.22529	1.21954	1.18582	1	1.21609	1	1.09617	1	1.08179	0.22198	1.1094	0.120213	1.02553	0.11567
Q99MZ8	Pf00018, Pf00412, Pf00880, Pf07653, Pf14604	29278	ENSRNOG00000004132.7	Lasp1	10	LIM and SH3 domain protein 1 OS=Rattus norvegicus OX=10116 GN=Lasp1 PE=1 SV=1	0	72.529	38	13	21	13	1	263	30	7.05	71.83	13	0	0.928945	1.1442	1.1233	1.02508	1.01149	1.05956	0.980146	1.07837	1.09927	1.03204	1	1.05259	1	1.06548	1	0.968617	0.657861	0.987905	0.876396	1.01991	0.629605
Q5BJT7	Pf09762	304743	ENSRNOG00000002514.7	Ccdc93	13	Coiled-coil domain-containing protein 93 OS=Rattus norvegicus OX=10116 GN=Ccdc93 PE=1 SV=1	0	72.231	22	13	13	13	1	629	72.6	7.61	45.99	13	0	1.28626	1.25931	1.34146	1.26316	1.37612	1.30937	1.34018	1.34788	1.31451	1.31622	1	1.33419	1	1.29568	1	1.01585	0.64066	1.02972	0.215535	1.01365	0.628064
P35559	Pf00675, Pf05193	25700	ENSRNOG00000016833.7	Ide	1	Insulin-degrading enzyme OS=Rattus norvegicus OX=10116 GN=Ide PE=1 SV=1	0	72.134	16	16	19	16	1	1019	117.6	6.61	52.17	16	0	0.951318	1.00609	1.09432	0.977688	1.05984	0.965517	1.00304	1.09736	0.98783	1.00101	1	1.02941	1	1.01724	1	0.984048	0.766768	1.01196	0.832532	1.02837	0.564645
P32089	Pf00153	29743	ENSRNOG00000038001.3	Slc25a1	11	Tricarboxylate transport protein, mitochondrial OS=Rattus norvegicus OX=10116 GN=Slc25a1 PE=1 SV=1	0	72.068	31	10	18	10	1	311	33.8	9.86	63.79	10	0	1.60673	1.64912	1.6462	1.3962	1.43713	1.34649	1.50146	1.53801	1.49708	1.39327	1	1.51218	1	1.63402	1	0.852669	0.00123671	0.92544	0.00295084	1.08534	0.0152718
D3ZUC9	Pf00069, Pf07714, Pf12202	316064	ENSRNOG00000013136.6	Oxsr1	8	Oxidative-stress responsive 1 (Predicted) OS=Rattus norvegicus OX=10116 GN=Oxsr1 PE=1 SV=1	0	72.039	21	10	14	9	1	527	58.2	6.57	45.67	10	1	1.23762	1.24505	1.26485	1.23762	1.22525	1.28465	1.26114	1.28465	1.33416	1.24917	1	1.29332	1	1.24917	1	1	1	1.03534	0.127419	1.03534	0.191509
P62193	Pf00004, Pf00910, Pf01078, Pf05496, Pf05673, Pf05729, Pf07724, Pf07726, Pf07728, Pf13191, Pf13401	117263	ENSRNOG00000003951.6	Psmc1	6	26S proteasome regulatory subunit 4 OS=Rattus norvegicus OX=10116 GN=Psmc1 PE=1 SV=1	0	72.025	28	11	19	10	1	440	49.2	6.21	62.48	11	0	0.90246	0.867311	0.836555	0.856766	0.843585	0.884007	0.832162	0.891037	0.872583	0.861453	1	0.865261	1	0.868776	1	0.991571	0.760671	0.995954	0.898148	1.00442	0.865367
F1LTF8	Pf00053, Pf00054, Pf01496, Pf01576, Pf02210, Pf03302, Pf04849, Pf05483, Pf05622, Pf06008, Pf06009, Pf06160, Pf08429, Pf12128, Pf13385, Pf13514, Pf13949		ENSRNOG00000000599.7		20	Laminin subunit alpha 4 OS=Rattus norvegicus OX=10116 GN=Lama4 PE=1 SV=3	0	71.999	8	12	14	12	1	1773	196.8	6.33	46.85	12	0	1.06722	1.12382	1.14858	1.42335	1.20165	1.21816	1.16038	1.19104	1.25825	1.28105	1	1.20322	1	1.11321	1	1.15078	0.0896003	1.08086	0.0749479	0.939245	0.368977
Q9QYU4	Pf01488, Pf02423, Pf03446	117024		Crym	1	Ketimine reductase mu-crystallin OS=Rattus norvegicus OX=10116 GN=Crym PE=1 SV=1	0	71.997	22	8	19	8	1	313	33.5	5.53	68.11	8	0	0.207101	0.206509	0.229586	0.217751	0.226923	0.21568	0.22071	0.278994	0.15503	0.220118	1	0.218245	1	0.214398	1	1.02668	0.530698	1.01794	0.921374	0.991487	0.960956
P97526	Pf00616, Pf13716	24592		Nf1	10	Neurofibromin OS=Rattus norvegicus OX=10116 GN=Nf1 PE=1 SV=1	0	71.931	6	17	19	17	1	2820	316.9	7.3	52.37	17	0	1.20181	1.13379	1.15079	1.09524	1.13379	1.13946	1.16327	1.16667	1.15306	1.12283	1	1.161	1	1.16213	1	0.966179	0.186945	0.999024	0.959231	1.034	0.0578171
A0A0G2K0P8	Pf04515	85254	ENSRNOG00000055089.1	Slc44a1	5	CDW92 antigen, isoform CRA_b OS=Rattus norvegicus OX=10116 GN=Slc44a1 PE=1 SV=1	0	71.598	18	11	21	11	1	656	73	8.6	71.23	11	0	2.84598	2.41518	2.01786	2.20536	2.01116	2.58929	2.29018	2.36384	2.58259	2.2686	1	2.4122	1	2.42634	1	0.934989	0.619254	0.994174	0.958404	1.0633	0.494419
B2RYI8	Pf01583, Pf01747, Pf02223, Pf08433, Pf13207, Pf13238, Pf13671, Pf14306	295443		Papss1	2	Papss1 protein OS=Rattus norvegicus OX=10116 GN=Papss1 PE=2 SV=1	0	71.577	17	9	15	9	1	624	70.7	6.83	50.49	9	0	1.97901	2.0916	2.12595	1.8645	2.06679	1.8416	2.08969	2.02863	1.99809	1.9243	1	2.0388	1	2.06552	1	0.931629	0.168798	0.987065	0.633904	1.0595	0.208563
P62243	Pf01201	65136	ENSRNOG00000054626.1	Rps8	5	40S ribosomal protein S8 OS=Rattus norvegicus OX=10116 GN=Rps8 PE=1 SV=2	0	71.522	46	8	15	8	1	208	24.2	10.32	52.05	8	0	1.34255	1.32692	1.34495	1.14183	1.14904	1.15024	1.19712	1.18269	1.18149	1.14704	1	1.1871	1	1.33814	1	0.857186	6.73962e-06	0.887126	3.70227e-05	1.03493	0.00211065
P08461	Pf00198, Pf00364, Pf02817	81654	ENSRNOG00000009994.5	Dlat	8	Dihydrolipoyllysine-residue acetyltransferase component of pyruvate dehydrogenase complex, mitochondrial OS=Rattus norvegicus OX=10116 GN=Dlat PE=1 SV=3	0	71.426	21	12	22	12	1	632	67.1	8.53	69.91	12	0	0.78257	0.814016	0.845463	0.948787	0.892183	0.938005	0.902066	0.918239	0.945193	0.926325	1	0.921833	1	0.814016	1	1.13797	0.0110585	1.13245	0.00815247	0.99515	0.844214
P20059	Pf00045	58917	ENSRNOG00000018257.5	Hpx	1	Hemopexin OS=Rattus norvegicus OX=10116 GN=Hpx PE=1 SV=3	0	71.42	29	12	18	12	1	460	51.3	7.65	59.23	12	0	0.795503	0.784797	0.842612	1.27088	1.20771	1.02034	1.82655	0.873662	1.08458	1.16631	1	1.2616	1	0.807637	1	1.4441	0.00973173	1.56209	0.191946	1.0817	0.765603
G3V8G2	Pf10508	296651	ENSRNOG00000018809.7	Psmd5	3	Proteasome (Prosome, macropain) 26S subunit, non-ATPase, 5 (Predicted), isoform CRA_a OS=Rattus norvegicus OX=10116 GN=Psmd5 PE=1 SV=1	0	71.404	24	11	18	11	1	504	55.8	5.27	65.65	11	0	0.853211	0.981651	1.17431	0.969419	1.08359	0.949032	1.07034	1.10092	1.01019	1.00068	1	1.06048	1	1.00306	1	0.997629	0.98256	1.05725	0.58584	1.05976	0.294638
B1WC11	Pf00501, Pf13193	311569		Acss2	3	Acyl-CoA synthetase short-chain family member 2 OS=Rattus norvegicus OX=10116 GN=Acss2 PE=2 SV=1	0	71.392	20	14	23	14	1	701	78.9	6.64	68.53	14	0	1.5	1.28452	1.23571	1.11429	1.19405	1.19286	1.12619	1.14643	1.1119	1.16706	1	1.12817	1	1.34008	1	0.870891	0.112652	0.841871	0.060666	0.966678	0.240357
Q5XI22	Pf00108, Pf00109, Pf02803, Pf08541	308100		Acat2; Acat3	1	Acetyl-CoA acetyltransferase, cytosolic OS=Rattus norvegicus OX=10116 GN=Acat2 PE=1 SV=1	0	71.324	23	10	25	10	1	397	41.1	7.3	83.56	10	0	1.80511	1.79872	1.78275	1.61981	1.63738	1.55431	1.57987	1.60543	1.59265	1.60383	1	1.59265	1	1.79553	1	0.893238	0.00183919	0.887011	3.39391e-05	0.993028	0.692905
A1L1M0	Pf00069, Pf07714, Pf14531	25636	ENSRNOG00000005257.7	Prkaca	19	Protein kinase, cAMP-dependent, catalytic, alpha OS=Rattus norvegicus OX=10116 GN=Prkaca PE=1 SV=1	0	71.315	27	11	23	7	1	351	40.6	8.79	62.64	11	4	0.883824	0.740441	0.714706	0.672059	0.655882	0.700735	0.670588	0.745588	0.569118	0.676225	1	0.661765	1	0.779657	1	0.867337	0.129101	0.84879	0.183349	0.978615	0.797696
P62804	Pf00125, Pf02969, Pf15630	500351; 680097; 100912564; 100912489; 64627; 100360950; 100912290; 679983; 502913; 291152; 295277; 102551184; 102548682; 102557184; 364723	ENSRNOG00000045978.1; ENSRNOG00000051891.1; ENSRNOG00000048642.1; ENSRNOG00000046636.1; ENSRNOG00000054017.1; ENSRNOG00000058444.1; ENSRNOG00000048215.1; ENSRNOG00000048735.1; ENSRNOG00000057690.1; ENSRNOG00000045840.1; ENSRNOG00000032224.4; ENSRNOG00000050933.1	LOC100912418; RGD1562378; LOC680097; Hist4h4; LOC100912564; LOC100912489; Hist1h4b; LOC100360950; LOC680430; LOC100912290; Hist1h4a; LOC679983; Hist2h4a; Hist1h4m; Hist2h4; LOC102551184; LOC102548682; LOC102557184; Hist1h2ao	4; 17; 2	Histone H4 OS=Rattus norvegicus OX=10116 GN=Hist1h4b PE=1 SV=2	0	71.281	52	7	39	7	1	103	11.4	11.36	124.37	7	0	0.558091	0.557054	0.554979	0.389523	0.429979	0.4611	0.5	0.366183	0.370332	0.426867	1	0.412172	1	0.556708	1	0.76677	0.00332156	0.740373	0.0302325	0.965573	0.77731
P00787	Pf00112, Pf08127	64529		Ctsb	15	Cathepsin B OS=Rattus norvegicus OX=10116 GN=Ctsb PE=1 SV=2	0	71.249	30	7	13	7	1	339	37.4	5.6	56.31	7	0	1.09081	1.09081	1.12582	1.19475	1.11816	1.01094	1.1116	1.10394	1.09519	1.10795	1	1.10357	1	1.10248	1	1.00496	0.92497	1.00099	0.93496	0.99605	0.938753
A0A0G2JXJ7	Pf00168		ENSRNOG00000060753.1		7	Extended synaptotagmin-1 OS=Rattus norvegicus OX=10116 GN=Esyt1 PE=1 SV=1	0	71.205	12	11	16	1	1	1089	121.1	5.62	55.09	11	0	1.31939	1.3682	1.39052	1.51883	1.41423	1.25244	1.55091	1.54114	1.59135	1.39517	1	1.56113	1	1.35937	1	1.02633	0.678752	1.14843	0.00149173	1.11896	0.103543
B1H262	Pf00595, Pf01496, Pf04111, Pf04156, Pf05557, Pf07106, Pf07888	84686		Ppp1r9b	10	Protein phosphatase 1, regulatory subunit 9B OS=Rattus norvegicus OX=10116 GN=Ppp1r9b PE=2 SV=1	0	71.187	14	10	15	9	1	817	89.6	4.92	46.15	10	0	0.793713	0.922397	1.01866	1	1.04224	0.959725	0.991159	1.04028	1.05305	1.00065	1	1.02816	1	0.911591	1	1.0977	0.268563	1.12787	0.160862	1.02749	0.416569
F1LV89	Pf02145, Pf02188	313644	ENSRNOG00000013825.7	Rap1gap	5	Rap1 GTPase-activating protein OS=Rattus norvegicus OX=10116 GN=Rap1gap PE=1 SV=3	0	71.186	20	14	16	13	1	753	83.2	6.3	47.67	14	1	0.777397	0.786815	0.848459	0.84161	0.828767	0.818493	0.880137	0.910959	0.869863	0.829623	1	0.886986	1	0.804224	1	1.03158	0.336306	1.10291	0.0314173	1.06914	0.0150359
M0R8B6	Pf00091, Pf03953	679312	ENSRNOG00000046151.2	LOC679312; Tubb1	3	Tubulin beta chain OS=Rattus norvegicus OX=10116 GN=Tubb1 PE=1 SV=1	0	71.158	25	9	113	3	1	452	50.4	5.11	279.12	9	0	1.28468	1.53694	1.8973	2.05045	2.03423	1.75676	2.16216	2.15315	2.14054	1.94715	1	2.15195	1	1.57297	1	1.23788	0.137177	1.36808	0.031227	1.10518	0.0986229
A0A0G2JY43	Pf00171	65183	ENSRNOG00000002342.6	Aldh3a2	10	Fatty aldehyde dehydrogenase OS=Rattus norvegicus OX=10116 GN=Aldh3a2 PE=1 SV=1	0	70.996	19	10	17	9	1	584	65.3	9.1	60.6	10	1	1.1723	1.14077	1.13514	1.08108	1.13851	1.16441	1.11261	1.15653	1.16104	1.128	1	1.14339	1	1.1494	1	0.981385	0.475541	0.994775	0.771135	1.01364	0.624493
A0A0G2K4X8	Pf01466, Pf03931	287280	ENSRNOG00000005828.7	Skp1	10	S-phase kinase-associated protein 1 OS=Rattus norvegicus OX=10116 GN=Skp1 PE=1 SV=1	0	70.841	44	9	27	9	1	165	18.9	4.54	90	9	0	1.53835	1.49774	1.4391	1.64662	1.46316	1.69474	1.54135	1.52632	1.69323	1.6015	1	1.58697	1	1.49173	1	1.07359	0.223169	1.06384	0.191119	0.990923	0.877402
O88321	Pf02809, Pf04056, Pf13519	83499	ENSRNOG00000021042.6	Psmd4	2	Antisecretory factor OS=Rattus norvegicus OX=10116 GN=Psmd4 PE=1 SV=1	0	70.764	28	10	13	10	1	380	41	4.81	50.29	10	0	0.716588	0.873934	0.976303	0.998104	1.00664	0.947867	0.970616	1.00948	0.978199	0.984202	1	0.986098	1	0.855608	1	1.1503	0.173372	1.15251	0.163089	1.00193	0.935041
P0DP31	Pf00036, Pf08726, Pf12763, Pf13202, Pf13405, Pf13499, Pf13833, Pf14658	50663; 24244; 24242	ENSRNOG00000004060.7; ENSRNOG00000016770.5	Calm2; Calm3; Calm1	6; 1	Calmodulin-3 OS=Rattus norvegicus OX=10116 GN=Calm3 PE=1 SV=1	0	70.695	50	8	41	8	1	149	16.8	4.22	128.41	8	0	0.995565	1.1408	1.17184	1.26608	1.13193	1.13193	1.11752	1.12528	1.00554	1.17664	1	1.08278	1	1.10273	1	1.06702	0.352807	0.981903	0.779678	0.920226	0.187578
G3V644		64539	ENSRNOG00000001182.7	Ndufv3	20	NADH dehydrogenase (Ubiquinone) flavoprotein 3-like, isoform CRA_a OS=Rattus norvegicus OX=10116 GN=Ndufv3 PE=1 SV=1	0	70.6	29	10	17	9	1	458	49.3	8.84	55.3	10	1	0.494403	0.552861	0.580846	0.624378	0.567786	0.574627	0.580224	0.628731	0.615672	0.58893	1	0.608209	1	0.542703	1	1.08518	0.211237	1.1207	0.0890469	1.03273	0.448703
P55051	Pf00061, Pf14651	80841	ENSRNOG00000000814.5	Fabp7	20	Fatty acid-binding protein, brain OS=Rattus norvegicus OX=10116 GN=Fabp7 PE=1 SV=2	0	70.544	57	6	42	6	1	132	14.9	5.63	147.98	6	0	3.52533	3.52	3.568	1.77867	3.36	2.26933	2.78133	2.07467	2.78667	2.46933	1	2.54756	1	3.53778	1	0.69799	0.0843079	0.720101	0.0139265	1.03168	0.888501
A0A0G2JWX1	Pf01399	303353	ENSRNOG00000005538.7	Psmd11	10	26S proteasome non-ATPase regulatory subunit 11 OS=Rattus norvegicus OX=10116 GN=Psmd11 PE=1 SV=1	0	70.542	19	10	15	10	1	500	55.9	7.91	52.41	10	0	0.987141	1.00198	1.02077	0.979228	0.951533	0.914936	1.02077	1.0089	1.00495	0.948566	1	1.01154	1	1.0033	1	0.945449	0.059719	1.00822	0.489007	1.06639	0.0305849
Q91XU1	Pf00013, Pf13014	499022		Qk	1	Protein quaking OS=Rattus norvegicus OX=10116 GN=Qki PE=1 SV=2	0	70.429	34	11	18	11	1	341	37.6	7.96	65.42	11	0	1.65966	2.00574	2.1262	2.06119	2.14149	2.04971	2.05163	2.01721	2.00382	2.08413	1	2.02422	1	1.93053	1	1.07956	0.34258	1.04853	0.541516	0.971254	0.136225
E9PSK7	Pf00038, Pf00769, Pf01576, Pf02463, Pf03938, Pf04111, Pf04156, Pf05149, Pf05701, Pf05769, Pf07926, Pf09728, Pf09731, Pf09744, Pf09756, Pf10037, Pf11559, Pf12037, Pf13851, Pf13863, Pf13868		ENSRNOG00000033568.4		10	C-Jun-amino-terminal kinase-interacting protein 3 OS=Rattus norvegicus OX=10116 GN=Mapk8ip3 PE=1 SV=2	0	70.393	13	16	19	11	1	1322	145.6	5.45	56.88	16	0	1.20922	1.25156	1.29888	1.32379	1.25031	1.2279	1.25031	1.29016	1.35118	1.26733	1	1.29722	1	1.25322	1	1.01126	0.734775	1.03511	0.323698	1.02358	0.50854
Q9QZR6	Pf00735, Pf01926, Pf03193, Pf04548	83788		2021-09-09	10	Septin-9 OS=Rattus norvegicus OX=10116 GN=Sept9 PE=1 SV=1	0	70.327	26	16	24	16	1	564	63.8	8.47	80.42	16	0	2.02748	1.64885	1.49924	1.43359	1.42595	1.53435	1.61221	1.52519	1.56031	1.46463	1	1.5659	1	1.72519	1	0.848968	0.180953	0.90767	0.373704	1.06915	0.0786159
Q8CF97	Pf02338	286761	ENSRNOG00000006980.4	Vcpip1	5	Deubiquitinating protein VCIP135 OS=Rattus norvegicus OX=10116 GN=Vcpip1 PE=1 SV=2	0	70.201	13	13	16	13	1	1221	134.5	7.2	48.82	13	0	0.934372	1.06674	1.22024	1.13904	1.1802	1.0356	1.17909	1.22469	1.14349	1.11828	1	1.18242	1	1.07379	1	1.04144	0.657754	1.10117	0.274532	1.05736	0.260775
P62697	Pf00030	25422	ENSRNOG00000050023.1	Crybb2	12	Beta-crystallin B2 OS=Rattus norvegicus OX=10116 GN=Crybb2 PE=1 SV=2	0	70.191	54	9	19	9	1	205	23.4	7.01	68.07	9	0	0.156796	0.132481	0.134352	0.136845	0.148691	0.179239	0.442955	0.631858	0.153678	0.154925	1	0.409497	1	0.141209	1	1.09713	0.407947	2.89993	0.126335	2.64319	0.142329
A0A0G2JXT3	Pf00348		ENSRNOG00000043377.4		2	Farnesyl pyrophosphate synthase OS=Rattus norvegicus OX=10116 GN=Fdps PE=1 SV=1	0	70.176	22	10	17	10	1	420	48.6	6.57	57.08	10	0	1.79205	1.51258	1.38013	1.19735	1.25563	1.39073	1.20662	1.25298	1.25563	1.28124	1	1.23841	1	1.56159	1	0.820469	0.105015	0.793045	0.0576216	0.966575	0.511098
P05544	Pf00079	299282		LOC299282	6	Serine protease inhibitor A3L OS=Rattus norvegicus OX=10116 GN=Serpina3l PE=1 SV=3	0	70.147	20	7	12	5	1	413	46.2	5.67	47.25	7	2	0.851217	0.89991	0.904418	0.846709	1.00631	0.874662	0.884581	0.965735	0.785392	0.909228	1	0.878569	1	0.885182	1	1.02716	0.668241	0.99253	0.909868	0.966281	0.690961
P85973	Pf01048	290029	ENSRNOG00000009982.6	Pnp	15	Purine nucleoside phosphorylase OS=Rattus norvegicus OX=10116 GN=Pnp PE=1 SV=1	0	70.141	34	7	16	7	1	289	32.3	6.93	58.66	7	0	1.94718	2.08275	2.02465	1.77993	1.86268	1.76761	1.76056	1.6919	1.68662	1.8034	1	1.71303	1	2.01819	1	0.893574	0.0121126	0.848793	0.00266271	0.949886	0.0770967
E9PT66	Pf03178, Pf10433	292019	ENSRNOG00000017724.6	Sf3b3	19	Splicing factor 3b, subunit 3 OS=Rattus norvegicus OX=10116 GN=Sf3b3 PE=1 SV=2	0	70.088	13	16	21	16	1	1217	135.5	5.26	53.34	16	0	0.471096	0.535548	0.708306	0.632558	0.714286	0.546179	0.658472	0.730233	0.647841	0.631008	1	0.678848	1	0.57165	1	1.10384	0.527347	1.18752	0.228137	1.07582	0.433484
P20070	Pf00175, Pf00970	25035	ENSRNOG00000009592.6	Cyb5r3	7	NADH-cytochrome b5 reductase 3 OS=Rattus norvegicus OX=10116 GN=Cyb5r3 PE=1 SV=2	0	70.004	30	7	17	7	1	301	34.2	8.38	63	7	0	1.55859	1.35938	1.32292	1.35026	1.23828	1.26953	1.26302	1.25521	1.40365	1.28602	1	1.30729	1	1.41363	1	0.909733	0.188037	0.924777	0.292015	1.01654	0.735213
A0A0G2JUW7	Pf00207, Pf01835, Pf07677, Pf07678, Pf07703, Pf10569, Pf11974, Pf13249		ENSRNOG00000037188.5		4	Murinoglobulin-1 OS=Rattus norvegicus OX=10116 GN=Mug1 PE=1 SV=1	0	70.002	8	12	19	4	1	1487	165.7	6.28	55.68	12	0	0.93613	0.861773	0.938036	1.00858	0.985701	1.0572	0.901811	0.943756	0.900858	1.01716	1	0.915475	1	0.91198	1	1.11533	0.0326462	1.00383	0.90931	0.900031	0.0160547
P06302		29222; 100359583	ENSRNOG00000018584.6; ENSRNOG00000025731.6	Ptma; LOC100359583	9; 13	Prothymosin alpha OS=Rattus norvegicus OX=10116 GN=Ptma PE=1 SV=2	0	69.983	13	4	17	4	1	112	12.4	3.84	69.66	4	0	0.771236	0.832046	1.02606	1.00483	1.10135	0.901544	0.989382	1.0888	0.937259	1.00257	1	1.00515	1	0.876448	1	1.14391	0.25955	1.14684	0.220713	1.00257	0.9735
A0A0F7RQJ6	Pf01187	29318	ENSRNOG00000001239.6	Ddt	20	D-dopachrome tautomerase, isoform CRA_a OS=Rattus norvegicus OX=10116 GN=Ddt PE=1 SV=1	0	69.881	56	5	22	5	1	118	13.1	6.54	82.87	5	0	1.20665	1.36994	1.04335	1.65607	1.50145	1.77023	1.5	1.71532	1.68786	1.64258	1	1.63439	1	1.20665	1	1.36128	0.0234845	1.35449	0.0210924	0.995015	0.940549
Q62651	Pf00378	64526	ENSRNOG00000020308.6	Ech1	1	Delta(3,5)-Delta(2,4)-dienoyl-CoA isomerase, mitochondrial OS=Rattus norvegicus OX=10116 GN=Ech1 PE=1 SV=2	0	69.791	28	9	15	9	1	327	36.1	7.99	57.7	9	0	1.70618	1.62771	1.65609	1.88982	1.71285	1.77129	1.76795	1.66611	1.89983	1.79132	1	1.77796	1	1.66333	1	1.07695	0.0876516	1.06892	0.183833	0.992544	0.883255
D3ZG43	Pf00329	295923	ENSRNOG00000009155.6	Ndufs3	3	NADH dehydrogenase (Ubiquinone) Fe-S protein 3 (Predicted), isoform CRA_c OS=Rattus norvegicus OX=10116 GN=Ndufs3 PE=1 SV=1	0	69.736	36	10	15	10	1	264	30.2	7.53	49.63	10	0	0.691926	0.661473	0.66289	0.666431	0.667139	0.683428	0.665014	0.708924	0.674929	0.672332	1	0.682956	1	0.672096	1	1.00035	0.98443	1.01616	0.548489	1.0158	0.501845
G3V6W6	Pf00004, Pf00910, Pf01078, Pf05496, Pf07724, Pf07726, Pf07728, Pf13191, Pf13207, Pf13401	289990	ENSRNOG00000007203.5	Psmc6	15	Proteasome 26S subunit, ATPase 6 OS=Rattus norvegicus OX=10116 GN=Psmc6 PE=1 SV=1	0	69.734	24	10	17	10	1	403	45.8	7.78	55.18	10	0	0.988433	1.01788	1.06835	1.11672	1.12618	1.07571	1.03575	1.06625	1.01998	1.1062	1	1.04066	1	1.02489	1	1.07934	0.0439676	1.01539	0.590435	0.940748	0.0334757
G3V7U6	Pf00168, Pf00648, Pf01067	171495	ENSRNOG00000014251.7	Capn5	1	Calpain-5 OS=Rattus norvegicus OX=10116 GN=Capn5 PE=1 SV=2	0	69.707	17	11	17	11	1	750	84.5	8.27	55.62	11	0	1.44058	1.42464	1.49275	1.5087	1.50435	1.51594	1.52609	1.55217	1.52609	1.50966	1	1.53478	1	1.45266	1	1.03924	0.0521955	1.05653	0.0212515	1.01664	0.0545189
A0A0G2JW85	Pf00168, Pf00169, Pf00616, Pf00779		ENSRNOG00000017671.8		16	Ras GTPase-activating protein 3 OS=Rattus norvegicus OX=10116 GN=Rasa3 PE=1 SV=1	0	69.658	18	11	13	9	1	834	95.9	7.34	40.96	11	2	0.968127	0.963147	1.09064	0.935259	1.03685	0.930279	1	1.03187	1.00299	0.967463	1	1.01162	1	1.0073	1	0.960448	0.5035	1.00428	0.924724	1.04564	0.289324
B2RYP6	Pf03194	312251	ENSRNOG00000006001.6	Luc7l2	4	LUC7-like 2 (S. cerevisiae) OS=Rattus norvegicus OX=10116 GN=Luc7l2 PE=1 SV=1	0	69.531	28	12	18	7	1	392	46.6	10.1	60.52	12	4	0.338952	0.384966	0.424601	0.384055	0.411845	0.382688	0.399544	0.463326	0.365831	0.392863	1	0.409567	1	0.38284	1	1.02618	0.724565	1.06981	0.518649	1.04252	0.608759
B0BN93	Pf01399	365388	ENSRNOG00000014109.6	Psmd13	1	26S proteasome non-ATPase regulatory subunit 13 OS=Rattus norvegicus OX=10116 GN=Psmd13 PE=1 SV=1	0	69.517	39	14	20	14	1	376	42.8	5.83	60.55	14	0	1.13069	0.987129	0.936634	0.953465	0.894059	1.00297	0.971287	0.990099	1.03465	0.950165	1	0.99868	1	1.01815	1	0.933225	0.361862	0.980875	0.765869	1.05106	0.256321
B2GUZ9	Pf07159	299909	ENSRNOG00000061246.1	Fam49b	7	Fam49b protein OS=Rattus norvegicus OX=10116 GN=Fam49b PE=1 SV=1	0	69.468	38	11	14	10	1	324	36.8	6.06	47.85	11	1	1.77843	1.6691	1.44461	1.49125	1.34402	1.54227	1.40087	1.44752	1.45918	1.45918	1	1.43586	1	1.63071	1	0.894815	0.209561	0.880513	0.122784	0.984016	0.726073
F1M2D4	Pf00169, Pf00595, Pf00620, Pf13180, Pf15410		ENSRNOG00000022771.6		10	Rho GTPase-activating protein 23 OS=Rattus norvegicus OX=10116 GN=Arhgap23 PE=1 SV=3	0	69.447	11	13	17	13	1	1457	159.1	8.92	49.77	13	0	1.29395	1.39241	1.48945	1.45148	1.49226	1.45007	1.4571	1.5654	1.47539	1.4646	1	1.4993	1	1.39194	1	1.05221	0.279252	1.07713	0.177135	1.02369	0.392361
P10687	Pf00168, Pf00387, Pf00388, Pf08703, Pf09279	24654		Plcb1	3	1-phosphatidylinositol 4,5-bisphosphate phosphodiesterase beta-1 OS=Rattus norvegicus OX=10116 GN=Plcb1 PE=1 SV=1	0	69.446	11	11	14	11	1	1216	138.3	6.18	45.45	11	0	1.31984	1.2888	1.40891	1.45344	1.35897	1.37517	1.39271	1.47233	1.42375	1.39586	1	1.4296	1	1.33918	1	1.04232	0.288314	1.06752	0.102241	1.02417	0.416307
P14881	Pf00030	25583	ENSRNOG00000008700.7	Cryba1	10	Beta-crystallin A3 OS=Rattus norvegicus OX=10116 GN=Cryba1 PE=1 SV=2	0	69.426	44	7	15	7	1	215	25.3	6.62	53.34	7	0	0.213071	0.209937	0.241719	0.242167	0.276634	0.267681	0.7547	0.9812	0.28872	0.262161	1	0.674873	1	0.221576	1	1.18316	0.0484077	3.04579	0.0905137	2.57427	0.113237
A0A0G2JSY7	Pf00001, Pf10323, Pf10413	24717	ENSRNOG00000011144.5	Rho	4	Rhodopsin OS=Rattus norvegicus OX=10116 GN=Rho PE=3 SV=1	0	69.422	22	6	26	6	1	348	39	6.65	105.75	6	0	0.0777231	0.0754539	0.0900151	0.0877458	0.128971	0.101362	0.0941755	0.160552	0.0750756	0.106026	1	0.109934	1	0.081064	1	1.30793	0.12602	1.35614	0.333873	1.03686	0.897911
P97532	Pf00581	192172	ENSRNOG00000000185.5	Mpst	7	3-mercaptopyruvate sulfurtransferase OS=Rattus norvegicus OX=10116 GN=Mpst PE=1 SV=3	0	69.368	32	9	16	9	1	297	32.9	6.32	58.07	9	0	1.07053	1.04323	1.11945	1.11832	1.23777	1.30944	1.13424	1.18089	1.16268	1.22184	1	1.15927	1	1.07774	1	1.13371	0.074343	1.07565	0.0354068	0.94879	0.336747
B5DF89	Pf00888, Pf10557	301555		Cul3	9	Cullin-3 OS=Rattus norvegicus OX=10116 GN=Cul3 PE=1 SV=2	0	69.21	23	18	25	17	1	768	88.9	8.48	56.07	18	0	0.905485	0.84557	0.808439	0.767932	0.797468	0.832911	0.794093	0.844726	0.84135	0.799437	1	0.826723	1	0.853165	1	0.937026	0.188612	0.969008	0.463522	1.03413	0.334694
Q6MG61	Pf00043, Pf13409, Pf13410, Pf13417	406864	ENSRNOG00000029682.5	Clic1	20	Chloride intracellular channel protein 1 OS=Rattus norvegicus OX=10116 GN=Clic1 PE=1 SV=1	0	69.165	52	9	14	9	1	241	27	5.17	55.19	9	0	1.36627	1.17655	1.20422	1.32806	1.44664	1.62582	1.38999	1.29249	1.34651	1.46684	1	1.343	1	1.24901	1	1.1744	0.106297	1.07525	0.224924	0.915569	0.245268
A0A0G2JW01	Pf02209		ENSRNOG00000046333.2		1	Uncharacterized protein OS=Rattus norvegicus OX=10116 PE=1 SV=1	0	69.153	35	13	19	6	1	427	48.6	8.07	57.93	13	0	0.85426	1.1065	1.2287	1.09753	1.21076	1.08072	1.20291	1.27466	1.15359	1.12967	1	1.21039	1	1.06315	1	1.06257	0.60176	1.13849	0.272155	1.07145	0.208471
D4A9D8	Pf00169, Pf01237, Pf15409	365410	ENSRNOG00000021057.6	Osbp	1	Oxysterol-binding protein OS=Rattus norvegicus OX=10116 GN=Osbp PE=1 SV=2	0	69.146	18	12	16	12	1	682	77.8	6.83	45.33	12	0	1.16447	1.19328	1.29052	1.22569	1.2593	1.17647	1.20168	1.28451	1.20888	1.22049	1	1.23169	1	1.21609	1	1.00362	0.926921	1.01283	0.753682	1.00918	0.769831
P31399	Pf05873	641434	ENSRNOG00000003626.6	Atp5h	10	ATP synthase subunit d, mitochondrial OS=Rattus norvegicus OX=10116 GN=Atp5pd PE=1 SV=3	0	69.104	48	8	21	8	1	161	18.8	6.6	71.34	8	0	0.547669	0.622825	0.636743	0.740431	0.654836	0.679889	0.665275	0.686848	0.724426	0.691719	1	0.692183	1	0.602412	1	1.14825	0.0761892	1.14902	0.0512675	1.00067	0.988677
Q5BK33	Pf00018, Pf00595, Pf00625, Pf07653, Pf13180, Pf14604	652956		LOC652956; Mpp1	1	p55 protein OS=Rattus norvegicus OX=10116 GN=LOC652956 PE=2 SV=1	0	68.915	25	12	16	12	1	467	50.9	6.34	48.71	12	0	1.11312	1.12783	1.15271	1.22172	1.09502	1.14819	1.08824	1.19457	1.17081	1.15498	1	1.15121	1	1.13122	1	1.021	0.570661	1.01767	0.590694	0.996735	0.942194
Q6AYT7	Pf00326, Pf00561, Pf12695, Pf12697	499913	ENSRNOG00000036934.2	Abhd12	3	Monoacylglycerol lipase ABHD12 OS=Rattus norvegicus OX=10116 GN=Abhd12 PE=2 SV=1	0	68.721	32	9	13	9	1	398	45.3	8.72	40.96	9	0	0.820909	0.847273	0.951818	0.89	0.945455	0.85	0.911818	0.973636	0.900909	0.895152	1	0.928788	1	0.873333	1	1.02498	0.676845	1.0635	0.293906	1.03758	0.400146
Q01129	Pf01462, Pf12799, Pf13306, Pf13855	29139	ENSRNOG00000004554.6	Dcn	7	Decorin OS=Rattus norvegicus OX=10116 GN=Dcn PE=1 SV=1	0	68.597	26	11	28	10	1	354	39.8	8.79	87.65	11	1	1.69853	1.85478	1.95956	2.12132	1.91176	2.09743	1.82904	1.84559	2.06618	2.0435	1	1.9136	1	1.83762	1	1.11204	0.110346	1.04135	0.519339	0.936432	0.268343
F1LMT5	Pf00515, Pf13414, Pf13424, Pf13432	286937	ENSRNOG00000011211.4	Pex5l	2	PEX5-related protein OS=Rattus norvegicus OX=10116 GN=Pex5l PE=1 SV=2	0	68.57	20	10	14	10	1	602	66.8	5.35	43.87	10	0	1.29149	1.41283	1.51325	1.43375	1.44909	1.4728	1.43794	1.46444	1.47141	1.45188	1	1.45793	1	1.40586	1	1.03274	0.518639	1.03704	0.467447	1.00416	0.712358
A0A0G2K7Q6	Pf00406, Pf13207, Pf13671		ENSRNOG00000049056.2		3	Uncharacterized protein OS=Rattus norvegicus OX=10116 PE=3 SV=1	0	68.55	32	8	20	8	1	196	21.6	9.22	61.72	8	0	0.714554	0.886385	0.899531	1.04789	0.987793	1.00188	0.98216	0.96338	0.906103	1.01252	1	0.950548	1	0.83349	1	1.2148	0.0452804	1.14044	0.140582	0.938794	0.101053
P15650	Pf00441, Pf02770, Pf02771, Pf08028, Pf14749	25287	ENSRNOG00000012966.7	Acadl	9	Long-chain specific acyl-CoA dehydrogenase, mitochondrial OS=Rattus norvegicus OX=10116 GN=Acadl PE=1 SV=1	0	68.536	24	10	15	10	1	430	47.8	7.74	51.38	10	0	2.18393	1.9625	1.76429	1.78929	1.75357	1.90893	1.82679	1.76071	1.90714	1.81726	1	1.83155	1	1.97024	1	0.922356	0.304506	0.929607	0.340802	1.00786	0.832358
Q5FVM4	Pf00076, Pf08075, Pf13893, Pf14259	317259	ENSRNOG00000003689.6	Nono	X	Non-POU domain-containing octamer-binding protein OS=Rattus norvegicus OX=10116 GN=Nono PE=1 SV=3	0	68.483	32	17	29	14	1	476	54.9	8.95	81.16	17	1	0.368804	0.387904	0.416553	0.377444	0.40291	0.373352	0.387449	0.45839	0.374261	0.384569	1	0.4067	1	0.391087	1	0.983333	0.715792	1.03992	0.625545	1.05755	0.469245
D4AEI5	Pf00076, Pf11608, Pf13893, Pf14259	679712	ENSRNOG00000005258.7	Myef2	3	Myelin expression factor 2 OS=Rattus norvegicus OX=10116 GN=Myef2 PE=1 SV=1	0	68.187	21	13	23	13	1	591	63.3	8.87	60.95	13	0	0.414864	0.404986	0.409219	0.419097	0.417686	0.405927	0.402634	0.4619	0.366886	0.414236	1	0.410474	1	0.40969	1	1.0111	0.419768	1.00191	0.978895	0.990916	0.899654
Q8CG45	Pf00248	171445		Akr7a2	5	Aflatoxin B1 aldehyde reductase member 2 OS=Rattus norvegicus OX=10116 GN=Akr7a2 PE=1 SV=2	0	68.156	29	10	15	10	1	367	40.6	8.1	51.89	10	0	0.834667	0.881778	0.891556	0.833778	0.912889	0.917333	0.846222	0.916444	0.854222	0.888	1	0.872296	1	0.869333	1	1.02147	0.594598	1.00341	0.921661	0.982316	0.677413
Q62829	Pf00069, Pf00786, Pf07714, Pf14531	29433	ENSRNOG00000004676.7	Pak3	X	Serine/threonine-protein kinase PAK 3 OS=Rattus norvegicus OX=10116 GN=Pak3 PE=1 SV=1	0	67.907	21	10	16	6	1	544	60.7	5.52	59.09	10	1	0.968431	0.935005	0.912721	0.933148	0.873723	0.93779	0.908078	0.923863	0.893222	0.914887	1	0.908387	1	0.938719	1	0.974613	0.41481	0.967689	0.1755	0.992896	0.786508
P70580	Pf00173	291948	ENSRNOG00000012786.7	Pgrmc1	X	Membrane-associated progesterone receptor component 1 OS=Rattus norvegicus OX=10116 GN=Pgrmc1 PE=1 SV=3	0	67.885	46	10	17	9	1	195	21.6	4.6	50.28	10	1	0.750929	0.735316	0.721933	0.684015	0.675836	0.72342	0.713755	0.72119	0.707063	0.694424	1	0.714002	1	0.736059	1	0.943434	0.0695355	0.970034	0.0770875	1.02819	0.268389
Q5PPH9	Pf12799, Pf13855, Pf14580	100909983; 25379		LOC100909983; Anp32a	8	Acidic (Leucine-rich) nuclear phosphoprotein 32 family, member A OS=Rattus norvegicus OX=10116 GN=Anp32a PE=2 SV=1	0	67.863	39	11	30	8	1	247	28.5	4.07	86.95	11	3	0.133349	0.14564	0.148655	0.145408	0.149814	0.148423	0.1468	0.210575	0.0906772	0.147882	1	0.149351	1	0.142548	1	1.03742	0.33391	1.04772	0.85516	1.00993	0.968229
P18163	Pf00501	25288	ENSRNOG00000010633.3	Acsl1	16	Long-chain-fatty-acid--CoA ligase 1 OS=Rattus norvegicus OX=10116 GN=Acsl1 PE=1 SV=1	0	67.806	19	14	19	10	1	699	78.1	6.99	60.41	14	3	0.756627	0.781526	0.841767	0.749398	0.787149	0.755823	0.778313	0.839357	0.742972	0.764123	1	0.786881	1	0.793307	1	0.963213	0.353595	0.9919	0.873375	1.02978	0.496662
F1MA18	Pf00313		ENSRNOG00000005480.8		4	Y-box-binding protein 3 OS=Rattus norvegicus OX=10116 GN=Ybx3 PE=1 SV=1	0	67.785	23	7	18	3	1	361	38.8	9.69	69.44	7	0	0.472245	0.611424	0.876106	0.777152	1.01046	0.692679	0.864843	0.958166	0.782784	0.826763	1	0.868597	1	0.653258	1	1.2656	0.316963	1.32964	0.169933	1.0506	0.717462
O35353	Pf00400	294962		Gnb4	2	Guanine nucleotide-binding protein subunit beta-4 OS=Rattus norvegicus OX=10116 GN=Gnb4 PE=2 SV=4	0	67.747	36	9	46	3	1	340	37.3	6.16	157.73	9	0	2.45508	2.06055	1.8457	2.02148	1.81445	2.21094	1.88281	1.96875	2.27344	2.01562	1	2.04167	1	2.12044	1	0.950568	0.646953	0.962849	0.731693	1.01292	0.882086
D3ZCD4	Pf02121		ENSRNOG00000000665.7		12	Phosphatidylinositol transfer protein beta isoform OS=Rattus norvegicus OX=10116 GN=Pitpnb PE=1 SV=3	0	67.685	49	12	20	9	1	272	31.6	6.25	60.05	12	0	1.1403	1.01692	0.973134	1.00199	0.971144	0.9801	0.908458	0.9801	0.977114	0.984411	1	0.955224	1	1.04345	1	0.94342	0.310432	0.915448	0.185516	0.97035	0.310018
D3ZD73	Pf00270, Pf00271, Pf14617	500988	ENSRNOG00000053932.1	Ddx6	8	DEAD-box helicase 6 OS=Rattus norvegicus OX=10116 GN=Ddx6 PE=1 SV=1	0	67.67	28	11	13	11	1	483	54.2	8.66	45.81	11	0	0.927101	0.848199	0.849914	0.823328	0.811321	0.819897	0.821612	0.843911	0.831904	0.818182	1	0.832476	1	0.875071	1	0.934989	0.0962275	0.951323	0.187246	1.01747	0.124324
B2GUZ3	Pf00763, Pf01268, Pf02882	361472	ENSRNOG00000019582.7	Mthfd1l	1	Methylenetetrahydrofolate dehydrogenase (NADP+-dependent) 1-like OS=Rattus norvegicus OX=10116 GN=Mthfd1l PE=1 SV=1	0	67.606	13	12	16	12	1	977	105.8	7.5	51.13	12	0	0.859026	0.942191	1.09736	1.0071	1.13895	0.938134	1.05274	1.07809	1.0284	1.02806	1	1.05308	1	0.966193	1	1.06403	0.535472	1.08992	0.28996	1.02433	0.701049
A0A0G2K613			ENSRNOG00000054614.1		1	Uncharacterized protein OS=Rattus norvegicus OX=10116 PE=4 SV=1	0	67.571	73	7	20	7	1	199	19.8	4.69	81.43	7	0	1.59058	1.77536	2.02536	1.79348	1.92754	1.68841	2.02899	2.19928	2.08696	1.80314	1	2.10507	1	1.7971	1	1.00336	0.968502	1.17137	0.0855138	1.16745	0.0240794
Q6AYZ4	Pf00149	24669	ENSRNOG00000001269.6	Ppp1cc	12	Serine/threonine-protein phosphatase OS=Rattus norvegicus OX=10116 GN=Ppp1cc PE=2 SV=1	0	67.527	31	10	22	2	1	337	38.5	6.13	72.53	10	0	1.09149	0.758154	0.682578	0.738266	0.693715	0.809069	0.709626	0.709626	0.762928	0.747017	1	0.727393	1	0.844073	1	0.885014	0.496893	0.861766	0.409771	0.973731	0.632772
A0A140TAE0	Pf01145, Pf01505, Pf11978	64681	ENSRNOG00000020182.5	Mvp	1	Major vault protein OS=Rattus norvegicus OX=10116 GN=Mvp PE=1 SV=1	0	67.503	14	11	16	11	1	871	96.8	5.63	54.4	11	0	1.40092	1.50384	1.6467	1.48233	1.74654	1.65438	1.65284	1.60983	1.66359	1.62775	1	1.64209	1	1.51715	1	1.0729	0.352535	1.08235	0.162741	1.00881	0.865063
P48675	Pf00038, Pf03962, Pf04732	64362		Des	9	Desmin OS=Rattus norvegicus OX=10116 GN=Des PE=1 SV=2	0	67.339	20	11	63	6	1	469	53.4	5.27	183.08	11	0	1.18688	1.70775	2.22266	2.26441	2.55467	2.05964	2.34592	2.36382	2.17694	2.29291	1	2.29556	1	1.70577	1	1.34421	0.151428	1.34577	0.125161	1.00116	0.987213
D3ZLZ7	Pf00478, Pf00571, Pf00977, Pf01070, Pf03060, Pf05690	362329		Impdh1	4	Inosine-5'-monophosphate dehydrogenase 1 OS=Rattus norvegicus OX=10116 GN=Impdh1 PE=3 SV=1	0	67.316	22	9	13	7	1	514	55.3	6.8	50.78	9	2	0.144643	0.15051	0.173214	0.170663	0.185459	0.167347	0.183163	0.232143	0.144133	0.17449	1	0.18648	1	0.156122	1	1.11765	0.150301	1.19444	0.322356	1.06871	0.669378
A0A0G2K401	Pf00289, Pf00364, Pf01071, Pf02222, Pf02258, Pf02785, Pf02786, Pf07478, Pf08442, Pf13533, Pf13535, Pf13549		ENSRNOG00000057042.1		15	Propionyl-CoA carboxylase alpha chain, mitochondrial OS=Rattus norvegicus OX=10116 GN=Pcca PE=1 SV=1	0	67.289	22	14	20	14	1	723	79.8	7.21	57.94	14	0	1.09261	1.09379	1.16647	1.1442	1.29074	1.20868	1.26729	1.23916	1.2204	1.21454	1	1.24228	1	1.11762	1	1.08671	0.118748	1.11154	0.0111874	1.02284	0.567089
B5DEH2	Pf01145	290823	ENSRNOG00000013763.6	Erlin2	16	Erlin-2 OS=Rattus norvegicus OX=10116 GN=Erlin2 PE=1 SV=1	0	66.978	33	12	18	9	1	339	37.7	5.74	65.82	12	2	0.687933	0.67337	0.660194	0.65534	0.621359	0.659501	0.640777	0.677531	0.658114	0.6454	1	0.658807	1	0.673833	1	0.957804	0.121339	0.977702	0.321723	1.02077	0.451345
A0A0G2K2D6	Pf05517		ENSRNOG00000028261.6		1	Tubulin polymerization-promoting protein OS=Rattus norvegicus OX=10116 GN=Tppp PE=1 SV=1	0	66.91	39	12	39	12	1	235	25.6	9.55	113.4	12	0	1.49908	1.97615	2.06055	2.11193	1.97615	1.85505	1.90826	1.92661	2.0367	1.98104	1	1.95719	1	1.84526	1	1.07358	0.514098	1.06066	0.566384	0.987959	0.791349
Q9Z0V5	Pf00578, Pf08534, Pf10417	85274	ENSRNOG00000003763.7	Prdx4	X	Peroxiredoxin-4 OS=Rattus norvegicus OX=10116 GN=Prdx4 PE=2 SV=1	0	66.86	34	8	17	6	1	273	31	6.65	61.74	8	0	1.205	1.265	1.29125	1.335	1.2175	1.23625	1.2975	1.27875	1.37375	1.26292	1	1.31667	1	1.25375	1	1.00731	0.846842	1.05018	0.179076	1.04256	0.313028
F1M1D5	Pf12612	100361417	ENSRNOG00000036658.3	Tbcd	10	Tubulin folding cofactor D OS=Rattus norvegicus OX=10116 GN=Tbcd PE=1 SV=3	0	66.766	12	15	17	15	1	1197	133.5	6.27	51.97	15	0	1.12486	1.15693	1.22337	1.11226	1.189	1.16724	1.17526	1.19244	1.11455	1.15617	1	1.16075	1	1.16838	1	0.989542	0.75729	0.993464	0.848229	1.00396	0.895841
P62142	Pf00149	25594	ENSRNOG00000004612.4	Ppp1cb	6	Serine/threonine-protein phosphatase PP1-beta catalytic subunit OS=Rattus norvegicus OX=10116 GN=Ppp1cb PE=1 SV=3	0	66.745	30	9	21	2	1	327	37.2	6.19	66.99	9	0	1.0494	1.01084	1.2506	1.18795	1.46024	1.16747	1.27952	1.37108	1.27108	1.27189	1	1.30723	1	1.10361	1	1.15247	0.233867	1.1845	0.0656524	1.02779	0.740749
A0A0G2K4R1	Pf00023, Pf12796, Pf13606, Pf13637, Pf13857	499076	ENSRNOG00000053828.1	Ppp1r12c	1	Protein phosphatase 1, regulatory subunit 12C OS=Rattus norvegicus OX=10116 GN=Ppp1r12c PE=1 SV=1	0	66.697	19	10	13	10	1	784	84.7	5.95	36.55	10	0	1.00242	1.09674	1.22854	1.24788	1.33857	1.25998	1.29262	1.33253	1.29262	1.28214	1	1.30593	1	1.10923	1	1.15589	0.0728127	1.17733	0.0423993	1.01855	0.49084
P27605	Pf00156, Pf15610	24465; 103689983	ENSRNOG00000031367.4; ENSRNOG00000048561.2	Hprt1; LOC103689983	X	Hypoxanthine-guanine phosphoribosyltransferase OS=Rattus norvegicus OX=10116 GN=Hprt1 PE=1 SV=1	0	66.69	38	7	15	6	1	218	24.5	6.54	47.39	7	1	0.445854	0.439024	0.420976	0.432195	0.399024	0.440976	0.425366	0.466829	0.407317	0.424065	1	0.433171	1	0.435285	1	0.974225	0.489887	0.995144	0.917279	1.02147	0.697118
D3Z956	Pf00650, Pf03765, Pf13716	293049	ENSRNOG00000016897.6	Rlbp1	1	Retinaldehyde binding protein 1 (Predicted), isoform CRA_a OS=Rattus norvegicus OX=10116 GN=Rlbp1 PE=4 SV=1	0	66.588	30	9	26	9	1	317	36.4	5.06	78.12	9	0	0.127464	0.121894	0.138817	0.114182	0.129392	0.123822	0.128535	0.192588	0.0655527	0.122465	1	0.128892	1	0.129392	1	0.946468	0.357927	0.996137	0.989871	1.05248	0.870335
P11030	Pf00887	25045	ENSRNOG00000046889.3	Dbi	13	Acyl-CoA-binding protein OS=Rattus norvegicus OX=10116 GN=Dbi PE=1 SV=3	0	66.556	69	6	29	5	1	87	10	8.82	87.94	6	1	1.64241	2.35135	2.86071	1.78586	3.03742	1.69439	2.42412	1.85863	2.13306	2.17256	1	2.1386	1	2.28482	1	0.950864	0.850629	0.936002	0.726191	0.98437	0.945053
B5DEG8	Pf00626, Pf04810, Pf04811, Pf04815, Pf08033, Pf09770	685144	ENSRNOG00000009042.7	Sec24c	15	LOC685144 protein OS=Rattus norvegicus OX=10116 GN=Sec24c PE=1 SV=1	0	66.426	14	13	15	13	1	1095	118.4	7.06	43.85	13	0	0.737531	0.72036	0.793132	0.778414	0.84628	0.790679	0.847915	0.869174	0.793132	0.805124	1	0.83674	1	0.750341	1	1.07301	0.144917	1.11515	0.0519877	1.03927	0.362771
G3V647	Pf00294, Pf08543		ENSRNOG00000049937.2		20	Pyridoxal kinase OS=Rattus norvegicus OX=10116 GN=Pdxk PE=1 SV=1	0	66.419	38	10	20	10	1	312	34.8	6.8	62.84	10	0	0.941484	0.911181	1.19331	1	1.27168	1.17241	1.01672	1.0094	0.933124	1.14803	1	0.986416	1	1.01533	1	1.1307	0.329267	0.971527	0.772215	0.859223	0.125851
D3ZLY9	Pf00125, Pf00808	100359692	ENSRNOG00000058187.1	LOC100359692	17	Histone H2B OS=Rattus norvegicus OX=10116 GN=Hist1h2bh PE=3 SV=2	0	66.373	66	11	61	3	1	126	13.9	10.32	182.36	11	8	0.333574	0.346556	0.335016	0.20916	0.289578	0.352326	0.236206	0.300397	0.20375	0.283688	1	0.246784	1	0.338382	1	0.838366	0.259255	0.729307	0.0331386	0.869915	0.503277
E9PT22	Pf02181, Pf02205, Pf06367, Pf06371		ENSRNOG00000028650.7		6	Uncharacterized protein OS=Rattus norvegicus OX=10116 PE=1 SV=3	0	66.17	9	10	16	10	1	1246	136.4	5.77	51.06	10	0	1.38865	1.39433	1.43972	1.38582	1.48085	1.48227	1.46809	1.51915	1.62411	1.44965	1	1.53712	1	1.40757	1	1.0299	0.304716	1.09204	0.0563421	1.06034	0.192879
D4A0X3	Pf15363		ENSRNOG00000023446.5		14	AP2-interacting clathrin-endocytosis protein OS=Rattus norvegicus OX=10116 GN=Kiaa1107 PE=1 SV=2	0	66.117	10	10	11	10	1	1367	147.7	7.21	42.57	10	0	0.757018	0.819298	0.903509	0.864035	0.914035	0.852632	0.886842	0.89386	0.880702	0.876901	1	0.887135	1	0.826608	1	1.06084	0.339803	1.07322	0.228556	1.01167	0.622892
Q6P790	Pf01159, Pf03868	117042		Rpl6	12	60S ribosomal protein L6 (Fragment) OS=Rattus norvegicus OX=10116 GN=Rpl6 PE=2 SV=1	0	66.112	39	16	33	16	1	297	33.5	10.78	83.94	16	0	1.71775	1.57471	1.47637	1.10345	1.15198	1.14432	1.17752	1.23499	1.19029	1.13325	1	1.20094	1	1.58961	1	0.712908	0.00312031	0.75549	0.00575893	1.05973	0.0424353
F1LMV9	Pf00400, Pf08953, Pf08954	300768	ENSRNOG00000015257.7	Coro2b	8	Coronin OS=Rattus norvegicus OX=10116 GN=Coro2b PE=3 SV=3	0	66.048	23	11	16	11	1	480	54.9	8.27	52.69	11	0	1.22456	1.16593	1.11394	1.0531	1.06195	1.11836	1.07633	1.10288	1.1427	1.0778	1	1.1073	1	1.16814	1	0.922664	0.0758511	0.947917	0.178403	1.02737	0.353116
G3V9U2	Pf00108, Pf02801, Pf02803	170465	ENSRNOG00000013766.7	Acaa2	18	3-ketoacyl-CoA thiolase, mitochondrial OS=Rattus norvegicus OX=10116 GN=Acaa2 PE=1 SV=3	0	66.046	33	11	17	11	1	397	41.9	8.15	56.88	11	0	1.00108	1.00645	1.04409	1.17312	1.11398	1.09462	1.06667	1.11935	1.13333	1.12724	1	1.10645	1	1.0172	1	1.10817	0.0155567	1.08774	0.0216069	0.981558	0.540885
P26772	Pf00166	25462		Hspe1	9	10 kDa heat shock protein, mitochondrial OS=Rattus norvegicus OX=10116 GN=Hspe1 PE=1 SV=3	0	65.977	71	8	23	8	1	102	10.9	8.92	71.9	8	0	0.539043	0.842989	0.859782	0.892527	0.819479	0.869018	0.825357	0.874895	0.872376	0.860341	1	0.857543	1	0.747271	1	1.15131	0.347932	1.14757	0.354776	0.996747	0.92211
P32232	Pf00291, Pf00571	24250	ENSRNOG00000029528.6	Cbs	20	Cystathionine beta-synthase OS=Rattus norvegicus OX=10116 GN=Cbs PE=1 SV=3	0	65.698	24	12	21	12	1	561	61.4	6.48	61.3	12	0	1.69579	1.65523	1.55382	1.34945	1.59438	1.76287	1.5273	1.78471	1.67707	1.5689	1	1.66303	1	1.63495	1	0.959606	0.631101	1.01718	0.759733	1.05999	0.54188
O70593	Pf00515, Pf07719, Pf13181, Pf13414, Pf13424, Pf13431, Pf13432, Pf14559	64667	ENSRNOG00000019891.6	Sgta	7	Small glutamine-rich tetratricopeptide repeat-containing protein alpha OS=Rattus norvegicus OX=10116 GN=Sgta PE=1 SV=1	0	65.525	28	8	15	8	1	314	34.1	5.12	50.7	8	0	0.701802	0.831532	0.914414	0.932432	0.959459	0.920721	0.889189	0.976577	0.882883	0.937538	1	0.916216	1	0.815916	1	1.14906	0.12541	1.12293	0.218969	0.977258	0.545708
P16446	Pf02121	29525	ENSRNOG00000003846.7	Pitpna	10	Phosphatidylinositol transfer protein alpha isoform OS=Rattus norvegicus OX=10116 GN=Pitpna PE=1 SV=2	0	65.507	51	16	29	13	1	271	31.9	6.37	76.9	16	3	1.07354	1.07252	1.04699	1.00613	0.971399	1.01124	1.00204	1.04699	0.983657	0.996255	1	1.0109	1	1.06435	1	0.93602	0.0110755	0.949776	0.0613262	1.0147	0.552286
P31596	Pf00375	29482		Slc1a2	3	Excitatory amino acid transporter 2 OS=Rattus norvegicus OX=10116 GN=Slc1a2 PE=1 SV=2	0	65.463	14	8	21	1	1	573	62.1	6.74	79.55	8	7	1.85992	1.50763	1.34535	1.36893	1.21221	1.33148	1.31761	1.41748	1.51179	1.30421	1	1.41563	1	1.57097	1	0.830194	0.168831	0.901118	0.391641	1.08543	0.203231
D4A4W7	Pf14962	689931	ENSRNOG00000011923.5	Mgarp	2	Mitochondria-localized glutamic acid-rich protein OS=Rattus norvegicus OX=10116 GN=Mgarp PE=1 SV=1	0	65.46	21	6	21	6	1	278	29.1	4.26	62.05	6	0	0.11245	0.10502	0.109237	0.118876	0.104618	0.109839	0.110843	0.175502	0.0616466	0.111111	1	0.115997	1	0.108902	1	1.02028	0.662024	1.06515	0.840464	1.04398	0.890213
A0A0G2K5D7	Pf00307, Pf01496, Pf02463, Pf04156, Pf06160, Pf07888, Pf11971, Pf12128, Pf15070	303208	ENSRNOG00000002903.7	Specc1	10	Sperm antigen with calponin homology and coiled-coil domains 1 OS=Rattus norvegicus OX=10116 GN=Specc1 PE=1 SV=1	0	65.432	12	12	14	11	1	1153	127.5	7.69	46.89	12	0	1.25114	1.50076	1.65297	1.65145	1.70472	1.586	1.57078	1.65449	1.6484	1.64739	1	1.62456	1	1.46829	1	1.12198	0.216187	1.10643	0.263396	0.986141	0.628534
Q8R462	Pf00375	29482		Slc1a2	3	Amino acid transporter (Fragment) OS=Rattus norvegicus OX=10116 PE=2 SV=1	0	65.38	24	8	19	1	1	340	36.9	5.35	72.09	8	0	3.32253	2.12966	1.62075	0.452188	0.418152	1.94003	1.66613	2.01135	1.64506	0.936791	1	1.77418	1	2.35764	1	0.397342	0.11647	0.752521	0.32309	1.89389	0.179663
B4F793	Pf00041, Pf00147	25602		Tnxa-ps1	20	Tnxb protein (Fragment) OS=Rattus norvegicus OX=10116 GN=Tnxb PE=2 SV=1	0	65.371	9	10	16	10	1	1460	158.8	5.14	50.84	10	0	1.30032	1.53247	1.81331	1.83929	1.95942	1.63312	1.73377	1.69156	1.73052	1.81061	1	1.71861	1	1.5487	1	1.16911	0.211531	1.10971	0.317575	0.949193	0.393274
F1LM66	Pf00009, Pf00679, Pf03144, Pf03764, Pf14492	287739	ENSRNOG00000002818.7	Eftud2	10	Elongation factor Tu GTP-binding domain-containing 2 OS=Rattus norvegicus OX=10116 GN=Eftud2 PE=1 SV=2	0	65.356	16	14	20	13	1	971	109.3	5	57.67	14	0	0.40419	0.417476	0.502299	0.428206	0.456822	0.495657	0.476239	0.491058	0.437404	0.460228	1	0.468234	1	0.441322	1	1.04284	0.63106	1.06098	0.480644	1.01739	0.767132
Q63413	Pf00270, Pf00271, Pf14617	114612	ENSRNOG00000000841.7	Ddx39b	20	Spliceosome RNA helicase Ddx39b OS=Rattus norvegicus OX=10116 GN=Ddx39b PE=2 SV=3	0	65.24	32	12	20	3	1	428	49	5.67	62.75	12	9	0.417834	0.391223	0.411298	0.392624	0.418301	0.405229	0.390289	0.452381	0.388889	0.405384	1	0.41052	1	0.406785	1	0.996557	0.904058	1.00918	0.875742	1.01267	0.828476
D3ZN61	Pf03736, Pf12799, Pf13306, Pf13855	306013	ENSRNOG00000011323.5	Lgi3	15	Leucine-rich repeat LGI family, member 3 OS=Rattus norvegicus OX=10116 GN=Lgi3 PE=4 SV=1	0	65.228	25	12	18	12	1	548	61.9	8.16	49.02	12	0	1.87772	1.71692	1.47906	1.77554	1.68007	1.8392	1.76382	1.75042	1.866	1.76494	1	1.79341	1	1.69123	1	1.04358	0.586248	1.06042	0.447401	1.01613	0.654098
F1LZF2	Pf00018, Pf00611, Pf07653, Pf08239, Pf14604		ENSRNOG00000008258.9		3	Formin-binding protein 1 OS=Rattus norvegicus OX=10116 GN=Fnbp1 PE=1 SV=3	0	65.139	26	15	19	15	1	632	73	6.04	60.64	15	0	1.64111	1.67537	1.68189	1.65905	1.69331	1.75367	1.71452	1.70473	1.79119	1.70201	1	1.73681	1	1.66612	1	1.02154	0.303355	1.04243	0.0787719	1.02045	0.421399
P20673	Pf00206, Pf14698	59085		Asl	12	Argininosuccinate lyase OS=Rattus norvegicus OX=10116 GN=Asl PE=2 SV=1	0	65.1	22	10	18	10	1	461	51.5	6.4	59.17	10	0	1.27216	1.23096	1.29713	1.21348	1.29338	1.26966	1.30462	1.35206	1.24969	1.25884	1	1.30212	1	1.26675	1	0.993758	0.808564	1.02792	0.373187	1.03438	0.317161
A0A0G2JSV0	Pf00561, Pf03096, Pf12697	171114	ENSRNOG00000010389.6	Ndrg2	15	N-myc downstream regulated gene 2, isoform CRA_a OS=Rattus norvegicus OX=10116 GN=Ndrg2 PE=1 SV=1	0	65.091	30	8	14	8	1	371	40.7	5.3	51.87	8	0	1.02378	1.14811	1.24649	1.03459	1.05622	1.05514	1.08108	1.12	1.04541	1.04865	1	1.08216	1	1.13946	1	0.920304	0.233813	0.949715	0.446507	1.03196	0.21323
Q9Z2S9	Pf01145	83764	ENSRNOG00000009681.8	Flot2	10	Flotillin-2 OS=Rattus norvegicus OX=10116 GN=Flot2 PE=1 SV=1	0	65.027	29	11	16	11	1	428	47	5.2	44.84	11	0	1.50136	1.43597	1.3624	1.29973	1.35967	1.4673	1.36104	1.38147	1.45504	1.37557	1	1.39918	1	1.43324	1	0.959759	0.414165	0.976236	0.527282	1.01717	0.698572
D3ZT07	Pf00735, Pf03193	116728	ENSRNOG00000029912.6	2021-09-05	11	Septin 5, isoform CRA_c OS=Rattus norvegicus OX=10116 GN=Sept5 PE=1 SV=2	0	65.009	30	12	22	9	1	369	42.8	6.67	64.38	12	0	0.695911	0.670632	0.675836	0.72119	0.718216	0.743494	0.703346	0.752416	0.75539	0.727633	1	0.737051	1	0.680793	1	1.0688	0.0134452	1.08264	0.0386817	1.01294	0.640393
Q6AY23	Pf01210, Pf03807, Pf14748	364064	ENSRNOG00000003267.5	Pycr2	13	Pyrroline-5-carboxylate reductase 2 OS=Rattus norvegicus OX=10116 GN=Pycr2 PE=2 SV=1	0	64.996	31	7	10	7	1	320	33.7	7.77	34.72	7	0	1.15191	0.979879	0.969819	1.04829	0.937626	0.981891	0.991952	0.93662	1.06237	0.989269	1	0.996982	1	1.03387	1	0.95686	0.543611	0.96432	0.62319	1.0078	0.881503
D3ZN95	Pf01344, Pf13415, Pf13418, Pf13854, Pf13964	363519	ENSRNOG00000051948.1	Hcfc1	X	Host cell factor C1 OS=Rattus norvegicus OX=10116 GN=Hcfc1 PE=1 SV=1	0	64.695	6	11	17	11	1	2034	209	7.01	55.83	11	0	0.43498	0.475298	0.52243	0.541738	0.544577	0.507666	0.528677	0.590006	0.53322	0.531327	1	0.550634	1	0.47757	1	1.11256	0.126426	1.15299	0.0848799	1.03634	0.44881
P43138	Pf03372, Pf14529	79116	ENSRNOG00000009663.5	Apex1	15	DNA-(apurinic or apyrimidinic site) lyase OS=Rattus norvegicus OX=10116 GN=Apex1 PE=1 SV=2	0	64.673	29	8	18	8	1	317	35.5	7.91	56.89	8	0	0.383639	0.391161	0.439586	0.38552	0.422661	0.372826	0.405266	0.48237	0.41843	0.393669	1	0.435355	1	0.404795	1	0.972513	0.654397	1.07549	0.359765	1.10589	0.212329
P62747	Pf00025, Pf00071, Pf08477	64373	ENSRNOG00000021403.2	Rhob	6	Rho-related GTP-binding protein RhoB OS=Rattus norvegicus OX=10116 GN=Rhob PE=1 SV=1	0	64.638	35	7	23	6	1	196	22.1	5.24	69.13	7	1	1.90664	1.86535	1.76122	1.85996	1.7702	1.98743	1.88151	1.91921	2.0018	1.87253	1	1.93417	1	1.8444	1	1.01525	0.731569	1.04867	0.184074	1.03292	0.442207
P23711	Pf01126	79239	ENSRNOG00000003773.6	Hmox2	10	Heme oxygenase 2 OS=Rattus norvegicus OX=10116 GN=Hmox2 PE=1 SV=1	0	64.555	36	8	13	8	1	315	35.7	5.49	57.23	8	0	1.14188	1.11578	1.13961	1.15664	1.11805	1.15551	1.13734	1.19977	1.18388	1.1434	1	1.17367	1	1.13243	1	1.00969	0.509835	1.03642	0.114675	1.02647	0.251844
O35867	Pf00536, Pf00595, Pf07106, Pf07647, Pf14817, Pf15327	84685	ENSRNOG00000008869.6	Ppp1r9a	4	Neurabin-1 OS=Rattus norvegicus OX=10116 GN=Ppp1r9a PE=1 SV=1	0	64.554	11	10	12	9	1	1095	122.7	5.14	31.31	10	1	0.902174	1.0413	1.21739	1.10326	1.15109	1.04674	1.09565	1.20109	1.11087	1.10036	1	1.13587	1	1.05362	1	1.04436	0.652026	1.07806	0.444065	1.03227	0.47084
Q5XFW1	Pf01669	24547	ENSRNOG00000016516.8	Mbp	18	Myelin basic protein OS=Rattus norvegicus OX=10116 GN=Mbp PE=1 SV=1	0	64.553	26	7	148	1	1	197	21.3	6.81	510.18	7	0	NA	NA	NA	NA	NA	NA	NA	NA	NA	NA	0	NA	0	NA	0	NA	NA	NA	NA	NA	NA
D4ABM3	Pf02181, Pf06367, Pf06371	314212	ENSRNOG00000004345.6	Daam1	6	Dishevelled associated activator of morphogenesis 1 (Predicted) OS=Rattus norvegicus OX=10116 GN=Daam1 PE=1 SV=1	0	64.516	14	14	16	11	1	968	112.6	6.87	46.77	14	1	1.5873	1.57302	1.66349	1.58095	1.67937	1.61746	1.70159	1.72857	1.74286	1.62593	1	1.72434	1	1.60794	1	1.01119	0.677457	1.07239	0.0189938	1.06053	0.034265
F1M5Q4	Pf00028, Pf00683, Pf06247, Pf07645, Pf12662, Pf12947, Pf14670		ENSRNOG00000043219.3		18	Fibrillin 2 OS=Rattus norvegicus OX=10116 GN=Fbn2 PE=4 SV=3	0	64.498	6	13	17	1	1	2590	279.3	4.72	55.89	13	0	1.29612	1.76214	1.85761	2.11003	1.76861	1.48706	1.69417	1.59385	1.61165	1.78857	1	1.63323	1	1.63862	1	1.09151	0.581052	0.996708	0.977044	0.913148	0.443196
D4A510	Pf04433	685179	ENSRNOG00000031135.6	LOC685179; Smarcc2	7	SWI/SNF-related, matrix-associated, actin-dependent regulator of chromatin, subfamily c, member 2 OS=Rattus norvegicus OX=10116 GN=Smarcc2 PE=1 SV=3	0	64.498	14	14	16	11	1	1135	124.7	5.44	45.64	14	3	0.39691	0.455514	0.498668	0.490677	0.503463	0.504529	0.490677	0.535962	0.450719	0.499556	1	0.492452	1	0.450364	1	1.10923	0.174382	1.09345	0.3348	0.98578	0.790585
P63322	Pf00025, Pf00071, Pf08477	81757	ENSRNOG00000013454.4	Rala	17	Ras-related protein Ral-A OS=Rattus norvegicus OX=10116 GN=Rala PE=1 SV=1	0	64.426	34	9	24	8	1	206	23.5	7.11	88.89	9	2	1.47657	1.42303	1.37617	1.28514	1.3079	1.42436	1.31995	1.37751	1.39357	1.33913	1	1.36368	1	1.42526	1	0.939574	0.172804	0.956794	0.167924	1.01833	0.639899
P97849	Pf00501, Pf13193	94172		Slc27a1	16	Long-chain fatty acid transport protein 1 OS=Rattus norvegicus OX=10116 GN=Slc27a1 PE=2 SV=1	0	64.368	23	12	18	12	1	646	71.2	8.46	53.22	12	0	0.916275	0.899341	0.926623	0.929445	0.920978	0.950141	0.945437	0.944497	0.9746	0.933521	1	0.954845	1	0.91408	1	1.02127	0.173576	1.0446	0.0324638	1.02284	0.179967
D3ZYD7			ENSRNOG00000004057.8		14	Coiled coil domain-containing 88A OS=Rattus norvegicus OX=10116 GN=Ccdc88a PE=1 SV=3	0	64.241	11	17	18	15	1	1512	173.8	6.64	51.43	17	0	1.0475	1.22	1.33875	1.31	1.33125	1.22375	1.34	1.34625	1.34375	1.28833	1	1.34333	1	1.20208	1	1.07175	0.395564	1.1175	0.170206	1.04269	0.170091
D4A5J1	Pf00651, Pf01344, Pf13964	306617	ENSRNOG00000012333.4	Kbtbd11	16	Kelch repeat and BTB domain-containing 11 OS=Rattus norvegicus OX=10116 GN=Kbtbd11 PE=1 SV=1	0	64.172	21	8	11	8	1	633	67.8	5.34	39.17	8	0	0.952681	0.899054	1.01577	1.102	1.06835	1.17666	1.01367	1.1367	1.15037	1.11567	1	1.10025	1	0.955836	1	1.16722	0.0263558	1.15108	0.0585113	0.986177	0.789282
Q68FZ8	Pf01039	24624	ENSRNOG00000015869.5	Pccb	8	Propionyl coenzyme A carboxylase, beta polypeptide OS=Rattus norvegicus OX=10116 GN=Pccb PE=1 SV=1	0	64.134	16	7	13	1	1	541	58.6	7.84	46.46	7	0	1.1806	1.44776	1.67313	1.40299	1.90597	1.3403	1.77313	1.75672	1.44478	1.54975	1	1.65821	1	1.43383	1	1.08085	0.638949	1.15649	0.275935	1.06998	0.630359
G3V9K0	Pf01406, Pf09334	293638	ENSRNOG00000020651.7	Cars	1	Cysteinyl-tRNA synthetase OS=Rattus norvegicus OX=10116 GN=Cars PE=1 SV=1	0	64.115	20	12	13	12	1	748	85.5	6.52	39.99	12	0	0.893678	0.89272	0.985632	0.89751	1.00192	0.954023	0.942529	1.05077	0.960728	0.951149	1	0.984674	1	0.92401	1	1.02937	0.563304	1.06565	0.253188	1.03525	0.498172
P18421	Pf00227	94198		Psmb1	1	Proteasome subunit beta type-1 OS=Rattus norvegicus OX=10116 GN=Psmb1 PE=1 SV=3	0	64.106	38	9	16	9	1	240	26.5	7.36	54.01	9	0	0.831054	0.804505	0.760257	0.819791	0.715205	0.769912	0.767498	0.781979	0.794047	0.768302	1	0.781175	1	0.798606	1	0.962055	0.454077	0.978173	0.473061	1.01675	0.700737
F1M978	Pf00459		ENSRNOG00000010482.4		2	Inositol-1-monophosphatase OS=Rattus norvegicus OX=10116 GN=Impa1 PE=1 SV=1	0	64.087	38	10	19	10	1	277	30.5	5.29	68.64	10	0	0.942708	0.84375	0.832465	0.8125	0.789062	0.856771	0.877604	0.900174	0.825521	0.819444	1	0.867766	1	0.872975	1	0.938681	0.254347	0.994034	0.905982	1.05897	0.179187
Q6IRJ7	Pf00191	155423	ENSRNOG00000007136.6	Anxa7	15	Annexin OS=Rattus norvegicus OX=10116 GN=Anxa7 PE=1 SV=1	0	64.028	25	11	15	11	1	463	50	6.18	50.1	11	0	1.51969	1.54646	1.51811	1.67559	1.66929	1.7937	1.68031	1.61417	1.72913	1.71286	1	1.67454	1	1.52808	1	1.12092	0.011219	1.09584	0.0132849	0.977628	0.505201
F1LN42	Pf00017, Pf08416, Pf10409	301509	ENSRNOG00000014182.6	Tns1	9	Tensin 1 OS=Rattus norvegicus OX=10116 GN=Tns1 PE=1 SV=2	0	63.984	8	13	16	11	1	1909	203.8	7.77	48.44	13	2	1.49173	1.41955	1.35188	1.53985	1.81203	2.06316	1.41955	1.45414	1.48571	1.80501	1	1.45313	1	1.42105	1	1.27019	0.0700785	1.02257	0.512376	0.805054	0.0820065
A0A0G2K0W9	Pf00227, Pf10584	29674	ENSRNOG00000056853.1	Psma7	3	Proteasome subunit alpha type OS=Rattus norvegicus OX=10116 GN=Psma7 PE=1 SV=1	0	63.93	38	10	18	10	1	248	27.8	8.46	56.57	10	0	0.834562	0.800983	0.76249	0.838657	0.7543	0.787879	0.763309	0.806716	0.841933	0.793612	1	0.803986	1	0.799345	1	0.992828	0.86721	1.00581	0.887632	1.01307	0.77188
D3ZQD3	Pf00676, Pf02779	290566	ENSRNOG00000019955.6	Ogdhl	16	Oxoglutarate dehydrogenase-like OS=Rattus norvegicus OX=10116 GN=Ogdhl PE=1 SV=2	0	63.905	12	13	17	7	1	1010	114.6	6.93	43.63	13	0	0.312063	0.2993	0.340058	0.330589	0.364759	0.344586	0.374228	0.400165	0.351585	0.346645	1	0.375326	1	0.31714	1	1.09303	0.131478	1.18347	0.0346121	1.08274	0.170449
Q6TUD3	Pf00106	362757	ENSRNOG00000054770.1	Rdh11	6	LRRGT00111 OS=Rattus norvegicus OX=10116 GN=Rdh11 PE=1 SV=1	0	63.862	21	7	11	7	1	407	44.8	8.95	39.87	7	0	0.709318	0.62726	0.646732	0.657163	0.646732	0.650209	0.652295	0.705841	0.657858	0.651368	1	0.671998	1	0.661103	1	0.985273	0.716199	1.01648	0.7351	1.03167	0.29829
D4A3C2	Pf12335	307907	ENSRNOG00000017431.6	RGD1304884	19	Similar to RIKEN cDNA 6430548M08 OS=Rattus norvegicus OX=10116 GN=RGD1304884 PE=1 SV=1	0	63.828	29	11	17	11	1	407	46.2	5.02	58.34	11	0	0.205995	0.198061	0.218337	0.226271	0.222745	0.221275	0.215692	0.273876	0.156333	0.22343	1	0.2153	1	0.207464	1	1.07696	0.0584957	1.03777	0.831173	0.963612	0.822585
Q499N6	Pf00627, Pf00789	293719	ENSRNOG00000019666.7	Ubxn1	1	UBX domain-containing protein 1 OS=Rattus norvegicus OX=10116 GN=Ubxn1 PE=3 SV=2	0	63.825	37	8	13	8	1	297	33.6	5.26	49.04	8	0	1.01481	1.15926	1.32346	1.2642	1.41481	1.29753	1.29136	1.32222	1.25679	1.32551	1	1.29012	1	1.16584	1	1.13696	0.186185	1.1066	0.244384	0.9733	0.513583
B2GUW3	Pf00850	297453	ENSRNOG00000006824.6	Hdac11	4	Hdac11 protein OS=Rattus norvegicus OX=10116 GN=Hdac11 PE=2 SV=1	0	63.811	31	9	15	9	1	347	39.3	7.69	57.72	9	0	1.57986	1.4777	1.49209	1.44029	1.44604	1.41871	1.48058	1.53669	1.51655	1.43501	1	1.51127	1	1.51655	1	0.946237	0.0688502	0.996521	0.890268	1.05314	0.0143273
D3ZCS3	Pf00013, Pf13014	363133	ENSRNOG00000012406.6	Pcbp4	8	Poly(rC)-binding protein 4 OS=Rattus norvegicus OX=10116 GN=Pcbp4 PE=4 SV=1	0	63.77	17	5	12	4	1	403	41.4	8.16	46.72	5	0	0.502029	0.52	0.524058	0.550145	0.53913	0.586667	0.537391	0.567536	0.470145	0.558647	1	0.525024	1	0.515362	1	1.08399	0.0526797	1.01875	0.760256	0.939813	0.35497
Q5RKJ9	Pf00025, Pf00071, Pf04670, Pf08477	50993	ENSRNOG00000047088.2	Rab10	6	RAB10, member RAS oncogene family OS=Rattus norvegicus OX=10116 GN=Rab10 PE=1 SV=1	0	63.765	53	11	30	8	1	200	22.5	8.38	94.72	11	2	1.75867	1.78431	1.60935	1.15988	1.97587	1.18552	2.26546	1.14329	1.2006	1.44042	1	1.53645	1	1.71745	1	0.8387	0.368129	0.894614	0.649413	1.06667	0.842355
P20595	Pf00211, Pf07700, Pf07701	25202	ENSRNOG00000012060.7	Gucy1b3	2	Guanylate cyclase soluble subunit beta-1 OS=Rattus norvegicus OX=10116 GN=Gucy1b1 PE=1 SV=2	0	63.732	25	14	16	14	1	619	70.4	5.4	44.75	14	0	0.447425	0.449571	0.487124	0.464592	0.497318	0.459764	0.507511	0.564378	0.486588	0.473891	1	0.519492	1	0.461373	1	1.02713	0.513337	1.12597	0.0940243	1.09623	0.155086
D3ZWS0	Pf00595, Pf12799, Pf13180, Pf13855, Pf14580	362938	ENSRNOG00000032574.4	Scrib	7	Scribbled planar cell polarity protein OS=Rattus norvegicus OX=10116 GN=Scrib PE=1 SV=1	0	63.692	9	15	16	15	1	1663	179.7	5.17	47.69	15	0	1.06595	1.14029	1.27698	1.21343	1.29017	1.20504	1.25899	1.26499	1.27458	1.23621	1	1.26619	1	1.16107	1	1.06472	0.327855	1.09053	0.165059	1.02425	0.336416
A0A0G2K9L2	Pf00790, Pf01417, Pf03127	360537	ENSRNOG00000003590.7	Tom1l2	10	Target of myb1-like 2 membrane-trafficking protein OS=Rattus norvegicus OX=10116 GN=Tom1l2 PE=1 SV=1	0	63.44	17	8	12	8	1	528	57.9	4.82	43.3	8	0	1.46837	1.33782	1.33109	1.44953	1.30013	1.47914	1.31763	1.34186	1.43338	1.4096	1	1.36429	1	1.37909	1	1.02212	0.690254	0.989265	0.807591	0.967855	0.528075
B2RYP0	Pf00025, Pf00071, Pf08477	295342	ENSRNOG00000012630.6	Rhoc	2	Ras homolog family member C OS=Rattus norvegicus OX=10116 GN=Rhoc PE=1 SV=1	0	63.416	33	6	22	1	1	193	22	6.58	85.28	6	0	1.4472	1.21988	1.21739	1.16273	1.21366	1.36522	1.23975	1.25466	1.30062	1.2472	1	1.26501	1	1.29482	1	0.963224	0.650784	0.976975	0.722954	1.01428	0.793105
D3ZUX5	Pf05300	296966	ENSRNOG00000013211.4	Chchd3	4	MICOS complex subunit OS=Rattus norvegicus OX=10116 GN=Chchd3 PE=1 SV=1	0	63.294	46	12	16	11	1	227	26.4	8.13	53.39	12	0	0.892664	0.798456	0.712741	0.723552	0.664865	0.741313	0.68417	0.742857	0.76139	0.70991	1	0.729472	1	0.801287	1	0.885962	0.183329	0.910376	0.275719	1.02756	0.582912
Q5FVQ8	Pf05729	315599		Nlrx1	8	NLR family member X1 OS=Rattus norvegicus OX=10116 GN=Nlrx1 PE=2 SV=1	0	63.222	12	10	12	10	1	973	107.5	7.56	43.16	10	0	1.00105	1.00105	1.10432	1.00632	1.11275	0.998946	1.09484	1.12329	1.09378	1.03934	1	1.10397	1	1.03548	1	1.00373	0.942535	1.06615	0.127899	1.06218	0.164343
A0A0G2K3A0	Pf00069, Pf07714, Pf12202		ENSRNOG00000009956.8		4	Serine/threonine-protein kinase WNK1 OS=Rattus norvegicus OX=10116 GN=Wnk1 PE=1 SV=1	0	63.188	9	19	21	16	1	2164	229.4	6.81	59.19	19	3	1.13619	1.262	1.39818	1.28923	1.41375	1.34371	1.3476	1.41375	1.36706	1.3489	1	1.37613	1	1.26546	1	1.06594	0.375726	1.08746	0.229682	1.02019	0.543155
B2GUZ7	Pf07986	316221	ENSRNOG00000048291.2	Tbcc	9	Tubulin folding cofactor C OS=Rattus norvegicus OX=10116 GN=Tbcc PE=1 SV=1	0	63.177	24	7	11	7	1	340	38.1	5.22	32.07	7	0	0.774501	0.765828	0.814397	0.906331	0.863833	0.915004	0.867303	0.893322	0.872507	0.895056	1	0.87771	1	0.784909	1	1.14033	0.0071748	1.11823	0.00540082	0.98062	0.382491
P63012	Pf00025, Pf00071, Pf08477, Pf09439	25531	ENSRNOG00000019433.6	Rab3a	16	Ras-related protein Rab-3A OS=Rattus norvegicus OX=10116 GN=Rab3a PE=1 SV=1	0	63.168	37	7	22	3	1	220	25	5.03	71.22	7	2	0.37233	0.291285	0.264836	0.252628	0.228552	0.266531	0.239403	0.279756	0.19532	0.249237	1	0.23816	1	0.309483	1	0.805332	0.152817	0.76954	0.15302	0.955556	0.700434
B5DFH2		290640		Map1s	16	BPY2 interacting protein 1 (Predicted), isoform CRA_b OS=Rattus norvegicus OX=10116 GN=Map1s PE=2 SV=1	0	63.141	13	11	15	11	1	972	102.7	7.11	54.03	11	0	0.865005	0.978193	1.10488	1.02804	1.07165	0.984424	1.0945	1.14849	1.10903	1.02804	1	1.11734	1	0.982693	1	1.04614	0.571748	1.13702	0.13132	1.08687	0.0404857
P63055		25510	ENSRNOG00000001628.6	Pcp4	11	Calmodulin regulator protein PCP4 OS=Rattus norvegicus OX=10116 GN=Pcp4 PE=1 SV=2	0	63.041	63	7	27	7	1	62	6.8	6.71	89.21	7	0	1.08515	1.15175	1.21507	1.08079	1.00983	1.0262	1.09607	1.16921	1.08079	1.03894	1	1.11536	1	1.15066	1	0.90291	0.0609668	0.969323	0.489036	1.07356	0.0924834
G3V9N0	Pf00076, Pf00658, Pf13893, Pf14259	298510	ENSRNOG00000015642.6	Pabpc4	5	Polyadenylate-binding protein OS=Rattus norvegicus OX=10116 GN=Pabpc4 PE=1 SV=2	0	62.976	11	7	11	2	1	644	70.8	9.26	39.39	7	0	1.04509	0.858717	1.03006	0.933868	1.14028	1.02104	1.02204	1.01002	0.957916	1.03173	1	0.99666	1	0.977956	1	1.05499	0.559439	1.01913	0.781106	0.966008	0.607314
G3V7T3	Pf01937, Pf03630	171053	ENSRNOG00000014044.6	Pank4	5	Pantothenate kinase 4 OS=Rattus norvegicus OX=10116 GN=Pank4 PE=1 SV=1	0	62.931	14	9	12	9	1	773	86.1	6.32	44.78	9	0	0.64205	0.677468	0.737754	0.70309	0.773926	0.719668	0.741522	0.822909	0.717408	0.732228	1	0.760613	1	0.685757	1	1.06777	0.257088	1.10916	0.152361	1.03877	0.50105
Q80W83	Pf01603	100909468; 309179	ENSRNOG00000021025.6	LOC100909468; Ppp2r5b	1	Serine/threonine-protein phosphatase 2A 56 kDa regulatory subunit beta isoform OS=Rattus norvegicus OX=10116 GN=Ppp2r5b PE=2 SV=1	0	62.929	19	8	11	6	1	497	57.3	6.84	39.77	8	0	1.17286	1.25736	1.40845	1.27913	1.35083	1.2484	1.35851	1.4315	1.29577	1.29279	1	1.36193	1	1.27956	1	1.01034	0.869053	1.06438	0.357519	1.05348	0.235676
F1LQ55	Pf00108, Pf02036, Pf02803, Pf08545, Pf14864	25541	ENSRNOG00000011413.7	Scp2	5	Non-specific lipid-transfer protein OS=Rattus norvegicus OX=10116 GN=Scp2 PE=1 SV=3	0	62.929	19	11	20	11	1	547	58.7	7.03	53.82	11	0	0.761431	0.976143	1.0169	1.06262	0.991054	0.986083	1.00199	1.05268	1.09046	1.01325	1	1.04838	1	0.918158	1	1.10357	0.315841	1.14183	0.192961	1.03466	0.379854
P47863	Pf00230	25293	ENSRNOG00000016043.8	Aqp4	18	Aquaporin-4 OS=Rattus norvegicus OX=10116 GN=Aqp4 PE=1 SV=1	0	62.883	22	8	25	8	1	323	34.5	7.11	73.64	8	0	1.87835	1.84079	1.81216	1.53131	1.72809	1.82648	2.14669	2.0483	2.07513	1.69529	1	2.09004	1	1.84377	1	0.91947	0.170066	1.13357	0.00216506	1.23285	0.0125534
P23965	Pf00378	29740		Eci1	10	Enoyl-CoA delta isomerase 1, mitochondrial OS=Rattus norvegicus OX=10116 GN=Eci1 PE=1 SV=1	0	62.843	35	11	18	11	1	289	32.2	9.54	57.7	11	0	1.35404	1.29193	1.34037	1.2	1.25093	1.16522	1.30683	1.24099	1.26957	1.20538	1	1.27246	1	1.32878	1	0.907136	0.0167806	0.957619	0.103533	1.05565	0.0991163
A0A0G2K7F5	Pf00018, Pf00595, Pf00625, Pf07653, Pf10600, Pf10608, Pf13180		ENSRNOG00000018526.7		10	Disks large homolog 4 OS=Rattus norvegicus OX=10116 GN=Dlg4 PE=1 SV=1	0	62.783	12	10	17	7	1	729	80.8	5.96	52.51	10	0	0.321707	0.341441	0.41441	0.378614	0.426801	0.387793	0.425425	0.483708	0.409821	0.397736	1	0.439651	1	0.359186	1	1.10733	0.292499	1.22402	0.0894778	1.10538	0.194226
P36876		117104	ENSRNOG00000011158.6	Ppp2r2a	15	Serine/threonine-protein phosphatase 2A 55 kDa regulatory subunit B alpha isoform OS=Rattus norvegicus OX=10116 GN=Ppp2r2a PE=2 SV=1	0	62.71	25	11	18	7	1	447	51.6	6.2	56.5	11	4	1.24607	1.29843	1.33508	1.41492	1.32461	1.3822	1.34424	1.39791	1.34686	1.37391	1	1.363	1	1.29319	1	1.06242	0.0941573	1.05398	0.0887289	0.992061	0.747769
B2RYU2	Pf00298, Pf03946	499782; 102555453	ENSRNOG00000028993.1	Rpl12; LOC102555453	3; X	RCG45615, isoform CRA_a OS=Rattus norvegicus OX=10116 GN=Rpl12 PE=2 SV=1	0	62.66	55	8	16	8	1	165	17.8	9.42	51.93	8	0	0.938528	0.860606	0.799134	0.869264	0.858874	0.857143	0.796537	0.841558	0.836364	0.86176	1	0.82482	1	0.866089	1	0.995002	0.920043	0.952349	0.389189	0.957133	0.0660372
A1L1J8	Pf00009, Pf00025, Pf00071, Pf04670, Pf08477	288779	ENSRNOG00000006130.7	Rab5b	7	RAB5B, member RAS oncogene family OS=Rattus norvegicus OX=10116 GN=Rab5b PE=1 SV=1	0	62.612	45	8	17	4	1	215	23.7	8.13	55.38	8	4	1.36981	1.31069	1.23522	1.26289	1.24151	1.33208	1.24906	1.31195	1.26667	1.27883	1	1.27589	1	1.30524	1	0.979762	0.608368	0.977514	0.534338	0.997705	0.933674
P25093	Pf01557, Pf09298	29383		Fah	1	Fumarylacetoacetase OS=Rattus norvegicus OX=10116 GN=Fah PE=1 SV=1	0	62.542	23	8	21	8	1	419	45.9	7.17	73	8	0	2.55374	2.5	2.36449	2.53738	2.35514	2.63785	2.45327	2.43692	2.52336	2.51012	1	2.47118	1	2.47274	1	1.01512	0.727714	0.99937	0.981232	0.984487	0.677226
Q9R1R4	Pf00567, Pf12872	85425	ENSRNOG00000055779.1	Tdrd7	5	Tudor domain-containing protein 7 OS=Rattus norvegicus OX=10116 GN=Tdrd7 PE=1 SV=1	0	62.405	12	13	19	13	1	1113	125.2	7.03	48.4	13	0	0.640937	0.642316	0.701585	0.633356	0.66368	0.634045	0.642316	0.701585	0.633356	0.643694	1	0.659086	1	0.661613	1	0.972917	0.467627	0.996181	0.935392	1.02391	0.550261
Q792I0	Pf00595, Pf02828, Pf09829	60442	ENSRNOG00000045698.2	Lin7c	3	Protein lin-7 homolog C OS=Rattus norvegicus OX=10116 GN=Lin7c PE=1 SV=1	0	62.402	45	8	17	5	1	197	21.8	8.43	61.82	8	0	0.658039	0.730196	0.71451	0.790588	0.781176	0.854902	0.741961	0.77098	0.800784	0.808889	1	0.771242	1	0.700915	1	1.15405	0.0276279	1.10034	0.0641889	0.953458	0.260158
D3ZA31	Pf02893, Pf06602	315422	ENSRNOG00000005923.6	Mtmr2	8	Myotubularin related protein 2 (Predicted), isoform CRA_b OS=Rattus norvegicus OX=10116 GN=Mtmr2 PE=1 SV=1	0	62.271	26	14	16	12	1	643	73.2	7.25	49.32	14	1	1.51623	1.5456	1.58269	1.55332	1.53323	1.56414	1.70943	1.74034	1.71252	1.55023	1	1.72076	1	1.54817	1	1.00133	0.927424	1.11148	0.0013289	1.11	0.000217416
A0A0G2K0V4	Pf00130, Pf00169, Pf00621, Pf07649	310635	ENSRNOG00000020027.8	Arhgef2	2	Rho guanine nucleotide exchange factor 2 OS=Rattus norvegicus OX=10116 GN=Arhgef2 PE=1 SV=1	0	62.227	12	12	16	12	1	1180	133.3	6.77	57.16	12	0	0.846154	0.900285	0.995252	0.909782	0.987654	0.899335	0.97056	1.02944	0.958215	0.932257	1	0.986072	1	0.913897	1	1.02009	0.74053	1.07897	0.213252	1.05772	0.203978
A0A0G2K777	Pf00071, Pf08355, Pf08356, Pf08477		ENSRNOG00000004093.7		10	Ras homolog family member T1 OS=Rattus norvegicus OX=10116 GN=Rhot1 PE=1 SV=1	0	62.159	18	12	17	10	1	752	86	6.79	47.78	12	2	0.559579	0.575379	0.633311	0.611587	0.623436	0.61027	0.651086	0.680711	0.63792	0.615098	1	0.656572	1	0.589423	1	1.04356	0.323134	1.11392	0.0594879	1.06743	0.0358105
Q02874	Pf00125, Pf01661	29384	ENSRNOG00000011523.8	H2afy	17	Core histone macro-H2A.1 OS=Rattus norvegicus OX=10116 GN=H2afy PE=1 SV=4	0	62.154	39	12	17	11	1	371	39.5	9.79	55.65	12	1	0.947826	0.83004	0.758103	0.634783	0.672727	0.735968	0.75336	0.786561	0.78498	0.681159	1	0.774967	1	0.845323	1	0.805798	0.0588604	0.916771	0.27989	1.13772	0.0405562
Q812E9	Pf01275	306439	ENSRNOG00000010731.7	Gpm6a	16	Neuronal membrane glycoprotein M6-a OS=Rattus norvegicus OX=10116 GN=Gpm6a PE=1 SV=1	0	62.098	18	7	18	6	1	278	31.2	5.27	64.17	7	1	0.496667	0.468889	0.466111	0.496111	0.47	0.443889	0.548889	0.6	0.564444	0.47	1	0.571111	1	0.477222	1	0.984866	0.708094	1.19674	0.00644385	1.21513	0.00907326
D4A644		681287	ENSRNOG00000010237.6	Map7d1	5	MAP7 domain-containing 1 OS=Rattus norvegicus OX=10116 GN=Map7d1 PE=1 SV=1	0	62.052	18	16	20	15	1	817	90.4	9.98	53.53	16	1	1.33469	1.41057	1.42141	1.34959	1.3645	1.47425	1.34959	1.42141	1.42412	1.39612	1	1.39837	1	1.38889	1	1.0052	0.887252	1.00683	0.808316	1.00162	0.963408
Q6AY58	Pf05529	293852	ENSRNOG00000055756.1	Bcap31	X	B-cell receptor-associated protein 31 OS=Rattus norvegicus OX=10116 GN=Bcap31 PE=1 SV=1	0	62.051	25	9	30	9	1	245	27.9	8.88	83.45	9	0	1.33413	1.30889	1.30409	1.16587	1.17067	1.13702	1.18269	1.20312	1.21154	1.15785	1	1.19912	1	1.31571	1	0.880024	0.000357017	0.911389	0.000771731	1.03564	0.0382548
F1M403	Pf00179		ENSRNOG00000011007.7		10	Ubiquitin-conjugating enzyme E2O OS=Rattus norvegicus OX=10116 GN=Ube2o PE=1 SV=2	0	62.007	12	11	16	11	1	1138	125.2	4.98	54.86	11	0	1.11876	1.1247	1.16627	1.25891	1.19952	1.25534	1.21615	1.28622	1.25178	1.23793	1	1.25139	1	1.13658	1	1.08917	0.0141264	1.10101	0.0103012	1.01087	0.654809
P62836	Pf00009, Pf00071, Pf08477	295347	ENSRNOG00000032463.4	Rap1a	2	Ras-related protein Rap-1A OS=Rattus norvegicus OX=10116 GN=Rap1a PE=1 SV=1	0	61.982	38	8	28	2	1	184	21	6.67	102.41	8	6	2.6375	2.37083	1.98958	1.83542	2.56042	1.72083	2.82917	1.63542	2.25208	2.03889	1	2.23889	1	2.33264	1	0.87407	0.414785	0.959809	0.823007	1.09809	0.668485
A0A0G2JUR5	Pf00169, Pf04111, Pf12128, Pf13166, Pf13514		ENSRNOG00000003226.8		10	Myosin phosphatase Rho-interacting protein OS=Rattus norvegicus OX=10116 GN=Mprip PE=1 SV=1	0	61.938	8	13	13	3	1	2123	239.9	5.4	43.54	13	8	0.976498	1.10106	1.16334	1.24324	1.25852	1.23854	1.25147	1.22444	1.29377	1.24677	1	1.25656	1	1.0803	1	1.1541	0.0394436	1.16316	0.0394593	1.00785	0.66609
Q5U316	Pf00006, Pf00025, Pf00071, Pf00735, Pf01926, Pf04670, Pf08477, Pf13191	288700	ENSRNOG00000022014.4	Rab35	12	Ras-related protein Rab-35 OS=Rattus norvegicus OX=10116 GN=Rab35 PE=1 SV=1	0	61.929	38	9	25	7	1	201	23	8.29	79.13	9	0	1.17986	0.897482	0.78777	0.827338	0.758993	0.955935	0.816547	0.848921	0.919065	0.847422	1	0.861511	1	0.955036	1	0.88732	0.455203	0.902072	0.481484	1.01663	0.839447
P62963	Pf00235	64303	ENSRNOG00000003975.6	Pfn1	10	Profilin-1 OS=Rattus norvegicus OX=10116 GN=Pfn1 PE=1 SV=2	0	61.923	51	7	20	7	1	140	14.9	8.28	65.59	7	0	1.71589	1.68495	1.49789	1.61744	1.44726	1.31224	1.25738	1.15471	1.37693	1.45898	1	1.26301	1	1.63291	1	0.893483	0.193817	0.773471	0.0167895	0.865681	0.147103
Q63768	Pf00017, Pf00018, Pf07653, Pf14604	54245	ENSRNOG00000025792.4	Crk	10	Adapter molecule crk OS=Rattus norvegicus OX=10116 GN=Crk PE=1 SV=1	0	61.808	33	10	16	10	1	304	33.8	5.55	54.53	10	0	1.13793	1.14863	1.14388	1.24495	1.21403	1.32937	1.20571	1.22473	1.24138	1.26278	1	1.22394	1	1.14348	1	1.10433	0.0261196	1.07036	0.00171008	0.96924	0.341046
B0BMW4	Pf00025, Pf00503, Pf08477	24896		Gnas	3	GNAS complex locus OS=Rattus norvegicus OX=10116 GN=Gnas PE=2 SV=1	0	61.78	29	12	30	11	1	394	45.6	5.96	84.41	12	0	1.3206	1.11921	1.10995	1.09606	1.16088	1.20718	1.15509	1.18171	1.22338	1.15471	1	1.18673	1	1.18326	1	0.975872	0.725923	1.00293	0.963616	1.02773	0.445274
Q68FQ2	Pf00047, Pf07679, Pf07686, Pf08205, Pf13895, Pf13927	315509	ENSRNOG00000009149.4	Jam3	8	Junctional adhesion molecule C OS=Rattus norvegicus OX=10116 GN=Jam3 PE=1 SV=1	0	61.744	31	9	14	9	1	310	34.8	7.25	50.89	9	0	2.6241	1.75899	1.48561	1.89209	1.63129	2.08813	1.73741	1.7536	2.01439	1.8705	1	1.83513	1	1.95624	1	0.956175	0.827113	0.938094	0.749949	0.98109	0.835746
Q8R3Z7	Pf00350, Pf01926, Pf12763	192204	ENSRNOG00000007584.4	Ehd4	3	EH-domain-containing 4 OS=Rattus norvegicus OX=10116 GN=Ehd4 PE=1 SV=1	0	61.725	21	11	18	7	1	541	61.4	6.76	48.37	11	0	1.12231	1.3414	1.46505	1.22715	1.5457	1.32124	1.51344	1.5121	1.39247	1.3647	1	1.47267	1	1.30959	1	1.04208	0.709528	1.12453	0.205337	1.07912	0.352189
B2GUZ5	Pf01267	691149	ENSRNOG00000013538.7	Capza1	2	F-actin-capping protein subunit alpha-1 OS=Rattus norvegicus OX=10116 GN=Capza1 PE=1 SV=1	0	61.616	34	7	12	6	1	286	32.9	5.69	47.45	7	0	1.28331	1.09604	1.15486	1.34934	1.20528	1.14046	1.23409	1.27851	1.26411	1.23169	1	1.2589	1	1.17807	1	1.04552	0.552863	1.06861	0.227927	1.02209	0.688521
Q9EPF2	Pf00047, Pf07679, Pf07686, Pf08205, Pf13895, Pf13927	78967	ENSRNOG00000007726.7	Mcam	8	Cell surface glycoprotein MUC18 OS=Rattus norvegicus OX=10116 GN=Mcam PE=1 SV=2	0	61.486	18	12	21	12	1	648	71.3	6.09	67.42	12	0	1.3596	1.46848	1.52292	1.44413	1.55158	1.44986	1.43553	1.54011	1.55301	1.48185	1	1.50955	1	1.45033	1	1.02173	0.623535	1.04083	0.384774	1.01869	0.615953
Q499R7	Pf00719	294504		Ppa1	20	Ppa1 protein (Fragment) OS=Rattus norvegicus OX=10116 GN=Ppa1 PE=2 SV=1	0	61.465	35	11	18	11	1	331	37.7	6.84	59.14	11	0	0.610134	0.634061	0.669951	0.721323	0.66784	0.710767	0.669951	0.705841	0.646728	0.699977	1	0.674173	1	0.638048	1	1.09706	0.0603824	1.05662	0.213606	0.963137	0.338016
A0A0G2K6I5	Pf00307, Pf00402	63837	ENSRNOG00000059539.1	Tagln3	11	Transgelin OS=Rattus norvegicus OX=10116 GN=Tagln3 PE=1 SV=1	0	61.447	47	12	51	10	1	219	24.7	7.01	132.28	12	0	0.991285	1.0915	1.12092	1.06754	1.04139	1.17647	1.13181	1.15577	1.11656	1.09513	1	1.13471	1	1.0679	1	1.0255	0.657817	1.06256	0.177391	1.03614	0.408519
Q6AYF2	Pf00412, Pf06297	494021	ENSRNOG00000005690.5	Lmcd1	4	LIM and cysteine-rich domains 1 OS=Rattus norvegicus OX=10116 GN=Lmcd1 PE=1 SV=1	0	61.383	34	11	15	11	1	365	41.1	8.02	46.86	11	0	1.73192	1.85362	1.99647	1.7425	1.93651	1.7866	1.91005	1.88007	1.79894	1.82187	1	1.86302	1	1.86067	1	0.979147	0.707889	1.00126	0.978842	1.02259	0.574725
P62994	Pf00017, Pf00018, Pf07653, Pf14604	81504	ENSRNOG00000003990.6	Grb2	10	Growth factor receptor-bound protein 2 OS=Rattus norvegicus OX=10116 GN=Grb2 PE=1 SV=1	0	61.352	40	8	17	8	1	217	25.2	6.32	57.61	8	0	1.24191	1.46225	1.65948	1.72111	1.74576	1.57165	1.63174	1.70416	1.67334	1.67951	1	1.66975	1	1.45455	1	1.15466	0.164286	1.14795	0.153576	0.99419	0.875195
B4F7A5		652929	ENSRNOG00000050735.2	Cd99	20	CD99 molecule (Xg blood group) OS=Rattus norvegicus OX=10116 GN=Cd99 PE=1 SV=1	0	61.33	35	5	15	5	1	165	16.6	5.12	57.55	5	0	1.63003	1.47988	1.60526	1.59907	1.5805	1.56192	1.60681	1.62693	1.78793	1.5805	1	1.67389	1	1.57172	1	1.00558	0.863035	1.065	0.238407	1.05909	0.184464
F1LNF7	Pf00180	114096	ENSRNOG00000010277.4	Idh3a	8	Isocitrate dehydrogenase [NAD] subunit, mitochondrial OS=Rattus norvegicus OX=10116 GN=Idh3a PE=1 SV=2	0	61.239	33	14	22	14	1	382	41.2	6.93	69.68	14	0	0.734534	0.724354	0.722005	0.811276	0.750196	0.801879	0.757244	0.793265	0.7361	0.787784	1	0.762203	1	0.726964	1	1.08366	0.0348745	1.04847	0.108727	0.967528	0.368812
Q566E4	Pf00076, Pf13893, Pf14259	319110	ENSRNOG00000011910.7	Hnrnpr	5	Heterogeneous nuclear ribonucleoprotein R OS=Rattus norvegicus OX=10116 GN=Hnrnpr PE=1 SV=1	0	61.236	19	12	19	7	1	632	70.8	8.13	51	12	5	0.481013	0.50211	0.501582	0.500527	0.488397	0.498418	0.46097	0.492616	0.349156	0.495781	1	0.434248	1	0.494902	1	1.00178	0.916655	0.877442	0.240716	0.875887	0.231663
Q9Z270	Pf00635	58857	ENSRNOG00000014765.6	Vapa	9	Vesicle-associated membrane protein-associated protein A OS=Rattus norvegicus OX=10116 GN=Vapa PE=1 SV=3	0	61.208	38	8	23	7	1	249	27.8	8.4	70.48	8	1	1.39176	1.31412	1.30824	1.11176	1.12706	1.03765	1.12118	1.17882	1.17294	1.09216	1	1.15765	1	1.33804	1	0.816237	0.00310246	0.865182	0.00518725	1.05996	0.119259
P23928	Pf00011, Pf00525	25420	ENSRNOG00000010524.6	Cryab	8	Alpha-crystallin B chain OS=Rattus norvegicus OX=10116 GN=Cryab PE=1 SV=1	0	61.118	40	9	25	9	1	175	20.1	7.33	74.29	9	0	0.947431	0.967742	1.00836	1.02509	1.01195	1.11111	1.52688	1.91159	1.43608	1.04938	1	1.62485	1	0.974512	1	1.07683	0.105268	1.66735	0.0114324	1.54839	0.0181237
Q9JMJ4	Pf00400, Pf04564, Pf08606, Pf11789	246216	ENSRNOG00000020897.6	Prpf19	1	Pre-mRNA-processing factor 19 OS=Rattus norvegicus OX=10116 GN=Prpf19 PE=1 SV=2	0	61.074	26	9	13	9	1	504	55.2	6.61	49.48	9	0	0.505814	0.453488	0.433932	0.485729	0.481501	0.486786	0.461945	0.504757	0.471987	0.484672	1	0.479563	1	0.464412	1	1.04363	0.39972	1.03263	0.577911	0.989458	0.714901
P08082	Pf01086	116561	ENSRNOG00000017506.7	Cltb	17	Clathrin light chain B OS=Rattus norvegicus OX=10116 GN=Cltb PE=1 SV=1	0	61.031	41	13	29	13	1	229	25.1	4.63	95.92	13	0	0.803142	0.939002	0.9122	1.04529	0.890018	0.978743	0.897412	0.939926	0.83549	0.971349	1	0.890943	1	0.884781	1	1.09784	0.23029	1.00696	0.910423	0.917222	0.21237
P09811	Pf00343	64035	ENSRNOG00000006388.5	Pygl	6	Glycogen phosphorylase, liver form OS=Rattus norvegicus OX=10116 GN=Pygl PE=1 SV=5	0	61.015	15	13	18	7	1	850	97.4	7.2	57.65	13	0	0.692825	0.683109	0.736173	0.659193	0.72272	0.748879	0.72571	0.784753	0.719731	0.710264	1	0.743398	1	0.704036	1	1.00885	0.851643	1.05591	0.210134	1.04665	0.381916
D4A1J6	Pf00023, Pf00651, Pf01363, Pf07707, Pf12796, Pf13606, Pf13637, Pf13857	303292	ENSRNOG00000016212.6	Ankfy1	10	Ankyrin repeat and FYVE domain-containing 1 OS=Rattus norvegicus OX=10116 GN=Ankfy1 PE=1 SV=3	0	60.991	12	11	13	11	1	1169	128.6	5.94	42.96	11	0	1.46069	1.38207	1.44	1.33793	1.44	1.38897	1.43724	1.46621	1.43862	1.38897	1	1.44736	1	1.42759	1	0.972947	0.363621	1.01385	0.479026	1.04204	0.132156
D3ZE26	Pf10267	305095	ENSRNOG00000000033.5	Tmcc2	13	Similar to RIKEN cDNA 1110063G11 (Predicted) OS=Rattus norvegicus OX=10116 GN=Tmcc2 PE=1 SV=1	0	60.989	13	7	12	7	1	706	77.1	6.76	39.81	7	0	1.09792	1.22889	1.35129	1.22766	1.30355	1.14933	1.25949	1.35618	1.26561	1.22685	1	1.29376	1	1.22603	1	1.00067	0.992854	1.05524	0.442547	1.05454	0.286106
M0RD87	Pf00782	362238	ENSRNOG00000008534.8	Dusp15	3	Dual specificity phosphatase-like 15 (Predicted), isoform CRA_b OS=Rattus norvegicus OX=10116 GN=Dusp15 PE=3 SV=1	0	60.964	47	8	11	8	1	244	27.1	9.41	40.85	8	0	1.51102	1.29614	1.37328	1.28512	1.41873	1.42011	1.42562	1.5	1.5427	1.37466	1	1.48944	1	1.39348	1	0.986491	0.81926	1.06886	0.250977	1.0835	0.111284
A1A5P0	Pf00786	315121	ENSRNOG00000008517.4	Cdc42ep1	7	Cdc42 effector protein 1 OS=Rattus norvegicus OX=10116 GN=Cdc42ep1 PE=1 SV=1	0	60.959	33	9	15	9	1	388	41	7.36	54.5	9	0	1.73166	1.96601	1.97853	1.82111	1.78533	1.7585	1.84079	1.97853	2.02862	1.78831	1	1.94931	1	1.89207	1	0.945162	0.275973	1.03026	0.590397	1.09003	0.0525378
P27952	Pf00333, Pf03719	83789	ENSRNOG00000014179.7	Rps2	10	40S ribosomal protein S2 OS=Rattus norvegicus OX=10116 GN=Rps2 PE=1 SV=1	0	60.869	27	8	24	8	1	293	31.2	10.24	78.75	8	0	1.07482	1.16582	1.14863	0.926188	0.956522	0.913043	0.939333	0.996967	0.989889	0.931918	1	0.975396	1	1.12976	1	0.824881	0.00299769	0.863365	0.00975996	1.04665	0.12238
Q3KRE2	Pf01209, Pf01739, Pf05148, Pf08241, Pf08242, Pf12847, Pf13489, Pf13649, Pf13659, Pf13847	315306	ENSRNOG00000001376.6	Mettl7a	7	Methyltransferase like 7A, isoform CRA_b OS=Rattus norvegicus OX=10116 GN=Mettl7a PE=1 SV=1	0	60.827	26	6	20	6	1	244	28.1	8.46	78.64	6	0	2.11994	1.73744	1.52026	1.44246	1.40681	1.85089	1.60292	1.69368	1.83306	1.56672	1	1.70989	1	1.79254	1	0.87402	0.374004	0.953888	0.682314	1.09138	0.414492
Q6AYT0	Pf00107, Pf08240, Pf13602	362061	ENSRNOG00000028319.3	Cryz	2	Quinone oxidoreductase OS=Rattus norvegicus OX=10116 GN=Cryz PE=2 SV=1	0	60.78	29	8	11	8	1	329	35	8.22	39.49	8	0	0.907037	0.841008	0.974805	0.866203	0.913988	0.773241	0.768028	0.894005	0.748914	0.851144	1	0.803649	1	0.907617	1	0.937779	0.374589	0.88545	0.156532	0.944199	0.482871
P52481	Pf01213, Pf07986, Pf08603	116653	ENSRNOG00000043350.3	Cap2	17	Adenylyl cyclase-associated protein 2 OS=Rattus norvegicus OX=10116 GN=Cap2 PE=1 SV=1	0	60.758	26	11	18	9	1	477	52.9	7.17	63.01	11	0	1.30331	1.2596	1.27947	1.3894	1.39205	1.47152	1.36026	1.35894	1.43179	1.41766	1	1.38366	1	1.28079	1	1.10686	0.0100363	1.08032	0.0193564	0.97602	0.399958
A0A0H2UHE1	Pf00549, Pf02629, Pf13607	114597	ENSRNOG00000005587.4	Suclg1	4	Succinate--CoA ligase [ADP/GDP-forming] subunit alpha, mitochondrial OS=Rattus norvegicus OX=10116 GN=Suclg1 PE=1 SV=1	0	60.745	21	7	18	7	1	360	37.5	9.48	55.52	7	0	0.786058	0.851763	0.795673	0.741987	0.721955	0.80609	0.746795	0.791667	0.771635	0.756677	1	0.770032	1	0.811165	1	0.932828	0.170096	0.949292	0.165128	1.01765	0.663765
A0A0G2K0V3	Pf00459	64473	ENSRNOG00000002378.7	Bpnt1	13	3'(2'),5'-bisphosphate nucleotidase 1 OS=Rattus norvegicus OX=10116 GN=Bpnt1 PE=1 SV=1	0	60.714	31	10	13	1	1	323	35	6.24	40.87	10	8	0.836364	0.833202	0.811858	0.716996	0.73913	0.777866	0.735178	0.759684	0.696443	0.744664	1	0.730435	1	0.827141	1	0.900287	0.013101	0.883084	0.00835998	0.980892	0.60794
F1LN92	Pf00004, Pf01078, Pf01434, Pf05496, Pf06068, Pf06480, Pf07724, Pf07728, Pf13191, Pf13401	307350	ENSRNOG00000017965.5	Afg3l2	18	AFG3-like matrix AAA peptidase subunit 2 OS=Rattus norvegicus OX=10116 GN=Afg3l2 PE=1 SV=1	0	60.7	17	15	19	15	1	802	89.3	8.6	54.51	15	0	0.872928	0.877532	0.873849	0.917127	0.92081	0.916206	0.928177	0.946593	0.955801	0.918048	1	0.943524	1	0.87477	1	1.04947	2.64047e-05	1.0786	0.00112858	1.02775	0.0365359
D3ZBL5	Pf00168		ENSRNOG00000017660.8		9	Type I inositol 3,4-bisphosphate 4-phosphatase OS=Rattus norvegicus OX=10116 GN=Inpp4a PE=1 SV=3	0	60.651	16	13	13	13	1	939	105.5	6.98	41.28	13	0	1.23918	1.1082	1.18793	1.10137	1.21754	1.15376	1.11162	1.11503	1.1549	1.15756	1	1.12718	1	1.17844	1	0.982281	0.702101	0.956508	0.274996	0.973762	0.450408
Q641Y2	Pf00346	289218	ENSRNOG00000038372.4	Ndufs2	13	NADH dehydrogenase [ubiquinone] iron-sulfur protein 2, mitochondrial OS=Rattus norvegicus OX=10116 GN=Ndufs2 PE=1 SV=1	0	60.584	23	9	14	9	1	463	52.5	6.99	46.19	9	0	0.748886	0.716939	0.706538	0.701337	0.690193	0.700594	0.716196	0.745171	0.703566	0.697375	1	0.721644	1	0.724121	1	0.963064	0.113473	0.99658	0.895609	1.0348	0.131504
Q68FQ9	Pf05147	362375	ENSRNOG00000006810.6	Lancl2	4	LanC lantibiotic synthetase component C-like 2 (Bacterial) OS=Rattus norvegicus OX=10116 GN=Lancl2 PE=1 SV=1	0	60.512	20	8	12	8	1	450	50.9	7.46	35.36	8	0	1.28436	1.08879	1.04545	0.98203	0.980973	1.06448	1.04334	1.02643	1.05497	1.00916	1	1.04158	1	1.13953	1	0.885591	0.172162	0.914038	0.255898	1.03212	0.324426
D3ZI07	Pf00225	296284	ENSRNOG00000010361.7	Kif3b	3	Kinesin-like protein OS=Rattus norvegicus OX=10116 GN=Kif3b PE=1 SV=1	0	60.505	21	16	18	9	1	747	85.2	7.69	49.33	16	5	0.747394	0.7498	0.780273	0.752205	0.780273	0.809142	0.794707	0.814755	0.789094	0.78054	1	0.799519	1	0.759155	1	1.02817	0.335438	1.05317	0.0372185	1.02432	0.355653
B3DMA1	Pf06741, Pf07145, Pf09770, Pf14438	361649	ENSRNOG00000018686.7	Atxn2l	1	Ataxin 2-like OS=Rattus norvegicus OX=10116 GN=Atxn2l PE=1 SV=1	0	60.292	12	12	13	11	1	1072	112.8	8.59	40.54	12	1	0.690244	0.773171	0.842276	0.804065	0.830894	0.749593	0.779675	0.849593	0.812195	0.794851	1	0.813821	1	0.768564	1	1.0342	0.627097	1.05889	0.40241	1.02387	0.577249
Q66HR2	Pf00307, Pf03271	114764	ENSRNOG00000011798.6	Mapre1	3	Microtubule-associated protein RP/EB family member 1 OS=Rattus norvegicus OX=10116 GN=Mapre1 PE=1 SV=3	0	60.25	26	10	20	7	1	268	30	5.22	74.29	10	0	1.46606	1.5098	1.56109	1.56561	1.62293	1.64253	1.55204	1.57617	1.58673	1.61036	1	1.57164	1	1.51232	1	1.06483	0.0522688	1.03923	0.113023	0.97596	0.200129
G3V702	Pf00400	117541	ENSRNOG00000007671.4	Smu1	5	Smu-1 suppressor of mec-8 and unc-52 homolog (C. elegans) OS=Rattus norvegicus OX=10116 GN=Smu1 PE=1 SV=1	0	60.152	19	9	12	9	1	513	57.5	7.18	38.41	9	0	0.371609	0.397771	0.429748	0.419574	0.448643	0.407946	0.448159	0.495155	0.425388	0.425388	1	0.456234	1	0.399709	1	1.06424	0.282874	1.14141	0.100262	1.07251	0.265378
A0A0G2K9H8	Pf00025, Pf00071, Pf00503, Pf01926, Pf04670, Pf08477, Pf09439		ENSRNOG00000054775.1		7	ADP-ribosylation factor 3 OS=Rattus norvegicus OX=10116 GN=Arf3 PE=3 SV=1	0	60.029	40	6	23	4	1	187	21.1	7.37	81.84	6	0	1.55983	1.17628	1.01282	0.963675	0.899573	1.0844	0.95406	0.985043	1.04915	0.98255	1	0.996083	1	1.24964	1	0.786264	0.193178	0.797093	0.1981	1.01377	0.835272
P11762	Pf00337	56646	ENSRNOG00000009884.6	Lgals1	7	Galectin-1 OS=Rattus norvegicus OX=10116 GN=Lgals1 PE=1 SV=2	0	59.997	47	7	33	7	1	135	14.8	5.26	112.13	7	0	1.22294	1.70113	1.7609	1.90792	1.95315	1.54443	1.68013	1.46042	1.92569	1.80183	1	1.68875	1	1.56166	1	1.15379	0.324171	1.08138	0.589366	0.937238	0.577061
[truncated: 4,774 more rows]

## Sheet: 7D
Accession	Pfam IDs	Entrez Gene ID	Ensembl Gene ID	Gene Symbol	Chromosome	Description	Exp. q-value: Combined	Sum PEP Score	Coverage [%]	# Peptides	# PSMs	# Unique Peptides	# Protein Groups	# AAs	MW [kDa]	calc. pI	Score Sequest HT: Sequest HT	# Peptides (by Search Engine): Sequest HT	# Razor Peptides	WT_ON_1	WT_ON_2	WT_ON_3	CSF_7d_ON_1	CSF_7d_ON_2	CSF_7d_ON_3	IOP_7d_ON_8	IOP_7d_ON_9_1	IOP_7d_ON_9_2	Group_CSF_7d_ON.average	Group_CSF_7d_ON.call.percent	Group_IOP_7d_ON.average	Group_IOP_7d_ON.call.percent	Group_WT_ON.average	Group_WT_ON.call.percent	Group_CSF_7d_ON.vs.Group_WT_ON.FC	pvalue	Group_IOP_7d_ON.vs.Group_WT_ON.FC	pvalue	Group_IOP_7d_ON.vs.Group_CSF_7d_ON.FC	pvalue
[truncated: 4,135 more rows]
