# Supplementary material for: Early Proteomic Characteristics and Changes in the Optic Nerve Head, Optic Nerve, and Retina in a Rat Model of Ocular Hypertension
Source: Mol Cell Proteomics. 2023 Oct 2;22(11):100654. doi: 10.1016/j.mcpro.2023.100654 (PMC10665672; doi:10.1016/j.mcpro.2023.100654)
Supplement: Supplemental data 2 [file mmc2.xlsx]

## Sheet: 1D
Accession	Pfam IDs	Entrez Gene ID	Ensembl Gene ID	Gene Symbol	Chromosome	Description	Exp. q-value: Combined	Sum PEP Score	Coverage [%]	# Peptides	# PSMs	# Unique Peptides	# Protein Groups	# AAs	MW [kDa]	calc. pI	Score Sequest HT: Sequest HT	# Peptides (by Search Engine): Sequest HT	# Razor Peptides	WT_ONH_1	WT_ONH_2	WT_ONH_3	CSF_1d_ONH_1	CSF_1d_ONH_2	CSF_1d_ONH_3	IOP_1d_ONH_1	IOP_1d_ONH_2	IOP_1d_ONH_3	Group_CSF_1d_ONH.average	Group_CSF_1d_ONH.call.percent	Group_IOP_1d_ONH.average	Group_IOP_1d_ONH.call.percent	Group_WT_ONH.average	Group_WT_ONH.call.percent	Group_CSF_1d_ONH.vs.Group_WT_ONH.FC	pvalue	Group_IOP_1d_ONH.vs.Group_WT_ONH.FC	pvalue	Group_IOP_1d_ONH.vs.Group_CSF_1d_ONH.FC	pvalue
A0A0G2K1Y8	Pf00018, Pf00036, Pf00435, Pf07653, Pf08239, Pf08726, Pf13405, Pf13499, Pf14604	64159	ENSRNOG00000015396.7	Sptan1	3	Spectrin alpha chain, non-erythrocytic 1 OS=Rattus norvegicus OX=10116 GN=Sptan1 PE=1 SV=1	0	1214.98	57	145	359	5	1	2498	287.5	5.35	1286.13	145	138	1.00581	1.06389	1.091	0.92062	0.95547	0.910939	0.873185	0.943853	0.915779	0.929009	1	0.910939	1	1.05357	1	0.881776	0.012015	0.864625	0.0117426	0.980549	0.503244
Q6IRK8	Pf00018, Pf00036, Pf00435, Pf07653, Pf08239, Pf08726, Pf13405, Pf13499, Pf14604	64159	ENSRNOG00000015396.7	Sptan1	3	Spectrin alpha chain, non-erythrocytic 1 OS=Rattus norvegicus OX=10116 GN=Sptan1 PE=1 SV=1	0	1205.2	58	142	354	2	1	2452	282.2	5.31	1269.79	142	0	1.11111	1.03894	0.995252	0.933523	0.97056	0.905033	0.865147	0.769231	0.908832	0.936372	1	0.847737	1	1.04843	1	0.893116	0.0444546	0.808575	0.0196835	0.905341	0.12253
A0A0G2K8W9	Pf00169, Pf00307, Pf00435, Pf11971, Pf12128, Pf15410		ENSRNOG00000005434.7		14	Spectrin beta chain OS=Rattus norvegicus OX=10116 GN=Sptbn1 PE=1 SV=1	0	988.993	52	125	277	112	1	2358	273.3	5.64	981	125	11	0.975836	1.0223	1.02138	0.880112	0.921933	0.85316	0.860595	0.85316	0.906134	0.885068	1	0.873296	1	1.00651	1	0.879347	0.00854063	0.867652	0.00412363	0.986699	0.673847
M0R9X8	Pf00769, Pf03028, Pf03915, Pf04156, Pf07246, Pf07728, Pf08385, Pf08393, Pf12774, Pf12775, Pf12777, Pf12780, Pf12781, Pf13173, Pf13207, Pf13401	29489	ENSRNOG00000006178.8	Dync1h1	6	Cytoplasmic dynein 1 heavy chain 1 OS=Rattus norvegicus OX=10116 GN=Dync1h1 PE=1 SV=2	0	943.255	31	156	287	156	1	4644	531.7	6.42	935.44	156	0	1.00197	0.990167	0.9941	0.980334	0.998033	0.965585	0.981318	0.938053	0.983284	0.981318	1	0.967552	1	0.995411	1	0.985841	0.23155	0.972012	0.140014	0.985972	0.475216
Q6S3A0	Pf00307, Pf00681, Pf03501, Pf07812, Pf11971	64204	ENSRNOG00000023781.7	Plec	7	Plectin OS=Rattus norvegicus OX=10116 GN=Plec PE=1 SV=1	0	790.989	33	162	216	162	1	4688	533.5	5.91	662.32	162	0	0.621365	0.6273	0.602374	0.477745	0.518101	0.491988	0.497329	0.532938	0.565579	0.495945	1	0.531949	1	0.617013	1	0.803783	0.000984882	0.862135	0.0156971	1.0726	0.192224
P15205						Microtubule-associated protein 1B OS=Rattus norvegicus OX=10116 GN=Map1b PE=1 SV=3	0	709.864	42	91	219	88	1	2461	269.5	4.81	775.18	91	3	1.16649	1.15789	1.18582	0.973147	1.05585	0.988185	1.13641	1.08915	0.987111	1.00573	1	1.07089	1	1.17007	1	0.859547	0.00355619	0.915239	0.0913609	1.06479	0.269443
F1M6Q2	Pf04111, Pf15035	313663	ENSRNOG00000008334.8	Crocc	5	Ciliary rootlet coiled-coil, rootletin OS=Rattus norvegicus OX=10116 GN=Crocc PE=1 SV=2	0	656.051	53	112	179	8	1	1986	224.6	5.39	612.12	112	91	1.03341	1.00806	1.00346	1.3053	1.33065	1.19355	1.23963	1.18318	1.2235	1.2765	1	1.21544	1	1.01498	1	1.25766	0.00373608	1.1975	0.000475231	0.952166	0.249297
D4AD05	Pf04111, Pf15035	313663	ENSRNOG00000008334.8	Crocc	5	Ciliary rootlet coiled-coil, rootletin OS=Rattus norvegicus OX=10116 GN=Crocc PE=1 SV=2	0	630.589	54	105	171	1	1	1846	208.8	5.47	589.86	105	0	1.06199	0.982724	0.932927	1.01728	1.05386	1.02033	1.06301	1.09451	0.936992	1.03049	1	1.0315	1	0.992547	1	1.03823	0.389725	1.03925	0.558154	1.00099	0.984613
P06687	Pf00122, Pf00689, Pf00690, Pf00702, Pf08282, Pf12710, Pf13246	24213	ENSRNOG00000020263.6	Atp1a3	1	Sodium/potassium-transporting ATPase subunit alpha-3 OS=Rattus norvegicus OX=10116 GN=Atp1a3 PE=1 SV=2	0	599.601	52	54	321	36	1	1013	111.6	5.41	1104.06	54	20	1.01226	1.03166	1.11747	1.06639	1.02349	1.03269	0.928498	0.982635	1.01941	1.04086	1	0.976847	1	1.0538	1	0.987722	0.729316	0.926979	0.139003	0.938502	0.0954103
F1M779	Pf00637, Pf01394, Pf04053, Pf09268, Pf13838		ENSRNOG00000004291.6		10	Clathrin heavy chain OS=Rattus norvegicus OX=10116 GN=Cltc PE=1 SV=1	0	588.034	42	67	206	67	1	1675	191.4	5.69	724.26	67	0	1.13453	1.10762	1.14238	1.17601	1.14238	1.15695	1.09417	1.09978	1.15471	1.15845	1	1.11622	1	1.12818	1	1.02683	0.102351	0.9894	0.615531	0.963548	0.122627
D3ZDT1	Pf00373, Pf05902, Pf08736, Pf09379, Pf09380	309557	ENSRNOG00000012346.8	Epb4.1l2; Epb41l2	1	Erythrocyte membrane protein band 4.1-like 2 OS=Rattus norvegicus OX=10116 GN=Epb41l2 PE=1 SV=3	0	552.701	59	56	218	4	1	926	102.5	5.35	754.76	56	56	1.11752	1.08596	1.11534	1.12514	1.0914	1.17628	1.0555	1.1012	1.01306	1.13094	1	1.05658	1	1.10627	1	1.0223	0.407705	0.955082	0.144041	0.934253	0.103918
D3ZAY7	Pf00373, Pf05902, Pf08736, Pf09379, Pf09380	309557	ENSRNOG00000012346.8	Epb4.1l2; Epb41l2	1	Erythrocyte membrane protein band 4.1-like 2 OS=Rattus norvegicus OX=10116 GN=Epb41l2 PE=1 SV=3	0	531.6	65	53	209	1	1	802	89.1	5.78	726.95	53	0	0.44748	0.486105	0.382478	0.352332	0.43382	0.390956	0.415921	0.405558	0.396609	0.392369	1	0.406029	1	0.438687	1	0.894417	0.293284	0.925555	0.348029	1.03481	0.602399
A0A0G2K5C6		25152	ENSRNOG00000014230.6	Map1a	3	Microtubule-associated protein 1A OS=Rattus norvegicus OX=10116 GN=Map1a PE=1 SV=1	0	504.942	33	85	146	2	1	3014	325.4	4.97	484.46	85	74	0.889073	0.932947	0.93543	0.690397	0.747517	0.716887	0.792219	0.81043	0.763245	0.718267	1	0.788631	1	0.91915	1	0.781447	0.000846557	0.858001	0.00305459	1.09796	0.0305933
P34926		25152		Map1a	3	Microtubule-associated protein 1A OS=Rattus norvegicus OX=10116 GN=Map1a PE=1 SV=1	0	499.792	34	84	145	1	1	2774	299.3	4.94	481.09	84	0	1.02494	1.03009	0.8908	0.478074	0.789338	0.765262	0.732588	0.895099	0.990542	0.677558	1	0.872743	1	0.981943	1	0.690018	0.0503356	0.888792	0.282575	1.28807	0.193912
A0A0G2KBB9	Pf00023, Pf00531, Pf00791, Pf03326, Pf12796, Pf13606, Pf13637, Pf13857		ENSRNOG00000011076.8		2	Ankyrin 2 OS=Rattus norvegicus OX=10116 GN=Ank2 PE=1 SV=1	0	484.296	22	74	119	0	1	3963	433.3	5.16	408.28	74	1	1.12823	1.04447	0.962771	1.05688	1.16029	1.13547	0.946225	0.936918	0.97001	1.11755	1	0.951051	1	1.04516	1	1.06926	0.273196	0.90996	0.125883	0.851018	0.00701554
A0A0G2K6R9	Pf00023, Pf00531, Pf00791, Pf03326, Pf12796, Pf13606, Pf13637, Pf13857		ENSRNOG00000011076.8		2	Ankyrin 2 OS=Rattus norvegicus OX=10116 GN=Ank2 PE=1 SV=1	0	481.982	22	74	119	1	1	3931	429.6	5.17	405.16	74	66	1.05676	1.04025	1.01651	1.04128	1.07534	1.02477	1.03715	1.0031	1.02477	1.04713	1	1.02167	1	1.03784	1	1.00895	0.649257	0.984422	0.351506	0.97569	0.228225
F1LM42	Pf00023, Pf00531, Pf00791, Pf03326, Pf12796, Pf13606, Pf13637, Pf13857		ENSRNOG00000011076.8		2	Ankyrin 2 OS=Rattus norvegicus OX=10116 GN=Ank2 PE=1 SV=3	0	481.972	22	74	119	1	1	3937	430.5	5.15	408.16	74	0	NA	NA	NA	NA	NA	NA	NA	NA	NA	NA	0	NA	0	NA	0	NA	NA	NA	NA	NA	NA
P06685	Pf00122, Pf00689, Pf00690, Pf00702, Pf08282, Pf12710, Pf13246	24211	ENSRNOG00000030019.4	Atp1a1	2	Sodium/potassium-transporting ATPase subunit alpha-1 OS=Rattus norvegicus OX=10116 GN=Atp1a1 PE=1 SV=1	0	451.162	47	53	222	36	1	1023	113	5.45	783.57	53	2	1.01308	1.00201	1.00201	1.04628	1.01107	0.977867	0.985915	0.975855	1.04728	1.01174	1	1.00302	1	1.0057	1	1.006	0.778825	0.997332	0.911329	0.991382	0.784433
P82995	Pf00183, Pf02518, Pf13589	299331; 103692716	ENSRNOG00000007219.7; ENSRNOG00000059714.1	Hsp90aa1; LOC103692716	6	Heat shock protein HSP 90-alpha OS=Rattus norvegicus OX=10116 GN=Hsp90aa1 PE=1 SV=3	0	434.069	51	46	229	27	1	733	84.8	5.01	836.59	46	20	1.09581	1.10793	1.14648	1.17841	1.17181	1.15198	1.07379	1.05066	1.03634	1.1674	1	1.0536	1	1.11674	1	1.04536	0.0422695	0.943458	0.0281961	0.902516	0.00108236
C0JPT7	Pf00307, Pf00630	293860	ENSRNOG00000054890.1	Flna	X	Filamin A OS=Rattus norvegicus OX=10116 GN=Flna PE=1 SV=1	0	411.462	33	66	91	60	1	2639	280.3	6.04	309.58	66	3	1.20523	1.17505	1.13481	0.813883	0.89839	0.842052	0.965795	0.912475	1.11167	0.851442	1	0.996647	1	1.1717	1	0.726674	0.000570112	0.850601	0.0497412	1.17054	0.087563
P63018	Pf00012, Pf02463, Pf06723	24468		Hspa8	8	Heat shock cognate 71 kDa protein OS=Rattus norvegicus OX=10116 GN=Hspa8 PE=1 SV=1	0	399.563	58	43	213	28	1	646	70.8	5.52	775.66	43	15	0.938756	1.06029	1.09952	1	0.869856	1	0.78756	1.04498	0.769378	0.956619	1	0.867305	1	1.03285	1	0.926189	0.305873	0.839716	0.177537	0.906636	0.417989
F1LUD3			ENSRNOG00000028545.4		6	Uncharacterized protein OS=Rattus norvegicus OX=10116 PE=1 SV=2	0	397.642	33	63	104	63	1	5582	584.8	5.59	336.84	63	0	1.36218	1.30662	1.26282	0.88141	1.00534	0.91453	0.905983	1.00962	1.03419	0.933761	1	0.983262	1	1.31054	1	0.7125	0.00130209	0.750272	0.00254937	1.05301	0.411151
G3V8C3	Pf00038, Pf04111, Pf04156, Pf04732, Pf10186	81818	ENSRNOG00000018087.5	Vim	17	Vimentin OS=Rattus norvegicus OX=10116 GN=Vim PE=1 SV=1	0	392.253	73	42	220	33	1	466	53.7	5.12	792.9	42	9	0.54264	0.680491	0.699182	0.443925	0.513435	0.45736	0.507009	0.487734	0.509346	0.471573	1	0.501363	1	0.640771	1	0.735947	0.0345958	0.782437	0.0489386	1.06317	0.253628
A0A0G2JWA8	Pf00036, Pf00307, Pf00435, Pf00681, Pf02187, Pf11971, Pf12128, Pf13499, Pf13514, Pf13833	362587	ENSRNOG00000016047.7	Macf1	5	Microtubule-actin cross-linking factor 1 OS=Rattus norvegicus OX=10116 GN=Macf1 PE=1 SV=1	0	386.671	13	82	94	77	1	7351	830.2	5.41	304.47	82	5	0.993976	0.963855	0.952811	1.03112	1.05422	1.05321	0.975904	0.98996	1.0251	1.04618	1	0.996988	1	0.970214	1	1.0783	0.00622791	1.0276	0.233904	0.952975	0.0403606
A0A0G2K0M8	Pf00041, Pf00047, Pf07654, Pf07679, Pf07686, Pf08205, Pf13895, Pf13927		ENSRNOG00000031890.6		8	Neural cell adhesion molecule 1 OS=Rattus norvegicus OX=10116 GN=Ncam1 PE=1 SV=1	0	381.992	52	47	175	15	1	1016	108.5	4.87	601.13	47	31	1.07577	1.1174	1.15048	1.09498	1.08751	1.05229	1.03308	1.03308	1.02988	1.07826	1	1.03202	1	1.11455	1	0.967443	0.224898	0.92595	0.0188743	0.95711	0.0248506
A0A0G2JVG3	Pf00224, Pf02887		ENSRNOG00000011329.7		8	Pyruvate kinase OS=Rattus norvegicus OX=10116 GN=Pkm PE=1 SV=1	0	378.461	66	34	257	5	1	489	53.2	7.83	882.23	34	0	1.0812	1.14316	1.125	1.14957	1.10897	1.16026	0.982906	1.03846	0.895299	1.1396	1	0.972222	1	1.11645	1	1.02073	0.391727	0.870813	0.0339722	0.853125	0.0197563
D3ZA84	Pf00373, Pf01608, Pf02174, Pf08913, Pf09141, Pf09379		ENSRNOG00000018373.8		8	Talin 2 OS=Rattus norvegicus OX=10116 GN=Tln2 PE=1 SV=3	0	375.56	29	63	92	51	1	2542	271.5	5.55	306.46	63	11	1.09332	1.05832	1.04878	1.08271	1.06681	1.09544	1.03499	1.06469	1.05938	1.08165	1	1.05302	1	1.06681	1	1.01392	0.402532	0.987078	0.446265	0.973529	0.0810543
P11980	Pf00224, Pf02887	25630	ENSRNOG00000011329.7	Pkm	8	Pyruvate kinase PKM OS=Rattus norvegicus OX=10116 GN=Pkm PE=1 SV=3	0	375.013	65	36	280	7	1	531	57.8	7.06	934.53	36	31	0.876543	0.989554	1.01235	1.0076	0.905033	1.06078	0.819563	0.991453	0.832858	0.991136	1	0.881292	1	0.959481	1	1.03299	0.636879	0.918509	0.322695	0.889173	0.200173
P34058	Pf00183, Pf02518, Pf13589	301252	ENSRNOG00000019834.6	Hsp90ab1	9	Heat shock protein HSP 90-beta OS=Rattus norvegicus OX=10116 GN=Hsp90ab1 PE=1 SV=4	0	372.208	52	41	166	20	1	724	83.2	5.03	608.03	41	2	1.10031	1.09509	1.08359	1.05538	1.02508	1.01881	1.0512	0.992685	1.02612	1.03309	1	1.02334	1	1.093	1	0.945188	0.00827326	0.936265	0.0168757	0.99056	0.657039
P69897	Pf00091, Pf03953, Pf10644	29214	ENSRNOG00000061216.1	Tubb5	20	Tubulin beta-5 chain OS=Rattus norvegicus OX=10116 GN=Tubb5 PE=1 SV=1	0	363.204	64	23	272	3	1	444	49.6	4.89	898.36	23	0	0.991444	1.32086	1.3754	1.05241	0.708021	1.5123	0.690909	1.39893	0.64385	1.09091	1	0.91123	1	1.22923	1	0.887471	0.6255	0.741299	0.307404	0.835294	0.622685
P12839	Pf00038, Pf07888, Pf10186, Pf12128	24588		Nefm	15	Neurofilament medium polypeptide OS=Rattus norvegicus OX=10116 GN=Nefm PE=1 SV=4	0	360.912	50	49	153	43	1	846	95.7	4.79	537.29	49	5	0.709718	0.830094	0.830721	0.403135	0.470219	0.41442	0.485266	0.548589	0.576803	0.429258	1	0.536886	1	0.790178	1	0.543243	0.00134026	0.67945	0.00641016	1.25073	0.0342958
P15887	Pf00339, Pf02752	25539	ENSRNOG00000018185.6	Sag	9	S-arrestin OS=Rattus norvegicus OX=10116 GN=Sag PE=1 SV=1	0	360.516	61	31	267	28	1	403	44.9	6.06	945.14	31	3	1.14019	1.18575	1.2278	1.28855	1.2278	1.4007	1.01519	1.23598	0.96028	1.30569	1	1.07048	1	1.18458	1	1.10224	0.0991613	0.903682	0.264387	0.819863	0.0749505
P02770	Pf00273	24186		Alb	14	Serum albumin OS=Rattus norvegicus OX=10116 GN=Alb PE=1 SV=2	0	358.651	59	40	160	2	1	608	68.7	6.48	545.16	40	0	1.33683	1.29096	1.42071	0.674967	0.631717	0.568807	2.80472	1.01966	2.3578	0.625164	1	2.06073	1	1.3495	1	0.463257	0.00012111	1.52703	0.256427	3.2963	0.0556631
G3V7C6	Pf00091, Pf03953, Pf10644		ENSRNOG00000010170.5		3	Tubulin beta chain OS=Rattus norvegicus OX=10116 GN=Tubb4b PE=1 SV=2	0	358.163	56	23	262	1	1	548	61.1	4.86	865.44	23	31	0.893953	0.996494	0.985101	0.815951	0.840491	0.824715	0.765118	0.868536	0.773006	0.827052	1	0.80222	1	0.958516	1	0.862847	0.0167372	0.83694	0.0281779	0.969975	0.505682
A0A0G2JSH5	Pf00273	24186	ENSRNOG00000002911.5	Alb	14	Serum albumin OS=Rattus norvegicus OX=10116 GN=Alb PE=1 SV=1	0	357.187	59	40	159	2	1	608	68.7	6.48	541.24	40	38	1.05286	0.984581	1.01542	0.687225	0.762115	0.617841	2.10573	0.745595	2.04295	0.68906	1	1.63142	1	1.01762	1	0.677128	0.00204888	1.60317	0.238769	2.36761	0.101738
G3V874	Pf00373, Pf04382, Pf05902, Pf08736, Pf09379, Pf09380	116724	ENSRNOG00000016724.8	Epb41l3	9	Erythrocyte membrane protein band 4.1-like 3 OS=Rattus norvegicus OX=10116 GN=Epb41l3 PE=1 SV=1	0	342.876	52	46	103	1	1	963	107	5.24	343.54	46	0	1.26169	1.20953	1.34353	0.542266	0.669964	0.538669	0.81205	0.788669	0.827338	0.583633	1	0.809353	1	1.27158	1	0.458982	0.000292823	0.636492	0.000338955	1.38675	0.0071859
G3V9Y1	Pf00063, Pf00769, Pf01496, Pf01576, Pf02736, Pf02841, Pf04111, Pf05622, Pf05667, Pf05911, Pf06637, Pf07888, Pf09726, Pf09731, Pf12128, Pf13094, Pf13514	79433	ENSRNOG00000002886.6	Myh10	10	Myosin, heavy polypeptide 10, non-muscle, isoform CRA_b OS=Rattus norvegicus OX=10116 GN=Myh10 PE=1 SV=1	0	338.753	31	68	94	47	1	1976	228.9	5.54	301.45	68	21	1.16009	1.1206	1.13981	1.04376	1.08965	1.01708	1.0032	0.996798	1.10139	1.05016	1	1.0338	1	1.14016	1	0.921061	0.0201202	0.906708	0.0408091	0.984417	0.70296
B4F7C2	Pf00091, Pf03953, Pf10644	29213	ENSRNOG00000047505.2	Tubb4a	9	Tubulin beta chain OS=Rattus norvegicus OX=10116 GN=Tubb4a PE=1 SV=1	0	337.464	65	23	240	4	1	444	49.6	4.88	775.9	23	0	0.777857	0.782857	0.794286	0.623571	0.627143	0.617857	0.61	0.665	0.644286	0.622857	1	0.639762	1	0.785	1	0.793449	8.25177e-06	0.814983	0.000975321	1.02714	0.357314
A0A0G2K6U1	Pf00004, Pf00910, Pf01078, Pf02359, Pf02933, Pf05272, Pf05496, Pf06068, Pf07724, Pf07728, Pf13173, Pf13191, Pf13207, Pf13401		ENSRNOG00000003905.6		10	Vesicle-fusing ATPase OS=Rattus norvegicus OX=10116 GN=Nsf PE=1 SV=1	0	336.962	53	43	131	42	1	744	82.6	6.95	452.78	43	1	1.22503	1.20781	1.24569	1.18025	1.16533	1.10677	1.12629	1.11481	1.10907	1.15078	1	1.11672	1	1.22618	1	0.938514	0.0391197	0.910737	0.000818597	0.970402	0.21255
Q9JMB3	Pf00373, Pf04382, Pf05902, Pf08736, Pf09379, Pf09380	116724	ENSRNOG00000016724.8	Epb41l3	9	Erythrocyte membrane protein band 4.1-like 3 OS=Rattus norvegicus OX=10116 GN=Epb41l3 PE=1 SV=1	0	336.075	45	46	103	1	1	1105	122.4	5.12	341.9	46	38	1.21369	1.20332	1.18983	0.900415	0.988589	0.873444	1	0.992739	1.01141	0.920816	1	1.00138	1	1.20228	1	0.76589	0.00136231	0.832902	2.16966e-05	1.0875	0.0839143
F1MA36	Pf00169, Pf00307, Pf00435, Pf11971, Pf15410	29211	ENSRNOG00000058842.1	Sptbn2	1	Spectrin beta chain OS=Rattus norvegicus OX=10116 GN=Sptbn2 PE=1 SV=2	0	332.171	29	66	85	53	1	2388	270.8	5.83	280.55	66	1	1.21437	1.18519	1.16162	1.10101	1.13019	1.10213	1.06061	1.12009	1.14703	1.11111	1	1.10924	1	1.18706	1	0.936023	0.0134774	0.934447	0.0590217	0.998316	0.948579
P12785	Pf00106, Pf00107, Pf00109, Pf00698, Pf00975, Pf02801, Pf08241, Pf08242, Pf08659, Pf12847, Pf13489, Pf13602, Pf13847, Pf14765	50671	ENSRNOG00000045636.2	Fasn	10	Fatty acid synthase OS=Rattus norvegicus OX=10116 GN=Fasn PE=1 SV=3	0	331	24	51	82	51	1	2505	272.5	6.39	267.44	51	0	0.893244	0.889908	0.844871	0.804003	0.773144	0.783153	0.76397	0.787323	0.801501	0.786767	1	0.784265	1	0.876008	1	0.898128	0.00779926	0.895271	0.00855359	0.99682	0.868921
Q3T1H3	Pf00041, Pf00047, Pf07654, Pf07679, Pf08205, Pf13895, Pf13927	24586		Ncam1	8	Ncam1 protein OS=Rattus norvegicus OX=10116 GN=Ncam1 PE=2 SV=1	0	328.57	48	40	160	8	1	849	93.5	4.93	566.19	40	0	0.977648	0.947522	0.966958	1.00972	1.03693	0.979592	0.953353	0.911565	0.936832	1.00875	1	0.933916	1	0.964043	1	1.04637	0.0757537	0.96875	0.115242	0.925819	0.0219
F1LNT0	Pf01979, Pf13147, Pf13594	25417	ENSRNOG00000027582.5	Dpysl4	1	Dihydropyrimidinase-related protein 4 OS=Rattus norvegicus OX=10116 GN=Dpysl4 PE=4 SV=1	0	327.452	70	25	104	25	1	572	61.9	6.98	388.5	25	0	1.09293	1.07778	1.04747	0.961616	1.04444	0.994949	0.936364	0.994949	0.950505	1.00034	1	0.960606	1	1.07273	1	0.932517	0.0581753	0.89548	0.00715705	0.960283	0.253867
P47942	Pf01979, Pf07969, Pf13147, Pf13594	25416	ENSRNOG00000009625.6	Dpysl2	15	Dihydropyrimidinase-related protein 2 OS=Rattus norvegicus OX=10116 GN=Dpysl2 PE=1 SV=1	0	320.323	62	25	121	20	1	572	62.2	6.38	490.15	25	6	0.858833	1.00423	1.03804	0.748098	0.795435	0.736264	0.751479	0.792899	0.726965	0.759932	1	0.757115	1	0.967033	1	0.785839	0.0231931	0.782925	0.0226739	0.996292	0.920144
Q3KRE8	Pf00091, Pf03953, Pf10644	291081	ENSRNOG00000017445.5	Tubb2b	17	Tubulin beta-2B chain OS=Rattus norvegicus OX=10116 GN=Tubb2b PE=1 SV=1	0	316.133	64	23	247	1	1	445	49.9	4.89	813.81	23	0	0.992793	0.987387	0.93964	0.772973	0.843243	0.834234	0.877477	0.872072	0.889189	0.816817	1	0.87958	1	0.973273	1	0.839247	0.00489992	0.903733	0.00602615	1.07684	0.0502571
P85108	Pf00091, Pf03953, Pf10644	498736	ENSRNOG00000017558.6	Tubb2a	17	Tubulin beta-2A chain OS=Rattus norvegicus OX=10116 GN=Tubb2a PE=1 SV=1	0	316.129	64	23	254	1	1	445	49.9	4.89	834.96	23	9	1.20533	1.19842	1.19645	0.86772	0.94077	0.878578	0.858835	0.868707	0.856861	0.895689	1	0.861468	1	1.20007	1	0.746367	0.000185709	0.71785	1.95e-07	0.961793	0.211806
M0R5J4	Pf00113, Pf03952		ENSRNOG00000028543.2		3	Uncharacterized protein OS=Rattus norvegicus OX=10116 PE=3 SV=1	0	313.026	65	29	297	24	1	434	47	6.37	1048.13	29	5	1.03018	1.09365	1.11134	1.09781	0.939646	1.20604	0.884495	1.11863	0.922997	1.08117	1	0.975373	1	1.07839	1	1.00257	0.97437	0.904471	0.249641	0.90215	0.374758
D4A8U7	Pf01302, Pf05622, Pf05667, Pf06160, Pf12128, Pf12455, Pf15035	29167	ENSRNOG00000010048.6	Dctn1	4	Dynactin 1, isoform CRA_a OS=Rattus norvegicus OX=10116 GN=Dctn1 PE=1 SV=2	0	312.643	40	45	76	45	1	1281	141.9	5.9	279.5	45	0	1.04787	1.0333	1.04058	1.05307	1.06972	1.03746	1.04683	1.03434	1.04266	1.05342	1	1.04128	1	1.04058	1	1.01233	0.277518	1.00067	0.907093	0.988475	0.291974
A0A0U1RRX4	Pf00418, Pf08377	25595	ENSRNOG00000011841.9	Map2	9	Microtubule-associated protein OS=Rattus norvegicus OX=10116 GN=Map2 PE=1 SV=1	0	310.972	29	48	94	1	1	1829	198.8	4.83	293.19	48	0	1.19181	1.13362	1.20151	0.991379	1.04741	1.01293	1.08297	1.15625	0.957974	1.01724	1	1.06573	1	1.17565	1	0.865261	0.00407509	0.906508	0.149148	1.04767	0.465266
F1LNK0	Pf00418, Pf08377	25595	ENSRNOG00000011841.9	Map2	9	Microtubule-associated protein OS=Rattus norvegicus OX=10116 GN=Map2 PE=1 SV=3	0	310.93	28	48	91	1	1	1942	210.6	4.82	284.5	48	44	1.31488	1.28489	1.29066	1.05652	1.08074	1.08074	1.16263	1.2203	1.04383	1.07266	1	1.14225	1	1.29681	1	0.827157	5.21514e-05	0.880818	0.042833	1.06487	0.256215
G3V7U4	Pf00038, Pf00932, Pf01576, Pf09726, Pf10186, Pf12128		ENSRNOG00000013774.5	LOC497722	18	Lamin-B1 OS=Rattus norvegicus OX=10116 GN=Lmnb1 PE=1 SV=1	0	307.104	51	38	133	34	1	587	66.6	5.16	448.28	38	4	1.05297	1.05622	1.07459	1.14378	1.18703	1.14703	1.06486	1.04865	1.03459	1.15928	1	1.04937	1	1.06126	1	1.09236	0.00316123	0.988795	0.341908	0.905191	0.00259528
G3V6D3	Pf00006, Pf00306, Pf02874	171374	ENSRNOG00000002840.4	Atp5b	7	ATP synthase subunit beta OS=Rattus norvegicus OX=10116 GN=Atp5f1b PE=1 SV=1	0	301.176	48	20	132	20	1	529	56.3	5.27	461.65	20	0	1.10987	1.14798	1.2074	1.17377	1.15022	1.11883	1.08632	1.11099	1.1065	1.14761	1	1.10127	1	1.15508	1	0.99353	0.82958	0.953413	0.140915	0.959622	0.0582597
F7F2F3	Pf00012	294993	ENSRNOG00000010819.6	Hspa4l	2	Heat shock 70 kDa protein 4L OS=Rattus norvegicus OX=10116 GN=Hspa4l PE=1 SV=1	0	297.274	41	43	90	42	1	1017	114.2	5.83	299.06	43	1	1.12446	1.12879	1.13745	1.13636	1.07035	1.14069	0.989177	1.10281	0.991342	1.1158	1	1.02778	1	1.13023	1	0.987233	0.56572	0.909352	0.0531861	0.921112	0.115368
P16617	Pf00162	24644	ENSRNOG00000058249.1	Pgk1	X	Phosphoglycerate kinase 1 OS=Rattus norvegicus OX=10116 GN=Pgk1 PE=1 SV=2	0	294.283	62	28	147	12	1	417	44.5	7.9	455.49	28	17	1.07395	1.15541	1.22937	1.10182	1.00536	1.09646	0.984995	1.09325	0.977492	1.06788	1	1.01858	1	1.15291	1	0.926247	0.195152	0.883483	0.0829895	0.953831	0.369206
G3V852	Pf00373, Pf01608, Pf02174, Pf08913, Pf09141, Pf09379	313494	ENSRNOG00000016630.6	Tln1	5	RCG55135, isoform CRA_b OS=Rattus norvegicus OX=10116 GN=Tln1 PE=1 SV=1	0	294.238	22	49	66	38	1	2541	269.5	6.2	221.86	49	0	0.946181	0.921875	0.881944	0.767361	0.811632	0.777778	0.804688	0.819444	0.949653	0.78559	1	0.857928	1	0.916667	1	0.857008	0.00468838	0.935922	0.302896	1.09208	0.205964
P06686	Pf00122, Pf00689, Pf00690, Pf00702, Pf08282, Pf12710, Pf13246	24212	ENSRNOG00000007290.6	Atp1a2	13	Sodium/potassium-transporting ATPase subunit alpha-2 OS=Rattus norvegicus OX=10116 GN=Atp1a2 PE=1 SV=1	0	288.159	35	34	158	15	1	1020	112.1	5.55	553.47	34	0	0.306683	0.414514	0.388274	0.326363	0.310373	0.338253	0.311193	0.348093	0.355884	0.324997	1	0.33839	1	0.369824	1	0.878788	0.251337	0.915004	0.423182	1.04121	0.448997
D4ACB8	Pf00118	288305	ENSRNOG00000001592.6	Cct8	11	Chaperonin subunit 8 (Theta) (Predicted), isoform CRA_a OS=Rattus norvegicus OX=10116 GN=Cct8 PE=1 SV=1	0	287.321	60	32	72	32	1	548	59.6	5.54	255.1	32	0	1.19053	1.1646	1.18715	1.14543	1.13416	1.10034	1.1195	1.09583	1.13529	1.12664	1	1.11687	1	1.18076	1	0.954169	0.0266888	0.945894	0.0104697	0.991328	0.611301
Q68FR8	Pf00091, Pf03953	500363; 500319	ENSRNOG00000032967.3; ENSRNOG00000031707.2	Tuba3b; Tuba3a	4	Tubulin alpha-3 chain OS=Rattus norvegicus OX=10116 GN=Tuba3a PE=2 SV=1	0	286.733	57	20	235	1	1	450	49.9	5.1	887.21	20	0	1.1344	0.903711	1.15547	0.993982	1.04614	0.944835	0.769308	1.17051	0.912738	0.994985	1	0.950853	1	1.06453	1	0.934673	0.463005	0.893216	0.469436	0.955645	0.733703
P47819	Pf00038, Pf01576, Pf04732, Pf05761, Pf12128	24387	ENSRNOG00000002919.9	Gfap	10	Glial fibrillary acidic protein OS=Rattus norvegicus OX=10116 GN=Gfap PE=1 SV=2	0	283.48	80	39	141	36	1	430	49.9	5.44	435.72	39	1	0.3924	0.528608	0.577284	0.244663	0.312126	0.274552	0.308284	0.322374	0.309137	0.277114	1	0.313265	1	0.499431	1	0.554859	0.0192818	0.627244	0.0284815	1.13046	0.145612
G3V6P7	Pf00063, Pf01496, Pf01576, Pf01765, Pf02736, Pf03962, Pf04111, Pf04156, Pf05266, Pf05911, Pf06637, Pf07888, Pf09726, Pf09731, Pf11068, Pf11559, Pf12128, Pf13094, Pf13166	100911597; 25745	ENSRNOG00000004860.6; ENSRNOG00000049236.2	LOC100911597; Myh9; Myh9l1	7	Myosin, heavy polypeptide 9, non-muscle OS=Rattus norvegicus OX=10116 GN=Myh9 PE=1 SV=1	0	282.978	23	51	81	34	1	1960	226.3	5.66	254.76	51	0	1.08023	1.04305	1.04403	0.858121	0.919765	0.862035	0.981409	0.900196	1.09589	0.879974	1	0.992498	1	1.05577	1	0.833488	0.00167555	0.940068	0.337103	1.12787	0.134766
Q5XIF6	Pf00091, Pf03953	316531	ENSRNOG00000003597.5	Tuba4a	9	Tubulin alpha-4A chain OS=Rattus norvegicus OX=10116 GN=Tuba4a PE=1 SV=1	0	280.575	50	21	238	4	1	448	49.9	5.06	881.24	21	3	1.10664	1.13883	1.12274	0.962777	0.997988	0.969819	0.927565	0.921529	0.910463	0.976861	1	0.919852	1	1.12274	1	0.870072	0.000508491	0.819295	4.31995e-05	0.941641	0.00861991
Q7TP24	Pf00009, Pf00025, Pf00405, Pf01926, Pf09439, Pf12974	300965		Srprb	8	Ba1-667 OS=Rattus norvegicus OX=10116 PE=2 SV=1	0	279.625	39	36	73	7	1	980	107.4	8	239.62	36	27	0.884189	0.836858	0.843907	0.821752	0.884189	0.807654	1.64149	0.922457	1.43001	0.837865	1	1.33132	1	0.854985	1	0.979976	0.570748	1.55713	0.0898789	1.58894	0.0830357
F1LRZ7	Pf00038, Pf07142, Pf10186, Pf15035	24587	ENSRNOG00000008716.6	Nefh	14	Neurofilament heavy polypeptide OS=Rattus norvegicus OX=10116 GN=Nefh PE=1 SV=1	0	278.505	34	45	90	41	1	1064	114.3	5.81	268.97	45	2	0.745205	0.873288	0.873288	0.489041	0.558904	0.510274	0.541096	0.617123	0.640411	0.519406	1	0.599543	1	0.830594	1	0.625344	0.00279329	0.721825	0.0114348	1.15429	0.0926493
E9PTU4	Pf00063, Pf01576, Pf02736, Pf03842, Pf04111, Pf04156, Pf07888, Pf09726, Pf10079, Pf12128, Pf13514	24582	ENSRNOG00000057880.1	Myh11	10	Myosin-11 OS=Rattus norvegicus OX=10116 GN=Myh11 PE=1 SV=2	0	276.31	28	55	80	33	1	1972	227.2	5.49	271.01	55	4	2.15303	2.09545	2.12121	1.19091	1.29394	1.21061	1.20909	1.28485	1.59242	1.23182	1	1.36212	1	2.12323	1	0.580162	1.52682e-05	0.641532	0.00301008	1.10578	0.343519
Q5U300	Pf00899, Pf02134, Pf09358, Pf10585	314432	ENSRNOG00000019164.7	Uba1	X	Ubiquitin-like modifier-activating enzyme 1 OS=Rattus norvegicus OX=10116 GN=Uba1 PE=1 SV=1	0	276.241	36	33	79	33	1	1058	117.7	5.57	296.43	33	0	1.09389	1.08843	1.07642	1.13974	1.12445	1.09825	1.14738	1.08297	1.0655	1.12082	1	1.09862	1	1.08624	1	1.03183	0.0584457	1.01139	0.651995	0.980195	0.467633
Q14TE9	Pf00204, Pf00521, Pf01751, Pf02518, Pf08070, Pf13589	361100		Top2b	15	DNA topoisomerase 2 OS=Rattus norvegicus OX=10116 GN=Top2b PE=2 SV=1	0	275.284	28	51	86	49	1	1614	181.9	7.94	259.92	51	1	1.22099	1.1716	1.17901	1.29383	1.32469	1.27037	1.31481	1.26173	1.30864	1.2963	1	1.29506	1	1.19053	1	1.08884	0.0085969	1.0878	0.0100654	0.999048	0.959743
A0A0G2JUA5		191572	ENSRNOG00000057569.1	Ahnak	1	AHNAK nucleoprotein OS=Rattus norvegicus OX=10116 GN=Ahnak PE=1 SV=1	0	271.514	29	50	64	46	1	5450	580.8	6.14	202.09	50	4	0.505986	0.589797	0.553358	0.382093	0.438834	0.397189	0.422697	0.439355	0.476835	0.406039	1	0.446295	1	0.549714	1	0.738636	0.0083224	0.811869	0.023633	1.09915	0.159477
Q6AYZ1	Pf00091, Pf03953	300218; 100909441	ENSRNOG00000021438.3	Tuba1c; LOC100909441	7; 2	Tubulin alpha-1C chain OS=Rattus norvegicus OX=10116 GN=Tuba1c PE=1 SV=1	0	269.918	57	22	213	3	1	449	49.9	5.1	775.3	22	24	0.93515	1.07519	1.11654	0.854323	0.87312	0.931391	0.886278	0.881579	0.845865	0.886278	1	0.871241	1	1.04229	1	0.850316	0.0589067	0.835888	0.0385688	0.983033	0.600439
F1LRV4	Pf00012, Pf06723		ENSRNOG00000016596.3		10	Heat shock 70 kDa protein 4 OS=Rattus norvegicus OX=10116 GN=Hspa4 PE=1 SV=1	0	268.492	45	37	76	35	1	840	94	5.21	251.89	37	1	1.11207	1.09914	1.13901	1.08944	1.07004	1.03987	1.11853	1.06034	1.04634	1.06645	1	1.07507	1	1.11674	1	0.954969	0.0538801	0.962689	0.171317	1.00808	0.760325
A0A0G2K3K2	Pf00022	81822	ENSRNOG00000034254.4	Actb	12	Actin, cytoplasmic 1 OS=Rattus norvegicus OX=10116 GN=Actb PE=1 SV=1	0	267.962	61	21	177	9	1	378	42.1	5.48	612.26	21	17	0.960894	0.973929	1.08659	0.858473	0.872439	0.861266	0.895717	0.883613	0.918994	0.86406	1	0.899441	1	1.00714	1	0.857935	0.0234766	0.893066	0.0593013	1.04095	0.0344442
Q05175		64160		Basp1	2	Brain acid soluble protein 1 OS=Rattus norvegicus OX=10116 GN=Basp1 PE=1 SV=2	0	264.435	84	23	136	1	1	220	21.8	4.51	538.7	23	0	1.01397	0.972998	1.03352	0.928305	1.01676	0.837989	0.886406	0.798883	0.82216	0.927685	1	0.835816	1	1.00683	1	0.921393	0.220801	0.830148	0.00569264	0.90097	0.187561
A0A0G2K3Q6	Pf00274		ENSRNOG00000011452.8		10	Fructose-bisphosphate aldolase OS=Rattus norvegicus OX=10116 GN=Aldoc PE=1 SV=1	0	263.007	63	26	102	23	1	373	40.5	6.86	367.24	26	3	1.01408	1.16801	1.21932	0.964789	0.942656	0.93662	0.918511	1.0171	0.879276	0.948021	1	0.938296	1	1.1338	1	0.836143	0.040572	0.827566	0.0575684	0.989742	0.827784
F1LP05	Pf00006, Pf00306, Pf02663, Pf02874, Pf05943		ENSRNOG00000017032.5		18	ATP synthase subunit alpha OS=Rattus norvegicus OX=10116 GN=Atp5f1a PE=1 SV=1	0	262.426	53	34	116	34	1	553	59.8	9.26	364.42	34	0	1.08017	1.09967	1.13868	1.12676	1.09209	1.07151	1.06284	1.06717	1.09534	1.09679	1	1.07512	1	1.10618	1	0.991512	0.710749	0.971923	0.195231	0.980244	0.319354
P0DMW0	Pf00012, Pf06723	294254; 24472; 108348108	ENSRNOG00000050647.2; ENSRNOG00000045654.2	Hspa1b; Hspa1a; LOC108348108	20	Heat shock 70 kDa protein 1A OS=Rattus norvegicus OX=10116 GN=Hspa1a PE=2 SV=1	0	259.483	53	33	105	17	1	641	70.1	5.82	346.7	33	9	1.15709	1.13951	1.19109	1.30715	1.21219	1.24385	1.15709	1.1313	1.18288	1.2544	1	1.15709	1	1.16256	1	1.07899	0.0444836	0.995294	0.809404	0.92243	0.0370944
Q4QRB4	Pf00091, Pf03953, Pf10644	246118	ENSRNOG00000017209.6	Tubb3	19	Tubulin beta-3 chain OS=Rattus norvegicus OX=10116 GN=Tubb3 PE=1 SV=1	0	258.761	60	22	184	7	1	450	50.4	4.93	576.36	22	2	1.04598	1.03448	1.02682	0.882184	0.929119	0.902299	0.901341	0.92433	0.931992	0.904534	1	0.919221	1	1.03576	1	0.873305	0.000868529	0.887485	0.000412518	1.01624	0.421648
P05708	Pf00349, Pf03727	25058		Hk1	20	Hexokinase-1 OS=Rattus norvegicus OX=10116 GN=Hk1 PE=1 SV=4	0	258.326	43	39	96	7	1	918	102.3	6.71	324.29	39	32	1.08795	1.07926	1.12052	1.15744	1.13355	1.12378	1.0228	1.05429	1.07818	1.13826	1	1.05176	1	1.09591	1	1.03864	0.0576977	0.959709	0.0960374	0.924006	0.0102022
A0A0G2K1L8			ENSRNOG00000046313.2		2	Brain acid soluble protein 1 OS=Rattus norvegicus OX=10116 GN=Basp1 PE=1 SV=1	0	256.6	84	23	133	1	1	219	21.7	4.51	504.17	23	20	1.07212	1.20452	1.23466	1.04306	1.07212	1.20775	0.878364	1.16254	0.890205	1.10764	1	0.977036	1	1.17043	1	0.946352	0.427572	0.834764	0.140395	0.882086	0.284534
Q63560	Pf05217	29457		Map6	1	Microtubule-associated protein 6 OS=Rattus norvegicus OX=10116 GN=Map6 PE=1 SV=1	0	256.088	41	30	75	30	1	952	100.4	9.44	272.87	30	0	1.45624	1.39207	1.4014	0.95916	1.07585	0.970828	1.07235	1.20887	1.13302	1.00194	1	1.13808	1	1.41657	1	0.707304	0.000599469	0.803405	0.00326377	1.13587	0.0658975
A0A0G2JSR7	Pf00076, Pf13893, Pf14259	29150	ENSRNOG00000019875.6	Matr3	18	Matrin-3 OS=Rattus norvegicus OX=10116 GN=Matr3 PE=1 SV=1	0	253.971	38	33	83	33	1	845	94.4	6.25	265.11	33	0	1.11039	1.10714	1.06818	1.09416	1.11147	1.10931	1.1158	1.12446	0.979437	1.10498	1	1.07323	1	1.09524	1	1.00889	0.541558	0.979908	0.675904	0.97127	0.538711
A0A140UHX6	Pf00169, Pf00307, Pf00435, Pf11971, Pf15410	314251	ENSRNOG00000006911.7	Sptb	6	Spectrin beta chain OS=Rattus norvegicus OX=10116 GN=Sptb PE=1 SV=1	0	252.713	22	46	67	40	1	2329	267.9	5.45	205.88	46	1	1.25758	1.20862	1.15618	1.18415	1.17716	1.20047	1.10606	1.14219	1.22378	1.18726	1	1.15734	1	1.20746	1	0.983269	0.538634	0.958494	0.332418	0.974804	0.446786
A0A0G2JZ52	Pf00622, Pf13671	117280	ENSRNOG00000033790.4	Hnrnpu	13	Heterogeneous nuclear ribonucleoprotein U OS=Rattus norvegicus OX=10116 GN=Hnrnpu PE=1 SV=1	0	251.966	38	34	122	34	1	803	87.9	6.09	356.52	34	0	1.14523	1.13636	1.16186	1.08758	1.13858	1.09091	1.11419	1.15188	1.05876	1.10569	1	1.10828	1	1.14782	1	0.963297	0.0803439	0.965551	0.231558	1.00234	0.938819
D4AB29	Pf00005, Pf12698, Pf13304, Pf13476, Pf13558	310836	ENSRNOG00000012892.6	Abca4	2	ATP-binding cassette subfamily A member 4 OS=Rattus norvegicus OX=10116 GN=Abca4 PE=4 SV=2	0	250.431	20	41	66	41	1	2290	258.5	6.3	221.99	41	0	1.04809	1.02186	1.0153	1.11694	1.18033	1.13552	1.13552	1.10273	1.17377	1.14426	1	1.13734	1	1.02842	1	1.11265	0.0055603	1.10592	0.00884711	0.993951	0.815924
Q9ER34	Pf00330, Pf00694	79250	ENSRNOG00000024128.6	Aco2	7	Aconitate hydratase, mitochondrial OS=Rattus norvegicus OX=10116 GN=Aco2 PE=1 SV=2	0	250.326	41	30	71	30	1	780	85.4	7.83	264.03	30	0	1.20142	1.15403	1.19313	1.22867	1.21209	1.13626	1.28791	1.15047	1.28436	1.19234	1	1.24092	1	1.18286	1	1.00801	0.781686	1.04908	0.289012	1.04074	0.414711
P61765	Pf00995	25558	ENSRNOG00000015420.8	Stxbp1	3	Syntaxin-binding protein 1 OS=Rattus norvegicus OX=10116 GN=Stxbp1 PE=1 SV=1	0	250.324	45	31	125	30	1	594	67.5	6.96	425.44	31	1	1.17057	1.17726	1.22631	1.23746	1.06132	1.17168	0.978818	1.13712	0.987737	1.15682	1	1.03456	1	1.19138	1	0.970992	0.559143	0.868372	0.0445809	0.894314	0.167668
Q62952	Pf01979, Pf04909, Pf13147, Pf13594	25418	ENSRNOG00000018992.7	Dpysl3	18	Dihydropyrimidinase-related protein 3 OS=Rattus norvegicus OX=10116 GN=Dpysl3 PE=1 SV=2	0	247.249	59	24	61	19	1	570	61.9	6.49	221.6	24	1	0.883436	0.980719	0.949167	0.86766	0.913234	0.856266	0.756354	0.816827	0.740578	0.879053	1	0.771253	1	0.937774	1	0.937383	0.15475	0.82243	0.0107107	0.877368	0.0205983
Q9QXQ0	Pf00307, Pf00435, Pf08726, Pf11971, Pf13499	63836	ENSRNOG00000020433.7	Actn4	1	Alpha-actinin-4 OS=Rattus norvegicus OX=10116 GN=Actn4 PE=1 SV=2	0	244.76	43	38	97	26	1	911	104.8	5.44	297.66	38	12	1.10718	1.07804	1.05931	1.00832	1.03954	0.994797	1.01873	0.995838	1.10406	1.01422	1	1.03954	1	1.08151	1	0.937781	0.0248791	0.961193	0.305548	1.02497	0.515015
F1LNF0	Pf00063, Pf01576	308572	ENSRNOG00000020014.7	Myh14	1	Myosin heavy chain 14 OS=Rattus norvegicus OX=10116 GN=Myh14 PE=1 SV=1	0	244.243	23	46	60	38	1	2000	228.8	5.55	184.4	46	0	0.90581	0.909331	0.848592	0.867958	0.890845	0.898768	0.801937	0.810739	0.867958	0.885857	1	0.826878	1	0.887911	1	0.997687	0.929289	0.931262	0.0994519	0.933422	0.0599041
P06761	Pf00012, Pf01968, Pf06723	25617	ENSRNOG00000018294.6	Hspa5	3	Endoplasmic reticulum chaperone BiP OS=Rattus norvegicus OX=10116 GN=Hspa5 PE=1 SV=1	0	243.651	53	33	86	30	1	654	72.3	5.16	285.04	33	0	1.06421	1.05789	1.08632	1.04737	1.05895	1.01158	1.11368	0.986316	1.1	1.0393	1	1.06667	1	1.06947	1	0.971785	0.144307	0.997375	0.949048	1.02633	0.557427
F1MA98	Pf01496, Pf01576, Pf02463, Pf03962, Pf04111, Pf04156, Pf05557, Pf07926, Pf09726, Pf12128, Pf13166, Pf14915	304862	ENSRNOG00000002394.6	Tpr	13	Nucleoprotein TPR OS=Rattus norvegicus OX=10116 GN=Tpr PE=1 SV=1	0	243.565	20	50	70	50	1	2360	267.1	5	213.81	50	0	1.04605	1.03728	1.01096	1.16667	1.16557	1.17982	1.11732	1.11184	1.12829	1.17069	1	1.11915	1	1.03143	1	1.13501	0.0002663	1.08505	0.00163821	0.955979	0.00150205
D4ABN3	Pf02383, Pf03154, Pf03276, Pf03372, Pf05518, Pf06346, Pf08952, Pf15449		ENSRNOG00000002051.8		11	Synaptojanin-1 OS=Rattus norvegicus OX=10116 GN=Synj1 PE=1 SV=3	0	243.448	33	37	68	37	1	1311	144.7	7.43	214	37	0	1.10374	1.08021	1.07807	1.11444	1.1123	1.04599	1.09412	1.05027	1.01711	1.09091	1	1.05383	1	1.08734	1	1.00328	0.88876	0.96918	0.231373	0.966013	0.306524
P46462	Pf00004, Pf00910, Pf01057, Pf01078, Pf02359, Pf02933, Pf05496, Pf05673, Pf06068, Pf07724, Pf07726, Pf07728, Pf09336, Pf13191, Pf13207, Pf13401	116643	ENSRNOG00000034242.3	Vcp	5	Transitional endoplasmic reticulum ATPase OS=Rattus norvegicus OX=10116 GN=Vcp PE=1 SV=3	0	242.997	47	36	83	36	1	806	89.3	5.26	264.16	36	0	0.959302	1.00388	1.0407	1.02326	0.964147	1.03198	0.810078	1.02229	0.83624	1.00646	1	0.889535	1	1.00129	1	1.00516	0.87857	0.888387	0.189733	0.883825	0.170739
G3V6H2	Pf01398, Pf08082, Pf08083, Pf08084, Pf10596, Pf10597, Pf10598, Pf12134	287530	ENSRNOG00000003495.7	Prpf8	10	Pre-mRNA processing factor 8, isoform CRA_a OS=Rattus norvegicus OX=10116 GN=Prpf8 PE=1 SV=1	0	241.877	20	45	67	45	1	2335	273.4	8.84	210.08	45	0	1.0733	1.0547	1.04158	1.12801	1.14989	1.12254	1.13457	1.09847	1.13786	1.13348	1	1.12363	1	1.05653	1	1.07283	0.00346264	1.06351	0.0126804	0.991313	0.550756
D3ZCF8	Pf00005, Pf03193, Pf12698, Pf13304		ENSRNOG00000004147.7		10	ATP-binding cassette, subfamily A (ABC1), member 8a OS=Rattus norvegicus OX=10116 GN=Abca8a PE=1 SV=3	0	239.571	21	32	66	26	1	1624	184.8	7.25	234.42	32	6	1.25474	1.23697	1.25355	1.28555	1.13389	1.15995	1.12322	1.11967	1.28081	1.19313	1	1.17457	1	1.24842	1	0.95571	0.306147	0.940842	0.239123	0.984442	0.806168
F1LNF1	Pf00076, Pf13893, Pf14259		ENSRNOG00000011175.8		4	Heterogeneous nuclear ribonucleoproteins A2/B1 OS=Rattus norvegicus OX=10116 GN=Hnrnpa2b1 PE=1 SV=1	0	238.952	55	24	132	20	1	352	37.3	9.07	464.35	24	4	1.15359	1.15695	1.20179	1.19283	1.09865	1.24327	1.02018	1.17489	0.967489	1.17825	1	1.05419	1	1.17078	1	1.00638	0.876521	0.900415	0.143289	0.894703	0.174762
Q641Y8	Pf00270, Pf00271, Pf00622	84474	ENSRNOG00000006652.6	Ddx1	6	ATP-dependent RNA helicase DDX1 OS=Rattus norvegicus OX=10116 GN=Ddx1 PE=1 SV=1	0	236.467	42	29	60	29	1	740	82.4	7.23	204.24	29	0	1.06811	1.04432	1.03351	1.15784	1.15243	1.16757	1.03784	1.0973	1.05297	1.15928	1	1.0627	1	1.04865	1	1.1055	0.000576531	1.0134	0.531784	0.916693	0.00628054
D4A1B9	Pf01496, Pf02463, Pf04111, Pf06470, Pf10168, Pf12128, Pf13304, Pf13476, Pf13555	29486	ENSRNOG00000014173.7	Smc3	1	Structural maintenance of chromosomes protein OS=Rattus norvegicus OX=10116 GN=Smc3 PE=1 SV=1	0	234.223	32	41	55	41	1	1217	141.5	7.18	192.52	41	0	1.00409	0.991812	0.974411	1.06755	1.11054	1.08188	1.02354	0.989765	0.992835	1.08666	1	1.00205	1	0.990106	1	1.09752	0.00321823	1.01206	0.435676	0.922135	0.00701605
A0A0H2UHM5	Pf00085, Pf13098, Pf13848, Pf13899, Pf13905	29468	ENSRNOG00000015018.7	Pdia3	3	Protein disulfide-isomerase OS=Rattus norvegicus OX=10116 GN=Pdia3 PE=1 SV=1	0	233.934	53	30	80	30	1	510	57	6.21	259.49	30	0	1.07479	1.05769	1.07799	1.08226	1.08226	1.02778	1.11004	1.04701	1.12393	1.0641	1	1.09366	1	1.07016	1	0.994343	0.768564	1.02196	0.391575	1.02778	0.377883
P05065	Pf00274	24189	ENSRNOG00000052802.1	Aldoa	1	Fructose-bisphosphate aldolase A OS=Rattus norvegicus OX=10116 GN=Aldoa PE=1 SV=2	0	232.87	53	25	183	22	1	364	39.3	8.09	631.94	25	0	1.04713	1.05738	1.07172	1.08914	0.966189	1.14549	0.882172	1.03893	0.947746	1.06694	1	0.956284	1	1.05874	1	1.00774	0.885472	0.903226	0.089923	0.896287	0.187943
P11505						Plasma membrane calcium-transporting ATPase 1 OS=Rattus norvegicus OX=10116 GN=Atp2b1 PE=1 SV=3	0	231.797	27	33	56	16	1	1220	134.6	5.86	197.31	33	15	1.05092	1.10509	1.08776	1.12676	1.08559	1.26327	0.951246	1.2156	0.946912	1.15854	1	1.03792	1	1.08126	1	1.07148	0.239835	0.95992	0.656256	0.895885	0.309887
G3V8Q4	Pf03572, Pf11918	24711	ENSRNOG00000051911.1	Rbp3	16	Retinol binding protein 3, interstitial OS=Rattus norvegicus OX=10116 GN=Rbp3 PE=4 SV=1	0	230.301	29	31	63	31	1	1234	134.6	5.16	220.76	31	0	1.29638	1.28471	1.26604	1.2042	1.42824	1.25321	0.831972	1.09918	1.00583	1.29522	1	0.978996	1	1.28238	1	1.01001	0.860626	0.763421	0.0182962	0.755856	0.0380539
P27881	Pf00349, Pf03727	25059	ENSRNOG00000006116.3	Hk2	4	Hexokinase-2 OS=Rattus norvegicus OX=10116 GN=Hk2 PE=1 SV=1	0	229.942	38	31	62	26	1	917	102.5	6.1	218.24	31	1	1.15073	1.11361	1.11474	1.25084	1.10574	1.25647	1.04612	1.08661	1.12261	1.20435	1	1.08511	1	1.12636	1	1.06924	0.19964	0.963382	0.177488	0.900996	0.0920521
F1LNJ2	Pf00270, Pf00271, Pf02889, Pf04851	296126		Snrnp200	3	U5 small nuclear ribonucleoprotein 200 kDa helicase OS=Rattus norvegicus OX=10116 GN=Snrnp200 PE=1 SV=1	0	229.337	21	45	64	45	1	2139	244.7	6.09	193.55	45	0	1.09357	1.05524	1.03044	1.17926	1.21533	1.16234	1.20068	1.14543	1.19053	1.18564	1	1.17888	1	1.05975	1	1.11879	0.00642304	1.11241	0.00888375	0.994295	0.783981
P04256	Pf00076, Pf13893, Pf14259	29578		Hnrnpa1	7	Heterogeneous nuclear ribonucleoprotein A1 OS=Rattus norvegicus OX=10116 GN=Hnrnpa1 PE=1 SV=3	0	224.673	53	19	97	13	1	320	34.2	9.14	348.1	19	0	1.1465	1.14983	1.14761	1.11432	1.11876	1.14095	1.11543	1.14983	1.01554	1.12468	1	1.0936	1	1.14798	1	0.979697	0.0483646	0.952626	0.248371	0.972368	0.491751
P07335	Pf00217, Pf02807	24264	ENSRNOG00000010872.5	Ckb	6	Creatine kinase B-type OS=Rattus norvegicus OX=10116 GN=Ckb PE=1 SV=2	0	223.643	57	20	158	19	1	381	42.7	5.67	546.07	20	1	0.865261	0.998167	0.966086	0.902841	0.859762	0.9945	0.740605	1.00642	0.832264	0.919035	1	0.859762	1	0.943171	1	0.974409	0.69075	0.911565	0.395113	0.935505	0.535286
D3ZIP3	Pf00373, Pf04382, Pf05902, Pf08736, Pf09379, Pf09380	313052	ENSRNOG00000010037.8	Epb4.1; Epb41	5	Erythrocyte membrane protein band 4.1 OS=Rattus norvegicus OX=10116 GN=Epb41 PE=1 SV=1	0	222.833	45	34	69	31	1	855	95.6	5.57	222.79	34	1	1.1869	1.16786	1.13214	1.24286	1.31786	1.23333	1.30476	1.19881	1.12143	1.26468	1	1.20833	1	1.1623	1	1.08808	0.0303931	1.0396	0.453571	0.955444	0.397108
P12346	Pf00405, Pf12974	24825	ENSRNOG00000030625.6	Tf	8	Serotransferrin OS=Rattus norvegicus OX=10116 GN=Tf PE=1 SV=3	0	222.344	44	30	65	1	1	698	76.3	7.28	212.68	30	0	0.830228	0.757764	0.769151	0.8706	0.936853	0.873706	1.76812	1.00414	1.54141	0.89372	1	1.43789	1	0.785714	1	1.13746	0.025721	1.83004	0.0457057	1.60888	0.0750595
Q62717	Pf00169, Pf06292	26989		Cadps	15	Calcium-dependent secretion activator 1 OS=Rattus norvegicus OX=10116 GN=Cadps PE=1 SV=1	0	221.431	33	37	53	3	1	1289	146.2	5.82	188.13	37	31	1.20162	1.1657	1.2051	1.17961	1.17845	1.16918	1.18888	1.15064	1.14948	1.17574	1	1.163	1	1.19081	1	0.98735	0.31162	0.976646	0.198413	0.989159	0.394008
G3V8L3	Pf00038, Pf00932, Pf12128	60374	ENSRNOG00000019638.7	Lmna	2	Lamin A, isoform CRA_b OS=Rattus norvegicus OX=10116 GN=Lmna PE=1 SV=1	0	220.81	50	36	65	34	1	665	74.3	6.98	208.2	36	0	0.95625	0.947321	0.932143	0.849107	0.858036	0.826786	0.826786	0.838393	0.89375	0.844643	1	0.852976	1	0.945238	1	0.893577	0.000991347	0.902393	0.0134002	1.00987	0.731624
F7FF45			ENSRNOG00000000417.7		1	Nuclear mitotic apparatus protein 1 OS=Rattus norvegicus OX=10116 GN=Numa1 PE=1 SV=2	0	220.16	19	38	49	38	1	2091	234.8	5.73	148.06	38	0	0.981964	0.93487	0.922846	1.04509	1.07415	1.08818	0.96994	0.997996	1.00401	1.06914	1	0.990648	1	0.94656	1	1.1295	0.00512982	1.04658	0.102221	0.926585	0.00886453
A0A0G2KBC7	Pf00365		ENSRNOG00000057988.1		7	ATP-dependent 6-phosphofructokinase OS=Rattus norvegicus OX=10116 GN=Pfkm PE=1 SV=1	0	220.1	36	28	55	4	1	851	93.5	7.42	180.12	28	19	1.03927	1.05237	1.04431	1.01108	1.0141	1.00806	0.92145	1.01007	0.969789	1.01108	1	0.967103	1	1.04532	1	0.967245	0.00122402	0.925177	0.0391683	0.956507	0.161947
P13233	Pf01591, Pf05881, Pf06414, Pf08302, Pf13207, Pf13238, Pf13401, Pf13671	25275	ENSRNOG00000017496.4	Cnp	10	2',3'-cyclic-nucleotide 3'-phosphodiesterase OS=Rattus norvegicus OX=10116 GN=Cnp PE=1 SV=2	0	219.431	52	29	108	28	1	420	47.2	8.9	409.61	29	1	0.0579179	0.120601	0.0826613	0.0861437	0.085044	0.0954912	0.0872434	0.117485	0.100257	0.088893	1	0.101662	1	0.0870601	1	1.02105	0.925955	1.16772	0.510233	1.14364	0.24441
A0A0G2JW88	Pf00418	367171	ENSRNOG00000020748.7	Map4	8	Microtubule-associated protein OS=Rattus norvegicus OX=10116 GN=Map4 PE=1 SV=1	0	219.076	16	30	60	6	1	2201	233.3	5.62	208.44	30	22	0.971429	0.944643	0.94375	0.775893	0.823214	0.766071	0.899107	0.909821	0.894643	0.788393	1	0.90119	1	0.953274	1	0.827037	0.00114514	0.945364	0.00679986	1.14307	0.00345068
Q63633	Pf00324, Pf10146, Pf13520	171373		Slc12a5	3	Solute carrier family 12 member 5 OS=Rattus norvegicus OX=10116 GN=Slc12a5 PE=1 SV=2	0	218.35	26	31	77	25	1	1139	126.2	6.81	234.64	31	7	1.22169	1.20262	1.19428	1.26341	1.24434	1.20977	1.1919	1.21097	1.18117	1.23917	1	1.19468	1	1.2062	1	1.02734	0.135421	0.990448	0.387974	0.964091	0.0683204
C7C5T2	Pf00365	60416		Pfkp	17	ATP-dependent 6-phosphofructokinase OS=Rattus norvegicus OX=10116 GN=Pfkp PE=2 SV=1	0	217.75	39	30	63	25	1	788	85.7	7.28	203.41	30	6	1.12487	1.1392	1.07062	0.990788	0.949846	0.958035	0.98567	1.02968	0.98567	0.966223	1	1.00034	1	1.11157	1	0.869245	0.00395337	0.899939	0.0120819	1.03531	0.151492
D3ZDI8	Pf00233, Pf01590, Pf13185, Pf13492	289878	ENSRNOG00000000065.5	Pde6b	14	Phosphodiesterase OS=Rattus norvegicus OX=10116 GN=Pde6b PE=3 SV=1	0	217.509	32	30	64	19	1	856	98.4	5.31	222.37	30	0	1.11512	1.07674	1.05814	1.34186	1.36395	1.27791	1.11395	1.11628	1.16279	1.32791	1	1.13101	1	1.08333	1	1.22576	0.00135757	1.04401	0.108163	0.851722	0.00289613
G3V826	Pf00456, Pf00676, Pf02779, Pf02780, Pf09364	64524	ENSRNOG00000016064.6	Tkt	16	Transketolase OS=Rattus norvegicus OX=10116 GN=Tkt PE=1 SV=1	0	216.335	44	26	100	26	1	655	71.1	7.62	329.87	26	0	1.05269	1.03719	1.05269	1.05475	1.06198	1.03616	1.04442	1.02273	0.966942	1.05096	1	1.01136	1	1.04752	1	1.00329	0.729005	0.965483	0.201	0.96232	0.178861
P23565	Pf00038, Pf04732, Pf10186	24503		Ina	1	Alpha-internexin OS=Rattus norvegicus OX=10116 GN=Ina PE=1 SV=2	0	213.297	56	33	88	2	1	505	56.1	5.22	281.59	33	26	0.423115	0.668462	0.690989	0.316357	0.349657	0.311459	0.373653	0.404995	0.358962	0.325824	1	0.379203	1	0.594189	1	0.548352	0.036284	0.638187	0.068554	1.16383	0.0421339
A0A0G2K2B3	Pf00013, Pf07650, Pf09005, Pf13014	171137	ENSRNOG00000047628.2	Khsrp	9	Far upstream element-binding protein 2 OS=Rattus norvegicus OX=10116 GN=Khsrp PE=1 SV=1	0	212.687	37	27	59	22	1	748	76.7	7.33	212.5	27	5	0.988764	1.00409	0.995914	1.04494	1.09704	1.07763	1.01941	1.04494	0.942799	1.0732	1	1.00238	1	0.996255	1	1.07724	0.00827632	1.00615	0.852959	0.93401	0.107493
P19527	Pf00038, Pf01576	83613	ENSRNOG00000013658.3	Nefl	15	Neurofilament light polypeptide OS=Rattus norvegicus OX=10116 GN=Nefl PE=1 SV=3	0	211.812	57	34	102	30	1	542	61.3	4.65	325.43	34	0	0.730301	0.838565	0.861627	0.412556	0.491352	0.422806	0.491992	0.563741	0.593209	0.442238	1	0.549648	1	0.810164	1	0.545862	0.00148956	0.67844	0.00666645	1.24288	0.0508827
P21807	Pf00038, Pf04732	24688		Prph	7	Peripherin OS=Rattus norvegicus OX=10116 GN=Prph PE=1 SV=1	0	211.688	60	34	80	2	1	468	53.5	5.47	238.39	34	27	0.773818	0.801919	0.793694	0.504455	0.552433	0.516792	0.590816	0.614119	0.705963	0.52456	1	0.636966	1	0.78981	1	0.66416	9.02795e-05	0.80648	0.0133589	1.21429	0.0415636
A0A0G2JXT8	Pf00307, Pf00630	306204	ENSRNOG00000009470.7	Flnb	15	Filamin B OS=Rattus norvegicus OX=10116 GN=Flnb PE=1 SV=1	0	211.493	20	41	50	35	1	2602	277.7	5.67	168.46	41	1	0.866116	0.859504	0.801653	0.753719	0.786777	0.781818	0.773554	0.780992	0.861157	0.774105	1	0.805234	1	0.842424	1	0.918901	0.0406885	0.955853	0.344467	1.04021	0.356221
F1LQN3	Pf02453		ENSRNOG00000004621.8		14	Reticulon OS=Rattus norvegicus OX=10116 GN=Rtn4 PE=1 SV=1	0	210.962	27	28	57	28	1	1163	126.3	4.49	204.29	28	0	1.06768	1.01919	0.989899	0.957576	0.984848	0.993939	0.991919	1.00707	1.0899	0.978788	1	1.02963	1	1.02559	1	0.954366	0.136538	1.00394	0.920376	1.05194	0.191152
P21575	Pf00169, Pf00350, Pf01031, Pf02212	140694	ENSRNOG00000033835.6	Dnm1	3	Dynamin-1 OS=Rattus norvegicus OX=10116 GN=Dnm1 PE=1 SV=2	0	210.55	38	36	66	24	1	864	97.2	6.87	219.41	36	11	1.0966	1.08386	1.09766	1.09554	1.07643	1.0414	1.07325	1.03928	1.01168	1.07113	1	1.0414	1	1.09271	1	0.980246	0.259963	0.953044	0.0489996	0.97225	0.280492
G3V9N8	Pf01602, Pf02883, Pf09066, Pf12717, Pf13646	29663	ENSRNOG00000008786.7	Ap1b1	14	AP complex subunit beta OS=Rattus norvegicus OX=10116 GN=Ap1b1 PE=1 SV=3	0	210.457	29	30	63	14	1	949	104.5	5.1	220.94	30	16	1.1422	1.125	1.11468	1.22248	1.20872	1.1617	1.20069	1.125	1.16743	1.19763	1	1.16437	1	1.12729	1	1.06239	0.024814	1.03289	0.187145	0.972231	0.309631
F1LLX6	Pf00169, Pf06292		ENSRNOG00000008570.7		15	Calcium-dependent secretion activator 1 OS=Rattus norvegicus OX=10116 GN=Cadps PE=1 SV=3	0	208.844	35	35	51	1	1	1149	129.7	5.92	182.89	35	0	1.17895	1.09684	1.01263	1.12947	1.13053	1.16737	0.923158	0.976842	0.911579	1.14246	1	0.937193	1	1.09614	1	1.04225	0.403302	0.854994	0.0378932	0.820332	0.000970302
A0A0G2JVH4	Pf09731, Pf12128		ENSRNOG00000009097.7		4	MICOS complex subunit MIC60 OS=Rattus norvegicus OX=10116 GN=Immt PE=1 SV=1	0	208.795	40	32	61	32	1	776	86.2	5.85	213.1	32	0	1.11236	1.07303	1.06854	1.21236	1.18427	1.15281	1.10112	1.13483	1.19663	1.18315	1	1.14419	1	1.08464	1	1.09081	0.0112304	1.0549	0.129279	0.967078	0.301108
Q5RKI0	Pf00400, Pf04762, Pf08662, Pf14783	360950	ENSRNOG00000028498.5	Wdr1	14	WD repeat-containing protein 1 OS=Rattus norvegicus OX=10116 GN=Wdr1 PE=1 SV=3	0	208.352	56	29	60	29	1	606	66.1	6.62	206.89	29	0	0.972355	0.964728	0.935176	0.917064	0.934223	0.894185	0.99428	0.934223	0.987607	0.915157	1	0.972037	1	0.95742	1	0.955858	0.0596804	1.01527	0.54502	1.06215	0.0629842
P63039	Pf00118	63868	ENSRNOG00000014525.5	Hspd1	9	60 kDa heat shock protein, mitochondrial OS=Rattus norvegicus OX=10116 GN=Hspd1 PE=1 SV=1	0	208.029	53	29	70	29	1	573	60.9	6.18	227.77	29	0	1.04385	1.04813	1.06203	1.08556	1.0738	1.0631	1.11979	1.06845	1.13048	1.07415	1	1.10624	1	1.05134	1	1.0217	0.0549208	1.05222	0.0510273	1.02987	0.187642
F1M3W5	Pf00400, Pf12234	315676	ENSRNOG00000009170.8	Dmxl2; Dmxl2-ps1	8	Dmx-like 2 OS=Rattus norvegicus OX=10116 GN=Dmxl2 PE=1 SV=3	0	207.606	15	40	55	38	1	3056	341.1	6.38	178.46	40	2	1.09487	1.06761	1.0349	1.15376	1.15812	1.15267	1.06107	1.07634	1.10578	1.15485	1	1.08106	1	1.06579	1	1.08356	0.00691946	1.01432	0.521294	0.936103	0.00506068
D4A133	Pf00006, Pf00306, Pf02874	685232	ENSRNOG00000001992.6	Atp6v1a	11	ATPase H+-transporting V1 subunit A OS=Rattus norvegicus OX=10116 GN=Atp6v1a PE=1 SV=1	0	206.676	41	27	78	27	1	617	68.2	5.58	260.4	27	0	1.18233	1.14949	1.17101	1.16308	1.16421	1.11778	1.10872	1.12118	1.14609	1.14836	1	1.12533	1	1.16761	1	0.983511	0.346782	0.963789	0.0443951	0.979947	0.288476
F1M7P4	Pf00038, Pf04732	24688	ENSRNOG00000052880.1	Prph	7	Peripherin OS=Rattus norvegicus OX=10116 GN=Prph PE=1 SV=1	0	206.586	60	33	79	1	1	473	53.9	5.4	231.44	33	0	1.05813	0.972414	0.889655	1.11232	1.01872	1.17537	0.725123	1.04729	0.853202	1.10213	1	0.875205	1	0.973399	1	1.13225	0.125412	0.899123	0.404779	0.7941	0.0948002
P00507	Pf00155	25721	ENSRNOG00000011782.6	Got2	19	Aspartate aminotransferase, mitochondrial OS=Rattus norvegicus OX=10116 GN=Got2 PE=1 SV=2	0	205.196	58	25	81	25	1	430	47.3	9	291.89	25	0	1.18182	1.19464	1.24359	1.22494	1.15152	1.13403	1.19231	1.12937	1.20163	1.17016	1	1.17444	1	1.20668	1	0.969736	0.338377	0.973278	0.335526	1.00365	0.911045
M0RAQ6	Pf00349, Pf03727		ENSRNOG00000046891.2		20	Hexokinase-1 OS=Rattus norvegicus OX=10116 GN=Hk1 PE=1 SV=2	0	204.918	38	33	78	1	1	893	99.5	7.14	256.75	33	0	1.05882	1.02614	1.10893	1.11983	1.09259	0.991285	1.25599	1.09477	1.14597	1.0679	1	1.16558	1	1.06463	1	1.00307	0.946684	1.09482	0.131202	1.09147	0.187855
P05197	Pf00009, Pf00679, Pf03144, Pf03764, Pf14492	29565	ENSRNOG00000020266.5	Eef2	7	Elongation factor 2 OS=Rattus norvegicus OX=10116 GN=Eef2 PE=1 SV=4	0	204.593	34	31	68	28	1	858	95.2	6.83	218.64	31	3	1.08974	1.05342	1.08654	1.05556	1.05235	1.00962	1.15812	1.04274	1.13568	1.03917	1	1.11218	1	1.07657	1	0.965266	0.117833	1.03308	0.392391	1.07025	0.129315
E9PST5	Pf02037, Pf13893	305884	ENSRNOG00000013533.7	Acin1	15	Apoptotic chromatin condensation inducer 1 OS=Rattus norvegicus OX=10116 GN=Acin1 PE=1 SV=1	0	204.29	26	38	63	25	1	1339	150.9	5.86	213.27	38	13	1.04086	1.02473	1.01613	1.10323	1.16452	1.11398	1.11075	1.11398	1.06344	1.12724	1	1.09606	1	1.02724	1	1.09735	0.00780929	1.06699	0.0182902	0.972337	0.279942
D4A5I9	Pf00063	315840	ENSRNOG00000011852.8	Myo6	8	Myosin VI OS=Rattus norvegicus OX=10116 GN=Myo6 PE=1 SV=3	0	203.908	32	38	48	37	1	1285	148	8.41	157.94	38	1	0.851819	0.842946	0.83496	0.890861	0.920142	0.885537	0.854481	0.857143	0.936114	0.898846	1	0.882579	1	0.843242	1	1.06594	0.00924764	1.04665	0.22189	0.981902	0.603064
F1M953	Pf00012, Pf06723	291671	ENSRNOG00000019525.6	Hspa9	18	Stress-70 protein, mitochondrial OS=Rattus norvegicus OX=10116 GN=Hspa9 PE=1 SV=1	0	203.84	46	33	61	32	1	679	73.7	6.16	202.76	33	0	1.17281	1.1394	1.16705	1.17972	1.1659	1.11636	1.23157	1.10138	1.24654	1.15399	1	1.19316	1	1.15975	1	0.995033	0.804873	1.02881	0.518388	1.03394	0.476736
Q920L2	Pf00890, Pf02910	157074	ENSRNOG00000013331.5	Sdha	1	Succinate dehydrogenase [ubiquinone] flavoprotein subunit, mitochondrial OS=Rattus norvegicus OX=10116 GN=Sdha PE=1 SV=1	0	203.016	43	20	51	20	1	656	71.6	7.17	205.32	20	0	1.06878	1.04148	1.04148	1.12227	1.13974	1.11026	1.14738	1.07642	1.16812	1.12409	1	1.13064	1	1.05058	1	1.06997	0.00416633	1.0762	0.0518964	1.00583	0.832673
Q6URK4	Pf00076, Pf13893, Pf14259	362152	ENSRNOG00000052968.1	Hnrnpa3	3	Heterogeneous nuclear ribonucleoprotein A3 OS=Rattus norvegicus OX=10116 GN=Hnrnpa3 PE=1 SV=1	0	202.692	41	23	73	20	1	379	39.6	9.01	242.24	23	2	1.20091	1.15982	1.08105	1.2032	1.30137	1.2032	1.08447	1.09018	1.09132	1.23592	1	1.08866	1	1.14726	1	1.07728	0.138685	0.948922	0.171579	0.88085	0.0109008
P30835	Pf00365	25741	ENSRNOG00000001214.5	Pfkl	20	ATP-dependent 6-phosphofructokinase, liver type OS=Rattus norvegicus OX=10116 GN=Pfkl PE=1 SV=3	0	202.164	28	22	54	15	1	780	85.3	7.4	181.74	22	0	1.12788	1.11006	1.06918	1.06394	0.97065	1.03459	0.98218	1.02096	1.10377	1.02306	1	1.03564	1	1.10238	1	0.928051	0.0715429	0.939461	0.169286	1.0123	0.794652
P97536	Pf08623, Pf12755, Pf13513	117152	ENSRNOG00000007834.5	Cand1	7	Cullin-associated NEDD8-dissociated protein 1 OS=Rattus norvegicus OX=10116 GN=Cand1 PE=1 SV=1	0	201.319	28	34	53	33	1	1230	136.3	5.78	178.24	34	0	1.07281	1.05353	1.0803	1.10171	1.09422	1.06424	1.1242	1.0546	1.0621	1.08672	1	1.0803	1	1.06888	1	1.01669	0.270021	1.01068	0.651755	0.994089	0.808764
P25113	Pf00300	24642	ENSRNOG00000050585.2	Pgam1	1	Phosphoglycerate mutase 1 OS=Rattus norvegicus OX=10116 GN=Pgam1 PE=1 SV=4	0	201.197	52	16	93	12	1	254	28.8	7.18	364.22	16	6	1.34027	1.30722	1.43819	1.29498	1.10771	1.26683	1.11138	1.21909	1.15667	1.22317	1	1.16238	1	1.36189	1	0.898143	0.11981	0.853505	0.0164921	0.9503	0.410009
D3ZLC1	Pf00038, Pf00932	299625	ENSRNOG00000025742.7	Lmnb2	7	Lamin B2 OS=Rattus norvegicus OX=10116 GN=Lmnb2 PE=1 SV=2	0	198.866	48	33	67	29	1	616	68.8	5.26	222.27	33	0	1.0903	1.05797	1.04682	1.21293	1.24749	1.18172	1.12709	1.11483	1.06912	1.21405	1	1.10368	1	1.06503	1	1.13992	0.00294384	1.03629	0.152868	0.909091	0.013078
A0A0G2JWA5	Pf00498, Pf04111		ENSRNOG00000011307.7		16	Sarcolemmal membrane-associated protein OS=Rattus norvegicus OX=10116 GN=Slmap PE=1 SV=1	0	198.062	34	32	49	5	1	808	92.9	5.26	161.03	32	26	1.20307	1.16175	1.1464	1.22904	1.21015	1.17473	1.19953	1.1771	1.30579	1.20464	1	1.22747	1	1.17041	1	1.02925	0.214559	1.04876	0.25653	1.01895	0.62178
A0A0G2K4Y7	Pf00063, Pf00261, Pf00612, Pf00769, Pf01576, Pf01843, Pf02463, Pf04111, Pf04156, Pf05483, Pf05557, Pf05615, Pf05622, Pf06548, Pf07888, Pf07926, Pf08317, Pf09311, Pf09726, Pf09731, Pf09744, Pf10174, Pf10473, Pf12128, Pf13851		ENSRNOG00000058866.1		8	Unconventional myosin-Va OS=Rattus norvegicus OX=10116 GN=Myo5a PE=1 SV=1	0	197.943	23	42	60	42	1	1828	212	8.59	173.19	42	0	1.09957	1.07495	1.06638	1.08137	1.08887	1.0621	1.06638	1.08458	1.08137	1.07744	1	1.07744	1	1.0803	1	0.997357	0.833765	0.997357	0.814902	1	1
Q5U328	Pf00076, Pf13893, Pf14259	25135	ENSRNOG00000018273.7	Ncl	9	Nucleolin OS=Rattus norvegicus OX=10116 GN=Ncl PE=1 SV=1	0	196.652	42	44	108	44	1	714	77.2	4.73	286.27	44	0	1.1323	1.11561	1.1323	1.26222	1.2944	1.28605	1.2062	1.25149	1.23838	1.28089	1	1.23202	1	1.12674	1	1.13681	0.000157621	1.09344	0.00194036	0.961849	0.0418821
P04797	Pf00044, Pf02800	24383; 108351137	ENSRNOG00000018630.7	Gapdh; LOC685186; LOC108351137	4; 5	Glyceraldehyde-3-phosphate dehydrogenase OS=Rattus norvegicus OX=10116 GN=Gapdh PE=1 SV=3	0	196.647	67	18	168	1	1	333	35.8	8.03	578.2	18	19	1.10372	1.14092	1.18038	1.26268	1.12289	1.20068	1.06201	1.16685	1.03495	1.19542	1	1.08794	1	1.14168	1	1.04707	0.308524	0.95293	0.306784	0.910091	0.132625
D4A9D6	Pf00035, Pf00270, Pf00271, Pf04408, Pf07717	304859	ENSRNOG00000002735.6	Dhx9	13	DEAH (Asp-Glu-Ala-His) box polypeptide 9 (Predicted) OS=Rattus norvegicus OX=10116 GN=Dhx9 PE=1 SV=1	0	196.292	25	26	51	26	1	1174	131.6	6.35	178.99	26	0	0.980021	0.966351	0.93796	1.10095	1.11146	1.10515	1.12829	1.08623	1.09779	1.10585	1	1.1041	1	0.961444	1	1.1502	0.000347316	1.14838	0.00126777	0.998415	0.89859
P47858	Pf00365	65152		Pfkm	7	ATP-dependent 6-phosphofructokinase, muscle type OS=Rattus norvegicus OX=10116 GN=Pfkm PE=1 SV=3	0	194.666	36	25	49	1	1	780	85.5	8	157.58	25	0	1.24972	1.00226	0.964972	1.17288	1.28927	1.3096	1.00226	1.16723	1.14011	1.25725	1	1.1032	1	1.07232	1	1.17246	0.13509	1.0288	0.779056	0.877472	0.0814547
D3Z8C9	Pf00233, Pf01590, Pf13185	307401	ENSRNOG00000017816.5	Pde6a	18	Phosphodiesterase OS=Rattus norvegicus OX=10116 GN=Pde6a PE=3 SV=1	0	193.835	34	34	66	23	1	860	99.7	5.59	207.56	34	9	1.08295	1.053	1.07719	1.32373	1.27995	1.17281	1.15783	1.13594	1.23618	1.25883	1	1.17665	1	1.07104	1	1.17533	0.0148059	1.0986	0.0292921	0.934716	0.2039
P62738	Pf00022	81633		Acta2	1	Actin, aortic smooth muscle OS=Rattus norvegicus OX=10116 GN=Acta2 PE=2 SV=1	0	193.69	50	19	123	7	1	377	42	5.39	371.62	19	0	1.43261	1.40978	1.35109	0.929348	1.0337	0.907609	0.852174	0.895652	1.05761	0.956884	1	0.935145	1	1.39783	1	0.684552	0.000654629	0.668999	0.00231349	0.977281	0.782493
F1M9V7	Pf01433, Pf11838, Pf13485	50558	ENSRNOG00000023095.5	Npepps	10	Aminopeptidase OS=Rattus norvegicus OX=10116 GN=Npepps PE=1 SV=1	0	193.507	34	31	52	31	1	920	103.3	5.77	175.3	31	0	1.0715	1.10674	1.10155	1.08083	1.0487	1.03109	0.956477	1.0342	0.932642	1.05354	1	0.974439	1	1.09326	1	0.963665	0.09496	0.891311	0.0218014	0.924918	0.0802139
Q9Z2L0	Pf01459	83529	ENSRNOG00000006375.6	Vdac1	10	Voltage-dependent anion-selective channel protein 1 OS=Rattus norvegicus OX=10116 GN=Vdac1 PE=1 SV=4	0	193.152	68	16	76	16	1	283	30.7	8.54	314.77	16	0	0.905057	1.0743	1.12178	1.21362	0.896801	1.18576	0.875129	1.20846	0.840041	1.09873	1	0.974544	1	1.03371	1	1.0629	0.618886	0.942762	0.682871	0.886976	0.468048
M0R6Y8	Pf00162		ENSRNOG00000026928.2		2	Phosphoglycerate kinase OS=Rattus norvegicus OX=10116 PE=3 SV=1	0	192.86	47	17	79	1	1	395	41.9	6.79	253.59	17	0	1.07056	1.0011	0.998897	1.24807	1.2194	1.27894	1.00551	1.06946	1.13341	1.24881	1	1.06946	1	1.02352	1	1.22011	0.00150745	1.04488	0.35325	0.856386	0.0116573
P09606	Pf00120, Pf03951	24957	ENSRNOG00000049560.2	Glul	13	Glutamine synthetase OS=Rattus norvegicus OX=10116 GN=Glul PE=1 SV=3	0	190.348	47	20	143	20	1	373	42.2	7.08	472.21	20	0	1.05463	1.09699	1.13266	1.17726	1.13935	1.14939	1.09922	1.13378	1.16499	1.15533	1	1.13266	1	1.09476	1	1.05533	0.0744051	1.03462	0.268031	0.98038	0.363441
G3V8Q2	Pf00038, Pf04732	24503	ENSRNOG00000020248.6	Ina	1	Alpha-internexin OS=Rattus norvegicus OX=10116 GN=Ina PE=1 SV=1	0	189.671	53	32	80	1	1	506	56.2	5.2	244.66	32	0	0.827081	0.908558	0.870457	0.212778	0.293083	0.26612	0.474795	0.609613	0.398593	0.257327	1	0.494334	1	0.868699	1	0.296221	5.19494e-05	0.569051	0.00477397	1.92103	0.0229998
P48500	Pf00121	24849; 100911515	ENSRNOG00000050669.2; ENSRNOG00000015290.6	Tpi1; LOC100911515	4; 9	Triosephosphate isomerase OS=Rattus norvegicus OX=10116 GN=Tpi1 PE=1 SV=2	0	189.369	68	17	121	17	1	249	26.8	7.24	427.23	17	0	0.850902	0.967711	1.04463	0.975309	0.837607	1.06933	0.860399	1.06173	0.82811	0.960747	1	0.916746	1	0.954416	1	1.00663	0.945944	0.960531	0.703992	0.954201	0.680725
M0R6K0	Pf00053, Pf00055, Pf00769, Pf01576, Pf04012, Pf06008, Pf07111, Pf11740, Pf12072, Pf12128, Pf12795, Pf13514, Pf13851, Pf13868, Pf14362, Pf14662, Pf15558, Pf15619	25473	ENSRNOG00000047768.2	Lamb2	8	Laminin subunit beta-2 OS=Rattus norvegicus OX=10116 GN=Lamb2 PE=1 SV=1	0	188.304	22	39	50	39	1	1801	196.4	6.8	153.38	39	0	0.997283	0.960145	0.943841	0.845109	0.854167	0.846014	0.80163	0.861413	0.947464	0.84843	1	0.870169	1	0.967089	1	0.877303	0.00179489	0.899781	0.0985265	1.02562	0.635346
F1M853	Pf00038, Pf01576, Pf03276, Pf03962, Pf04111, Pf04156, Pf05104, Pf05557, Pf07888, Pf08317, Pf09606, Pf10186, Pf12128, Pf13779	311483	ENSRNOG00000005958.8	Rrbp1	3	Ribosome-binding protein 1 OS=Rattus norvegicus OX=10116 GN=Rrbp1 PE=1 SV=3	0	187.525	36	34	46	34	1	1453	157.4	9.07	137.82	34	0	0.670794	0.679534	0.641661	0.655499	0.684632	0.677349	0.82083	0.731245	0.721049	0.672493	1	0.757708	1	0.663996	1	1.0128	0.587158	1.14113	0.049789	1.12671	0.0605982
Q5M7W5	Pf00418	367171	ENSRNOG00000020748.7	Map4	8	Microtubule-associated protein 4 OS=Rattus norvegicus OX=10116 GN=Map4 PE=1 SV=1	0	187.288	30	26	51	2	1	1057	110.2	4.73	173.36	26	0	0.850785	0.881326	0.82548	0.754799	0.867365	0.856021	0.918848	0.880454	0.88918	0.826062	1	0.896161	1	0.852531	1	0.968953	0.537096	1.05118	0.0933426	1.08486	0.135881
G3V7T6	Pf02161, Pf08920, Pf12815, Pf13513	84486	ENSRNOG00000013516.6	Sf3b1	9	Splicing factor 3b, subunit 1 OS=Rattus norvegicus OX=10116 GN=Sf3b1 PE=1 SV=1	0	187.146	24	29	42	29	1	1304	145.7	7.09	153.23	29	0	1.10023	1.05293	1.03716	1.23086	1.19369	1.19369	1.12725	1.15878	1.16779	1.20608	1	1.15128	1	1.06344	1	1.13413	0.00324253	1.0826	0.0177024	0.95456	0.0348245
P62815	Pf00006, Pf00306, Pf02874	117596	ENSRNOG00000011891.6	Atp6v1b2	16	V-type proton ATPase subunit B, brain isoform OS=Rattus norvegicus OX=10116 GN=Atp6v1b2 PE=1 SV=1	0	186.895	38	19	60	19	1	511	56.5	5.81	217.77	19	0	1.11341	1.10687	1.07415	1.1145	1.11232	1.08615	1.1036	1.07743	1.11559	1.10433	1	1.09887	1	1.09815	1	1.00563	0.704794	1.00066	0.9671	0.995063	0.725805
A0A0A0MY09	Pf00183, Pf02518, Pf13589		ENSRNOG00000026963.6		7	Endoplasmin OS=Rattus norvegicus OX=10116 GN=Hsp90b1 PE=1 SV=1	0	186.878	35	33	75	31	1	804	92.8	4.81	215.93	33	0	1.05325	1.03727	1.04686	1.12567	1.07348	1.05325	1.11928	1.0181	1.12247	1.08413	1	1.08662	1	1.04579	1	1.03666	0.157311	1.03904	0.303206	1.00229	0.954012
Q2I6B4	Pf01496	29757		Atp6v0a1	10	V-type proton ATPase subunit a OS=Rattus norvegicus OX=10116 GN=Atp6v0a1 PE=2 SV=1	0	186.259	28	23	48	23	1	845	97	6.54	176.28	23	0	1.19194	1.13507	1.13981	1.25118	1.25118	1.20379	1.22393	1.1481	1.30332	1.23539	1	1.22512	1	1.15561	1	1.06904	0.0296998	1.06015	0.224084	0.991688	0.839468
G3V888	Pf00285, Pf00549, Pf02629	24159	ENSRNOG00000016924.8	Acly	10	ATP-citrate synthase OS=Rattus norvegicus OX=10116 GN=Acly PE=1 SV=1	0	185.838	31	36	57	36	1	1101	120.7	7.44	183.65	36	0	0.914341	0.962464	0.973051	1.00481	1.03946	0.982676	0.883542	0.948027	0.915303	1.00898	1	0.915624	1	0.949952	1	1.06214	0.0734708	0.963864	0.256304	0.907472	0.0199376
D3ZSS5	Pf00025, Pf00503	363143	ENSRNOG00000017589.5	Gnat1	8	G protein subunit alpha transducin 1 OS=Rattus norvegicus OX=10116 GN=Gnat1 PE=4 SV=1	0	185.521	57	21	111	17	1	350	39.9	5.62	365.94	21	6	1.15783	1.17972	1.2477	1.33641	1.16935	1.21659	0.957373	1.07373	1.18088	1.24078	1	1.07066	1	1.19508	1	1.03824	0.464721	0.895887	0.15003	0.862891	0.105041
Q66HF1	Pf00111, Pf00384, Pf09326, Pf10588, Pf13510	301458	ENSRNOG00000011849.6	Ndufs1	9	NADH-ubiquinone oxidoreductase 75 kDa subunit, mitochondrial OS=Rattus norvegicus OX=10116 GN=Ndufs1 PE=1 SV=1	0	184.94	42	27	49	27	1	727	79.4	5.9	170.76	27	0	1.08795	1.13355	1.13029	1.13681	1.10858	1.08578	1.04343	1.10966	1.0228	1.11039	1	1.05863	1	1.11726	1	0.993845	0.757786	0.947522	0.122682	0.95339	0.160359
P50399	Pf00996	29662	ENSRNOG00000018091.6	Gdi2	17	Rab GDP dissociation inhibitor beta OS=Rattus norvegicus OX=10116 GN=Gdi2 PE=1 SV=2	0	184.327	51	24	44	20	1	445	50.5	6.25	155.22	24	4	1.09667	1.07069	1.0738	1.01767	1.02391	0.975052	1.06757	1.01247	1.05613	1.00554	1	1.04539	1	1.08039	1	0.930725	0.0126345	0.967607	0.134273	1.03963	0.154709
O88778	Pf05715	29138		Bsn	8	Protein bassoon OS=Rattus norvegicus OX=10116 GN=Bsn PE=1 SV=3	0	183.244	11	35	41	35	1	3938	418.2	7.71	127.66	35	0	1.17705	1.12678	1.09071	1.06011	1.08852	1.12787	1.02951	1.19454	1.03388	1.09217	1	1.08597	1	1.13151	1	0.965229	0.283971	0.959755	0.488713	0.99433	0.919749
Q2PQA9	Pf00225, Pf01576, Pf02463, Pf03999, Pf04111, Pf04156, Pf05483, Pf05557, Pf05622, Pf06160, Pf07888, Pf10174, Pf12128, Pf13514, Pf13851, Pf14915	117550	ENSRNOG00000017466.6	Kif5b	17	Kinesin-1 heavy chain OS=Rattus norvegicus OX=10116 GN=Kif5b PE=1 SV=1	0	183.198	34	31	48	23	1	963	109.5	6.44	160.32	31	8	0.978744	0.951691	0.947826	0.956522	0.992271	0.94686	0.981643	0.932367	0.974879	0.965217	1	0.962963	1	0.95942	1	1.00604	0.748738	1.00369	0.855408	0.997664	0.918528
P62260	Pf00244	29753	ENSRNOG00000005290.5	Ywhae	10	14-3-3 protein epsilon OS=Rattus norvegicus OX=10116 GN=Ywhae PE=1 SV=1	0	182.249	65	23	89	20	1	255	29.2	4.74	321.29	23	3	1.15325	1.16318	1.21169	1.13341	1.09702	1.14553	1.00662	1.12128	0.993385	1.12532	1	1.04043	1	1.17604	1	0.956875	0.0941325	0.884688	0.0379661	0.924559	0.120479
D3ZKX8		310013	ENSRNOG00000016505.6	Fam169a	2	Family with sequence similarity 169, member A OS=Rattus norvegicus OX=10116 GN=Fam169a PE=1 SV=2	0	180.455	42	20	49	20	1	663	73	4.68	187.52	20	0	1.21926	1.18561	1.21926	1.12297	1.22158	1.13573	1.2355	1.14153	1.11833	1.16009	1	1.16512	1	1.20804	1	0.960307	0.219076	0.964469	0.316602	1.00433	0.920557
M0R660	Pf00044, Pf02800		ENSRNOG00000050630.2	RGD1565368	8	Glyceraldehyde-3-phosphate dehydrogenase OS=Rattus norvegicus OX=10116 PE=1 SV=1	0	180.005	60	17	185	1	1	333	35.8	8.25	609.46	17	0	1.87591	1.66606	1.70438	2.36679	2.2938	1.82299	1.84489	1.7281	1.94343	2.16119	1	1.83881	1	1.74878	1	1.23583	0.0863614	1.05148	0.37208	0.85083	0.150201
P18484	Pf01602, Pf02296, Pf02883, Pf13646	81637		Ap2a2	1	AP-2 complex subunit alpha-2 OS=Rattus norvegicus OX=10116 GN=Ap2a2 PE=1 SV=3	0	179.909	31	32	55	1	1	938	104	6.93	165.83	32	15	1.13399	1.13725	1.11438	1.11329	1.09804	1.0915	1.08497	1.05338	1.06754	1.10094	1	1.06863	1	1.12854	1	0.975547	0.0456342	0.946911	0.00666874	0.970646	0.0446049
Q3ZB97	Pf01602, Pf02883, Pf09066, Pf12717, Pf13646	140670	ENSRNOG00000061543.1	Ap2b1; LOC100912146	10	AP complex subunit beta OS=Rattus norvegicus OX=10116 GN=Ap2b1 PE=1 SV=1	0	179.14	27	28	57	12	1	951	105.6	5.34	201.35	28	0	1.10454	1.09609	1.08765	1.06441	1.07603	1.05491	1.00211	1.03696	1.0359	1.06512	1	1.02499	1	1.09609	1	0.971741	0.0166313	0.935132	0.00463515	0.962327	0.036449
D3ZAA9	Pf00018, Pf00595, Pf00625, Pf02828, Pf07653, Pf13180, Pf14685	85275	ENSRNOG00000059683.1	Mpp2	10	MAGUK p55 subfamily member 2 OS=Rattus norvegicus OX=10116 GN=Mpp2 PE=1 SV=2	0	178.957	53	28	48	27	1	552	61.5	6.44	162.44	28	1	1.10795	1.08523	1.07159	1.22386	1.21705	1.20795	1.14659	1.14659	1.15795	1.21629	1	1.15038	1	1.08826	1	1.11765	0.000378493	1.05708	0.00527284	0.945811	0.00038151
O70511	Pf00023, Pf00531, Pf00791, Pf12796, Pf13606, Pf13637, Pf13857	361833		Ank3	20	Ankyrin-3 OS=Rattus norvegicus OX=10116 GN=Ank3 PE=1 SV=3	0	178.946	14	33	50	2	1	2622	284.3	7.9	170.01	33	22	1.22436	1.19338	1.15919	0.981838	1.03312	1.00748	1.00748	1.04915	1.02564	1.00748	1	1.02742	1	1.19231	1	0.844982	0.00151654	0.861708	0.00180051	1.01979	0.355257
Q66HM2	Pf01602, Pf02296, Pf02883, Pf13646	81637	ENSRNOG00000019534.7	Ap2a2	1	AP-2 complex subunit alpha OS=Rattus norvegicus OX=10116 GN=Ap2a2 PE=1 SV=1	0	178.878	31	32	51	1	1	939	104.1	6.83	154.7	32	0	0.987366	1.04276	0.865889	0.881438	1.06122	1.08746	0.844509	0.943635	1.00389	1.01004	1	0.930677	1	0.965339	1	1.04631	0.619509	0.964094	0.646026	0.921424	0.375667
P02091	Pf00042	24440		Hbb	1	Hemoglobin subunit beta-1 OS=Rattus norvegicus OX=10116 GN=Hbb PE=1 SV=3	0	178.297	79	13	94	3	1	147	16	8.07	381.27	13	9	0.867248	0.879845	0.921512	0.820736	0.819767	0.662791	1.46802	1.1531	1.0969	0.767765	1	1.23934	1	0.889535	1	0.863108	0.0911753	1.39325	0.039985	1.61422	0.02052
Q6P502	Pf00118	295230	ENSRNOG00000019090.6	Cct3	2	T-complex protein 1 subunit gamma OS=Rattus norvegicus OX=10116 GN=Cct3 PE=1 SV=1	0	177.466	47	29	53	29	1	545	60.6	6.64	165.79	29	0	1.02854	1.02752	1.02548	1.03568	1.02956	1.00408	1.03568	0.995923	1.01121	1.02311	1	1.01427	1	1.02718	1	0.99603	0.696354	0.98743	0.328506	0.991365	0.589658
F1LSS1	Pf02463, Pf05262, Pf05557, Pf06470, Pf09726, Pf09731, Pf10186, Pf12128, Pf13175, Pf13304, Pf13476, Pf13555, Pf13558		ENSRNOG00000003139.7		X	Structural maintenance of chromosomes protein OS=Rattus norvegicus OX=10116 GN=Smc1a PE=1 SV=3	0	177.411	31	41	50	41	1	1232	142.9	7.15	160.78	41	0	1.12458	1.09287	1.09626	1.20612	1.2231	1.16874	1.16421	1.10306	1.14609	1.19932	1	1.13779	1	1.10457	1	1.08578	0.00747971	1.03008	0.184388	0.948694	0.0639557
P04636	Pf00056, Pf01073, Pf01118, Pf02866, Pf13460	81829	ENSRNOG00000001440.4	Mdh2	12	Malate dehydrogenase, mitochondrial OS=Rattus norvegicus OX=10116 GN=Mdh2 PE=1 SV=2	0	176.708	57	16	72	16	1	338	35.7	8.68	257.13	16	0	1.16195	1.14949	1.20385	1.18913	1.09287	1.18007	1.06682	1.18573	1.094	1.15402	1	1.11552	1	1.17176	1	0.984858	0.637156	0.951997	0.228068	0.966634	0.461168
Q62950	Pf01979, Pf07969, Pf13147, Pf13594	25415	ENSRNOG00000004781.6	Crmp1	14	Dihydropyrimidinase-related protein 1 OS=Rattus norvegicus OX=10116 GN=Crmp1 PE=1 SV=1	0	175.808	43	21	64	17	1	572	62.2	7.12	228.09	21	0	1.02725	1.07233	1.11111	1.06813	1.05451	1.15094	0.897275	1.05346	1.04822	1.09119	1	0.999651	1	1.07023	1	1.01959	0.616478	0.934052	0.280817	0.916106	0.198239
Q5QD51	Pf03832	83425	ENSRNOG00000019549.8	Akap12	1	A-kinase anchor protein 12 OS=Rattus norvegicus OX=10116 GN=Akap12 PE=1 SV=1	0	175.449	21	23	35	23	1	1687	181	4.4	121.62	23	0	1.15628	1.12285	1.09846	0.666667	0.780488	0.6757	0.844625	0.807588	0.879855	0.707618	1	0.844023	1	1.12587	1	0.62851	0.000481445	0.749666	0.000459644	1.19277	0.0315965
A0A0G2JZI2	Pf00458, Pf00587, Pf00749, Pf01406, Pf03129, Pf03950, Pf09180, Pf14497	289352	ENSRNOG00000002393.7	Eprs	13	Glutamyl-prolyl-tRNA synthetase OS=Rattus norvegicus OX=10116 GN=Eprs PE=1 SV=1	0	174.222	23	33	43	33	1	1512	169.8	7.44	148.06	33	0	1.03018	1.00832	1.00104	1.04058	1.09573	1.0385	1.08533	1.04891	1.05827	1.05827	1	1.06417	1	1.01318	1	1.04451	0.0947413	1.05033	0.0219015	1.00557	0.799178
A0A0G2JWK2	Pf01429	29386	ENSRNOG00000056659.1	Mecp2	X	Methyl-CpG-binding protein 2 OS=Rattus norvegicus OX=10116 GN=Mecp2 PE=1 SV=1	0	174.009	45	19	40	19	1	492	53	9.96	142.71	19	0	1.43151	1.43014	1.43425	1.40685	1.39178	1.44932	1.37534	1.43288	1.34795	1.41598	1	1.38539	1	1.43196	1	0.988839	0.407065	0.967474	0.136582	0.978394	0.370916
Q6AYI1	Pf00270, Pf00271, Pf08061	287765	ENSRNOG00000030680.4	Ddx5	10	DEAD (Asp-Glu-Ala-Asp) box polypeptide 5 OS=Rattus norvegicus OX=10116 GN=Ddx5 PE=1 SV=1	0	173.904	44	31	63	23	1	615	69.2	8.92	201.8	31	8	1.12687	1.10265	1.13379	1.21453	1.20992	1.19377	1.19377	1.21569	1.14187	1.20607	1	1.18378	1	1.12111	1	1.07579	0.00170087	1.0559	0.0582452	0.981511	0.382959
A0A0G2K0J3	Pf00023, Pf00531, Pf00791, Pf12796, Pf13606, Pf13637, Pf13857		ENSRNOG00000053288.1		20	Ankyrin-3 OS=Rattus norvegicus OX=10116 GN=Ank3 PE=1 SV=1	0	173.685	14	32	50	1	1	2615	284.3	7.93	169.06	32	0	1.28156	1.2	1.18883	1.04022	1.15642	1.08715	0.96648	1.10838	1.14413	1.0946	1	1.073	1	1.22346	1	0.894673	0.0447315	0.877017	0.0710763	0.980265	0.752291
P14659	Pf00012, Pf06723	60460	ENSRNOG00000006472.5	Hspa2	6	Heat shock-related 70 kDa protein 2 OS=Rattus norvegicus OX=10116 GN=Hspa2 PE=1 SV=2	0	173.229	38	26	93	10	1	633	69.6	5.67	343.74	26	0	0.873844	0.873003	0.851135	0.7418	0.772918	0.71741	0.864592	0.837679	0.877208	0.744043	1	0.859826	1	0.865994	1	0.859178	0.00232603	0.992878	0.678602	1.15561	0.00430279
P54311	Pf00400	24400	ENSRNOG00000016638.5	Gnb1	5	Guanine nucleotide-binding protein G(I)/G(S)/G(T) subunit beta-1 OS=Rattus norvegicus OX=10116 GN=Gnb1 PE=1 SV=4	0	172.027	56	14	128	7	1	340	37.4	6	471.21	14	8	1.06087	1.06413	1.09783	1.27935	1.04674	1.22935	0.957609	1.11087	1.02174	1.18514	1	1.03007	1	1.07428	1	1.1032	0.196794	0.958853	0.390832	0.869153	0.136848
Q9JHU0	Pf01979, Pf13147, Pf13594	65208	ENSRNOG00000008996.6	LOC100910964; Dpysl5	6	Dihydropyrimidinase-related protein 5 OS=Rattus norvegicus OX=10116 GN=Dpysl5 PE=1 SV=1	0	170.255	44	22	54	22	1	564	61.5	7.08	185.5	22	0	1.14838	1.13689	1.17241	0.99791	1.04493	0.991641	0.992685	0.967607	0.99791	1.01149	1	0.986068	1	1.15256	1	0.877607	0.00205484	0.855545	0.000289273	0.974862	0.256885
D3Z9D2	Pf01363, Pf01576, Pf02321, Pf02759, Pf05557, Pf05622, Pf09726, Pf10174, Pf12128, Pf13514, Pf13897, Pf15070, Pf15619	301085	ENSRNOG00000006336.7	Fyco1	8	FYVE and coiled-coil domain containing 1 (Predicted) OS=Rattus norvegicus OX=10116 GN=Fyco1 PE=1 SV=1	0	170.092	25	33	46	32	1	1451	163.5	5.07	146.86	33	0	1.11272	1.07701	1.03125	1.18415	1.19643	1.19308	1.15067	1.09821	1.11719	1.19122	1	1.12202	1	1.07366	1	1.10949	0.00789153	1.04505	0.160648	0.941911	0.0117923
F1LMW7		25603	ENSRNOG00000000579.6	Marcks	20	Myristoylated alanine-rich C-kinase substrate OS=Rattus norvegicus OX=10116 GN=Marcks PE=1 SV=3	0	169.812	51	11	43	11	1	309	29.9	4.36	185.24	11	0	1.25803	1.17202	1.17546	1.18807	1.28899	1.13876	1.10321	1.02179	1.12156	1.20528	1	1.08219	1	1.20183	1	1.00286	0.950796	0.900445	0.0451817	0.897875	0.0840627
G3V8E1	Pf00069, Pf00615, Pf07714, Pf14531	81760	ENSRNOG00000018430.4	Grk1	16	G protein-coupled receptor kinase OS=Rattus norvegicus OX=10116 GN=Grk1 PE=3 SV=1	0	169.771	35	17	44	17	1	564	63.7	5.62	147.76	17	0	1.18545	1.17019	1.17136	1.28404	1.30516	1.21127	1.08216	1.19131	1.13732	1.26682	1	1.13693	1	1.17567	1	1.07754	0.0342248	0.967055	0.291328	0.897468	0.0376559
D3ZE17	Pf00018, Pf00023, Pf00536, Pf07647, Pf07653, Pf12796, Pf13388, Pf13606, Pf13637, Pf13857, Pf14604	140722	ENSRNOG00000003195.8	Caskin1	10	Caskin-1 OS=Rattus norvegicus OX=10116 GN=Caskin1 PE=1 SV=2	0	169.472	20	21	29	21	1	1430	150.2	9.14	111.4	21	0	1.09436	1.07179	1.00103	1	1.01744	1.06564	0.934359	1.08308	0.988718	1.02769	1	1.00205	1	1.05573	1	0.973446	0.459513	0.949158	0.35822	0.97505	0.619222
Q6AY56	Pf00091, Pf03953	500377	ENSRNOG00000048169.2	Tuba8	4	Tubulin alpha-8 chain OS=Rattus norvegicus OX=10116 GN=Tuba8 PE=2 SV=1	0	168.823	29	13	109	2	1	449	50	5.1	385.24	13	0	1.19383	1.17401	1.13436	1.15749	1.03855	1.02974	1.06828	1.07819	1.13987	1.07526	1	1.09545	1	1.1674	1	0.921069	0.108571	0.938365	0.0644812	1.01878	0.688932
P28480	Pf00118	24818	ENSRNOG00000014160.4	Tcp1	1	T-complex protein 1 subunit alpha OS=Rattus norvegicus OX=10116 GN=Tcp1 PE=1 SV=1	0	167.365	43	23	44	23	1	556	60.3	6.21	163.93	23	0	1.07371	1.05611	1.07811	1.15732	1.12871	1.13971	1.16942	1.09461	1.10341	1.14191	1	1.12248	1	1.06931	1	1.0679	0.00246563	1.04973	0.0962022	0.98298	0.480867
G3V8T4	Pf03178, Pf10433	64470	ENSRNOG00000020715.7	Ddb1	1	DNA damage-binding protein 1 OS=Rattus norvegicus OX=10116 GN=Ddb1 PE=1 SV=1	0	166.936	27	29	41	29	1	1140	126.9	5.26	141.97	29	0	1.06067	1.05309	1.0585	1.16793	1.12134	1.09534	1.12134	1.09209	1.06284	1.12821	1	1.09209	1	1.05742	1	1.06694	0.0295189	1.03279	0.111609	0.96799	0.253961
Q9Z0W5	Pf00018, Pf00611, Pf07653, Pf14604	29704		Pacsin1	20	Protein kinase C and casein kinase substrate in neurons protein 1 OS=Rattus norvegicus OX=10116 GN=Pacsin1 PE=1 SV=1	0	166.53	57	31	74	25	1	441	50.4	5.24	232.85	31	6	1.05462	1.09244	1.09349	1.12815	1.08718	1.13445	0.897059	1.07038	0.945378	1.1166	1	0.970938	1	1.08018	1	1.03371	0.136289	0.898865	0.109253	0.869552	0.0534674
P11507	Pf00122, Pf00689, Pf00690, Pf00702, Pf08282, Pf12710, Pf13246	29693	ENSRNOG00000001285.8	Atp2a2	12	Sarcoplasmic/endoplasmic reticulum calcium ATPase 2 OS=Rattus norvegicus OX=10116 GN=Atp2a2 PE=1 SV=1	0	165.811	28	27	45	27	1	1043	114.7	5.34	142.66	27	0	1.08402	1.04357	1.05083	1.04357	1.0861	1	1.02593	0.975104	1.06432	1.04322	1	1.02178	1	1.05947	1	0.984661	0.590211	0.964426	0.259101	0.97945	0.582063
A0A0G2K8V2	Pf01044	305679	ENSRNOG00000010765.7	Vcl	15	Vinculin OS=Rattus norvegicus OX=10116 GN=Vcl PE=1 SV=1	0	164.636	26	30	45	30	1	1134	123.5	5.71	147.97	30	0	0.955479	0.940925	0.934932	0.744863	0.798801	0.75	0.773116	0.788527	0.874144	0.764555	1	0.811929	1	0.943779	1	0.8101	0.000601287	0.860296	0.0146252	1.06196	0.256495
P35565	Pf00262	29144	ENSRNOG00000003343.6	Canx	10	Calnexin OS=Rattus norvegicus OX=10116 GN=Canx PE=1 SV=1	0	163.824	29	21	73	21	1	591	67.2	4.63	232.19	21	0	1.16514	1.10206	1.11009	1.23968	1.23968	1.16055	1.1594	1.07569	1.2156	1.2133	1	1.15023	1	1.12576	1	1.07776	0.0567963	1.02173	0.617243	0.948015	0.262931
P50475	Pf01411, Pf02272, Pf07973	292023	ENSRNOG00000018404.7	Aars	19	Alanine--tRNA ligase, cytoplasmic OS=Rattus norvegicus OX=10116 GN=Aars PE=1 SV=3	0	163.183	27	26	48	25	1	968	106.7	5.62	150.12	26	0	1.01106	1.01508	0.99598	0.946734	0.99598	0.99598	1.07638	1.02915	0.98392	0.979564	1	1.02982	1	1.00737	1	0.972398	0.185559	1.02228	0.45745	1.0513	0.184074
Q6P7A7	Pf04597	25596	ENSRNOG00000046345.2	Rpn1	4	Dolichyl-diphosphooligosaccharide--protein glycosyltransferase subunit 1 OS=Rattus norvegicus OX=10116 GN=Rpn1 PE=1 SV=1	0	163.059	40	23	40	23	1	606	68.4	6.51	142.53	23	0	1.06164	1.01594	0.975558	1.1084	1.11796	1.07226	1.11052	1.02869	1.13603	1.09954	1	1.09175	1	1.01771	1	1.0804	0.0453845	1.07275	0.14394	0.992912	0.835804
A0A0G2K2M9			ENSRNOG00000058561.1		10	Serine/arginine repetitive matrix 2 OS=Rattus norvegicus OX=10116 GN=Srrm2 PE=1 SV=1	0	163.049	11	25	40	25	1	2707	295.9	12.02	135.39	25	0	1.02404	0.996721	0.969399	1.17049	1.17486	1.20656	1.13005	1.15301	1.10383	1.18397	1	1.12896	1	0.996721	1	1.18787	0.000649823	1.13268	0.00338296	0.953538	0.0390238
A0A0G2JTB6	Pf13409, Pf13410, Pf13417, Pf14497	304081	ENSRNOG00000026870.5	Clic6	11	Chloride intracellular channel protein OS=Rattus norvegicus OX=10116 GN=Clic6 PE=1 SV=1	0	162.373	45	20	33	19	1	613	64.7	4.32	126.92	20	1	1.31312	1.26114	1.24257	1.32426	1.63861	1.32673	1.15347	1.0297	1.08663	1.42987	1	1.08993	1	1.27228	1	1.12387	0.213006	0.85668	0.0117784	0.762262	0.0368963
P53534	Pf00343	25739		Pygb	3	Glycogen phosphorylase, brain form (Fragment) OS=Rattus norvegicus OX=10116 GN=Pygb PE=1 SV=3	0	161.997	39	30	50	20	1	838	96.1	6.68	153.85	30	8	0.963755	0.944238	0.95632	0.889405	0.885688	0.864312	0.949814	0.905204	0.936803	0.879802	1	0.930607	1	0.954771	1	0.92148	0.00149048	0.974692	0.168976	1.05775	0.0298437
Q5XI34	Pf02985, Pf13513, Pf13646	117281	ENSRNOG00000011282.6	Ppp2r1a	1	Protein phosphatase 2 (Formerly 2A), regulatory subunit A (PR 65), alpha isoform, isoform CRA_a OS=Rattus norvegicus OX=10116 GN=Ppp2r1a PE=1 SV=1	0	161.639	38	22	52	22	1	589	65.3	5.11	181.06	22	0	1.08484	1.08271	1.08059	1.07953	1.07953	1.02227	1.10498	1.04772	1.02227	1.06045	1	1.05832	1	1.08271	1	0.979432	0.309021	0.977473	0.375652	0.998	0.948781
B5DF63	Pf00498, Pf04111	290533	ENSRNOG00000011307.7	Slmap	16	Sarcolemmal membrane-associated protein OS=Rattus norvegicus OX=10116 GN=Slmap PE=1 SV=1	0	161.253	32	29	47	2	1	749	86	5.29	146.77	29	0	1.21985	1.17211	1.13442	1.41332	1.41457	1.42337	1.09548	1.31407	1.37563	1.41709	1	1.26173	1	1.17546	1	1.20556	0.000633165	1.07339	0.384994	0.890366	0.14181
D3ZUY8	Pf01602, Pf02296, Pf02883, Pf13646	308578	ENSRNOG00000026243.5	Ap2a1	1	AP-2 complex subunit alpha OS=Rattus norvegicus OX=10116 GN=Ap2a1 PE=1 SV=1	0	161.229	28	32	49	19	1	977	107.6	7.06	143.33	32	13	0.955734	1.02012	1.0171	1.02616	1.01811	1.01811	1.00201	1.00503	0.997988	1.02079	1	1.00168	1	0.997653	1	1.02319	0.335362	1.00403	0.857877	0.981275	0.00476709
O35814	Pf00515, Pf07719, Pf13414, Pf13424, Pf13432	192277	ENSRNOG00000021164.7	Stip1	1	Stress-induced-phosphoprotein 1 OS=Rattus norvegicus OX=10116 GN=Stip1 PE=1 SV=1	0	160.92	51	32	57	32	1	543	62.5	6.8	170.51	32	0	1.1347	1.12177	1.12284	1.14224	1.12284	1.07866	0.988147	1.03341	1.03125	1.11458	1	1.0176	1	1.12644	1	0.989477	0.571611	0.90338	0.00206946	0.912987	0.0153744
P13221	Pf00155	24401	ENSRNOG00000016356.7	Got1	1	Aspartate aminotransferase, cytoplasmic OS=Rattus norvegicus OX=10116 GN=Got1 PE=1 SV=3	0	160.492	50	22	70	21	1	413	46.4	7.21	230.73	22	1	1.05043	1.07511	1.1191	1.10193	1.06867	1.00858	1.16309	1.07403	1.0676	1.05973	1	1.10157	1	1.08155	1	0.979828	0.554939	1.01852	0.615007	1.03949	0.367002
Q5XI78	Pf00676, Pf02779	360975; 103693780	ENSRNOG00000005130.7	Ogdh; LOC103693780	14	2-oxoglutarate dehydrogenase, mitochondrial OS=Rattus norvegicus OX=10116 GN=Ogdh PE=1 SV=1	0	160.178	28	26	40	22	1	1023	116.2	6.77	133.3	26	3	1.16842	1.13099	1.12632	1.23626	1.19532	1.17193	1.22222	1.17895	1.26316	1.20117	1	1.22144	1	1.14191	1	1.05189	0.0618582	1.06965	0.0455287	1.01688	0.545521
A0A096MIX2	Pf00270, Pf00271	315133	ENSRNOG00000051170.2	Ddx17	7	DEAD (Asp-Glu-Ala-Asp) box polypeptide 17, isoform CRA_a OS=Rattus norvegicus OX=10116 GN=Ddx17 PE=1 SV=1	0	159.836	37	24	56	16	1	652	72.6	8.68	183.62	24	0	1.2221	1.18304	1.14955	1.13504	1.13728	1.23661	0.933036	1.1317	1.03237	1.16964	1	1.03237	1	1.1849	1	0.987127	0.719099	0.871272	0.0669058	0.882634	0.107582
F1LTJ5	Pf00047, Pf00052, Pf00053, Pf00057, Pf07679, Pf07686, Pf13895, Pf13927		ENSRNOG00000021437.7		5	Uncharacterized protein OS=Rattus norvegicus OX=10116 PE=1 SV=3	0	159.608	14	29	35	29	1	2449	262.9	5.99	112.4	29	0	1.15106	1.11883	1.08459	0.908359	0.920443	0.928499	0.926485	0.941591	1.09063	0.9191	1	0.986237	1	1.11816	1	0.821975	0.0005793	0.882017	0.0772529	1.07305	0.271722
F1LST4	Pf00418	29477	ENSRNOG00000005133.9	LOC497674; Mapt	10	Microtubule-associated protein OS=Rattus norvegicus OX=10116 GN=Mapt PE=1 SV=1	0	159.574	36	26	52	9	1	752	78.5	6.3	167.63	26	17	1.05939	1.04023	1.0249	0.866858	0.87931	0.85249	0.931992	1.0067	0.915709	0.86622	1	0.951469	1	1.04151	1	0.831698	0.000156316	0.91355	0.0388678	1.09842	0.0426933
F8WFM2	Pf14938	499903	ENSRNOG00000004753.6	Napb	3	Beta-soluble NSF attachment protein OS=Rattus norvegicus OX=10116 GN=Napb PE=4 SV=1	0	159.228	47	14	47	11	1	298	33.5	5.47	189.61	14	0	1.25982	1.24249	1.23441	1.20208	1.22171	1.16513	1.04273	1.0612	1.11663	1.1963	1	1.07352	1	1.24557	1	0.960445	0.0537086	0.861867	0.00183262	0.897362	0.0114209
Q5D059	Pf00013, Pf08067, Pf13014, Pf13083	117282	ENSRNOG00000019113.7	Hnrnpk	17	Heterogeneous nuclear ribonucleoprotein K OS=Rattus norvegicus OX=10116 GN=Hnrnpk PE=1 SV=1	0	158.558	40	19	73	19	1	464	51	5.33	246.44	19	0	1.12729	1.13161	1.12729	1.07551	1.12082	1.08091	1.01726	1.1068	0.997843	1.09241	1	1.04063	1	1.12873	1	0.967824	0.0647366	0.92195	0.0586017	0.9526	0.228674
F1LRI7	Pf00069, Pf07714	500244	ENSRNOG00000018317.6	Aak1	4	AP2-associated protein kinase 1 OS=Rattus norvegicus OX=10116 GN=Aak1 PE=1 SV=2	0	158.463	27	18	26	18	1	963	103.8	6.6	102.18	18	0	1.15235	1.12883	1.07771	0.933538	0.982618	0.990798	0.970348	1.05419	0.933538	0.968984	1	0.986026	1	1.11963	1	0.865449	0.0060497	0.88067	0.0333856	1.01759	0.69149
D4A8B3	Pf00122, Pf00689, Pf00690, Pf00702, Pf08282, Pf12424, Pf12710, Pf13246		ENSRNOG00000030269.6		4	Calcium-transporting ATPase OS=Rattus norvegicus OX=10116 GN=Atp2b2 PE=1 SV=3	0	158.308	23	28	38	16	1	1199	131.4	6.32	128.44	28	0	1.17909	1.14349	1.12792	1.18131	1.20133	1.12903	1.02336	1.03448	1.10345	1.17056	1	1.05376	1	1.15017	1	1.01773	0.482034	0.916183	0.030116	0.900222	0.0241343
A0A0U1RS25	Pf04851, Pf09416, Pf13086, Pf13087, Pf13245, Pf13604	684558	ENSRNOG00000020134.7	LOC684558; Upf1	16	UPF1, RNA helicase and ATPase OS=Rattus norvegicus OX=10116 GN=Upf1 PE=1 SV=1	0	157.948	29	26	33	26	1	1124	123.9	6.61	108.63	26	0	1.06057	0.989373	0.996812	1.09352	1.14559	1.12859	1.08183	1.04676	1.08395	1.12256	1	1.07085	1	1.01559	1	1.10534	0.0172799	1.05441	0.0971577	0.953929	0.0568938
O35303	Pf00350, Pf01031, Pf02212	114114	ENSRNOG00000001813.8	Dnm1l	11	Dynamin-1-like protein OS=Rattus norvegicus OX=10116 GN=Dnm1l PE=1 SV=1	0	157.657	38	26	36	26	1	755	83.9	7.08	126.73	26	0	1.20909	1.17045	1.16705	1.11023	1.13977	1.10909	1.16591	1.16591	1.125	1.1197	1	1.15227	1	1.1822	1	0.947132	0.0205192	0.974688	0.193669	1.02909	0.12676
D4A997	Pf00076, Pf13893, Pf14259	317612	ENSRNOG00000027761.6	Htatsf1	X	HIV TAT specific factor 1 (Predicted) OS=Rattus norvegicus OX=10116 GN=Htatsf1 PE=1 SV=2	0	157.575	36	31	49	31	1	776	88.6	4.39	140.95	31	0	1.17085	1.13262	1.11231	1.29749	1.31302	1.2951	1.2055	1.2282	1.19355	1.30187	1	1.20908	1	1.13859	1	1.14341	0.000828809	1.06191	0.0241358	0.928724	0.00132905
A0A0G2K2C7	Pf00443, Pf13423	363445	ENSRNOG00000003261.7	Usp9x	X	Ubiquitin-specific peptidase 9, X-linked OS=Rattus norvegicus OX=10116 GN=Usp9x PE=1 SV=1	0	157.25	15	33	39	31	1	2554	290	5.82	122.02	33	2	1.01511	0.987915	0.964753	1.02518	1.03021	1.03726	0.992951	0.994965	1.02216	1.03088	1	1.00336	1	0.989258	1	1.04208	0.0497635	1.01425	0.461618	0.973299	0.0519361
D3ZN95	Pf01344, Pf13415, Pf13418, Pf13854, Pf13964	363519	ENSRNOG00000051948.1	Hcfc1	X	Host cell factor C1 OS=Rattus norvegicus OX=10116 GN=Hcfc1 PE=1 SV=1	0	156.931	13	21	39	21	1	2034	209	7.01	138.02	21	0	1.08306	1.06667	1.02951	1.13552	1.19235	1.16284	1.09399	1.08306	1.08087	1.16357	1	1.08597	1	1.05974	1	1.09797	0.0104018	1.02475	0.183988	0.933312	0.0101032
A0A0A6YYM0	Pf00501		ENSRNOG00000026745.7		10	Long-chain-fatty-acid--CoA ligase 6 OS=Rattus norvegicus OX=10116 GN=Acsl6 PE=1 SV=2	0	156.847	32	22	43	22	1	722	80.9	7.09	161.37	22	0	1.086	1.05623	1.01433	1.22381	1.14994	1.18412	1.06836	1.10364	1.14002	1.18596	1	1.10401	1	1.05219	1	1.12714	0.0109053	1.04925	0.151984	0.930896	0.0510021
Q6P6V0	Pf00342	292804	ENSRNOG00000023150.5	Gpi	1	Glucose-6-phosphate isomerase OS=Rattus norvegicus OX=10116 GN=Gpi PE=1 SV=1	0	156.444	34	24	73	24	1	558	62.8	7.77	234.21	24	0	1.15342	1.13214	1.19037	1.15006	1.1131	1.07167	1.15006	1.12542	1.11198	1.11161	1	1.12915	1	1.15864	1	0.959407	0.172096	0.974549	0.220703	1.01578	0.525218
P04642	Pf00056, Pf02866	24533	ENSRNOG00000013009.2	Ldha	1	L-lactate dehydrogenase A chain OS=Rattus norvegicus OX=10116 GN=Ldha PE=1 SV=1	0	156.442	43	18	107	15	1	332	36.4	8.27	360.23	18	3	1.27689	1.24351	1.30655	1.35476	1.30655	1.28059	1.21014	1.20148	1.18047	1.31397	1	1.19736	1	1.27565	1	1.03004	0.247863	0.93863	0.0179888	0.911257	0.00763336
G3V6L4	Pf00225, Pf14362	311024	ENSRNOG00000004680.7	Kif5c	3	Kinesin-like protein OS=Rattus norvegicus OX=10116 GN=Kif5c PE=1 SV=3	0	155.922	29	30	47	21	1	955	109.1	6.02	132.4	30	1	1.01919	1.00303	0.967677	1.01414	1.03737	1.03535	1.00606	0.99899	1.02121	1.02896	1	1.00875	1	0.996633	1	1.03243	0.128844	1.01216	0.504854	0.980366	0.111085
Q3B8Q2	Pf00270, Pf00271	688288	ENSRNOG00000045791.2	Eif4a3	10	Eukaryotic initiation factor 4A-III OS=Rattus norvegicus OX=10116 GN=Eif4a3 PE=1 SV=1	0	155.881	37	19	39	16	1	411	46.8	6.73	149.83	19	3	1.03298	1.00638	1.01809	1.11064	1.11809	1.10213	1.10638	1.0766	1.06702	1.11028	1	1.08333	1	1.01915	1	1.08942	0.000528728	1.06298	0.0104806	0.975727	0.101422
D3ZC55	Pf00012	307997	ENSRNOG00000018019.5	Hspa12a	1	Heat shock 70kDa protein 12A (Predicted), isoform CRA_a OS=Rattus norvegicus OX=10116 GN=Hspa12a PE=1 SV=1	0	155.222	30	19	39	19	1	675	74.8	6.61	138.39	19	0	1.17798	1.14712	1.15021	0.941358	0.998971	0.9393	0.937243	0.981481	1.01235	0.959877	1	0.977023	1	1.15844	1	0.828597	0.000817473	0.843398	0.00161652	1.01786	0.589611
Q6IMZ3	Pf00191	79125	ENSRNOG00000010668.7	Anxa6	10	Annexin OS=Rattus norvegicus OX=10116 GN=Anxa6 PE=1 SV=1	0	155.03	41	27	40	26	1	673	75.7	5.57	134.29	27	1	0.924901	0.918577	0.895652	0.614229	0.887747	0.622134	0.662451	0.678261	0.701186	0.708037	1	0.680632	1	0.913043	1	0.775469	0.0857535	0.745455	8.45948e-05	0.961295	0.777328
P31977	Pf00373, Pf00769, Pf09379, Pf09380	54319	ENSRNOG00000018524.6	Ezr	1	Ezrin OS=Rattus norvegicus OX=10116 GN=Ezr PE=1 SV=3	0	154.171	40	34	60	26	1	586	69.3	6.1	191.69	34	6	1.0402	1.00686	1.02353	0.940196	1.08431	0.952941	0.953922	0.898039	0.904902	0.992484	1	0.918954	1	1.02353	1	0.969668	0.545464	0.897829	0.00645186	0.925914	0.210171
P59215	Pf00025, Pf00503	50664	ENSRNOG00000019482.7	Gnao1	19	Guanine nucleotide-binding protein G(o) subunit alpha OS=Rattus norvegicus OX=10116 GN=Gnao1 PE=1 SV=2	0	154.164	41	15	75	13	1	354	40	5.53	265.52	15	1	1.13931	1.12095	1.09935	1.13067	1.11231	1.00108	1.08855	1.00324	1.10367	1.08135	1	1.06515	1	1.11987	1	0.965606	0.412008	0.951141	0.17599	0.98502	0.767324
Q566E4	Pf00076, Pf13893, Pf14259	319110	ENSRNOG00000011910.7	Hnrnpr	5	Heterogeneous nuclear ribonucleoprotein R OS=Rattus norvegicus OX=10116 GN=Hnrnpr PE=1 SV=1	0	153.027	27	19	34	14	1	632	70.8	8.13	113.74	19	5	1.10424	1.09737	1.08477	1.19702	1.24857	1.17984	1.20504	1.15235	1.18557	1.20848	1	1.18099	1	1.09546	1	1.10317	0.00618845	1.07808	0.00645598	0.977251	0.345837
Q68FQ0	Pf00118	294864	ENSRNOG00000011632.6	Cct5	2	T-complex protein 1 subunit epsilon OS=Rattus norvegicus OX=10116 GN=Cct5 PE=1 SV=1	0	152.885	43	25	54	24	1	541	59.5	5.72	165.61	25	1	1.08034	1.06448	1.09619	1.05603	1.0666	1.05074	1.05497	1.06025	1.03911	1.05779	1	1.05144	1	1.08034	1	0.979126	0.0931519	0.973255	0.0604881	0.994004	0.465953
F1LM33	Pf01535, Pf12854, Pf13041, Pf13812	313867	ENSRNOG00000005877.6	Lrpprc	6	Leucine-rich PPR motif-containing protein, mitochondrial OS=Rattus norvegicus OX=10116 GN=Lrpprc PE=1 SV=2	0	152.86	23	33	41	33	1	1392	156.6	6.61	131.75	33	0	1.18772	1.13459	1.13459	1.25384	1.20543	1.22078	1.18654	1.17591	1.30697	1.22668	1	1.22314	1	1.1523	1	1.06455	0.0308086	1.06148	0.195303	0.997113	0.94023
F1M3D3	Pf00076, Pf11532, Pf11608, Pf13893, Pf14259	116655	ENSRNOG00000007921.8	Hnrnpm	7	Heterogeneous nuclear ribonucleoprotein M OS=Rattus norvegicus OX=10116 GN=Hnrnpm PE=1 SV=1	0	152.469	29	24	57	24	1	729	77.6	8.63	177.3	24	0	1.12277	1.07143	1.09263	1.15179	1.20647	1.16964	1.14621	1.11496	1.08371	1.17597	1	1.11496	1	1.09561	1	1.07334	0.0215111	1.01766	0.45479	0.948118	0.0651429
A0A0A0MXZ8	Pf00478, Pf00571, Pf00977, Pf01070, Pf03060, Pf05690	362329	ENSRNOG00000020032.6	Impdh1	4	Inosine-5'-monophosphate dehydrogenase OS=Rattus norvegicus OX=10116 GN=Impdh1 PE=3 SV=1	0	152.413	38	17	42	1	1	548	58.6	6.71	161.97	17	0	1.01437	0.960986	0.825462	1.04928	0.985626	1.1078	1.05441	1.11602	1.154	1.04757	1	1.10815	1	0.933607	1	1.12207	0.161137	1.18695	0.0509263	1.05782	0.255468
A0A0G2JVW5	Pf02825, Pf06012, Pf06025, Pf14377		ENSRNOG00000061262.1		X	E3 ubiquitin-protein ligase HUWE1 OS=Rattus norvegicus OX=10116 GN=Huwe1 PE=1 SV=1	0	151.629	8	34	37	34	1	4062	447.4	5.4	116.79	34	0	1.07021	1.02979	1.01809	1.10106	1.08936	1.1234	1.07234	1.05426	1.07979	1.10461	1	1.06879	1	1.03936	1	1.06278	0.0250711	1.02832	0.168198	0.967576	0.0460822
P68255	Pf00244	25577	ENSRNOG00000051650.1	Ywhaq	6	14-3-3 protein theta OS=Rattus norvegicus OX=10116 GN=Ywhaq PE=1 SV=1	0	151.487	63	19	68	13	1	245	27.8	4.78	220.92	19	5	0.948004	0.965645	0.987001	0.90065	0.909006	0.893222	0.911792	0.89415	0.877437	0.900959	1	0.89446	1	0.966883	1	0.931818	0.00561438	0.925096	0.00850476	0.992786	0.583627
Q5U2P5		300666	ENSRNOG00000009719.7	C2cd2l	8	C2CD2-like OS=Rattus norvegicus OX=10116 GN=C2cd2l PE=1 SV=1	0	151.448	35	16	30	16	1	706	76	7.46	129.36	16	0	1.05736	1.04762	0.997835	1.10606	1.16558	1.13095	1.171	1.07035	1.07359	1.1342	1	1.10498	1	1.03427	1	1.09662	0.0167176	1.06836	0.134888	0.974237	0.476744
P50398	Pf00996	25183	ENSRNOG00000056870.1	Gdi1	X	Rab GDP dissociation inhibitor alpha OS=Rattus norvegicus OX=10116 GN=Gdi1 PE=1 SV=1	0	150.416	38	17	48	13	1	447	50.5	5.14	148.11	17	0	1.10645	1.12282	1.08802	0.9826	0.998976	0.955988	1.05118	0.961105	0.96827	0.979188	1	0.993518	1	1.10577	1	0.885529	0.0014014	0.898488	0.0214283	1.01463	0.672786
P07323	Pf00113, Pf03952, Pf13378	24334; 100911625	ENSRNOG00000048365.2; ENSRNOG00000013141.6	Eno2; LOC100911625	4; 9	Gamma-enolase OS=Rattus norvegicus OX=10116 GN=Eno2 PE=1 SV=2	0	150.348	60	18	111	12	1	434	47.1	5.16	427.84	18	3	1.15493	1.15276	1.18093	1.07801	1.05959	1.03575	1.07909	1.05309	1.04009	1.05778	1	1.05742	1	1.16287	1	0.909627	0.00230462	0.909317	0.00195245	0.999659	0.983845
Q7TPB1	Pf00118	29374	ENSRNOG00000009642.3	Cct4	14	T-complex protein 1 subunit delta OS=Rattus norvegicus OX=10116 GN=Cct4 PE=1 SV=3	0	149.118	39	21	55	20	1	539	58.1	8.02	173.69	21	0	1.23253	1.1988	1.17831	1.23614	1.22169	1.2253	1.27108	1.2012	1.28313	1.22771	1	1.25181	1	1.20321	1	1.02036	0.209359	1.04039	0.180985	1.01963	0.404946
P31044	Pf01161	29542	ENSRNOG00000001136.6	Pebp1	12	Phosphatidylethanolamine-binding protein 1 OS=Rattus norvegicus OX=10116 GN=Pebp1 PE=1 SV=3	0	148.472	64	10	50	10	1	187	20.8	5.8	215.41	10	0	0.703892	0.907783	0.928934	0.894247	0.667513	1.00254	0.682741	0.996616	0.675973	0.854766	1	0.78511	1	0.84687	1	1.00932	0.951512	0.927073	0.654202	0.918509	0.65534
Q04462	Pf00043, Pf00133, Pf08264, Pf09334, Pf13603	25009	ENSRNOG00000000867.6	Vars	20	Valine--tRNA ligase OS=Rattus norvegicus OX=10116 GN=Vars PE=2 SV=2	0	148.321	23	23	35	23	1	1264	140.3	7.61	120.78	23	0	1.00909	0.975758	0.971717	1.03131	1.07374	1.03535	1.00404	0.99697	1.00303	1.0468	1	1.00135	1	0.985522	1	1.06218	0.0270331	1.01606	0.25923	0.956578	0.0294212
Q4FZT9	Pf01851	287984	ENSRNOG00000001719.6	Psmd2	11	26S proteasome non-ATPase regulatory subunit 2 OS=Rattus norvegicus OX=10116 GN=Psmd2 PE=1 SV=1	0	148.097	29	24	36	24	1	908	100.1	5.2	131.36	24	0	1.09628	1.07987	1.0919	1.093	1.1116	1.10175	1.15646	1.07659	1.13348	1.10212	1	1.12217	1	1.08935	1	1.01172	0.154223	1.03013	0.24717	1.0182	0.456177
D4ABT8	Pf00622, Pf02037, Pf08433, Pf13671	309197	ENSRNOG00000019507.6	Hnrnpul2	1	Heterogeneous nuclear ribonucleoprotein U-like 2 OS=Rattus norvegicus OX=10116 GN=Hnrnpul2 PE=1 SV=1	0	147.906	34	27	48	27	1	745	84.8	4.91	140.33	27	0	1.06271	1.06161	1.08031	1.15072	1.18702	1.15732	1.12431	1.10121	1.07701	1.16502	1	1.10084	1	1.06821	1	1.09063	0.00159156	1.03055	0.0942778	0.944917	0.0220046
D3ZLZ7	Pf00478, Pf00571, Pf00977, Pf01070, Pf03060, Pf05690	362329		Impdh1	4	Inosine-5'-monophosphate dehydrogenase 1 OS=Rattus norvegicus OX=10116 GN=Impdh1 PE=3 SV=1	0	146.562	44	19	42	3	1	514	55.3	6.8	161.43	19	15	1.18203	1.14119	1.2007	1.27538	1.18203	1.2112	1.13886	1.17503	1.16103	1.22287	1	1.1583	1	1.17464	1	1.04106	0.2142	0.986093	0.469855	0.947201	0.0939412
O08838	Pf00018, Pf03114, Pf14604	60668		Amph	17	Amphiphysin OS=Rattus norvegicus OX=10116 GN=Amph PE=1 SV=1	0	146.427	36	21	43	19	1	683	74.8	4.64	156.49	21	2	1.11829	1.08324	1.09419	1.1402	1.16758	1.0931	1.069	1.10624	1.07996	1.13363	1	1.08507	1	1.09858	1	1.0319	0.21935	0.987704	0.422732	0.957166	0.117397
A0A0G2JV65	Pf00244		ENSRNOG00000008195.6		7	14-3-3 protein zeta/delta OS=Rattus norvegicus OX=10116 GN=Ywhaz PE=1 SV=1	0	145.869	57	16	83	11	1	256	29	4.78	287.37	16	0	1.04379	1.12729	1.15479	1.0112	0.998982	1.0336	0.94501	0.988798	0.878819	1.0146	1	0.937542	1	1.10862	1	0.915187	0.054337	0.845683	0.0208012	0.924055	0.0831563
P04785	Pf00085, Pf01216, Pf13098, Pf13848, Pf13899, Pf13905	25506	ENSRNOG00000036689.2	P4hb	10	Protein disulfide-isomerase OS=Rattus norvegicus OX=10116 GN=P4hb PE=1 SV=2	0	145.5	42	25	50	25	1	509	56.9	4.93	145.78	25	0	0.953327	0.980139	1.01589	1.00993	1.01589	0.99007	0.998014	0.982125	0.986097	1.0053	1	0.988745	1	0.983118	1	1.02256	0.323894	1.00572	0.778919	0.983536	0.144726
Q4KM71	Pf00076, Pf08075, Pf13893, Pf14259	252855		Sfpq	5	Splicing factor proline/glutamine rich (Polypyrimidine tract binding protein associated) OS=Rattus norvegicus OX=10116 GN=Sfpq PE=2 SV=1	0	145.492	33	26	66	24	1	699	75.4	9.44	200.37	26	2	1.17136	1.13191	1.14092	1.14318	1.2345	1.14205	1.0823	1.14431	1.0823	1.17324	1	1.10297	1	1.14806	1	1.02193	0.486419	0.96072	0.131849	0.940102	0.129963
Q6MG60	Pf02274	294239	ENSRNOG00000000842.5	Ddah2	20	N(G),N(G)-dimethylarginine dimethylaminohydrolase 2 OS=Rattus norvegicus OX=10116 GN=Ddah2 PE=1 SV=1	0	144.992	56	15	50	14	1	285	29.7	6.01	171.64	15	1	1	1.00716	0.998978	1.03374	1.06748	1.08691	1.01636	1.03681	0.978528	1.06271	1	1.01057	1	1.00204	1	1.06054	0.0182525	1.0085	0.647509	0.95093	0.0867474
D4AC23	Pf00118	297406	ENSRNOG00000015630.5	Cct7	4	T-complex protein 1 subunit eta OS=Rattus norvegicus OX=10116 GN=Cct7 PE=1 SV=1	0	144.747	42	25	49	25	1	544	59.6	8	144.65	25	0	1.0807	1.04471	1.08397	1.1265	1.11232	1.09706	1.12759	1.10469	1.12759	1.11196	1	1.11996	1	1.06979	1	1.03942	0.049936	1.04689	0.0270337	1.00719	0.522549
A0A0G2JTL5	Pf00289, Pf00364, Pf00682, Pf02222, Pf02436, Pf02785, Pf02786, Pf07478, Pf08443, Pf13535, Pf15632	25104	ENSRNOG00000019372.6	Pc	1	Pyruvate carboxylase, mitochondrial OS=Rattus norvegicus OX=10116 GN=Pc PE=1 SV=1	0	144.743	24	28	42	28	1	1277	139.9	6.77	129.19	28	0	0.992149	0.977429	0.951914	0.991168	0.952895	0.95682	0.984298	0.980373	1.0265	0.966961	1	0.997056	1	0.973831	1	0.992946	0.705349	1.02385	0.285842	1.03112	0.190685
A0A0G2K7B3	Pf00076, Pf13893, Pf14259	100911576; 290046	ENSRNOG00000050800.2	LOC100911576; Hnrnpc	14; 15	Heterogeneous nuclear ribonucleoproteins C1/C2-like OS=Rattus norvegicus OX=10116 GN=LOC100911576 PE=1 SV=1	0	143.19	54	20	55	19	1	300	33	5.03	175.04	20	1	1.14637	1.11593	1.23536	1.226	1.29977	1.20375	1.16042	1.18033	1.14169	1.24317	1	1.16081	1	1.16589	1	1.06629	0.169026	0.995648	0.898981	0.933752	0.0570345
P24155	Pf01432	64517	ENSRNOG00000019924.6	Thop1	7	Thimet oligopeptidase OS=Rattus norvegicus OX=10116 GN=Thop1 PE=1 SV=4	0	142.967	36	27	49	25	1	687	78.3	5.94	147.73	27	2	1.02842	1.00421	1.00842	1.10842	1.10105	1.11368	1.04737	1.08	1.03579	1.10772	1	1.05439	1	1.01368	1	1.09277	0.00034895	1.04015	0.0553325	0.951853	0.0177896
P42123	Pf00056, Pf02866	24534	ENSRNOG00000013000.7	Ldhb	4	L-lactate dehydrogenase B chain OS=Rattus norvegicus OX=10116 GN=Ldhb PE=1 SV=2	0	142.77	40	15	61	12	1	334	36.6	6.05	204.72	15	0	1.05518	1.0668	1.09681	0.937076	0.914811	0.877057	0.939981	0.928364	0.863504	0.909648	1	0.910616	1	1.07293	1	0.84782	0.00160228	0.848722	0.0037678	1.00106	0.975433
P97685	Pf00041, Pf00047, Pf07679, Pf07686, Pf13882, Pf13895, Pf13927	116690	ENSRNOG00000030515.6	Nfasc	13	Neurofascin OS=Rattus norvegicus OX=10116 GN=Nfasc PE=1 SV=2	0	142.589	23	25	33	2	1	1240	137.9	6.13	110.22	25	18	0.939082	0.925023	0.906279	0.985942	0.986879	0.967198	0.896907	0.937207	0.829428	0.980006	1	0.887848	1	0.923461	1	1.06123	0.00785311	0.961434	0.33922	0.905961	0.0453737
Q2TA68	Pf00350, Pf01926	171116	ENSRNOG00000001717.8	Opa1	11	Dynamin-like 120 kDa protein, mitochondrial OS=Rattus norvegicus OX=10116 GN=Opa1 PE=1 SV=1	0	142.321	28	25	33	25	1	960	111.2	7.53	102.47	25	0	1.16197	1.11972	1.13498	1.30869	1.26995	1.20657	1.16901	1.15493	1.21244	1.26174	1	1.17879	1	1.13889	1	1.10787	0.0189028	1.03504	0.13379	0.934264	0.0736273
P32551	Pf00675, Pf05193	293448	ENSRNOG00000036742.3	Uqcrc2	1	Cytochrome b-c1 complex subunit 2, mitochondrial OS=Rattus norvegicus OX=10116 GN=Uqcrc2 PE=1 SV=2	0	142.179	45	19	41	19	1	452	48.4	9.14	145.85	19	0	1.13902	1.11799	1.13902	1.22079	1.16355	1.24299	1.24416	1.17056	1.24416	1.20911	1	1.21963	1	1.13201	1	1.06811	0.0353888	1.0774	0.0264382	1.0087	0.773132
A0A1K0FUA6	Pf00042	100134871; 689064; 103694857	ENSRNOG00000054582.1; ENSRNOG00000047098.2; ENSRNOG00000061299.1	LOC100134871; LOC689064; LOC103694857	1	Globin a2 OS=Rattus norvegicus OX=10116 GN=LOC689064 PE=3 SV=1	0	142.055	69	12	80	2	1	147	16	8.79	323.75	12	0	0.783688	0.807624	0.83156	0.701241	0.723404	0.605496	1.34752	0.941489	1.12323	0.676714	1	1.13741	1	0.807624	1	0.837907	0.0277803	1.40834	0.0493498	1.68079	0.0199572
Q9JJ54	Pf00076, Pf13893, Pf14259	79256	ENSRNOG00000002292.8	Hnrpd; Hnrnpd	14	Heterogeneous nuclear ribonucleoprotein D0 OS=Rattus norvegicus OX=10116 GN=Hnrnpd PE=1 SV=2	0	141.605	39	18	48	18	1	353	38.2	7.81	143.49	18	0	1.07088	1.07743	1.11559	1.15267	1.21047	1.12541	1.00545	1.08942	1.05889	1.16285	1	1.05125	1	1.08797	1	1.06883	0.0594265	0.966255	0.263181	0.904033	0.0335125
D3ZZ99	Pf00596	24170	ENSRNOG00000013039.8	Add1	14	Alpha-adducin OS=Rattus norvegicus OX=10116 GN=Add1 PE=1 SV=3	0	140.571	34	21	36	3	1	678	74.7	6.46	123.83	21	16	1.11111	1.07107	1.06006	0.948949	0.970971	0.945946	0.93994	0.973974	0.988989	0.955289	1	0.967634	1	1.08075	1	0.883915	0.00196241	0.895338	0.00598313	1.01292	0.496303
Q9EPH8	Pf00076, Pf00658, Pf13893, Pf14259	171350	ENSRNOG00000008639.7	Pabpc1	7	Polyadenylate-binding protein 1 OS=Rattus norvegicus OX=10116 GN=Pabpc1 PE=1 SV=1	0	139.744	36	24	39	12	1	636	70.7	9.5	127.76	24	12	1.02178	1.02178	1.01556	1.05187	1.0695	1.04357	1.05498	1.05498	1.03942	1.05498	1	1.04979	1	1.01971	1	1.03459	0.0112324	1.0295	0.00574878	0.995084	0.604511
O88989	Pf00056, Pf02866	24551	ENSRNOG00000008103.7	Mdh1	14	Malate dehydrogenase, cytoplasmic OS=Rattus norvegicus OX=10116 GN=Mdh1 PE=1 SV=3	0	139.469	46	17	87	17	1	334	36.5	6.58	265.3	17	0	1.17758	1.17203	1.21754	1.12986	1.13208	1.101	1.06437	1.06326	1.03996	1.12098	1	1.05586	1	1.18905	1	0.94275	0.0176338	0.88799	0.00124903	0.941914	0.00702508
A0A0G2K9I6	Pf00394, Pf07731, Pf07732	24268	ENSRNOG00000011913.7	Cp	2	Ceruloplasmin OS=Rattus norvegicus OX=10116 GN=Cp PE=1 SV=1	0	139.323	22	23	37	23	1	1084	123.6	5.68	118.44	23	0	0.974403	0.971843	0.950512	0.697952	0.755973	0.702218	0.864334	0.802901	0.812287	0.718714	1	0.826507	1	0.965586	1	0.74433	0.000254737	0.855965	0.00248809	1.14998	0.0156672
Q5M7V8	Pf15440	313591	ENSRNOG00000009977.6	Thrap3	5	Thyroid hormone receptor-associated protein 3 OS=Rattus norvegicus OX=10116 GN=Thrap3 PE=1 SV=1	0	138.735	24	23	43	22	1	951	108.2	10.15	129.95	23	1	1.1535	1.09142	1.09594	1.19977	1.23251	1.16817	1.11287	1.17269	1.05982	1.20015	1	1.11512	1	1.11362	1	1.0777	0.0337967	1.00135	0.970493	0.929154	0.0860953
Q5RKI1	Pf00270, Pf00271, Pf04851	303831	ENSRNOG00000001815.6	Eif4a2	11	Eukaryotic initiation factor 4A-II OS=Rattus norvegicus OX=10116 GN=Eif4a2 PE=1 SV=1	0	138.594	41	17	40	6	1	407	46.4	5.48	140.68	17	8	1.08351	1.05206	1.05531	1.08351	1.09111	1.07592	1.1692	1.09761	1.13774	1.08351	1	1.13485	1	1.06363	1	1.01869	0.142342	1.06696	0.0363236	1.04738	0.0724016
G3V928	Pf00057, Pf00058, Pf07645, Pf12662, Pf14670	299858	ENSRNOG00000025053.5	Lrp1	7	LDL receptor-related protein 1 OS=Rattus norvegicus OX=10116 GN=Lrp1 PE=1 SV=1	0	138.488	7	31	39	31	1	4545	504.6	5.36	118.13	31	0	0.970019	0.943907	0.922631	1.02515	1.04062	1.03772	0.911025	0.903288	0.915861	1.03449	1	0.910058	1	0.945519	1	1.0941	0.00357827	0.962496	0.0667665	0.879713	3.18611e-05
A0A0G2K0T6	Pf01387	64347	ENSRNOG00000058006.1	Sncg	16	Gamma-synuclein OS=Rattus norvegicus OX=10116 GN=Sncg PE=1 SV=1	0	138.375	93	15	44	13	1	123	13	4.7	171.35	15	2	0.582786	0.906702	0.937582	0.529566	0.526938	0.490802	0.527595	0.65046	0.417214	0.515769	1	0.531756	1	0.809023	1	0.63752	0.0620523	0.657282	0.103518	1.031	0.826949
D4A4Z9		361029	ENSRNOG00000012255.8	Ktn1	15	Kinectin 1 OS=Rattus norvegicus OX=10116 GN=Ktn1 PE=1 SV=2	0	138.232	22	29	37	29	1	1325	151.7	6.01	121.36	29	0	0.924213	0.915354	0.896654	1.07972	1.01673	1.06988	0.973425	1.01673	0.948819	1.05545	1	0.979659	1	0.912073	1	1.15719	0.00248648	1.0741	0.0344805	0.928194	0.0530332
A0A0G2JSM7	Pf00596	24170	ENSRNOG00000013039.8	Add1	14	Adducin 1 (Alpha), isoform CRA_b OS=Rattus norvegicus OX=10116 GN=Add1 PE=1 SV=1	0	138.156	29	20	39	2	1	735	80.3	6.15	137.72	20	0	1.04175	1.06072	1.05882	0.750474	0.826376	0.764706	1.06736	0.998102	0.920304	0.780519	1	0.995256	1	1.05376	1	0.740696	0.000342908	0.944478	0.244356	1.27512	0.0113981
Q45QN0	Pf00025, Pf00503	81664	ENSRNOG00000016592.6	Gnai2	8	Guanine nucleotide binding protein alpha inhibiting 2 OS=Rattus norvegicus OX=10116 GN=Gnai2 PE=2 SV=1	0	135.818	44	14	44	7	1	355	40.5	5.45	146.46	14	4	0.823888	0.860506	0.870968	0.870096	0.869224	0.819529	0.879686	0.825632	0.897995	0.85295	1	0.867771	1	0.851787	1	1.00136	0.960353	1.01876	0.571844	1.01738	0.617366
A0A0G2K719	Pf00270, Pf00271, Pf04851	317335	ENSRNOG00000023383.6	Ddx3x	X	DEAD-box helicase 3, X-linked OS=Rattus norvegicus OX=10116 GN=Ddx3x PE=1 SV=1	0	135.674	36	21	38	6	1	662	73.1	7.18	128.5	21	14	0.949136	0.941459	0.93762	0.946257	0.946257	0.93666	1.01152	0.956814	0.971209	0.943058	1	0.979846	1	0.942738	1	1.00034	0.94854	1.03936	0.090641	1.03901	0.0920937
Q63198	Pf00041, Pf00047, Pf07679, Pf07686, Pf13895, Pf13927	117258	ENSRNOG00000004438.4	Cntn1	7	Contactin-1 OS=Rattus norvegicus OX=10116 GN=Cntn1 PE=1 SV=2	0	135.592	27	24	44	24	1	1021	113.4	6.11	155.18	24	0	0.902827	0.909011	0.867491	0.840106	0.847173	0.833922	0.858657	0.871025	0.904594	0.8404	1	0.878092	1	0.89311	1	0.940983	0.0174238	0.983185	0.470399	1.04485	0.0572497
O08839	Pf00018, Pf03114, Pf07653, Pf14604	117028		Bin1	18	Myc box-dependent-interacting protein 1 OS=Rattus norvegicus OX=10116 GN=Bin1 PE=1 SV=1	0	135.357	36	20	41	4	1	588	64.5	5.03	146.42	20	14	0.810178	0.807754	0.76979	0.796446	0.806139	0.79483	0.75525	0.788368	0.748788	0.799138	1	0.764136	1	0.795907	1	1.00406	0.823195	0.960081	0.151002	0.956199	0.0517088
A0A0G2JUC7	Pf04912		ENSRNOG00000025481.4		7	Dynactin subunit 2 OS=Rattus norvegicus OX=10116 GN=Dctn2 PE=1 SV=1	0	134.886	45	17	28	17	1	420	46.2	5.5	107.26	17	0	1.04149	1.03423	1.0778	1.06743	1.06535	1.04149	1.01971	1.02386	1.00207	1.05809	1	1.01521	1	1.05118	1	1.00658	0.684906	0.965789	0.0750892	0.959477	0.0158794
Q9QVC8	Pf00254, Pf00515, Pf07719, Pf13414, Pf13424, Pf13432, Pf14559	260321	ENSRNOG00000006444.6	Fkbp4	4	Peptidyl-prolyl cis-trans isomerase FKBP4 OS=Rattus norvegicus OX=10116 GN=Fkbp4 PE=1 SV=3	0	133.955	45	20	35	20	1	458	51.4	5.62	117.4	20	0	1.21615	1.1639	1.21615	1.3076	1.26603	1.24466	1.1734	1.14846	1.14252	1.27276	1	1.15479	1	1.19873	1	1.06176	0.0434549	0.963342	0.0909254	0.907309	0.0047339
A0A0G2JTG7	Pf00076, Pf08080, Pf14259	140931	ENSRNOG00000003399.8	Hnrnph1; Hnrph1	10	Heterogeneous nuclear ribonucleoprotein H OS=Rattus norvegicus OX=10116 GN=Hnrnph1 PE=1 SV=1	0	133.847	38	12	40	4	1	449	49.2	6.3	149.65	12	9	1.13	1.10444	1.01333	1.18556	1.21333	1.22222	1.05333	1.09778	1.09111	1.20704	1	1.08074	1	1.08259	1	1.11495	0.0284284	0.998289	0.963483	0.895367	0.00204197
M0R9Q1	Pf00076, Pf13893, Pf14259	170900	ENSRNOG00000045568.3	LOC100911677; Rbm14	1	RCG48334, isoform CRA_e OS=Rattus norvegicus OX=10116 GN=Rbm14 PE=1 SV=1	0	133.845	28	18	39	18	1	669	69.5	9.67	123.93	18	0	1.14196	1.10515	1.06204	0.944269	1.00736	1.04311	1.05468	1.17771	0.97897	0.998247	1	1.07045	1	1.10305	1	0.904989	0.0471886	0.970448	0.628701	1.07233	0.327065
A0A0G2K9E0		100360501	ENSRNOG00000016416.7	LOC100360501; Rnh1	1	Ribonuclease inhibitor OS=Rattus norvegicus OX=10116 GN=Rnh1 PE=1 SV=1	0	133.752	40	15	31	15	1	492	54.1	4.98	114.88	15	0	1.05391	1.02854	1.0074	1.10465	1.08245	1.08774	1.04545	1.074	1.08562	1.09161	1	1.06836	1	1.02995	1	1.05987	0.014787	1.03729	0.0994857	0.978696	0.164435
Q5XIM9	Pf00118	299809	ENSRNOG00000021317.5	Cct2	7	T-complex protein 1 subunit beta OS=Rattus norvegicus OX=10116 GN=Cct2 PE=1 SV=3	0	133.435	37	20	38	20	1	535	57.4	6.46	124.83	20	0	1.11996	1.1065	1.12444	1.14462	1.13789	1.11435	1.18386	1.13229	1.14574	1.13229	1	1.15396	1	1.11697	1	1.01372	0.223365	1.03312	0.0865164	1.01914	0.294099
D3ZAN3	Pf01055, Pf13802	293721	ENSRNOG00000019724.6	Ganab	1	Alpha glucosidase 2 alpha neutral subunit (Predicted) OS=Rattus norvegicus OX=10116 GN=Ganab PE=1 SV=1	0	133.253	22	17	33	17	1	797	90.5	6.2	101.95	17	0	1.06889	1.04198	1.0183	1.07535	1.09795	1.10657	1.14855	1.10118	1.10549	1.09329	1	1.11841	1	1.04306	1	1.04816	0.0441576	1.07224	0.0231041	1.02297	0.230121
F1SW39	Pf00855, Pf11467	313323	ENSRNOG00000011498.6	Psip1	5	PC4 and SFRS1 interacting protein 1 OS=Rattus norvegicus OX=10116 GN=Psip1 PE=1 SV=1	0	133.238	38	21	56	20	1	528	59.6	9.13	167.6	21	1	1.2399	1.17424	1.19571	1.39394	1.41793	1.36869	1.30682	1.26768	1.26263	1.39352	1	1.27904	1	1.20328	1	1.1581	0.00136979	1.06296	0.0336309	0.91785	0.00455128
P10760	Pf00670, Pf02254, Pf02826, Pf05221	29443	ENSRNOG00000017777.3	Ahcy	3	Adenosylhomocysteinase OS=Rattus norvegicus OX=10116 GN=Ahcy PE=1 SV=3	0	133.203	40	17	61	15	1	432	47.5	6.54	204.17	17	0	1.10164	1.09399	1.11475	1.18689	1.17158	1.09399	1.05137	1.08306	1.0306	1.15082	1	1.05501	1	1.10346	1	1.04292	0.182371	0.956091	0.0418896	0.916746	0.0422469
Q6P6R2	Pf00070, Pf00890, Pf01134, Pf01946, Pf02852, Pf03486, Pf07992, Pf12831, Pf13450	298942	ENSRNOG00000006364.7	Dld	6	Dihydrolipoyl dehydrogenase, mitochondrial OS=Rattus norvegicus OX=10116 GN=Dld PE=1 SV=1	0	133.082	36	14	38	14	1	509	54	7.87	140.71	14	0	1.13641	1.12514	1.10147	1.17362	1.16347	1.15107	1.13191	1.10823	1.18264	1.16272	1	1.14092	1	1.12101	1	1.03721	0.0267243	1.01777	0.457487	0.981254	0.395019
Q9QY17	Pf00018, Pf00611, Pf07653, Pf14604, Pf15294	124461	ENSRNOG00000009756.8	Pacsin2	7	Protein kinase C and casein kinase substrate in neurons 2 protein OS=Rattus norvegicus OX=10116 GN=Pacsin2 PE=1 SV=2	0	132.999	39	23	49	18	1	488	55.9	5.14	150.3	23	0	1.09657	1.05794	1.01717	1.15236	1.18777	1.14914	0.974249	1.07189	1.02146	1.16309	1	1.02253	1	1.05722	1	1.10014	0.0152988	0.967185	0.393749	0.879151	0.0102962
Q64542	Pf00122, Pf00689, Pf00690, Pf00702, Pf08282, Pf12424, Pf12710, Pf13246	29600	ENSRNOG00000003031.7	Atp2b4	13	Plasma membrane calcium-transporting ATPase 4 OS=Rattus norvegicus OX=10116 GN=Atp2b4 PE=1 SV=1	0	132.895	16	17	27	7	1	1203	133	6.57	92.44	17	0	1.36528	1.26943	1.29404	1.36917	1.34326	1.27591	1.29145	1.27073	1.47409	1.32945	1	1.34542	1	1.30959	1	1.01517	0.645425	1.02737	0.638971	1.01202	0.831458
B1WC32	Pf00899, Pf02134, Pf10585, Pf14732	308508		Uba2	1	RCG53609 OS=Rattus norvegicus OX=10116 GN=Uba2 PE=2 SV=1	0	132.689	32	19	35	19	1	639	70.7	5.25	121.38	19	0	1.14302	1.13149	1.13495	1.25836	1.26067	1.19954	1.13725	1.14533	1.12226	1.23952	1	1.13495	1	1.13649	1	1.09066	0.00709344	0.998647	0.848993	0.915633	0.00774558
P51840	Pf00069, Pf00211, Pf01094, Pf07701, Pf07714, Pf14531	79222		Gucy2e	10	Guanylyl cyclase GC-E OS=Rattus norvegicus OX=10116 GN=Gucy2e PE=1 SV=1	0	132.686	20	21	37	20	1	1108	120.7	7.55	123.77	21	1	1.04741	1.01764	0.98677	1.18082	1.24035	1.20066	1.04079	1.15325	1.15766	1.20728	1	1.11724	1	1.01727	1	1.18678	0.00154922	1.09827	0.0762587	0.925419	0.0989875
P26453	Pf00047, Pf07679, Pf13895, Pf13927	25246	ENSRNOG00000008414.8	Bsg	7	Basigin OS=Rattus norvegicus OX=10116 GN=Bsg PE=1 SV=2	0	132.261	37	12	43	12	1	388	42.4	5.4	151.73	12	0	1.15611	1.10633	1.00566	1.27262	1.29864	1.22511	1.10068	1.00566	1.14027	1.26546	1	1.0822	1	1.08937	1	1.16165	0.0232016	0.993423	0.910134	0.855185	0.0156195
A0A0U1RRT8	Pf00735		ENSRNOG00000043182.3		X	Septin 6 OS=Rattus norvegicus OX=10116 GN=Sept6 PE=1 SV=1	0	131.963	40	17	34	10	1	432	49.4	6.8	106.04	17	6	1.04609	1.02405	1.001	1.01703	1.04309	1.00301	0.93487	0.966934	0.983968	1.02104	1	0.961924	1	1.02371	1	0.99739	0.886238	0.939641	0.0334078	0.9421	0.0334516
G3V949	Pf01302, Pf01576, Pf02463, Pf08317, Pf10174, Pf10473, Pf12128, Pf14257	29264	ENSRNOG00000021611.5	Clip2	12	CAP-Gly domain-containing linker protein 2 OS=Rattus norvegicus OX=10116 GN=Clip2 PE=1 SV=1	0	131.341	29	27	31	24	1	1047	115.7	6.54	109.33	27	2	1.01167	0.987354	0.960117	0.961089	0.966926	0.966926	0.932879	0.977626	0.963035	0.964981	1	0.957847	1	0.986381	1	0.978304	0.227269	0.971072	0.224579	0.992608	0.620609
Q6AYP5	Pf00047, Pf07679, Pf07686, Pf08205, Pf13895, Pf13927	363058		Cadm1	8	Cell adhesion molecule 1 OS=Rattus norvegicus OX=10116 GN=Cadm1 PE=1 SV=1	0	131.319	29	10	22	10	1	476	51.8	4.83	94.43	10	0	0.991202	0.981427	0.982405	1.02639	1.03715	1.01857	0.929619	0.908113	0.900293	1.02737	1	0.912675	1	0.985011	1	1.043	0.0024247	0.926563	0.00147445	0.88836	0.00036849
A0A096MJE6	Pf00041, Pf00147, Pf01683, Pf07974	25567	ENSRNOG00000002468.8	Tnr	13	Tenascin R, isoform CRA_b OS=Rattus norvegicus OX=10116 GN=Tnr PE=1 SV=1	0	131.219	17	18	26	18	1	1358	149.5	4.94	93.14	18	0	0.606426	0.620482	0.584337	0.651272	0.640562	0.665997	0.633869	0.639224	0.651272	0.65261	1	0.641455	1	0.603748	1	1.08093	0.0190435	1.06245	0.0322873	0.982906	0.282505
A0A0G2KAN7	Pf04960		ENSRNOG00000056246.1		9	Glutaminase kidney isoform, mitochondrial OS=Rattus norvegicus OX=10116 GN=Gls PE=1 SV=1	0	131.192	31	17	27	3	1	602	65.8	8.12	97.65	17	0	1.18151	1.12215	1.10388	1.16096	1.16324	1.20548	1.2032	1.09132	1.18493	1.17656	1	1.15982	1	1.13584	1	1.03585	0.213406	1.02111	0.597252	0.98577	0.67877
Q6AY09	Pf00076, Pf08080, Pf14259	308650	ENSRNOG00000011661.5	Hnrnph2	X	Heterogeneous nuclear ribonucleoprotein H2 OS=Rattus norvegicus OX=10116 GN=Hnrnph2 PE=1 SV=1	0	131.141	40	12	37	4	1	449	49.3	6.3	133.55	12	0	1.15129	1.1073	1.03755	1.1073	1.05258	1.14378	0.93133	1.11695	1.08155	1.10122	1	1.04328	1	1.09871	1	1.00228	0.955759	0.949544	0.447139	0.947386	0.408206
P21707	Pf00168	25716	ENSRNOG00000006426.6	Syt1	7	Synaptotagmin-1 OS=Rattus norvegicus OX=10116 GN=Syt1 PE=1 SV=3	0	131.086	36	17	53	10	1	421	47.4	8.41	164.48	17	8	1.21223	1.19424	1.21942	1.27578	1.29017	1.16067	1.253	1.1211	1.26379	1.24221	1	1.21263	1	1.20863	1	1.02778	0.465459	1.00331	0.935602	0.97619	0.655739
P61265	Pf00804, Pf05739, Pf13166, Pf14523	24923	ENSRNOG00000019193.4	Stx1b	1	Syntaxin-1B OS=Rattus norvegicus OX=10116 GN=Stx1b PE=1 SV=1	0	130.902	50	18	43	13	1	288	33.2	5.38	137.26	18	4	1.03606	1.01591	1.04348	1.13892	1.13998	1.06151	1.05196	1.01909	1.0965	1.11347	1	1.05585	1	1.03181	1	1.07914	0.0401114	1.0233	0.371379	0.948254	0.168543
P37285	Pf08317, Pf09311, Pf13374, Pf13414, Pf13424, Pf13432, Pf14559	171041	ENSRNOG00000011572.9	Klc1	6	Kinesin light chain 1 OS=Rattus norvegicus OX=10116 GN=Klc1 PE=1 SV=2	0	130.76	40	23	32	15	1	560	63.7	6.01	103.05	23	6	1.01146	0.978988	0.985673	0.929322	0.9532	0.91022	0.942693	0.916905	0.922636	0.930914	1	0.927412	1	0.992041	1	0.938383	0.0183627	0.934852	0.00687057	0.996238	0.823246
D4A3C2	Pf12335	307907	ENSRNOG00000017431.6	RGD1304884	19	Similar to RIKEN cDNA 6430548M08 OS=Rattus norvegicus OX=10116 GN=RGD1304884 PE=1 SV=1	0	130.319	44	21	47	21	1	407	46.2	5.02	154.3	21	0	1.29197	1.29319	1.32603	1.47445	1.04745	1.47689	0.997567	1.34915	0.908759	1.33293	1	1.08516	1	1.30373	1	1.0224	0.84837	0.832348	0.180553	0.814116	0.275039
P20595	Pf00211, Pf07700, Pf07701	25202	ENSRNOG00000012060.7	Gucy1b3	2	Guanylate cyclase soluble subunit beta-1 OS=Rattus norvegicus OX=10116 GN=Gucy1b1 PE=1 SV=2	0	130.298	33	20	34	20	1	619	70.4	5.4	108.1	20	0	1.26434	1.22569	1.22818	1.3192	1.31297	1.31047	1.2581	1.25561	1.29426	1.31421	1	1.26933	1	1.2394	1	1.06036	0.00422034	1.02414	0.165469	0.965844	0.0244759
Q6AYT3	Pf01139	362855	ENSRNOG00000004813.5	LOC362855; Rtcb	7	tRNA-splicing ligase RtcB homolog OS=Rattus norvegicus OX=10116 GN=Rtcb PE=2 SV=1	0	130.173	45	20	31	20	1	505	55.2	7.23	108.65	20	0	1.10459	1.08965	1.10032	1.09498	1.11206	1.06617	1.07257	1.03629	0.995731	1.09107	1	1.03486	1	1.09819	1	0.993521	0.640579	0.942339	0.0489266	0.948484	0.0959758
A0A0G2JZM8	Pf12348		ENSRNOG00000009161.7		8	CLIP-associating protein 2 OS=Rattus norvegicus OX=10116 GN=Clasp2 PE=1 SV=1	0	130.06	20	25	30	22	1	1505	164.6	8.03	101.06	25	2	0.966919	0.936673	0.912098	0.931947	0.955577	0.960302	0.948015	0.910208	0.930057	0.949275	1	0.929427	1	0.938563	1	1.01141	0.586155	0.990265	0.659792	0.979091	0.229374
P63245	Pf00400	83427; 100911540	ENSRNOG00000049070.2; ENSRNOG00000052620.1	Gnb2l1; Rack1; LOC100911540	10; 12	Receptor of activated protein C kinase 1 OS=Rattus norvegicus OX=10116 GN=Rack1 PE=1 SV=3	0	129.996	71	19	30	19	1	317	35.1	7.69	105.3	19	0	1.07973	1.08195	1.08527	1.13289	1.14507	1.08195	1.24474	1.08859	1.13289	1.11997	1	1.15541	1	1.08232	1	1.03479	0.124258	1.06753	0.191001	1.03164	0.520139
Q9Z1P2	Pf00036, Pf00307, Pf00435, Pf08726, Pf11971, Pf13405, Pf13499	81634	ENSRNOG00000056756.1	Actn1	6	Alpha-actinin-1 OS=Rattus norvegicus OX=10116 GN=Actn1 PE=1 SV=1	0	129.718	30	25	64	14	1	892	102.9	5.38	188.49	25	0	1.0581	1.05898	1.0537	0.72007	0.771127	0.706866	0.809859	0.742077	0.881162	0.732688	1	0.811033	1	1.05692	1	0.693226	7.91813e-05	0.767351	0.00361338	1.10693	0.154389
P60881	Pf00835, Pf05739	25012		Snap25	3	Synaptosomal-associated protein 25 OS=Rattus norvegicus OX=10116 GN=Snap25 PE=1 SV=1	0	129.245	58	17	39	16	1	206	23.3	4.77	146.68	17	1	1.12667	1.10196	1.14315	0.984552	1.0309	0.942327	1.01442	0.964985	0.987642	0.985925	1	0.989015	1	1.12393	1	0.877214	0.00812051	0.879963	0.0019333	1.00313	0.921088
E9PT66	Pf03178, Pf10433	292019	ENSRNOG00000017724.6	Sf3b3	19	Splicing factor 3b, subunit 3 OS=Rattus norvegicus OX=10116 GN=Sf3b3 PE=1 SV=2	0	129.227	21	25	40	25	1	1217	135.5	5.26	118.75	25	0	1.00436	0.996732	0.986928	1.12092	1.15686	1.13072	1.21895	1.12418	1.15468	1.13617	1	1.16594	1	0.996006	1	1.14072	0.000293009	1.17062	0.00391299	1.02621	0.375998
A0A096MK30	Pf00373, Pf00769, Pf09379, Pf09380	81521	ENSRNOG00000030118.7	Msn	X	Moesin OS=Rattus norvegicus OX=10116 GN=Msn PE=1 SV=1	0	129.005	38	32	57	22	1	577	67.8	6.47	172.89	32	3	0.95493	0.925822	0.938028	0.83662	0.907981	0.834742	0.993427	0.913615	1.08263	0.859781	1	0.996557	1	0.939593	1	0.915057	0.035359	1.06063	0.314268	1.15908	0.0658967
Q4QQV0	Pf00091, Pf03953	307351	ENSRNOG00000018371.4	Tubb6	18	Tubulin beta chain OS=Rattus norvegicus OX=10116 GN=Tubb6 PE=1 SV=1	0	128.944	30	14	105	1	1	447	50	4.89	289.44	14	0	0.623284	0.573311	0.531576	0.395387	0.448105	0.462932	0.470621	0.450851	0.534871	0.435475	1	0.485448	1	0.576057	1	0.755958	0.0137465	0.842707	0.0689647	1.11475	0.200167
Q5FVG5	Pf00261, Pf12718	500450	ENSRNOG00000016731.8	Tpm2	5	Similar to tropomyosin 1, embryonic fibroblast-rat, isoform CRA_c OS=Rattus norvegicus OX=10116 GN=Tpm2 PE=2 SV=1	0	128.921	59	23	40	9	1	284	32.9	4.67	124.56	23	4	2.01149	1.86207	1.89799	1.16236	1.28161	1.12069	1.17098	1.22989	1.62931	1.18822	1	1.34339	1	1.92385	1	0.617625	0.000368256	0.698282	0.0183334	1.13059	0.364548
A1A5L2	Pf00408, Pf02878, Pf02879, Pf02880	24645		Pgm1	5	Pgm1 protein (Fragment) OS=Rattus norvegicus OX=10116 GN=Pgm1 PE=2 SV=1	0	128.721	37	20	34	20	1	583	63.3	6.4	112.81	20	0	1.12611	1.08407	1.11836	1.09735	1.17367	1.07633	1.1615	1.06305	1.15929	1.11578	1	1.12795	1	1.10951	1	1.00565	0.855455	1.01662	0.625554	1.01091	0.795416
F1LM66	Pf00009, Pf00679, Pf03144, Pf03764, Pf14492	287739	ENSRNOG00000002818.7	Eftud2	10	Elongation factor Tu GTP-binding domain-containing 2 OS=Rattus norvegicus OX=10116 GN=Eftud2 PE=1 SV=2	0	128.649	26	22	37	21	1	971	109.3	5	118.31	22	0	1.02717	1.0087	1.00435	1.15109	1.15761	1.15543	1.13804	1.11196	1.11522	1.15471	1	1.12174	1	1.01341	1	1.13944	4.09814e-05	1.1069	0.000552296	0.971447	0.0173587
D3ZNW5	Pf00041, Pf00047, Pf07679, Pf07686, Pf13882, Pf13895, Pf13927	116690	ENSRNOG00000030515.6	Nfasc	13	Neurofascin OS=Rattus norvegicus OX=10116 GN=Nfasc PE=1 SV=3	0	128.371	23	25	33	2	1	1174	132.1	6.7	107.21	25	0	NA	NA	NA	NA	NA	NA	NA	NA	NA	NA	0	NA	0	NA	0	NA	NA	NA	NA	NA	NA
P52925	Pf00505, Pf09011	29395; 498072	ENSRNOG00000033321.2; ENSRNOG00000013167.6	Hmgb2; RGD1564519; Hmgb2l1	16; 11	High mobility group protein B2 OS=Rattus norvegicus OX=10116 GN=Hmgb2 PE=2 SV=2	0	128.095	56	16	60	13	1	210	24.1	7.39	190.62	16	3	1.22403	1.22028	1.26408	1.30163	1.30413	1.2816	1.30538	1.31665	1.29787	1.29579	1	1.30663	1	1.23613	1	1.04826	0.019211	1.05704	0.00939716	1.00837	0.293471
P63159	Pf00505, Pf09011	25459; 679571		Hmgb1; Hmg1l1	12; 19	High mobility group protein B1 OS=Rattus norvegicus OX=10116 GN=Hmgb1 PE=1 SV=2	0	127.954	44	12	81	10	1	215	24.9	5.74	268.87	12	0	1.42105	1.38289	1.37105	1.34211	1.44342	1.34605	1.24605	1.28158	1.325	1.37719	1	1.28421	1	1.39167	1	0.9896	0.711256	0.922786	0.0171438	0.932484	0.0819503
P45592	Pf00241	29271	ENSRNOG00000020660.7	Cfl1	1	Cofilin-1 OS=Rattus norvegicus OX=10116 GN=Cfl1 PE=1 SV=3	0	127.585	70	17	43	14	1	166	18.5	8.09	151.78	17	2	1.07723	1.04851	1.11287	0.958416	0.962376	0.90396	0.983168	0.915842	0.938614	0.941584	1	0.945875	1	1.07954	1	0.87221	0.00648077	0.876185	0.00791682	1.00456	0.882798
Q499P2	Pf01433, Pf09127, Pf13485	299732	ENSRNOG00000004494.5	Lta4h	7	Leukotriene A(4) hydrolase OS=Rattus norvegicus OX=10116 GN=Lta4h PE=1 SV=1	0	127.433	36	19	30	19	1	611	69	6.2	103.19	19	0	1.05445	1.02199	1.01466	1.10157	1.12775	1.09738	1.06702	0.981152	1.00524	1.1089	1	1.0178	1	1.03037	1	1.07622	0.00712099	0.987805	0.680449	0.917847	0.0288472
P50503	Pf00515, Pf13371, Pf13414, Pf13424, Pf13431, Pf13432	81800	ENSRNOG00000019070.4	St13	7	Hsc70-interacting protein OS=Rattus norvegicus OX=10116 GN=St13 PE=1 SV=1	0	126.46	42	21	45	21	1	368	41.3	5.39	132.95	21	0	1.07886	1.06099	1.07781	1.05889	1.07992	1.04206	1.03996	1.04627	1.03049	1.06029	1	1.03891	1	1.07256	1	0.988562	0.378066	0.968627	0.0103706	0.979835	0.146044
A0A0H2UHG0	Pf00579, Pf01588	313047	ENSRNOG00000007213.5	Yars	5	Tyrosine--tRNA ligase OS=Rattus norvegicus OX=10116 GN=Yars PE=1 SV=1	0	126.242	47	27	43	27	1	564	63	8.44	123.35	27	0	1.09061	1.08619	1.09503	1.14696	1.16022	1.12155	1.13812	1.13149	1.07956	1.14291	1	1.11639	1	1.09061	1	1.04796	0.0108459	1.02364	0.239854	0.976797	0.28906
F1M471		316021	ENSRNOG00000043006.3	Epm2aip1	8	EPM2A-interacting protein 1 OS=Rattus norvegicus OX=10116 GN=Epm2aip1 PE=1 SV=3	0	126.241	36	18	25	18	1	606	70.1	5.8	92.12	18	0	1.08981	1.07338	1.05257	1.15005	1.11829	1.1161	1.17853	1.07996	1.0931	1.12815	1	1.1172	1	1.07192	1	1.05245	0.0216505	1.04223	0.238757	0.990291	0.755146
D4AE00	Pf01602, Pf12717, Pf13646, Pf14796	308777	ENSRNOG00000019249.7	Ap3b2	1	AP-3 complex subunit beta OS=Rattus norvegicus OX=10116 GN=Ap3b2 PE=1 SV=1	0	126.238	28	28	34	26	1	1082	119.1	5.63	113.07	28	1	1.16479	1.09707	1.06095	1.18284	1.18962	1.193	1.13883	1.11174	1.14898	1.18849	1	1.13318	1	1.1076	1	1.07303	0.0572763	1.0231	0.473945	0.953466	0.00861764
Q63610	Pf00261, Pf12718	117557	ENSRNOG00000017441.8	Tpm3	2	Tropomyosin alpha-3 chain OS=Rattus norvegicus OX=10116 GN=Tpm3 PE=1 SV=2	0	125.565	62	23	41	11	1	248	29	4.78	121.79	23	3	0.988764	0.972846	0.9897	0.843633	0.888577	0.853933	0.941948	0.88764	0.995318	0.862047	1	0.941635	1	0.98377	1	0.876269	0.00114679	0.95717	0.252791	1.09232	0.07887
P10860	Pf00208, Pf02812	24399	ENSRNOG00000057367.1	Glud1	16	Glutamate dehydrogenase 1, mitochondrial OS=Rattus norvegicus OX=10116 GN=Glud1 PE=1 SV=2	0	125.33	36	20	40	20	1	558	61.4	8	125.91	20	0	0.889661	0.874023	0.876629	0.843614	0.859253	0.80278	0.850565	0.79583	0.895743	0.835216	1	0.847379	1	0.880104	1	0.948996	0.0624546	0.962817	0.32643	1.01456	0.734418
Q63622	Pf00018, Pf00595, Pf00625, Pf07653, Pf10600, Pf13180	64053		Dlg2	1	Disks large homolog 2 OS=Rattus norvegicus OX=10116 GN=Dlg2 PE=1 SV=1	0	124.881	21	16	33	12	1	852	94.9	6.24	110.37	16	0	1.11263	1.08632	1.05053	1.06421	1.07474	1.07895	0.993684	1.05684	1.00947	1.07263	1	1.02	1	1.08316	1	0.990282	0.600236	0.941691	0.073169	0.950932	0.0539615
B1WC61	Pf00441, Pf02770, Pf02771, Pf08028	294973	ENSRNOG00000014178.5	Acad9	2	Acad9 protein OS=Rattus norvegicus OX=10116 GN=Acad9 PE=1 SV=1	0	124.863	26	17	35	17	1	625	68.8	7.69	123.38	17	0	1.12529	1.07931	1.08391	1.22299	1.1954	1.17241	1.18046	1.14828	1.28621	1.19693	1	1.20498	1	1.09617	1	1.09193	0.00819769	1.09927	0.0693592	1.00672	0.864265
O08629	Pf00628, Pf00643	116698	ENSRNOG00000027487.2	Trim28	1	Transcription intermediary factor 1-beta OS=Rattus norvegicus OX=10116 GN=Trim28 PE=1 SV=2	0	124.639	28	19	33	19	1	835	88.9	5.77	111.04	19	0	1.09424	1.07428	1.08426	1.15854	1.15965	1.10421	1.19845	1.11308	1.09978	1.1408	1	1.1371	1	1.08426	1	1.05215	0.0420628	1.04874	0.168135	0.996761	0.92301
Q9EQS0	Pf00923	83688	ENSRNOG00000018367.6	Taldo1	1	Transaldolase OS=Rattus norvegicus OX=10116 GN=Taldo1 PE=1 SV=2	0	124.249	43	18	53	18	1	337	37.4	7.03	174.95	18	0	1.07599	1.04515	1.07599	1.19273	1.13877	1.13216	1.13326	1.12225	1.09912	1.15455	1	1.11821	1	1.06571	1	1.08336	0.015076	1.04926	0.0217732	0.968521	0.168705
O35567	Pf01808, Pf02142	81643	ENSRNOG00000015511.4	Atic	9	Bifunctional purine biosynthesis protein PURH OS=Rattus norvegicus OX=10116 GN=Atic PE=1 SV=2	0	124.006	33	15	21	15	1	592	64.2	7.14	78.32	15	0	1.07937	1.03915	1.02328	1.08889	1.07407	1.0836	1.06455	1.04021	1.08889	1.08219	1	1.06455	1	1.04727	1	1.03334	0.112846	1.0165	0.472588	0.983703	0.296578
P15865	Pf00538	201097	ENSRNOG00000047459.1	Hist1h1d	17	Histone H1.4 OS=Rattus norvegicus OX=10116 GN=Hist1h1e PE=1 SV=3	0	123.238	46	16	106	4	1	219	22	11.11	310.6	16	4	1.42284	1.3858	1.40278	1.20833	1.3071	1.40278	2.3858	2.06327	1.85494	1.30607	1	2.10134	1	1.40381	1	0.930377	0.162379	1.49689	0.0107717	1.6089	0.00839992
M0R7B4	Pf00538	684828	ENSRNOG00000048264.2	LOC684828	17	Histone cluster 1 H1 family member d OS=Rattus norvegicus OX=10116 GN=Hist1h1d PE=1 SV=2	0	122.577	46	17	85	8	1	220	22.2	11.11	257.03	17	9	1.3906	1.35977	1.38767	1.163	1.26725	1.1909	2.2188	2.04112	1.66667	1.20705	1	1.97553	1	1.37934	1	0.875089	0.00619888	1.43222	0.0216359	1.63666	0.00974658
M0R3M4	Pf00160, Pf00515, Pf00638, Pf00641, Pf07719, Pf12185, Pf13414, Pf13432	294429	ENSRNOG00000000796.8	Ranbp2	20	RAN-binding protein 2 OS=Rattus norvegicus OX=10116 GN=Ranbp2 PE=1 SV=1	0	122.511	10	28	36	27	1	3088	344.2	6.02	94.78	28	1	1.00716	0.976459	0.989765	1.10031	1.07677	1.11873	0.918117	1.05015	0.997953	1.0986	1	0.988741	1	0.991129	1	1.10843	0.00203443	0.99759	0.954583	0.9	0.052539
P13264	Pf04960, Pf12796	24398		Gls	9	Glutaminase kidney isoform, mitochondrial OS=Rattus norvegicus OX=10116 GN=Gls PE=1 SV=2	0	122.383	30	17	28	3	1	674	74	7.87	101.33	17	12	1.21292	1.21531	1.25598	1.20455	1.22727	1.13876	1.29306	1.15789	1.25478	1.19019	1	1.23525	1	1.22807	1	0.969156	0.275242	1.00584	0.874331	1.03786	0.402749
A0A0G2K7Y2	Pf01476, Pf07534, Pf09726	117520	ENSRNOG00000056487.1	Oxr1	7	Oxidation resistance protein 1 OS=Rattus norvegicus OX=10116 GN=Oxr1 PE=1 SV=1	0	122.366	30	21	32	21	1	873	97	5.34	106.2	21	0	1.15669	1.11643	1.05985	1.0914	1.10337	1.11317	1.09358	1.12078	1.02503	1.10265	1	1.0798	1	1.11099	1	0.992491	0.786358	0.971923	0.479127	0.979276	0.477269
O55096	Pf03571	114591	ENSRNOG00000031485.4	Dpp3	1	Dipeptidyl peptidase 3 OS=Rattus norvegicus OX=10116 GN=Dpp3 PE=1 SV=2	0	122.304	33	20	28	20	1	738	83	5.22	102.92	20	0	1.003	0.982018	0.983017	0.969031	1.005	1.001	1.02298	1.00899	1.01399	0.991675	1	1.01532	1	0.989344	1	1.00236	0.869136	1.02625	0.0310414	1.02384	0.122261
P54921	Pf14938	140673	ENSRNOG00000001494.6	Napa	1	Alpha-soluble NSF attachment protein OS=Rattus norvegicus OX=10116 GN=Napa PE=1 SV=2	0	122.277	56	15	33	12	1	295	33.2	5.45	137.6	15	3	1.09138	1.04258	1.00935	1.05919	1.1568	1.02908	1.00312	0.934579	1.05919	1.08169	1	0.998962	1	1.04777	1	1.03238	0.495743	0.953419	0.32169	0.92352	0.192001
P55063	Pf00012, Pf06723	24963	ENSRNOG00000047966.2	Hspa1l	20	Heat shock 70 kDa protein 1-like OS=Rattus norvegicus OX=10116 GN=Hspa1l PE=2 SV=2	0	122.243	25	17	69	1	1	641	70.5	6.24	222.25	17	0	1.06356	1.14188	1.03746	1.16686	1.27696	1.39501	1.03632	1.16459	1.06924	1.27961	1	1.09005	1	1.08097	1	1.18376	0.0528577	1.0084	0.86374	0.851863	0.0678457
Q9JLA3	Pf06427	171129	ENSRNOG00000014901.5	Uggt1	9	UDP-glucose:glycoprotein glucosyltransferase 1 OS=Rattus norvegicus OX=10116 GN=Uggt1 PE=1 SV=2	0	122.141	17	22	29	22	1	1551	176.3	5.66	96.55	22	0	1.10456	1.07341	1.02781	1.15684	1.15907	1.18242	1.12792	1.11012	1.18131	1.16611	1	1.13978	1	1.06859	1	1.09126	0.0147638	1.06662	0.0825231	0.977424	0.314403
P07943	Pf00248	24192	ENSRNOG00000009513.3	Akr1b1	4	Aldose reductase OS=Rattus norvegicus OX=10116 GN=Akr1b1 PE=1 SV=3	0	121.815	60	18	48	16	1	316	35.8	6.71	165.23	18	2	1.07503	1.07074	1.09325	1.07074	1.16077	1.02036	1.04609	1.09218	1.08789	1.08396	1	1.07538	1	1.07967	1	1.00397	0.922956	0.996029	0.804818	0.99209	0.853743
M0RBF1	Pf00207, Pf01759, Pf01821, Pf01835, Pf07677, Pf07678, Pf07703, Pf10569, Pf11974	24232	ENSRNOG00000046834.3	C3	9	Complement C3 OS=Rattus norvegicus OX=10116 GN=C3 PE=1 SV=1	0	121.618	17	26	31	26	1	1663	186.2	6.47	97.46	26	0	1.00446	0.956522	0.930881	0.756968	0.778149	0.804905	2.10145	1.10256	1.71014	0.780007	1	1.63805	1	0.963954	1	0.809175	0.00199845	1.69931	0.081732	2.10005	0.0419971
F1M3H8	Pf00076, Pf13893, Pf14259		ENSRNOG00000039876.4		17	Hypothetical protein LOC681410 OS=Rattus norvegicus OX=10116 GN=LOC681410 PE=1 SV=3	0	121.52	41	11	52	10	1	301	30.1	9.32	190.69	11	0	0.95098	0.986275	1.00686	0.958824	1.01569	1.06373	0.905882	1.03824	0.877451	1.01275	1	0.940523	1	0.981373	1	1.03197	0.41374	0.958375	0.477295	0.928687	0.281599
P35213	Pf00244	56011	ENSRNOG00000010945.6	Ywhab	3	14-3-3 protein beta/alpha OS=Rattus norvegicus OX=10116 GN=Ywhab PE=1 SV=3	0	121.507	53	12	66	5	1	246	28	4.88	249.23	12	0	1.23015	1.19793	1.35903	1.16456	1.11853	1.1588	1.10242	1.12543	1.05293	1.1473	1	1.09359	1	1.26237	1	0.908842	0.0883282	0.866302	0.0346796	0.953193	0.106124
Q9ERH3	Pf00400	66031	ENSRNOG00000018387.4	Wdr7	18	WD repeat-containing protein 7 OS=Rattus norvegicus OX=10116 GN=Wdr7 PE=1 SV=1	0	121.481	18	23	30	23	1	1488	163.1	7.02	98.56	23	0	1.17326	1.15	1.13023	1.18837	1.19651	1.17791	1.18372	1.22326	1.20581	1.1876	1	1.20426	1	1.15116	1	1.03165	0.0547143	1.04613	0.0347474	1.01403	0.257839
A0A0G2K654	Pf00538	684681	ENSRNOG00000054978.1	LOC684681; Hist1h1c	17	Histone cluster 1 H1 family member c OS=Rattus norvegicus OX=10116 GN=Hist1h1c PE=1 SV=1	0	121.478	44	15	104	4	1	212	21.3	11	312.75	15	0	1.43131	1.38339	1.41693	1.27796	1.35623	1.55272	2.4377	1.9984	2.12141	1.39563	1	2.18584	1	1.41054	1	0.98943	0.866096	1.54964	0.00415241	1.5662	0.00687544
Q923Z2	Pf00261, Pf12718	24851	ENSRNOG00000018184.8	Tpm1	8	Tropomyosin 1, alpha, isoform CRA_a OS=Rattus norvegicus OX=10116 GN=Tpm1 PE=1 SV=1	0	121.373	61	24	41	5	1	284	32.8	4.75	109.8	24	19	1.28669	1.42548	1.49374	0.964733	1.03413	0.920364	1.04664	1.07281	1.13197	0.973075	1	1.08381	1	1.40197	1	0.694076	0.00347006	0.773059	0.00849043	1.1138	0.0563876
Q3MHS9	Pf00118	288620	ENSRNOG00000000923.8	Cct6a	12	Chaperonin containing Tcp1, subunit 6A (Zeta 1) OS=Rattus norvegicus OX=10116 GN=Cct6a PE=1 SV=1	0	121.03	37	22	48	22	1	531	58	7.08	164.25	22	0	1.10299	1.07752	1.08749	1.14507	1.12403	1.09302	1.16501	1.12735	1.1495	1.12071	1	1.14729	1	1.08933	1	1.0288	0.13581	1.0532	0.0117826	1.02372	0.227289
Q5U2N3	Pf02121, Pf02862, Pf08235	361694	ENSRNOG00000018553.4	Pitpnm1	1	Membrane-associated phosphatidylinositol transfer protein 1 OS=Rattus norvegicus OX=10116 GN=Pitpnm1 PE=1 SV=1	0	121.028	21	19	25	19	1	1242	134.9	5.96	95.77	19	0	1.15568	1.11818	1.08636	1.2	1.21591	1.19318	1.11023	1.13636	1.14659	1.20303	1	1.13106	1	1.12008	1	1.07406	0.0171732	1.00981	0.654734	0.940176	0.00485046
F1LM55	Pf14443, Pf14444	306007	ENSRNOG00000018295.7	RGD1309922; Ccar2	15	Cell cycle and apoptosis regulator 2 OS=Rattus norvegicus OX=10116 GN=Ccar2 PE=1 SV=1	0	120.639	27	21	36	21	1	922	102.7	5.16	118.54	21	0	1.08343	1.04894	1.03448	1.17353	1.20912	1.17686	1.16796	1.1079	1.12125	1.1865	1	1.13237	1	1.05562	1	1.12399	0.00207553	1.07271	0.0300545	0.954375	0.0651571
E9PTX9	Pf00324, Pf08403, Pf13520, Pf14667		ENSRNOG00000015971.5	LOC497723	18	Solute carrier family 12 member 2 OS=Rattus norvegicus OX=10116 GN=Slc12a2 PE=1 SV=1	0	120.58	18	16	21	16	1	1203	130.3	6.52	81	16	0	0.698238	0.69163	0.665198	0.693098	0.732012	0.700441	0.713656	0.715125	0.73348	0.708517	1	0.720754	1	0.685022	1	1.0343	0.207279	1.05216	0.0402304	1.01727	0.417036
P13668	Pf00836, Pf09726	29332	ENSRNOG00000016810.7	Stmn1	5	Stathmin OS=Rattus norvegicus OX=10116 GN=Stmn1 PE=1 SV=2	0	120.406	70	18	48	16	1	149	17.3	5.97	138.41	18	2	0.880933	0.886565	0.920354	0.711987	0.720837	0.726468	0.710378	0.802896	0.685438	0.719764	1	0.732904	1	0.895951	1	0.803352	0.000172138	0.818019	0.012501	1.01826	0.733422
A0A0G2K7F7	Pf00261, Pf12718		ENSRNOG00000018184.8		8	Tropomyosin alpha-1 chain OS=Rattus norvegicus OX=10116 GN=Tpm1 PE=1 SV=1	0	120.396	50	22	37	1	1	303	34.6	4.81	100.23	22	3	1.09586	1.10244	1.17857	0.733083	0.797932	0.722744	0.921053	0.831767	1.01598	0.751253	1	0.922932	1	1.12563	1	0.667409	0.000455794	0.819928	0.0270253	1.22852	0.0418877
Q6AY84	Pf03577	502776	ENSRNOG00000009636.5	Scrn1	4	Secernin-1 OS=Rattus norvegicus OX=10116 GN=Scrn1 PE=1 SV=1	0	120.138	36	14	32	14	1	414	46.4	4.84	126.03	14	0	1.02695	1.05486	1.05101	0.999038	0.917228	0.991338	0.80847	0.930703	0.845043	0.969201	1	0.861405	1	1.04427	1	0.928111	0.0524737	0.824885	0.00799814	0.888779	0.0731514
F1LUE2	Pf00069, Pf07714, Pf08332, Pf12680, Pf13474, Pf14534	24245	ENSRNOG00000052080.1	Camk2b	14	Calcium/calmodulin-dependent protein kinase II, beta, isoform CRA_c OS=Rattus norvegicus OX=10116 GN=Camk2b PE=1 SV=2	0	120.11	33	19	41	10	1	666	72.8	7.27	125.34	19	9	1.12447	1.09787	1.08936	1.09468	1.09681	1.02872	1.03936	1.05319	1.01277	1.0734	1	1.03511	1	1.1039	1	0.972374	0.28492	0.937681	0.0123563	0.964321	0.204675
G3V699	Pf12931	93646	ENSRNOG00000002251.8	Sec31a	14	Protein transport protein Sec31A OS=Rattus norvegicus OX=10116 GN=Sec31a PE=1 SV=1	0	119.964	21	25	36	25	1	1249	135.1	6.93	103.88	25	0	1.01351	1.00416	0.97817	1.09252	1.09148	1.08628	1.06549	1.05301	1.0104	1.09009	1	1.04297	1	0.998614	1	1.0916	0.00104506	1.04441	0.0880384	0.956771	0.0484815
F1MAA7	Pf00052, Pf00053, Pf00055, Pf01576, Pf05130, Pf05483, Pf05557, Pf06160, Pf08317, Pf09969, Pf13514	117036	ENSRNOG00000002680.7	Lamc1	13	Laminin subunit gamma 1 OS=Rattus norvegicus OX=10116 GN=Lamc1 PE=1 SV=1	0	119.855	16	23	29	23	1	1607	177.3	5.22	88.96	23	0	1.02712	1.00271	0.981917	0.818264	0.841772	0.802893	0.779385	0.836347	0.950271	0.820976	1	0.855335	1	1.00392	1	0.817772	0.000450134	0.851996	0.0458134	1.04185	0.541134
P41542	Pf01576, Pf02403, Pf04869, Pf04871, Pf08432, Pf12795, Pf13514	56042	ENSRNOG00000002301.6	Uso1	14	General vesicular transport factor p115 OS=Rattus norvegicus OX=10116 GN=Uso1 PE=1 SV=1	0	119.775	23	20	29	20	1	959	107.1	4.96	105.55	20	0	1.17803	1.14451	1.1341	1.21156	1.24162	1.18035	1.20347	1.11676	1.14913	1.21118	1	1.15645	1	1.15222	1	1.05117	0.0559553	1.00368	0.889184	0.95482	0.150948
Q5XIH3	Pf01512, Pf10531, Pf10589	293655	ENSRNOG00000018117.6	Ndufv1	1	NADH dehydrogenase [ubiquinone] flavoprotein 1, mitochondrial OS=Rattus norvegicus OX=10116 GN=Ndufv1 PE=1 SV=1	0	119.167	37	17	34	17	1	464	50.7	8.07	105.9	17	0	1.08804	1.06957	1.07391	1.10761	1.12609	1.07065	1.10435	1.08478	1.14457	1.10145	1	1.11123	1	1.07717	1	1.02254	0.231526	1.03162	0.138806	1.00888	0.704253
A0A0G2JTN4	Pf00586, Pf02769, Pf13507	287420	ENSRNOG00000005193.7	Pfas	10	Phosphoribosylformylglycinamidine synthase OS=Rattus norvegicus OX=10116 GN=Pfas PE=1 SV=1	0	118.733	18	17	27	17	1	1337	144.3	5.73	94.25	17	0	1.10234	1.11012	1.06007	1.20912	1.18576	1.24249	1.03226	1.12792	1.05451	1.21246	1	1.07156	1	1.09084	1	1.11149	0.00580515	0.982325	0.588451	0.883792	0.0133049
P09951	Pf02078, Pf02750, Pf08443, Pf10581	24949	ENSRNOG00000010365.7	Syn1	X	Synapsin-1 OS=Rattus norvegicus OX=10116 GN=Syn1 PE=1 SV=3	0	118.39	34	17	28	17	1	704	73.9	9.8	111.81	17	0	1.27953	1.24211	1.29006	1.12281	1.15205	1.12865	1.18596	1.21754	1.07719	1.1345	1	1.16023	1	1.27057	1	0.892912	0.00134362	0.913164	0.0700232	1.02268	0.585471
A0A0G2JY73	Pf02020, Pf02847, Pf02854		ENSRNOG00000014368.7		5	Eukaryotic translation initiation factor 4 gamma, 3 OS=Rattus norvegicus OX=10116 GN=Eif4g3 PE=1 SV=1	0	118.309	17	23	26	21	1	1614	179	5.85	89.79	23	2	1.1052	1.05426	1.0144	1.12071	1.1495	1.15504	1.15061	1.16168	1.1639	1.14175	1	1.15873	1	1.05795	1	1.0792	0.0417389	1.09525	0.0192897	1.01487	0.21084
A0A0G2JW90	Pf00676		ENSRNOG00000025383.6		X	Pyruvate dehydrogenase E1 component subunit alpha OS=Rattus norvegicus OX=10116 GN=Pdha1 PE=1 SV=1	0	118.054	48	20	42	20	1	390	43.2	8.19	121.87	20	0	1.10611	1.07717	1.05681	1.12969	1.06538	1.10932	0.981779	1.07931	1.11147	1.10146	1	1.05752	1	1.08003	1	1.01985	0.418024	0.97916	0.616639	0.960104	0.368193
Q5HZA7	Pf00018, Pf03114, Pf07653, Pf14604	117028	ENSRNOG00000012852.8	Bin1	18	Bin1 protein OS=Rattus norvegicus OX=10116 GN=Bin1 PE=1 SV=1	0	117.636	44	17	36	1	1	410	45.8	5.41	127.29	17	0	0.160311	0.190918	0.138736	0.151029	0.160311	0.16558	0.146513	0.192173	0.203211	0.158973	1	0.180632	1	0.163322	1	0.973374	0.795837	1.10599	0.494064	1.13624	0.292156
P85845	Pf06268	683788		Fscn1; LOC683788	12	Fascin OS=Rattus norvegicus OX=10116 GN=Fscn1 PE=1 SV=2	0	117.497	34	16	33	3	1	493	54.5	6.74	116.65	16	13	0.834335	0.811159	0.818026	0.827468	0.830043	0.841202	0.878112	0.863519	0.879828	0.832904	1	0.87382	1	0.821173	1	1.01429	0.219353	1.06411	0.00361084	1.04912	0.00358638
F1LM47	Pf00549, Pf02222, Pf02786, Pf08442, Pf13535, Pf13549	361071	ENSRNOG00000017481.6	Sucla2	15	Succinate--CoA ligase [ADP-forming] subunit beta, mitochondrial OS=Rattus norvegicus OX=10116 GN=Sucla2 PE=1 SV=1	0	117.045	42	19	52	19	1	465	50.3	7.69	164.06	19	0	1.15447	1.10918	1.14866	1.26132	1.18815	1.20209	1.16028	1.16376	1.22416	1.21719	1	1.18273	1	1.13744	1	1.07012	0.0398529	1.03982	0.146057	0.971692	0.32242
O35788	Pf00027, Pf00520	83686		Cngb1	19	Cyclic nucleotide-gated channel beta subunit OS=Rattus norvegicus OX=10116 GN=Cngb1 PE=2 SV=1	0	116.993	14	18	34	13	1	1339	151	4.48	110.17	18	4	1.04039	1.00328	1.01201	1.14738	1.25218	1.16266	1.07533	1.08079	1.14301	1.18741	1	1.09971	1	1.01856	1	1.16577	0.00812162	1.07967	0.0293318	0.926142	0.089112
A0A0G2JSV6	Pf00042	360504	ENSRNOG00000047321.2	Hba2	10	Globin c2 OS=Rattus norvegicus OX=10116 GN=Hba-a2 PE=1 SV=1	0	116.753	64	9	81	7	1	142	15.3	8.31	299.94	9	2	0.835206	0.827715	0.935393	0.794007	0.787453	0.703184	1.35112	1.02622	1.103	0.761548	1	1.16011	1	0.866105	1	0.879279	0.0826098	1.33946	0.0474989	1.52336	0.0176073
B5DFK1	Pf00400, Pf04053, Pf06957	304978		Copa	13	Coatomer subunit alpha OS=Rattus norvegicus OX=10116 GN=Copa PE=2 SV=1	0	116.595	22	24	30	24	1	1224	138.3	7.58	89.7	24	0	1.0409	0.995694	0.987083	1.1507	1.17653	1.14424	1.06028	1.10011	1.1098	1.15716	1	1.09006	1	1.00789	1	1.1481	0.00153181	1.08152	0.0218671	0.942016	0.020633
Q66X93	Pf00565, Pf00567	64635	ENSRNOG00000031173.6	Snd1	4	Staphylococcal nuclease domain-containing protein 1 OS=Rattus norvegicus OX=10116 GN=Snd1 PE=1 SV=1	0	116.413	25	22	34	22	1	909	101.9	7.18	107.67	22	0	1.07676	1.04584	1.02665	1.11087	1.13113	1.07889	1.10021	1.01812	1.07036	1.10697	1	1.0629	1	1.04975	1	1.0545	0.0532929	1.01253	0.663988	0.960193	0.195738
Q6P747	Pf00538	313647		Hp1bp3	5	Heterochromatin protein 1-binding protein 3 OS=Rattus norvegicus OX=10116 GN=Hp1bp3 PE=1 SV=1	0	116.128	34	21	42	21	1	553	60.8	9.67	107.79	21	0	1.33047	1.25179	1.24464	1.08584	1.28326	1.27182	2.13877	1.56652	2.13305	1.21364	1	1.94611	1	1.27563	1	0.951402	0.423691	1.52561	0.0249858	1.60354	0.0216387
P12711	Pf00107, Pf08240	100145871	ENSRNOG00000046357.2	Adh5	2	Alcohol dehydrogenase class-3 OS=Rattus norvegicus OX=10116 GN=Adh5 PE=1 SV=2	0	115.901	43	14	27	14	1	374	39.6	7.49	94.68	14	0	1.16981	1.10877	1.10988	1.15094	1.18313	1.12875	1.09101	1.05327	1.10322	1.15427	1	1.0825	1	1.12949	1	1.02195	0.387918	0.958402	0.135135	0.937821	0.0301477
Q66HA8	Pf00012	288444	ENSRNOG00000000902.7	Hsph1	12	Heat shock protein 105 kDa OS=Rattus norvegicus OX=10116 GN=Hsph1 PE=1 SV=1	0	115.536	22	18	25	16	1	858	96.4	5.55	91.02	18	0	1.11349	1.07388	1.08137	1.11135	1.09315	1.04711	1.06531	1.05889	1.0621	1.08387	1	1.0621	1	1.08958	1	0.994759	0.813386	0.974779	0.089028	0.979914	0.320326
F1LPA3	Pf01369		ENSRNOG00000014083.7		4	IQ motif and SEC7 domain-containing protein 3 OS=Rattus norvegicus OX=10116 GN=Iqsec3 PE=1 SV=1	0	114.965	18	19	27	18	1	1194	128.9	6.21	97.1	19	1	1.21141	1.1745	1.14318	1.13758	1.14989	1.1443	1.04027	1.13647	1.04922	1.14392	1	1.07532	1	1.17636	1	0.972425	0.18078	0.914105	0.0503125	0.940026	0.0905052
Q9ET62	Pf01390	66014		Impg1	8	Interphotoreceptor matrix proteoglycan 1 OS=Rattus norvegicus OX=10116 GN=Impg1 PE=2 SV=1	0	114.954	22	20	34	20	1	798	89.9	5.16	108.24	20	0	1.06574	1.04498	1.05306	1.31834	1.30565	1.19377	1.30911	1.10611	1.13841	1.27259	1	1.18454	1	1.05459	1	1.20671	0.00552516	1.12322	0.109193	0.930816	0.30208
P62697	Pf00030	25422	ENSRNOG00000050023.1	Crybb2	12	Beta-crystallin B2 OS=Rattus norvegicus OX=10116 GN=Crybb2 PE=1 SV=2	0	114.845	75	12	30	12	1	205	23.4	7.01	119.29	12	0	0.886842	0.760526	0.721053	0.743421	0.688158	0.480263	2.98421	0.803947	4.09079	0.637281	1	2.62632	1	0.789474	1	0.807222	0.182341	3.32667	0.130266	4.12113	0.109326
F1LQ48	Pf00076, Pf13893, Pf14259	80846; 362650	ENSRNOG00000020235.8	Hnrnpl; Fblim1	1; 5	Heterogeneous nuclear ribonucleoprotein L OS=Rattus norvegicus OX=10116 GN=Hnrnpl PE=1 SV=2	0	113.836	30	16	34	16	1	623	67.9	8.47	109.89	16	0	1.13617	1.12872	1.12553	1.01489	1.06064	1.02447	1.10745	1.08511	0.954255	1.03333	1	1.04894	1	1.13014	1	0.91434	0.00247217	0.928146	0.165133	1.0151	0.769555
O35331	Pf00294, Pf08543	83578		Pdxk	20	Pyridoxal kinase OS=Rattus norvegicus OX=10116 GN=Pdxk PE=1 SV=1	0	113.743	51	13	29	13	1	312	34.9	6.8	102.15	13	0	1.06531	1.03776	0.987755	1.06429	1.04694	1.02143	1.00408	1.00408	0.973469	1.04422	1	0.993878	1	1.03027	1	1.01354	0.618657	0.964675	0.217435	0.951792	0.0352611
P63004	Pf00400, Pf08513, Pf11715	83572	ENSRNOG00000002755.6	Pafah1b1	10	Platelet-activating factor acetylhydrolase IB subunit alpha OS=Rattus norvegicus OX=10116 GN=Pafah1b1 PE=1 SV=2	0	113.735	51	17	30	16	1	410	46.6	7.37	105.85	17	1	1.00098	0.987255	1.01569	0.979412	0.992157	0.97549	0.928431	0.960784	0.962745	0.982353	1	0.950654	1	1.00131	1	0.98107	0.120356	0.949413	0.0215124	0.967731	0.0602923
Q66HM7	Pf00076, Pf05383, Pf08777, Pf14259	81783	ENSRNOG00000007998.5	Ssb	3	Lupus La protein homolog OS=Rattus norvegicus OX=10116 GN=Ssb PE=1 SV=1	0	113.548	41	20	35	20	1	415	47.8	9.76	104.63	20	0	1.21314	1.18587	1.18587	1.26518	1.28625	1.28872	1.36431	1.28005	1.32094	1.28005	1	1.32177	1	1.19496	1	1.07121	0.00193786	1.10612	0.00814376	1.03259	0.176494
Q9JJ19	Pf00595, Pf09007, Pf13180	59114	ENSRNOG00000003232.4	Slc9a3r1	10	Na(+)/H(+) exchange regulatory cofactor NHE-RF1 OS=Rattus norvegicus OX=10116 GN=Slc9a3r1 PE=1 SV=3	0	113.527	41	15	35	15	1	356	38.8	6	114.58	15	0	1.12918	1.08766	1.12111	1.22607	1.34371	1.22376	1.14994	1.12226	1.13264	1.26451	1	1.13495	1	1.11265	1	1.13649	0.0217523	1.02004	0.212757	0.897537	0.0327302
F1LPC7	Pf00855		ENSRNOG00000042261.3		2	Hepatoma-derived growth factor OS=Rattus norvegicus OX=10116 GN=Hdgf PE=1 SV=2	0	113.345	49	16	37	15	1	237	26.4	4.83	118.68	16	0	1.05608	1.04021	1.03386	1.1037	1.15661	1.12487	1.06561	1.01481	0.985185	1.1284	1	1.02187	1	1.04339	1	1.08147	0.00708272	0.979378	0.42758	0.905595	0.0191825
G3V790	Pf00176, Pf00270, Pf00271, Pf00439, Pf07529, Pf07533, Pf08880, Pf09606, Pf11496, Pf14619	171379	ENSRNOG00000009271.6	Smarca4	8	Transcription activator BRG1 OS=Rattus norvegicus OX=10116 GN=Smarca4 PE=1 SV=2	0	113.101	14	21	29	16	1	1613	181.3	8	90.05	21	4	1.16508	1.11639	1.11045	1.24228	1.26485	1.24941	1.26722	1.23515	1.22684	1.25218	1	1.24307	1	1.13064	1	1.10749	0.00280226	1.09944	0.00611247	0.992728	0.550821
P50554	Pf00202, Pf13481	81632	ENSRNOG00000002636.7	Abat	10	4-aminobutyrate aminotransferase, mitochondrial OS=Rattus norvegicus OX=10116 GN=Abat PE=1 SV=3	0	113.07	29	13	26	13	1	500	56.4	7.93	95.74	13	0	1.19888	1.17753	1.17079	1.0809	1.09326	1.07079	1.19663	1.0809	1.16404	1.08165	1	1.14719	1	1.1824	1	0.914793	0.000702172	0.970225	0.377228	1.0606	0.134935
Q5U302	Pf01044	307505	ENSRNOG00000005796.7	Ctnna1	18	Catenin (Cadherin associated protein), alpha 1 OS=Rattus norvegicus OX=10116 GN=Ctnna1 PE=1 SV=1	0	113.06	23	20	25	12	1	908	100.2	6.23	83.33	20	7	0.929552	0.921317	0.908509	0.880146	0.89387	0.863678	0.950595	0.881061	0.920403	0.879231	1	0.917353	1	0.919793	1	0.955902	0.0190272	0.997347	0.913277	1.04336	0.157306
D3ZC56	Pf00036, Pf00307, Pf00435, Pf00681, Pf02187, Pf11971, Pf13499, Pf13514, Pf13833		ENSRNOG00000012207.8		9	Dystonin OS=Rattus norvegicus OX=10116 GN=Dst PE=1 SV=3	0	113.047	4	31	32	26	1	7512	846.7	5.34	89.88	31	0	0.975472	0.954717	0.949057	0.939623	0.946226	0.935849	0.873585	0.933962	0.924528	0.940566	1	0.910692	1	0.959748	1	0.980013	0.089128	0.948886	0.0739669	0.968238	0.190901
A0A0G2K405	Pf00027, Pf02197, Pf05758		ENSRNOG00000020284.7		8	cAMP-dependent protein kinase type II-alpha regulatory subunit OS=Rattus norvegicus OX=10116 GN=Prkar2a PE=1 SV=1	0	112.874	35	12	27	10	1	423	48.1	5.21	90.6	12	2	1.10405	1.06134	1.07886	1.17525	1.17525	1.13034	1.06134	1.08434	1.08215	1.16028	1	1.07594	1	1.08142	1	1.07292	0.0153809	0.994936	0.723079	0.927313	0.0071798
Q62733	Pf03020, Pf08198	25359	ENSRNOG00000008797.7	Tmpo	7	Lamina-associated polypeptide 2, isoform beta OS=Rattus norvegicus OX=10116 GN=Tmpo PE=1 SV=3	0	112.743	38	15	26	15	1	452	50.2	9.39	88.36	15	0	1.02446	1.01468	0.988258	0.919765	0.968689	0.946184	1.00881	0.998043	0.91683	0.944879	1	0.97456	1	1.00913	1	0.936328	0.0225572	0.96574	0.326948	1.03141	0.410031
D3ZD97	Pf00270, Pf00271, Pf04408, Pf07717, Pf13401	289693	ENSRNOG00000003844.6	Dhx15	14	DEAH (Asp-Glu-Ala-His) box polypeptide 15 (Predicted), isoform CRA_b OS=Rattus norvegicus OX=10116 GN=Dhx15 PE=1 SV=1	0	112.645	29	22	36	22	1	795	90.9	7.46	112.88	22	0	0.965341	0.944954	0.931702	1.06524	1.08665	1.06626	1.06932	1.02141	1.04179	1.07271	1	1.04417	1	0.947333	1	1.13235	0.000476149	1.10222	0.00467494	0.973392	0.140018
A0A0G2K2P5	Pf00595, Pf00625, Pf00791, Pf07653, Pf13180		ENSRNOG00000011077.7		1	Tight junction protein ZO-1 OS=Rattus norvegicus OX=10116 GN=Tjp1 PE=1 SV=1	0	112.614	14	23	26	23	1	1765	197	6.6	89.83	23	0	0.913682	0.891644	0.868687	0.92562	0.928375	0.922865	0.895317	0.912764	0.922865	0.92562	1	0.910315	1	0.891338	1	1.03846	0.0588259	1.02129	0.282086	0.983466	0.135459
P84586	Pf00076, Pf08081, Pf13893, Pf14259	307779		Rbmxrtl	19	RNA-binding motif protein, X chromosome retrogene-like OS=Rattus norvegicus OX=10116 GN=Rbmxrtl PE=1 SV=1	0	112.459	52	27	57	6	1	388	42.2	9.99	159.24	27	19	0.967368	1.11579	1.14842	0.838947	0.873684	1.30632	1.04632	1.40737	0.821053	1.00632	1	1.09158	1	1.07719	1	0.934202	0.681282	1.01336	0.940012	1.08473	0.726855
D4A510	Pf04433	685179	ENSRNOG00000031135.6	LOC685179; Smarcc2	7	SWI/SNF-related, matrix-associated, actin-dependent regulator of chromatin, subfamily c, member 2 OS=Rattus norvegicus OX=10116 GN=Smarcc2 PE=1 SV=3	0	112.354	23	26	37	22	1	1135	124.7	5.44	107.03	26	3	1.06034	1.01509	0.987069	1.14655	1.18534	1.18103	1.06573	1.0625	1.07435	1.17098	1	1.06753	1	1.02083	1	1.14708	0.00366027	1.04574	0.0971074	0.911656	0.00126429
P31016	Pf00018, Pf00595, Pf00625, Pf07653, Pf10600, Pf10608, Pf13180	29495	ENSRNOG00000018526.7	Dlg4	10	Disks large homolog 4 OS=Rattus norvegicus OX=10116 GN=Dlg4 PE=1 SV=1	0	111.535	25	17	26	13	1	724	80.4	5.88	76.31	17	0	1.2481	1.19241	1.18734	1.4557	1.42152	1.38481	1.19241	1.26582	1.31139	1.42068	1	1.25654	1	1.20928	1	1.17481	0.00170432	1.03908	0.300269	0.884467	0.0151282
G3V7L6	Pf00004, Pf00158, Pf07724, Pf07726, Pf07728, Pf13191, Pf13401	25581	ENSRNOG00000012026.6	Psmc2	4	26S proteasome regulatory subunit 7 OS=Rattus norvegicus OX=10116 GN=Psmc2 PE=1 SV=1	0	111.462	40	15	25	15	1	433	48.6	5.95	88.24	15	0	1.07257	1.05977	1.05123	1.07364	1.10993	1.08751	1.08538	1.05336	1.07898	1.09036	1	1.07257	1	1.06119	1	1.02749	0.075984	1.01073	0.381317	0.983687	0.284402
Q5PPH9	Pf12799, Pf13855, Pf14580	100909983; 25379		LOC100909983; Anp32a	8	Acidic (Leucine-rich) nuclear phosphoprotein 32 family, member A OS=Rattus norvegicus OX=10116 GN=Anp32a PE=2 SV=1	0	111.447	39	14	68	11	1	247	28.5	4.07	205.93	14	3	1.15535	1.12543	1.21174	1.31991	1.17722	1.28999	1.02762	1.16801	1.03222	1.26237	1	1.07595	1	1.16417	1	1.08435	0.12251	0.924217	0.168433	0.852325	0.0421936
Q9WVE9						Intersectin-1 OS=Rattus norvegicus OX=10116 GN=Itsn1 PE=1 SV=2	0	111.438	16	25	32	22	1	1713	194.1	7.84	99.52	25	3	0.988247	0.94907	0.939275	1.01763	1	1.00979	0.942214	0.96474	0.98335	1.00914	1	0.963435	1	0.958864	1	1.05243	0.0335083	1.00477	0.822743	0.954707	0.0241835
Q3KRF2	Pf00013, Pf13014, Pf14611	64474	ENSRNOG00000031479.4	Hdlbp	9	High density lipoprotein binding protein (Vigilin) OS=Rattus norvegicus OX=10116 GN=Hdlbp PE=1 SV=1	0	111.053	19	24	29	24	1	1268	141.6	6.95	81.43	24	0	1.05258	1.02944	1	1.12408	1.09884	1.14196	0.993691	1.06414	1.00946	1.12163	1	1.02243	1	1.02734	1	1.09178	0.00872706	0.995223	0.860616	0.911562	0.0160039
A0A0G2K9Q6	Pf00122, Pf00689, Pf00690, Pf00702, Pf08282, Pf12424, Pf12710, Pf13246		ENSRNOG00000061304.1		X	Calcium-transporting ATPase OS=Rattus norvegicus OX=10116 GN=Atp2b3 PE=1 SV=1	0	111.004	16	19	29	5	1	1258	138.5	5.94	95.32	19	0	1.16414	1.09895	1.02212	1.28405	1.28289	1.26426	1.06868	1.24098	1.21653	1.27707	1	1.1754	1	1.09507	1	1.16619	0.0118667	1.07335	0.300996	0.920389	0.133939
B5DFC3	Pf00626, Pf04810, Pf04811, Pf04815, Pf08033	58817	ENSRNOG00000004657.6	Sec23a	6	Protein transport protein SEC23 OS=Rattus norvegicus OX=10116 GN=Sec23a PE=1 SV=1	0	110.997	25	17	32	14	1	765	86.1	7.08	105.93	17	3	1.05479	1.01159	0.918862	1.10748	1.14752	1.16122	0.976818	1.10327	1.05796	1.13874	1	1.04601	1	0.995083	1	1.14437	0.0292692	1.05118	0.403362	0.918569	0.0831059
Q02874	Pf00125, Pf01661	29384	ENSRNOG00000011523.8	H2afy	17	Core histone macro-H2A.1 OS=Rattus norvegicus OX=10116 GN=H2afy PE=1 SV=4	0	110.721	46	13	34	11	1	371	39.5	9.79	124.6	13	0	1.32681	1.32313	1.29376	1.09302	1.16157	1.08813	1.42717	1.24235	1.28519	1.11424	1	1.31824	1	1.31457	1	0.84761	0.00150708	1.00279	0.951577	1.18308	0.0282505
P18418	Pf00262	64202	ENSRNOG00000003029.6	Calr	19	Calreticulin OS=Rattus norvegicus OX=10116 GN=Calr PE=1 SV=1	0	110.704	37	19	48	19	1	416	48	4.49	135.09	19	0	1.0295	1.05058	1.08535	1.08851	1.10854	1.05585	1.07271	1.00632	1.04004	1.0843	1	1.03969	1	1.05515	1	1.02763	0.262641	0.985353	0.572083	0.95886	0.143457
O35987	Pf00789, Pf08059, Pf14555	83809	ENSRNOG00000008604.7	Nsfl1c	3	NSFL1 cofactor p47 OS=Rattus norvegicus OX=10116 GN=Nsfl1c PE=1 SV=1	0	110.513	48	16	24	16	1	370	40.7	5.15	90.89	16	0	1.09524	1.05303	1.04654	1.1342	1.12554	1.13312	1.08225	1.07143	1.08009	1.13095	1	1.07792	1	1.06494	1	1.06199	0.0130852	1.0122	0.452505	0.95311	0.000244715
Q63754	Pf01387	113893		Sncb	17	Beta-synuclein OS=Rattus norvegicus OX=10116 GN=Sncb PE=1 SV=1	0	110.213	52	8	41	3	1	137	14.5	4.48	166.23	8	3	1.16889	1.19111	1.21222	1.10333	1.08222	1.07111	1.2	1.1	0.982222	1.08556	1	1.09407	1	1.19074	1	0.911664	0.00256931	0.918818	0.206419	1.00785	0.899985
B5DFK6	Pf01602, Pf06375	314633	ENSRNOG00000018977.5	Ap3d1	7	Adaptor-related protein complex 3 subunit delta 1 OS=Rattus norvegicus OX=10116 GN=Ap3d1 PE=1 SV=1	0	110.146	18	19	24	19	1	1204	135.6	7.15	76.96	19	0	1.07788	1.02935	1.0158	1.2246	1.24718	1.21219	1.17269	1.13995	1.1693	1.22799	1	1.16065	1	1.04101	1	1.17962	0.000953513	1.11493	0.00512565	0.945159	0.00991374
P47727	Pf00106, Pf08659, Pf13561	29224		Cbr1	11	Carbonyl reductase [NADPH] 1 OS=Rattus norvegicus OX=10116 GN=Cbr1 PE=1 SV=2	0	110.124	63	15	30	1	1	277	30.6	8.06	111.63	15	0	1.0487	1.09416	0.994589	1.10714	1.07468	1.1526	1.15476	1.12013	1.07684	1.11147	1	1.11724	1	1.04582	1	1.06278	0.147204	1.0683	0.122396	1.00519	0.865286
F1LX07	Pf00153, Pf13499		ENSRNOG00000022922.6		3	Solute carrier family 25 member 12 OS=Rattus norvegicus OX=10116 GN=Slc25a12 PE=1 SV=3	0	110.049	23	14	29	14	1	655	71.9	8.12	101.57	14	0	1.10485	1.10598	1.12401	1.22097	1.16347	1.11725	1.16234	1.10372	1.17249	1.16723	1	1.14619	1	1.11161	1	1.05003	0.143636	1.0311	0.196227	0.98197	0.598688
A0A0G2K4U6	Pf00035, Pf07528, Pf14709		ENSRNOG00000022741.6		8	Interleukin enhancer-binding factor 3 OS=Rattus norvegicus OX=10116 GN=Ilf3 PE=1 SV=1	0	109.85	21	20	26	16	1	915	98	8.78	86.88	20	4	1.09742	1.07503	1.03695	1.19709	1.2206	1.19597	1.1355	1.11422	1.1243	1.20455	1	1.12467	1	1.0698	1	1.12596	0.00225333	1.05129	0.042563	0.933685	0.00138948
F1LNL2	Pf00176, Pf00270, Pf00271, Pf04851, Pf09110, Pf09111, Pf11496	307766	ENSRNOG00000018149.5	Smarca5	19	SWI/SNF related, matrix associated, actin dependent regulator of chromatin, subfamily a, member 5 (Predicted), isoform CRA_a OS=Rattus norvegicus OX=10116 GN=Smarca5 PE=1 SV=2	0	109.581	20	23	33	23	1	995	116.6	8.41	96.1	23	0	1.03813	1.00654	1.03268	1.10566	1.14161	1.10893	1.17538	1.14161	1.14161	1.11874	1	1.15287	1	1.02578	1	1.09062	0.00349816	1.12389	0.00103463	1.03051	0.100973
P40329	Pf00750, Pf03485, Pf05746	287191	ENSRNOG00000007739.6	Rars	10	Arginine--tRNA ligase, cytoplasmic OS=Rattus norvegicus OX=10116 GN=Rars PE=1 SV=2	0	109.427	28	19	26	19	1	660	75.8	7.05	83.73	19	0	1.01546	0.986598	0.957732	1.07423	1.06289	1.04948	1.04742	1.0567	1.05773	1.0622	1	1.05395	1	0.986598	1	1.07663	0.0140449	1.06827	0.0166015	0.992236	0.353603
P54313	Pf00400	81667	ENSRNOG00000001409.4	Gnb2	12	Guanine nucleotide-binding protein G(I)/G(S)/G(T) subunit beta-2 OS=Rattus norvegicus OX=10116 GN=Gnb2 PE=1 SV=4	0	109.385	28	9	68	3	1	340	37.3	6	226.78	9	1	0.866197	0.850352	0.863556	0.881162	0.898768	0.851232	0.859155	0.868838	0.864437	0.877054	1	0.864143	1	0.860035	1	1.01979	0.31183	1.00478	0.507037	0.985279	0.413303
P56574	Pf00180	361596	ENSRNOG00000013949.7	Idh2	1	Isocitrate dehydrogenase [NADP], mitochondrial OS=Rattus norvegicus OX=10116 GN=Idh2 PE=1 SV=2	0	109.228	40	18	27	17	1	452	50.9	8.69	97.06	18	1	0.925581	0.934884	0.92093	0.906047	0.902326	0.915349	0.939535	0.898605	0.95814	0.907907	1	0.932093	1	0.927132	1	0.979264	0.0270814	1.00535	0.797107	1.02664	0.250345
Q6P3V8	Pf00270, Pf00271, Pf04851	287436	ENSRNOG00000030628.2	Eif4a1	10	Eukaryotic translation initiation factor 4A1 OS=Rattus norvegicus OX=10116 GN=Eif4a1 PE=1 SV=1	0	109.139	39	16	36	5	1	406	46.1	5.48	124.76	16	0	1.03648	1.05365	1.02361	1.03004	0.977468	1.04936	1.2779	1.09227	1.18884	1.01896	1	1.18634	1	1.03791	1	0.981737	0.459333	1.143	0.0522595	1.16427	0.0441739
A0A0G2K658	Pf00106, Pf01370, Pf08659, Pf13561	102556347	ENSRNOG00000049911.3	LOC102556347	11	Carbonyl reductase [NADPH] 1-like OS=Rattus norvegicus OX=10116 GN=LOC102556347 PE=1 SV=1	0	108.925	53	15	28	1	1	329	36.2	8.59	106.3	15	13	1.01826	1.09432	1.10852	1.10751	0.969574	1.06389	0.884381	1.0497	0.845842	1.04699	1	0.92664	1	1.0737	1	0.975126	0.617582	0.863035	0.0983925	0.88505	0.182014
A0A0G2JZI0	Pf00076, Pf02037, Pf13893, Pf14259	64196	ENSRNOG00000050543.2	Safb	9	Scaffold attachment factor B OS=Rattus norvegicus OX=10116 GN=Safb PE=1 SV=1	0	108.887	23	22	33	15	1	940	105.5	5.36	96.46	22	6	1.08686	1.09121	1.09989	1.05646	1.11401	1.076	1.18567	1.12595	1.02172	1.08216	1	1.11111	1	1.09265	1	0.990394	0.577294	1.01689	0.720472	1.02676	0.599181
P15178	Pf00152, Pf01336	116483	ENSRNOG00000003743.7	Dars	13	Aspartate--tRNA ligase, cytoplasmic OS=Rattus norvegicus OX=10116 GN=Dars PE=1 SV=1	0	108.809	37	18	32	18	1	501	57.1	6.44	96.13	18	0	1.06438	1.01931	0.997854	1.11052	1.11266	1.12446	1.07082	1.1073	1.12017	1.11588	1	1.09943	1	1.02718	1	1.08635	0.0115286	1.07033	0.0422745	0.985256	0.345675
P81155	Pf01459	83531	ENSRNOG00000013505.6	Vdac2	15	Voltage-dependent anion-selective channel protein 2 OS=Rattus norvegicus OX=10116 GN=Vdac2 PE=1 SV=2	0	108.651	47	12	41	11	1	295	31.7	7.49	147.04	12	1	1.1	1.08696	1.10435	1.20652	1.09022	1.16087	0.969565	1.07391	1.07717	1.15254	1	1.04022	1	1.0971	1	1.05053	0.180687	0.948151	0.186518	0.902546	0.0833181
D3ZWB5	Pf01167	309900	ENSRNOG00000000507.6	Tulp1	20	Tubby-like protein OS=Rattus norvegicus OX=10116 GN=Tulp1 PE=3 SV=1	0	108.517	45	18	26	16	1	467	52	9.86	91.3	18	0	1.33288	1.31507	1.33836	1.58493	1.55479	1.52055	1.42877	1.39452	1.2274	1.55342	1	1.35023	1	1.32877	1	1.16907	0.000349642	1.01615	0.748993	0.869195	0.0351983
D3Z956	Pf00650, Pf03765, Pf13716	293049	ENSRNOG00000016897.6	Rlbp1	1	Retinaldehyde binding protein 1 (Predicted), isoform CRA_a OS=Rattus norvegicus OX=10116 GN=Rlbp1 PE=4 SV=1	0	108.418	37	13	46	13	1	317	36.4	5.06	133.39	13	0	1.42356	1.37167	1.43619	1.97756	1.18934	1.72511	1.0561	1.61431	1.23001	1.63067	1	1.30014	1	1.41047	1	1.15612	0.398557	0.921777	0.542836	0.797305	0.310594
P13803	Pf00766, Pf01012	300726	ENSRNOG00000015233.7	Etfa	8	Electron transfer flavoprotein subunit alpha, mitochondrial OS=Rattus norvegicus OX=10116 GN=Etfa PE=1 SV=4	0	108.16	43	11	19	11	1	333	34.9	8.38	75	11	0	1.11902	1.07864	1.02976	1.11371	1.08608	1.09458	0.996812	1.01594	1.09139	1.09812	1	1.03471	1	1.07581	1	1.02074	0.456037	0.961804	0.348464	0.942258	0.102121
P09527	Pf00025, Pf00071, Pf01926, Pf04670, Pf07728, Pf08477	29448	ENSRNOG00000012247.6	Rab7a	4	Ras-related protein Rab-7a OS=Rattus norvegicus OX=10116 GN=Rab7a PE=1 SV=2	0	107.829	66	13	36	13	1	207	23.5	6.7	130.14	13	0	0.995206	0.978907	0.985618	0.944391	0.967402	0.896453	0.935762	0.91371	0.970278	0.936082	1	0.939917	1	0.986577	1	0.948818	0.0779486	0.952705	0.0527502	1.0041	0.892345
F2Z3Q8	Pf02985, Pf03810, Pf13513		ENSRNOG00000009275.4		10	Importin subunit beta-1 OS=Rattus norvegicus OX=10116 GN=Kpnb1 PE=1 SV=1	0	107.742	24	19	35	19	1	876	97.1	4.78	115.33	19	0	1.03196	1.01134	1.00619	1.06289	1.04742	1.04124	1.04742	1.0299	1.03196	1.05052	1	1.03643	1	1.01649	1	1.03347	0.0287046	1.01961	0.107057	0.986588	0.172244
D3ZPR0	Pf03378, Pf03810, Pf08506	362273	ENSRNOG00000007665.4	Cse1l	3	Chromosome segregation 1-like OS=Rattus norvegicus OX=10116 GN=Cse1l PE=1 SV=1	0	107.575	20	22	35	22	1	971	110.1	5.77	108.11	22	0	1.07599	1.04846	1.04846	1.15969	1.14427	1.14648	1.15419	1.11013	1.12775	1.15015	1	1.13069	1	1.05764	1	1.08747	0.000870914	1.06907	0.00974895	0.983083	0.22793
Q08163	Pf01213, Pf07986, Pf08603	64185	ENSRNOG00000013492.4	Cap1	5	Adenylyl cyclase-associated protein 1 OS=Rattus norvegicus OX=10116 GN=Cap1 PE=1 SV=3	0	107.542	40	17	29	16	1	474	51.6	7.52	100.32	17	1	1.02821	1.03016	1.00292	0.919261	0.961089	0.910506	0.948444	0.948444	0.978599	0.930285	1	0.958495	1	1.02043	1	0.911662	0.00730972	0.939307	0.00971946	1.03032	0.203252
Q63413	Pf00270, Pf00271, Pf14617	114612	ENSRNOG00000000841.7	Ddx39b	20	Spliceosome RNA helicase Ddx39b OS=Rattus norvegicus OX=10116 GN=Ddx39b PE=2 SV=3	0	107.308	41	18	43	8	1	428	49	5.67	133.98	18	9	1.16033	1.13539	1.13539	1.27197	1.31116	1.25772	1.24228	1.19596	1.16508	1.28029	1	1.20111	1	1.14371	1	1.11942	0.00162207	1.05019	0.0744047	0.938157	0.0452494
M0R757	Pf00009, Pf03143, Pf03144	100360413; 100911991	ENSRNOG00000056855.1; ENSRNOG00000051885.1	LOC100360413; LOC100911991	X	Elongation factor 1-alpha OS=Rattus norvegicus OX=10116 GN=LOC100360413 PE=3 SV=1	0	107.161	29	18	88	9	1	462	50.1	9.01	255.69	18	9	0.699412	0.929471	0.992443	0.791772	0.709488	0.812762	0.739715	1.03107	0.690176	0.771341	1	0.820319	1	0.873776	1	0.882767	0.339203	0.938821	0.719562	1.0635	0.6816
A0A0G2K931	Pf00266		ENSRNOG00000013971.7		1	Phosphoserine aminotransferase OS=Rattus norvegicus OX=10116 GN=Psat1 PE=1 SV=1	0	107.128	46	16	26	16	1	370	40.5	7.69	86.23	16	0	0.774168	0.763074	0.76149	0.799525	0.745642	0.744849	0.754358	0.762282	0.818542	0.763339	1	0.778394	1	0.766244	1	0.996208	0.882993	1.01586	0.586917	1.01972	0.608403
E9PU01	Pf00176, Pf00271, Pf00385, Pf00628, Pf04851, Pf06461, Pf06465, Pf08073, Pf08074, Pf13831	117535	ENSRNOG00000018309.7	Chd4	4	Chromodomain helicase DNA-binding protein 4 OS=Rattus norvegicus OX=10116 GN=Chd4 PE=1 SV=3	0	107.09	12	20	31	20	1	1921	218	5.81	102.66	20	0	1.14103	1.08042	1.08858	1.21795	1.24709	1.2296	1.23776	1.20396	1.20862	1.23155	1	1.21678	1	1.10334	1	1.1162	0.00351148	1.10282	0.00643063	0.988013	0.337086
Q9QZM6	Pf01699, Pf03154, Pf05109	56814		Slc24a1	8	Sodium/potassium/calcium exchanger 1 OS=Rattus norvegicus OX=10116 GN=Slc24a1 PE=2 SV=1	0	106.816	13	14	27	14	1	1181	129.9	4.63	99.77	14	0	1.32558	1.18992	1.21189	1.4522	1.60465	1.4199	1.23643	1.13695	1.34367	1.49225	1	1.23902	1	1.24246	1	1.20104	0.0242756	0.997227	0.964623	0.830303	0.0373293
P43138	Pf03372, Pf14529	79116	ENSRNOG00000009663.5	Apex1	15	DNA-(apurinic or apyrimidinic site) lyase OS=Rattus norvegicus OX=10116 GN=Apex1 PE=1 SV=2	0	106.637	39	10	26	10	1	317	35.5	7.91	96.08	10	0	1.25303	1.17797	1.15496	1.37409	1.38378	1.3862	1.1247	1.13559	1.11501	1.38136	1	1.1251	1	1.19532	1	1.15564	0.00337138	0.941256	0.0806777	0.81449	3.32683e-06
P63012	Pf00025, Pf00071, Pf08477, Pf09439	25531	ENSRNOG00000019433.6	Rab3a	16	Ras-related protein Rab-3A OS=Rattus norvegicus OX=10116 GN=Rab3a PE=1 SV=1	0	106.53	45	9	37	4	1	220	25	5.03	134	9	3	0.705835	0.955429	0.989465	0.675041	0.703404	0.647488	0.661264	1.12723	0.638574	0.675311	1	0.809022	1	0.883576	1	0.764292	0.0836525	0.915622	0.704005	1.198	0.45048
Q6AYD3	Pf00557	288778	ENSRNOG00000004904.5	Pa2g4	7	Proliferation-associated protein 2G4 OS=Rattus norvegicus OX=10116 GN=Pa2g4 PE=1 SV=1	0	106.393	41	15	33	14	1	394	43.6	6.86	105.98	15	1	1.06064	1.03749	1.03969	1.18192	1.16979	1.15877	1.13892	1.13451	1.10364	1.17016	1	1.12569	1	1.04594	1	1.11876	0.000237411	1.07625	0.00392054	0.961997	0.0264866
P85834	Pf00009, Pf03143, Pf03144	293481	ENSRNOG00000018604.6	Tufm	1	Elongation factor Tu, mitochondrial OS=Rattus norvegicus OX=10116 GN=Tufm PE=1 SV=1	0	106.186	34	16	38	16	1	452	49.5	7.56	128.91	16	0	1.07283	1.0587	1.10217	1.12935	1.07065	1.07717	1.13587	1.07717	1.14457	1.09239	1	1.1192	1	1.0779	1	1.01345	0.555576	1.03832	0.170281	1.02454	0.394931
F1LPV0	Pf00152, Pf01336	291556	ENSRNOG00000017852.8	Nars	18	Asparaginyl-tRNA synthetase OS=Rattus norvegicus OX=10116 GN=Nars PE=1 SV=2	0	106.028	34	17	30	7	1	558	64.1	5.86	95.69	17	10	1.14395	1.07852	1.05889	1.01636	1.1145	1.05125	1.16903	1.08942	1.1843	1.06071	1	1.14758	1	1.09378	1	0.969757	0.439246	1.04919	0.240536	1.08191	0.102119
A0A0G2K872	Pf00047, Pf07679, Pf08205, Pf13895, Pf13927	360882	ENSRNOG00000003365.6	Cadm3	13	Cell adhesion molecule 3 OS=Rattus norvegicus OX=10116 GN=Cadm3 PE=1 SV=1	0	105.971	32	9	22	9	1	430	46.6	5.21	85.66	9	0	0.976873	0.944496	0.913043	0.970398	1.01943	0.925069	0.802035	0.86309	0.836263	0.971631	1	0.833796	1	0.944804	1	1.02839	0.4605	0.882507	0.0121723	0.85814	0.0132144
D4A9L2	Pf00076, Pf13893, Pf14259	689890	ENSRNOG00000050323.1	Srsf1	10	RCG34610, isoform CRA_c OS=Rattus norvegicus OX=10116 GN=Srsf1 PE=1 SV=1	0	105.907	55	16	61	16	1	248	27.7	10.36	210.96	16	0	1.11085	1.08314	1.10739	1.24827	1.26443	1.20554	1.2067	1.1709	1.15012	1.23941	1	1.1759	1	1.10046	1	1.12627	0.00209484	1.06856	0.0156296	0.948758	0.0579824
P62632	Pf00009, Pf03143, Pf03144	24799	ENSRNOG00000012477.4	Eef1a2	3	Elongation factor 1-alpha 2 OS=Rattus norvegicus OX=10116 GN=Eef1a2 PE=1 SV=1	0	105.643	43	18	63	9	1	463	50.4	9.03	194.11	18	0	1.13243	1.09281	1.08551	1.05631	1.04901	1.03024	0.978102	1.04484	0.957247	1.04519	1	0.993396	1	1.10358	1	0.947087	0.0241115	0.900157	0.0217352	0.950449	0.133134
P02524	Pf00030	64349	ENSRNOG00000047673.1	Crybb3	12	Beta-crystallin B3 OS=Rattus norvegicus OX=10116 GN=Crybb3 PE=1 SV=5	0	105.64	58	11	21	11	1	211	24.3	7.58	76.57	11	0	0.785347	0.661954	0.645244	0.493573	0.569409	0.335476	3.45758	0.802057	4.10154	0.466153	1	2.78706	1	0.697515	1	0.668305	0.047514	3.9957	0.10755	5.97886	0.0835676
A0A140TAJ3	Pf00013, Pf07650, Pf13014		ENSRNOG00000043370.3		2	Far upstream element-binding protein 1 OS=Rattus norvegicus OX=10116 GN=Fubp1 PE=1 SV=1	0	105.545	33	22	35	15	1	642	67.5	7.61	103.3	22	2	1.094	1.08041	1.09626	1.17894	1.21291	1.1778	1.21178	1.14496	1.12797	1.18988	1	1.16157	1	1.09022	1	1.09141	0.00135644	1.06544	0.0519828	0.976206	0.369934
Q5BJT9	Pf00217, Pf02807	29593	ENSRNOG00000014573.6	Ckmt1b; Ckmt1	3	Creatine kinase U-type, mitochondrial OS=Rattus norvegicus OX=10116 GN=Ckmt1 PE=1 SV=1	0	105.533	38	15	54	15	1	418	46.9	8.32	173.94	15	0	1.09261	1.086	1.04851	1.16759	1.14002	1.13341	1.08049	1.11246	1.16318	1.147	1	1.11871	1	1.07571	1	1.06628	0.0144995	1.03997	0.195734	0.975328	0.341703
Q03555	Pf00994, Pf03453, Pf03454	64845		Gphn	6	Gephyrin OS=Rattus norvegicus OX=10116 GN=Gphn PE=1 SV=3	0	105.476	29	18	24	1	1	768	83.2	5.73	78.04	18	14	1.11183	1.09892	1.0957	1.07742	1.06237	1.04516	1.08065	1.13226	1.04839	1.06165	1	1.0871	1	1.10215	1	0.963252	0.0184262	0.986341	0.578339	1.02397	0.385462
F1LPB9	Pf00130, Pf00168, Pf02318, Pf05715	171039	ENSRNOG00000001368.6	Rph3a	12	Rabphilin-3A OS=Rattus norvegicus OX=10116 GN=Rph3a PE=1 SV=1	0	105.39	28	16	23	16	1	684	75.8	8.18	72.63	16	0	1.23944	1.19601	1.16432	1.21714	1.23709	1.17371	1.18192	1.19014	1.13615	1.20931	1	1.16941	1	1.19992	1	1.00783	0.760006	0.974568	0.32932	0.967001	0.187663
G3V6G4	Pf00036, Pf13499, Pf13833	140936	ENSRNOG00000003633.4	Rcvrn	10	Recoverin OS=Rattus norvegicus OX=10116 GN=Rcvrn PE=4 SV=1	0	105.382	49	13	57	13	1	202	23.4	5.12	178.77	13	0	1.06912	1.09922	1.17503	1.31996	1.12821	1.26087	0.959866	1.10368	1.03233	1.23634	1	1.03196	1	1.11446	1	1.10937	0.133409	0.925975	0.188614	0.834686	0.0437417
D4AB03			ENSRNOG00000016779.7		17	Family with sequence similarity 120A OS=Rattus norvegicus OX=10116 GN=Fam120a PE=1 SV=2	0	105.378	18	16	20	15	1	1115	122.1	8.84	74.77	16	0	1.02277	0.992754	0.975155	1.03934	1.06108	1.07557	1.06004	1.10973	1.01449	1.05866	1	1.06142	1	0.996894	1	1.06196	0.0239713	1.06473	0.104358	1.00261	0.929822
P10824	Pf00025, Pf00503	25686	ENSRNOG00000057096.1	Gnai1	4	Guanine nucleotide-binding protein G(i) subunit alpha-1 OS=Rattus norvegicus OX=10116 GN=Gnai1 PE=1 SV=3	0	105.363	38	13	41	6	1	354	40.3	5.97	127.84	13	0	0.769351	0.770133	0.748241	0.775606	0.800625	0.737295	0.733385	0.711493	0.772478	0.771175	1	0.739119	1	0.762575	1	1.01128	0.685876	0.969241	0.289432	0.958432	0.279322
A0A0G2K9N3	Pf00270, Pf00271, Pf04851		ENSRNOG00000057231.2		Y	DEAD (Asp-Glu-Ala-Asp) box polypeptide 3 OS=Rattus norvegicus OX=10116 GN=Ddx3 PE=1 SV=1	0	105.229	32	18	30	3	1	652	73	7.3	101.62	18	0	1.00494	0.945706	0.89536	1.00592	1.04047	1.04047	0.935834	1.01579	0.988154	1.02896	1	0.979928	1	0.948667	1	1.08463	0.0757594	1.03295	0.471965	0.95235	0.133756
O08651	Pf00389, Pf02826	58835	ENSRNOG00000019328.6	Phgdh	2	D-3-phosphoglycerate dehydrogenase OS=Rattus norvegicus OX=10116 GN=Phgdh PE=1 SV=3	0	105.075	29	12	23	12	1	533	56.5	6.71	97.74	12	0	0.544283	0.556054	0.53083	0.472534	0.492152	0.492152	0.484865	0.51009	0.522982	0.485613	1	0.505979	1	0.543722	1	0.893127	0.00404089	0.930584	0.0475474	1.04194	0.191279
Q1JU68	Pf01399	292148	ENSRNOG00000010117.7	Eif3a	1	Eukaryotic translation initiation factor 3 subunit A OS=Rattus norvegicus OX=10116 GN=Eif3a PE=2 SV=2	0	104.939	19	28	36	28	1	1354	163.1	6.77	101.47	28	0	0.978745	0.963563	0.944332	1.03543	1.03239	1.0415	1.04656	1.04251	1.03745	1.03644	1	1.04217	1	0.962213	1	1.07714	0.00197356	1.0831	0.00148393	1.00553	0.201555
Q6P9Y4	Pf00153	85333	ENSRNOG00000010830.4	Slc25a4	16	ADP/ATP translocase 1 OS=Rattus norvegicus OX=10116 GN=Slc25a4 PE=1 SV=1	0	104.746	41	14	73	7	1	298	32.9	9.74	219.96	14	0	1.1624	1.23582	1.18354	1.11791	1.10901	1.03782	1.0812	1.04672	1.15017	1.08825	1	1.0927	1	1.19392	1	0.911491	0.0341891	0.915217	0.0538468	1.00409	0.915925
Q07266	Pf00241	81653		Dbn1	17	Drebrin OS=Rattus norvegicus OX=10116 GN=Dbn1 PE=1 SV=3	0	104.603	27	17	28	17	1	707	77.4	4.5	94.68	17	0	1.09184	1.08469	1.06939	0.987755	1.01429	0.993878	1.03469	0.992857	0.934694	0.998639	1	0.987415	1	1.08197	1	0.92298	0.00131615	0.912606	0.0335586	0.98876	0.728003
Q9JKS6	Pf00168, Pf00595, Pf03154, Pf05715, Pf07223, Pf09770, Pf13388	56768		Pclo	4	Protein piccolo OS=Rattus norvegicus OX=10116 GN=Pclo PE=1 SV=1	0	104.586	5	20	25	20	1	5085	552.4	6.54	83.68	20	0	1.18842	1.13394	1.10329	1.14415	1.17934	1.19523	1.11691	1.19523	1.09421	1.17291	1	1.13545	1	1.14188	1	1.02717	0.346594	0.994367	0.878381	0.968065	0.333924
I7FKL4	Pf01669	24547	ENSRNOG00000016516.8	Mbp	18	Myelin basic protein transcript variant 1 OS=Rattus norvegicus OX=10116 GN=Mbp PE=2 SV=1	0	104.438	58	12	56	1	1	195	21.5	11.24	181.89	12	0	NA	0.0537918	0.0125794	0.0164131	0.0156943	0.0190488	0.0103031	0.0484006	0.0218042	0.017052	1	0.026836	1	0.0331856	0.666667	0.513839	0.372181	0.808664	0.783778	1.57377	0.436465
A0A0G2K0F3	Pf00373, Pf04382, Pf05902, Pf08736, Pf09379, Pf09380	59317	ENSRNOG00000057817.1	Epb41l1	3	Band 4.1-like protein 1-like OS=Rattus norvegicus OX=10116 GN=Epb41l1 PE=1 SV=1	0	104.403	15	16	19	14	1	1551	171	5.34	62.45	16	0	1.21398	1.18538	1.13771	0.998941	1.0572	1.0339	0.986229	1.03708	0.943856	1.03001	1	0.989054	1	1.17903	1	0.873615	0.00596424	0.838874	0.00555566	0.960233	0.267502
Q6P136	Pf00012	192235	ENSRNOG00000010944.6	Hyou1	8	Hyou1 protein OS=Rattus norvegicus OX=10116 GN=Hyou1 PE=1 SV=1	0	104.38	20	23	32	2	1	998	111.2	5.19	93.51	23	19	1.13699	1.08105	1.07991	1.20434	1.2032	1.15183	1.21575	1.10502	1.23973	1.18645	1	1.18683	1	1.09932	1	1.07927	0.0271416	1.07961	0.127153	1.00032	0.993652
D4A031	Pf00270, Pf00271, Pf13307	303607	ENSRNOG00000009474.5	Ddx42	10	DEAD (Asp-Glu-Ala-Asp) box polypeptide 42 (Predicted) OS=Rattus norvegicus OX=10116 GN=Ddx42 PE=1 SV=1	0	104.104	21	14	18	14	1	929	102	7.03	72.32	14	0	0.90868	0.905967	0.847197	0.874322	0.936709	0.912297	0.911392	0.915009	0.82821	0.907776	1	0.88487	1	0.887281	1	1.0231	0.490861	0.997283	0.947981	0.974768	0.53357
D4A0X3	Pf15363		ENSRNOG00000023446.5		14	AP2-interacting clathrin-endocytosis protein OS=Rattus norvegicus OX=10116 GN=Kiaa1107 PE=1 SV=2	0	103.875	13	12	17	12	1	1367	147.7	7.21	70.69	12	0	1.21688	1.1891	1.11859	0.958333	1.03953	1.03953	1.03419	1.13675	0.951923	1.01246	1	1.04095	1	1.17486	1	0.861776	0.0151645	0.886026	0.0929447	1.02814	0.659272
D4A8A0	Pf00117, Pf00185, Pf00289, Pf00988, Pf01071, Pf01979, Pf02142, Pf02222, Pf02729, Pf02786, Pf02787, Pf07478, Pf07722, Pf08443, Pf13147, Pf13535, Pf13594, Pf15632		ENSRNOG00000026474.6		6	Carbamoyl-phosphate synthetase 2, aspartate transcarbamylase, and dihydroorotase OS=Rattus norvegicus OX=10116 GN=Cad PE=1 SV=2	0	103.858	12	23	25	23	1	2224	243.2	6.54	78.03	23	0	1.07253	1.03187	1.03516	1.14176	1.15604	1.16703	1.12637	1.10879	1.15055	1.15495	1	1.12857	1	1.04652	1	1.10361	0.00191952	1.0784	0.0099411	0.977165	0.135671
Q4V898	Pf00076, Pf08081, Pf13893, Pf14259	302855	ENSRNOG00000000866.7	Rbmx	X	RNA-binding motif protein, X chromosome OS=Rattus norvegicus OX=10116 GN=Rbmx PE=1 SV=1	0	103.773	50	26	51	5	1	390	42.2	10.05	148.51	26	1	1.08008	1.05706	0.937938	0.892893	0.893894	0.953954	1.11411	1.13113	0.948949	0.91358	1	1.06473	1	1.02503	1	0.891276	0.0829386	1.03874	0.614967	1.16545	0.069882
P09495	Pf00261, Pf12718	24852	ENSRNOG00000015496.6	Tpm4	16	Tropomyosin alpha-4 chain OS=Rattus norvegicus OX=10116 GN=Tpm4 PE=1 SV=3	0	103.51	62	21	36	10	1	248	28.5	4.69	107.37	21	0	1	1.00535	1.00802	0.759358	0.813725	0.761141	0.850267	0.808378	0.906417	0.778075	1	0.855021	1	1.00446	1	0.774623	0.000229432	0.851227	0.00632486	1.09889	0.083446
I7EFB0	Pf01669	24547		Mbp	18	Myelin basic protein transcript variant N (Fragment) OS=Rattus norvegicus OX=10116 GN=Mbp PE=2 SV=1	0	103.477	55	13	57	2	1	209	22.9	10.27	180.59	13	12	0.0323353	0.0838323	0.0417665	0.0498503	0.05	0.0550898	0.0464072	0.0797904	0.0577844	0.0516467	1	0.0613273	1	0.0526447	1	0.981043	0.953031	1.16493	0.665206	1.18744	0.385619
B5DFC8	Pf01399, Pf05470	293484	ENSRNOG00000018761.6	Eif3c	1	Eukaryotic translation initiation factor 3 subunit C OS=Rattus norvegicus OX=10116 GN=Eif3c PE=1 SV=1	0	103.419	20	20	30	20	1	911	105.4	5.78	89.05	20	0	0.947581	0.929435	0.887097	1.03427	1.04637	1.06956	1.05847	1.0494	1.05746	1.05007	1	1.05511	1	0.921371	1	1.13968	0.00340356	1.14515	0.00180705	1.0048	0.663353
D4A0F5	Pf00735, Pf01926, Pf05368		ENSRNOG00000006545.8		8	Septin-7 OS=Rattus norvegicus OX=10116 GN=Sept7 PE=1 SV=3	0	103.381	29	17	32	16	1	438	50.8	8.57	110.53	17	1	0.662739	0.732695	0.742268	0.713549	0.709867	0.67894	0.717968	0.696613	0.708395	0.700785	1	0.707658	1	0.712568	1	0.983465	0.688969	0.993111	0.858446	1.00981	0.61423
Q5PQK5	Pf00373, Pf00769, Pf09379, Pf09380	315655		Rdx	8	Radixin OS=Rattus norvegicus OX=10116 GN=Rdx PE=2 SV=1	0	103.154	33	26	41	16	1	583	68.5	6.27	110.03	26	0	0.954751	0.935747	0.931222	0.879638	0.913122	0.869683	0.854299	0.856109	0.855204	0.887481	1	0.855204	1	0.940573	1	0.943554	0.0239542	0.909237	0.000294008	0.96363	0.0700862
Q68FP1	Pf00626	296654	ENSRNOG00000018991.6	Gsn	3	Gelsolin OS=Rattus norvegicus OX=10116 GN=Gsn PE=1 SV=1	0	103.129	25	20	27	20	1	780	86	6.09	87.61	20	0	0.364692	0.380705	0.369095	0.28783	0.306645	0.290633	0.335869	0.319456	0.348279	0.295036	1	0.334534	1	0.371497	1	0.794181	0.000537964	0.900503	0.0184042	1.13388	0.0179526
A0A0G2K350	Pf14938	307382	ENSRNOG00000018914.7	Napg	18	NSF attachment protein gamma OS=Rattus norvegicus OX=10116 GN=Napg PE=1 SV=1	0	103.076	40	12	32	12	1	312	34.6	5.41	105.31	12	0	1.04827	1.02728	1.04407	1.10073	1.09339	1.03568	1.03358	1.03882	1.07135	1.0766	1	1.04792	1	1.03987	1	1.03532	0.163501	1.00774	0.581771	0.973359	0.293229
B5DFN2	Pf00670, Pf01262, Pf01488, Pf02254, Pf02826, Pf05221	362013	ENSRNOG00000018569.7	Ahcyl1	2	S-adenosylhomocysteine hydrolase-like protein 1 OS=Rattus norvegicus OX=10116 GN=Ahcyl1 PE=1 SV=2	0	103.017	31	17	43	5	1	483	53.7	7.44	124.25	17	0	0.882834	0.8901	0.91644	0.898274	0.871026	0.878292	0.930064	0.920981	0.896458	0.882531	1	0.915834	1	0.896458	1	0.984465	0.346366	1.02161	0.247339	1.03774	0.0615664
O35179	Pf00018, Pf03114, Pf07653, Pf10455, Pf14604	116743	ENSRNOG00000006761.7	Sh3gl2	5	Endophilin-A1 OS=Rattus norvegicus OX=10116 GN=Sh3gl2 PE=1 SV=2	0	102.729	46	17	37	11	1	352	39.9	5.39	107.46	17	5	1.2016	1.15693	1.19244	1.2268	1.20504	1.15922	1.1008	1.10653	1.10309	1.19702	1	1.10347	1	1.18366	1	1.01129	0.609206	0.932258	0.00427959	0.92185	0.00944431
G3V9V3	Pf00400, Pf11540	116659	ENSRNOG00000009781.8	Dync1i2	3	Cytoplasmic dynein 1 intermediate chain 2 OS=Rattus norvegicus OX=10116 GN=Dync1i2 PE=1 SV=3	0	102.651	25	13	23	12	1	638	71.3	5.24	81.92	13	0	1.02143	0.972449	0.976531	1.07551	1.13163	1.0602	1.00102	0.964286	1	1.08912	1	0.988435	1	0.990136	1	1.09997	0.0209303	0.998282	0.935683	0.907558	0.0154485
A0A0G2JYB1	Pf01115		ENSRNOG00000007330.7		5	F-actin-capping protein subunit beta OS=Rattus norvegicus OX=10116 GN=Capzb PE=1 SV=1	0	102.584	52	17	35	17	1	296	33.4	5.49	105.16	17	0	1.03507	1.0511	1.02806	1.01403	1.02605	0.973948	0.937876	0.968938	0.985972	1.00468	1	0.964262	1	1.03808	1	0.967825	0.12354	0.928893	0.00918397	0.959774	0.128311
Q499R7	Pf00719	294504		Ppa1	20	Ppa1 protein (Fragment) OS=Rattus norvegicus OX=10116 GN=Ppa1 PE=2 SV=1	0	102.58	40	12	25	12	1	331	37.7	6.84	89.97	12	0	1.17873	1.13235	1.14932	1.1957	1.19231	1.13801	1.12557	1.11199	1.08824	1.17534	1	1.1086	1	1.15347	1	1.01896	0.397086	0.961098	0.06135	0.943215	0.0367889
D4AEI5	Pf00076, Pf11608, Pf13893, Pf14259	679712	ENSRNOG00000005258.7	Myef2	3	Myelin expression factor 2 OS=Rattus norvegicus OX=10116 GN=Myef2 PE=1 SV=1	0	102.478	28	16	37	16	1	591	63.3	8.87	110.69	16	0	1.15551	1.12599	1.13961	1.17821	1.23383	1.15891	1.1521	1.12486	1.08059	1.19031	1	1.11918	1	1.14037	1	1.0438	0.106135	0.98142	0.399949	0.940242	0.0809702
B2RYP6	Pf03194	312251	ENSRNOG00000006001.6	Luc7l2	4	LUC7-like 2 (S. cerevisiae) OS=Rattus norvegicus OX=10116 GN=Luc7l2 PE=1 SV=1	0	102.369	35	15	29	9	1	392	46.6	10.1	104.81	15	6	1.00645	0.980645	0.998925	1.14946	1.20323	1.18172	1.08065	1.0871	1.06452	1.17814	1	1.07742	1	0.995341	1	1.18365	0.000464299	1.08246	0.00128911	0.914512	0.00407135
Q8CJD2	Pf00211, Pf07701	497757		Gucy1a3	2	Guanylyl cyclase alpha 1 subunit OS=Rattus norvegicus OX=10116 PE=2 SV=1	0	101.95	30	20	23	20	1	704	79.1	7.2	83.17	20	0	1.13937	1.15099	1.12544	1.19396	1.2079	1.18351	1.223	1.2079	1.18118	1.19512	1	1.20403	1	1.1386	1	1.04964	0.00522401	1.05746	0.010176	1.00745	0.562494
G3V7Q6	Pf00227	29425	ENSRNOG00000013386.7	Psmb5	15	Proteasome subunit beta OS=Rattus norvegicus OX=10116 GN=Psmb5 PE=1 SV=1	0	101.618	43	11	24	11	1	263	28.5	7.02	91.4	11	0	1.10073	1.09864	1.05876	1.06611	1.09024	1.09129	0.963274	0.996852	1.02728	1.08255	1	0.995803	1	1.08604	1	0.996779	0.837063	0.916908	0.0171505	0.919871	0.012773
Q64548	Pf02453	116644		Rtn1	6	Reticulon-1 OS=Rattus norvegicus OX=10116 GN=Rtn1 PE=1 SV=1	0	101.595	26	13	26	12	1	777	83	4.61	87.42	13	1	1.13994	1.09688	1.08611	1.09365	1.07104	1.13563	1.01938	1.05705	1.06459	1.10011	1	1.047	1	1.10764	1	0.993197	0.778708	0.945254	0.0483532	0.951729	0.0869707
Q5RKG9	Pf00076, Pf14259	300253	ENSRNOG00000010103.6	Eif4b	7	Eukaryotic translation initiation factor 4B OS=Rattus norvegicus OX=10116 GN=Eif4b PE=1 SV=1	0	101.39	32	19	34	19	1	611	69	5.81	110.29	19	0	1.14739	1.13408	1.16274	0.840328	0.87001	0.880246	1.15865	1.14944	0.892528	0.863528	1	1.06687	1	1.14807	1	0.752155	4.03731e-05	0.929272	0.406439	1.23548	0.0820378
Q63092	Pf00069, Pf07714	79011		Camkv	8	CaM kinase-like vesicle-associated protein OS=Rattus norvegicus OX=10116 GN=Camkv PE=1 SV=1	0	101.384	44	15	22	1	1	504	54.1	5.54	95.08	15	0	1.14643	1.24762	1.15238	1.45357	1.74167	1.17381	1.10238	0.919048	0.966667	1.45635	1	0.996032	1	1.18214	1	1.23196	0.176306	0.842565	0.0436922	0.683924	0.0562425
P62882	Pf00400	83579		Gnb5	8	Guanine nucleotide-binding protein subunit beta-5 OS=Rattus norvegicus OX=10116 GN=Gnb5 PE=2 SV=1	0	101.319	42	13	31	13	1	353	38.7	6.06	111.52	13	0	1.05223	1.02285	1.05114	1.14146	1.14363	1.13384	1.08596	1.12622	1.12405	1.13964	1	1.11208	1	1.04207	1	1.09363	0.000633762	1.06718	0.0125119	0.975812	0.108908
Q64428	Pf00378, Pf00725, Pf02737	170670	ENSRNOG00000024629.6	Hadha	6	Trifunctional enzyme subunit alpha, mitochondrial OS=Rattus norvegicus OX=10116 GN=Hadha PE=1 SV=2	0	101.276	26	19	29	19	1	763	82.6	9.06	93.36	19	0	0.96139	0.956564	0.947876	0.945946	0.995174	0.921815	1.01255	0.930502	0.980695	0.954311	1	0.974582	1	0.955277	1	0.99899	0.967025	1.02021	0.469811	1.02124	0.563077
Q7TSA0	Pf00071, Pf08355, Pf08356, Pf08477	287156	ENSRNOG00000019930.6	Rhot2	10	Mitochondrial Rho GTPase 2 OS=Rattus norvegicus OX=10116 GN=Rhot2 PE=1 SV=1	0	101.239	21	11	22	9	1	622	69.1	5.71	84.48	11	2	1.12766	1.07565	1.05792	1.29551	1.29551	1.28014	1.23522	1.21631	1.23759	1.29039	1	1.22971	1	1.08708	1	1.18702	0.000703171	1.13121	0.00290969	0.952977	0.00200072
Q68FS2	Pf01399	360915	ENSRNOG00000023650.5	Cops4	14	COP9 signalosome complex subunit 4 OS=Rattus norvegicus OX=10116 GN=Cops4 PE=1 SV=1	0	101.051	47	16	25	16	1	406	46.3	5.85	84.38	16	0	1.04449	1.01271	1.01271	1.0625	1.06144	1.05085	1.14089	1.04025	1.16525	1.05826	1	1.11547	1	1.02331	1	1.03416	0.0357479	1.09006	0.080996	1.05405	0.210925
P68511	Pf00244	25576	ENSRNOG00000055471.1	Ywhah	14	14-3-3 protein eta OS=Rattus norvegicus OX=10116 GN=Ywhah PE=1 SV=2	0	101	54	15	46	10	1	246	28.2	4.89	139.06	15	1	1.37458	1.34196	1.35433	1.01912	1.05512	0.966254	1.09561	1.018	1.02587	1.0135	1	1.04649	1	1.35696	1	0.746891	0.00023648	0.771208	0.000300635	1.03256	0.407633
P84092	Pf00928	116563	ENSRNOG00000001709.7	Ap2m1	11	AP-2 complex subunit mu OS=Rattus norvegicus OX=10116 GN=Ap2m1 PE=1 SV=1	0	100.977	44	20	37	20	1	435	49.6	9.54	115	20	0	1.04899	1.02556	1.03621	1.0394	1.07455	1.01171	1.15335	1.09798	1.16187	1.04189	1	1.13774	1	1.03692	1	1.00479	0.810462	1.09723	0.00885375	1.09199	0.0239458
A0A0G2KAM4	Pf06268		ENSRNOG00000056585.1		12	Fascin OS=Rattus norvegicus OX=10116 GN=Fscn1 PE=3 SV=1	0	100.759	29	14	28	1	1	492	53.8	7.4	100.29	14	0	0.582879	0.766537	0.835019	0.736187	0.747082	0.754086	0.809339	0.755642	0.794553	0.745785	1	0.786511	1	0.728145	1	1.02423	0.826638	1.08016	0.490445	1.05461	0.0728784
B5DEH2	Pf01145	290823	ENSRNOG00000013763.6	Erlin2	16	Erlin-2 OS=Rattus norvegicus OX=10116 GN=Erlin2 PE=1 SV=1	0	100.57	41	17	26	12	1	339	37.7	5.74	89.19	17	5	1.101	1.07991	1.10988	1.14983	1.12098	1.09989	1.17092	1.09767	1.16981	1.12357	1	1.14613	1	1.09693	1	1.02428	0.191913	1.04486	0.129306	1.02009	0.46881
B3GS92	Pf00994, Pf03453, Pf03454	64845		Gphn	6	Gephyrin isoform OS=Rattus norvegicus OX=10116 PE=2 SV=1	0	100.362	30	18	26	1	1	730	79.1	5.48	82.84	18	0	1.16284	1.09977	1.16399	1.20528	1.15826	1.13303	1.18463	1.18119	1.1789	1.16552	1	1.18157	1	1.1422	1	1.02041	0.480036	1.03447	0.138	1.01378	0.491701
Q05140	Pf01417, Pf07651	65178		Snap91	8	Clathrin coat assembly protein AP180 OS=Rattus norvegicus OX=10116 GN=Snap91 PE=1 SV=1	0	100.281	14	14	36	1	1	915	93.5	4.93	132.25	14	0	0.841794	0.761421	0.796108	0.838409	0.926396	0.933164	0.758883	0.777496	0.827411	0.899323	1	0.78793	1	0.799774	1	1.12447	0.060448	0.98519	0.721732	0.876137	0.0387143
B2GVB7	Pf00326, Pf00561, Pf01738, Pf02230, Pf05448, Pf12695, Pf12697	24206		Apeh	8	N-acylaminoacyl-peptide hydrolase OS=Rattus norvegicus OX=10116 GN=Apeh PE=2 SV=1	0	100.194	25	14	21	14	1	732	81.3	5.73	68.51	14	0	1.06977	1.04419	1.03837	1.36163	1.41163	1.30814	1.12442	1.06628	1.20233	1.36047	1	1.13101	1	1.05078	1	1.29473	0.000592717	1.07636	0.119149	0.831339	0.00973791
D3ZVQ0	Pf00443, Pf00627, Pf02148, Pf13423	297593	ENSRNOG00000015409.5	Usp5	4	Ubiquitin carboxyl-terminal hydrolase OS=Rattus norvegicus OX=10116 GN=Usp5 PE=1 SV=1	0	100.111	22	16	27	16	1	858	95.7	5.01	80.52	16	0	0.895815	0.88691	0.86821	0.857524	0.86732	0.854853	0.916296	0.885129	0.871772	0.859899	1	0.891066	1	0.883645	1	0.973127	0.0572105	1.0084	0.657062	1.03624	0.0856487
D3ZWL6	Pf00670, Pf01262, Pf02254, Pf02826, Pf05221	312192	ENSRNOG00000039300.4	Ahcyl2	4	Adenosylhomocysteinase OS=Rattus norvegicus OX=10116 GN=Ahcyl2 PE=1 SV=3	0	100.053	26	17	38	5	1	612	66.8	7.36	109.73	17	11	1.04925	1.01407	0.98191	1.04322	1.01206	1.05126	0.909548	1.02412	0.965829	1.03551	1	0.966499	1	1.01508	1	1.02013	0.421225	0.952145	0.274209	0.933355	0.12124
P14881	Pf00030	25583	ENSRNOG00000008700.7	Cryba1	10	Beta-crystallin A3 OS=Rattus norvegicus OX=10116 GN=Cryba1 PE=1 SV=2	0	99.927	51	9	25	9	1	215	25.3	6.62	98.07	9	0	1.03234	0.93273	0.884864	0.751617	0.798189	0.586028	2.78008	0.89392	3.27684	0.711945	1	2.31695	1	0.949978	1	0.749433	0.0374748	2.43895	0.133285	3.25439	0.09238
G3V936	Pf00285		ENSRNOG00000023520.5		7	Citrate synthase OS=Rattus norvegicus OX=10116 GN=Cs PE=1 SV=1	0	99.861	28	14	44	14	1	466	51.8	8.41	134.6	14	0	0.943992	1.0224	1.08045	1.13035	1.00815	1.02851	0.967413	0.98778	1.01426	1.05567	1	0.989817	1	1.01561	1	1.03944	0.504599	0.974599	0.570507	0.937621	0.176383
A0A0G2JWM2	Pf02146	361532	ENSRNOG00000020102.6	Sirt2	1	NAD-dependent protein deacetylase OS=Rattus norvegicus OX=10116 GN=Sirt2 PE=1 SV=1	0	99.654	29	10	18	10	1	388	43.1	5.53	73.85	10	0	0.17371	0.238123	0.19965	0.217138	0.21364	0.219761	0.20956	0.226173	0.216263	0.216846	1	0.217332	1	0.203828	1	1.06387	0.526638	1.06625	0.523144	1.00224	0.929263
M0R410	Pf03607	683404	ENSRNOG00000046326.2	LOC683404	15	RCG52083 OS=Rattus norvegicus OX=10116 GN=Rp1l1 PE=4 SV=2	0	99.387	10	18	22	18	1	1860	200.3	6.21	70.04	18	0	1.03452	0.997908	0.943515	1.10042	1.10669	1.19038	0.996862	1.10356	0.986402	1.1325	1	1.02894	1	0.99198	1	1.14165	0.0231473	1.03726	0.465156	0.908559	0.093992
Q02563	Pf00083, Pf07690, Pf13599	117559	ENSRNOG00000021182.5	Sv2a	2	Synaptic vesicle glycoprotein 2A OS=Rattus norvegicus OX=10116 GN=Sv2a PE=1 SV=2	0	99.326	19	15	36	14	1	742	82.6	5.57	114.32	15	0	1.03711	1.03711	1.04742	1.02784	1.03196	0.996907	1.02371	1.05979	1.04742	1.0189	1	1.04364	1	1.04055	1	0.979194	0.134959	1.00297	0.794877	1.02428	0.18139
Q08877	Pf00169, Pf00350, Pf01031, Pf02212	171574	ENSRNOG00000026490.6	Dnm3	13	Dynamin-3 OS=Rattus norvegicus OX=10116 GN=Dnm3 PE=1 SV=2	0	99.209	25	22	30	10	1	869	97.9	8.35	94.83	22	2	0.971028	0.929907	0.938318	0.960748	0.952336	0.934579	0.852336	0.917757	0.888785	0.949221	1	0.886293	1	0.946417	1	1.00296	0.858257	0.936471	0.0570972	0.933705	0.0369661
P06238	Pf00207, Pf01835, Pf07677, Pf07678, Pf07703, Pf10569, Pf11974, Pf13249	24153; 100911545	ENSRNOG00000028896.4; ENSRNOG00000045772.2	A2m; LOC100911545	4	Alpha-2-macroglobulin OS=Rattus norvegicus OX=10116 GN=A2m PE=2 SV=2	0	98.875	12	15	24	15	1	1472	163.7	6.29	81.02	15	0	0.993664	0.931362	0.888068	0.940866	1.04435	1.06125	1.39282	1.2471	1.05913	1.01549	1	1.23302	1	0.937698	1	1.08296	0.184214	1.31494	0.0434844	1.21421	0.103818
Q63009	Pf05175, Pf06325, Pf08241, Pf12847, Pf13489, Pf13649, Pf13847	60421	ENSRNOG00000026109.6	Prmt1	1	Protein arginine N-methyltransferase 1 OS=Rattus norvegicus OX=10116 GN=Prmt1 PE=1 SV=1	0	98.836	31	11	23	8	1	353	40.5	5.6	77.83	11	2	1.18662	1.12793	1.08333	1.26643	1.26291	1.26761	1.1608	1.18075	1.2007	1.26565	1	1.18075	1	1.13263	1	1.11744	0.0113108	1.04249	0.207643	0.932921	0.00185788
P85515	Pf00022	294010	ENSRNOG00000019725.5	Actr1a	1	Alpha-centractin OS=Rattus norvegicus OX=10116 GN=Actr1a PE=1 SV=1	0	98.511	39	15	25	8	1	376	42.6	6.64	89.07	15	7	1.15164	1.1315	1.12301	1.03606	1.08484	1.00848	1.02863	0.99894	1.04136	1.04312	1	1.02298	1	1.13538	1	0.918742	0.0181016	0.900996	0.00176847	0.980685	0.475541
A0A0G2KA27	Pf02141, Pf03455, Pf03456		ENSRNOG00000012568.7		3	MAP kinase-activating death domain protein OS=Rattus norvegicus OX=10116 GN=Madd PE=1 SV=1	0	98.479	12	22	24	22	1	1627	181	6.21	69.25	22	0	1.09181	1.06416	1.05199	1.20465	1.21681	1.21018	1.0719	1.11062	1.04093	1.21055	1	1.07448	1	1.06932	1	1.13207	0.000328043	1.00483	0.835855	0.887603	0.00265666
P07340	Pf00287	25650	ENSRNOG00000002934.7	Atp1b1	13	Sodium/potassium-transporting ATPase subunit beta-1 OS=Rattus norvegicus OX=10116 GN=Atp1b1 PE=1 SV=1	0	98.403	38	15	54	15	1	304	35.2	8.65	135.06	15	0	0.927495	1.01601	1.07439	1.0113	0.925612	0.915254	0.787194	0.910546	0.847458	0.950722	1	0.848399	1	1.00596	1	0.945086	0.351551	0.84337	0.0471626	0.892374	0.0942974
F1LRK0	Pf01417, Pf07651		ENSRNOG00000023861.6		8	Clathrin coat assembly protein AP180 OS=Rattus norvegicus OX=10116 GN=Snap91 PE=1 SV=3	0	98.163	13	14	35	1	1	918	93.6	4.96	127.65	14	11	1.19795	1.16041	1.17747	1.14562	1.16496	1.10353	1.16268	1.17179	1.09443	1.13804	1	1.14297	1	1.17861	1	0.965573	0.127283	0.969755	0.252997	1.00433	0.87908
Q3ZB99	Pf00595, Pf00625, Pf07653, Pf13180	115769	ENSRNOG00000015030.7	Tjp2	1	Tight junction protein 2 OS=Rattus norvegicus OX=10116 GN=Tjp2 PE=1 SV=1	0	97.966	19	20	26	20	1	1164	131.3	6.73	84.19	20	0	1.00813	0.986789	0.95935	1.05386	1.05793	1.06606	1.00508	1	1.02642	1.05928	1	1.0105	1	0.984756	1	1.07568	0.00690396	1.02614	0.188821	0.953949	0.00529329
F1LRP7	Pf02170, Pf02171, Pf08699	59117	ENSRNOG00000008533.4	Ago2; Eif2c2	7	Protein argonaute-2 OS=Rattus norvegicus OX=10116 GN=Ago2 PE=1 SV=2	0	97.91	23	15	21	10	1	880	99.5	9.14	75.61	15	4	1.05178	1.02805	0.951456	1.10032	1.13053	1.11974	1.12298	1.0658	1.21791	1.11686	1	1.13556	1	1.01043	1	1.10534	0.0279089	1.12384	0.080237	1.01674	0.700505
F1LM84	Pf00008, Pf00058, Pf00086, Pf06119, Pf06247, Pf07474, Pf07645, Pf12662, Pf12947, Pf14670	25494	ENSRNOG00000002461.7	Nid1	17	Nidogen-1 OS=Rattus norvegicus OX=10116 GN=Nid1 PE=1 SV=1	0	97.59	15	15	20	14	1	1246	137	5.47	70.46	15	1	0.875308	0.849057	0.808039	0.773585	0.794914	0.780968	0.703035	0.779327	0.838392	0.783156	1	0.773585	1	0.844135	1	0.927762	0.0412449	0.916424	0.182506	0.987779	0.821242
B1WC28	Pf00125, Pf01661	361844	ENSRNOG00000024751.6	H2afy2	20	Core histone macro-H2A OS=Rattus norvegicus OX=10116 GN=H2afy2 PE=1 SV=1	0	97.571	42	14	43	12	1	372	40.1	9.69	156.1	14	2	1.27013	1.24416	1.18831	1.35714	1.36494	1.3026	1.5026	1.37922	1.37662	1.34156	1	1.41948	1	1.2342	1	1.08699	0.0260043	1.15012	0.0182284	1.05808	0.165229
D3ZJH2	Pf01585, Pf01805, Pf12656	361126	ENSRNOG00000020269.4	Sugp2	16	SURP and G patch domain-containing 2 OS=Rattus norvegicus OX=10116 GN=Sugp2 PE=1 SV=1	0	97.375	18	19	23	19	1	1068	118	8.02	74.81	19	0	1.18141	1.13605	1.10091	1.10091	1.12358	1.13492	1.21202	1.23356	1.11451	1.1198	1	1.1867	1	1.13946	1	0.982753	0.48156	1.04146	0.337638	1.05974	0.152859
A0A0G2JT93	Pf00514	84353	ENSRNOG00000054172.1	Ctnnb1	8	Catenin (Cadherin associated protein), beta 1, isoform CRA_a OS=Rattus norvegicus OX=10116 GN=Ctnnb1 PE=1 SV=1	0	97.138	24	16	24	14	1	781	85.4	5.86	91.27	16	2	1.06262	1.05382	1.01566	0.937378	0.958904	0.953033	0.939335	0.931507	0.934442	0.949772	1	0.935095	1	1.04403	1	0.909716	0.00394707	0.895658	0.00172124	0.984547	0.0976916
E9PTB2	Pf00467, Pf03439, Pf04731, Pf07223, Pf11029, Pf11942, Pf12815		ENSRNOG00000032034.7		1	Transcription elongation factor SPT5 OS=Rattus norvegicus OX=10116 GN=Supt5h PE=1 SV=2	0	97.068	18	16	20	16	1	1083	121	5.16	75.78	16	0	1.0705	1.03688	1.01844	1.11063	1.17354	1.10629	1.15293	1.0564	1.11931	1.13015	1	1.10954	1	1.04194	1	1.08466	0.0292743	1.06489	0.103196	0.981766	0.594424
Q6Q0N1	Pf01546, Pf07687	291394	ENSRNOG00000015591.5	Cndp2	18	Cytosolic non-specific dipeptidase OS=Rattus norvegicus OX=10116 GN=Cndp2 PE=1 SV=1	0	96.758	34	13	21	13	1	475	52.7	5.66	73.99	13	0	1.14223	1.10584	1.13671	1.10915	1.10364	1.05843	1.15436	1.07607	1.14112	1.09041	1	1.12385	1	1.12826	1	0.96645	0.126397	0.996091	0.876863	1.03067	0.313627
P06399	Pf00147, Pf08702, Pf12160	361969		Fga	2	Fibrinogen alpha chain OS=Rattus norvegicus OX=10116 GN=Fga PE=1 SV=3	0	96.529	21	17	28	17	1	782	86.6	5.74	88.23	17	0	0.65011	0.620309	0.613687	0.504415	0.700883	0.516556	4.25166	0.856512	1.3223	0.573951	1	2.14349	1	0.628035	1	0.913884	0.449202	3.41301	0.226998	3.73462	0.214389
Q63617	Pf00012	192235		Hyou1	8	Hypoxia up-regulated protein 1 OS=Rattus norvegicus OX=10116 GN=Hyou1 PE=1 SV=1	0	96.509	19	22	28	1	1	999	111.2	5.19	79.98	22	0	NA	NA	NA	NA	NA	NA	NA	NA	NA	NA	0	NA	0	NA	0	NA	NA	NA	NA	NA	NA
A0A0G2K1M2	Pf00018, Pf00595, Pf00625, Pf07653, Pf09058, Pf10600, Pf10608		ENSRNOG00000038597.4		11	Disks large homolog 1 OS=Rattus norvegicus OX=10116 GN=Dlg1 PE=1 SV=1	0	96.44	18	17	23	10	1	917	101.1	5.71	75.73	17	6	1.07692	1.03056	0.993678	1.1275	1.11486	1.11802	0.971549	1.05901	1.04531	1.12013	1	1.02529	1	1.03372	1	1.08359	0.0239258	0.991845	0.827754	0.915334	0.0258618
Q07936	Pf00191	56611	ENSRNOG00000010362.7	Anxa2	8	Annexin A2 OS=Rattus norvegicus OX=10116 GN=Anxa2 PE=1 SV=2	0	96.288	44	16	29	16	1	339	38.7	7.69	100.42	16	0	0.623779	0.727743	0.69328	0.398047	0.448593	0.396324	0.469845	0.458932	0.527283	0.414321	1	0.485353	1	0.681601	1	0.607865	0.00158833	0.712079	0.00619243	1.17144	0.0597129
P62804	Pf00125, Pf02969, Pf15630	500351; 680097; 100912564; 100912489; 64627; 100360950; 100912290; 679983; 502913; 291152; 295277; 102551184; 102548682; 102557184; 364723	ENSRNOG00000045978.1; ENSRNOG00000051891.1; ENSRNOG00000048642.1; ENSRNOG00000046636.1; ENSRNOG00000054017.1; ENSRNOG00000058444.1; ENSRNOG00000048215.1; ENSRNOG00000048735.1; ENSRNOG00000057690.1; ENSRNOG00000045840.1; ENSRNOG00000032224.4; ENSRNOG00000050933.1	LOC100912418; RGD1562378; LOC680097; Hist4h4; LOC100912564; LOC100912489; Hist1h4b; LOC100360950; LOC680430; LOC100912290; Hist1h4a; LOC679983; Hist2h4a; Hist1h4m; Hist2h4; LOC102551184; LOC102548682; LOC102557184; Hist1h2ao	4; 17; 2	Histone H4 OS=Rattus norvegicus OX=10116 GN=Hist1h4b PE=1 SV=2	0	96.233	54	10	99	10	1	103	11.4	11.36	330.96	10	0	1.47	1.44	1.68	1.54	1.59333	1.555	2.50167	2.24167	1.64333	1.56278	1	2.12889	1	1.53	1	1.02142	0.692799	1.39143	0.0867607	1.36225	0.0902665
P05370	Pf00479, Pf02781	24377	ENSRNOG00000056728.1	G6pd	X	Glucose-6-phosphate 1-dehydrogenase OS=Rattus norvegicus OX=10116 GN=G6pdx PE=1 SV=3	0	96.139	40	20	30	20	1	515	59.3	6.38	97.69	20	0	1.06879	1.04985	1.05384	0.973081	0.930209	0.946162	0.982054	1.00598	0.961117	0.949817	1	0.983051	1	1.05749	1	0.898177	0.00144564	0.929604	0.00630682	1.03499	0.138807
P54319	Pf00400, Pf08324, Pf09070	116645	ENSRNOG00000007753.6	Plaa	5	Phospholipase A-2-activating protein OS=Rattus norvegicus OX=10116 GN=Plaa PE=1 SV=3	0	95.99	26	16	20	16	1	795	87	6.09	68.42	16	0	1.02554	0.987743	0.931563	1.03371	1.08478	1.07967	1.03473	1.02145	1.01532	1.06605	1	1.02383	1	0.981614	1	1.08602	0.0564946	1.04301	0.204698	0.960396	0.0703147
P07936	Pf00612, Pf10580	29423	ENSRNOG00000001528.5	Gap43	11	Neuromodulin OS=Rattus norvegicus OX=10116 GN=Gap43 PE=1 SV=1	0	95.837	63	11	20	11	1	226	23.6	4.7	76.62	11	0	0.796468	0.922862	0.928439	0.953532	0.990706	0.974907	0.855019	0.910781	0.960037	0.973048	1	0.908612	1	0.88259	1	1.10249	0.111375	1.02948	0.647332	0.933779	0.115896
O88767	Pf01965, Pf13278	117287	ENSRNOG00000018289.6	Park7	5	Protein/nucleic acid deglycase DJ-1 OS=Rattus norvegicus OX=10116 GN=Park7 PE=1 SV=1	0	95.678	65	14	39	14	1	189	20	6.77	119.72	14	0	1.02716	1.02213	1.08551	0.996982	1.01207	0.978873	1.02515	0.960765	0.95171	0.995976	1	0.979209	1	1.04494	1	0.953145	0.0950709	0.937099	0.0997051	0.983165	0.539649
A0A0G2K7P9	Pf00041, Pf00047, Pf07679, Pf07686, Pf13895, Pf13927		ENSRNOG00000002126.7		11	Neural cell adhesion molecule 2 OS=Rattus norvegicus OX=10116 GN=Ncam2 PE=1 SV=1	0	95.522	22	17	26	17	1	836	93	6.1	83.36	17	0	0.93271	0.91215	0.872897	0.978505	0.970093	0.950467	0.896262	0.911215	0.920561	0.966355	1	0.909346	1	0.905919	1	1.06671	0.0357582	1.00378	0.865071	0.941006	0.00640856
Q9QYU4	Pf01488, Pf02423, Pf03446	117024		Crym	1	Ketimine reductase mu-crystallin OS=Rattus norvegicus OX=10116 GN=Crym PE=1 SV=1	0	95.51	32	11	37	11	1	313	33.5	5.53	119.75	11	0	1.19003	1.15991	1.19583	1.12746	1.20742	1.19235	1.11703	1.25261	1.146	1.17574	1	1.17188	1	1.18192	1	0.994771	0.829799	0.991503	0.825604	0.996715	0.939688
G3V702	Pf00400	117541	ENSRNOG00000007671.4	Smu1	5	Smu-1 suppressor of mec-8 and unc-52 homolog (C. elegans) OS=Rattus norvegicus OX=10116 GN=Smu1 PE=1 SV=1	0	95.432	27	13	25	13	1	513	57.5	7.18	87.07	13	0	1.11565	1.10164	1.06893	1.26285	1.28388	1.27804	1.19159	1.17991	1.1986	1.27492	1	1.19003	1	1.0954	1	1.16388	0.000293953	1.08638	0.00313352	0.933415	0.000516564
A0A0G2JU05	Pf08366	360661	ENSRNOG00000004834.5	Llgl2	10	LLGL2, scribble cell polarity complex component OS=Rattus norvegicus OX=10116 GN=Llgl2 PE=1 SV=1	0	95.328	18	14	22	14	1	1077	119.6	8.19	83.44	14	0	0.947264	0.938308	0.894527	1.08159	1.001	1.09055	1.00896	1.04478	0.943284	1.05771	1	0.999005	1	0.9267	1	1.14137	0.0162194	1.07802	0.0998183	0.944497	0.226919
Q9QZA2	Pf03097, Pf13949	501083		Pdcd6ip	8	Programmed cell death 6-interacting protein OS=Rattus norvegicus OX=10116 GN=Pdcd6ip PE=1 SV=2	0	95.179	22	20	29	20	1	873	96.6	6.52	85.84	20	0	1.05026	1.0377	1.0356	1.06073	1.06178	1.04712	1.03246	1.07749	1.06806	1.05654	1	1.05934	1	1.04119	1	1.01475	0.0797896	1.01743	0.277585	1.00264	0.856684
Q64057	Pf00171	291450	ENSRNOG00000014645.7	Aldh7a1	18	Alpha-aminoadipic semialdehyde dehydrogenase OS=Rattus norvegicus OX=10116 GN=Aldh7a1 PE=1 SV=2	0	95.16	28	13	24	13	1	539	58.7	7.87	83.19	13	0	1.10148	1.07611	1.04228	1.04863	1.06342	1.04123	1.06765	1.0148	1.11522	1.05109	1	1.06589	1	1.07329	1	0.979317	0.292903	0.993106	0.836918	1.01408	0.644737
P47728	Pf00036, Pf13405, Pf13499	117059	ENSRNOG00000016977.4	Calb2	19	Calretinin OS=Rattus norvegicus OX=10116 GN=Calb2 PE=1 SV=1	0	94.78	44	14	41	14	1	271	31.4	5.02	97.08	14	0	0.945972	1.16588	1.24645	0.828436	0.796209	0.810427	0.970616	0.919431	0.795261	0.81169	1	0.895103	1	1.11943	1	0.725092	0.0270561	0.799605	0.0967522	1.10276	0.18991
Q09073	Pf00153	25176	ENSRNOG00000039980.4	Slc25a5	X	ADP/ATP translocase 2 OS=Rattus norvegicus OX=10116 GN=Slc25a5 PE=1 SV=3	0	94.648	42	16	70	9	1	298	32.9	9.73	206.19	16	7	0.97936	1.01445	0.99484	1.12074	1.00929	1.15789	0.945304	1.10526	0.991744	1.09598	1	1.0141	1	0.996216	1	1.10014	0.0948924	1.01796	0.731387	0.925298	0.277567
P02454	Pf00093, Pf01391, Pf01410	29393	ENSRNOG00000003897.6	Col1a1	10	Collagen alpha-1(I) chain OS=Rattus norvegicus OX=10116 GN=Col1a1 PE=1 SV=5	0	94.605	13	18	30	18	1	1453	137.9	5.92	89.44	18	0	0.125099	0.208103	0.172134	0.0614625	0.093083	0.0658103	0.0626482	0.100593	0.0871542	0.0734519	1	0.0834651	1	0.168445	1	0.436058	0.0216747	0.495503	0.0325942	1.13632	0.537775
O35458	Pf01490	83612	ENSRNOG00000015393.6	Slc32a1	3	Vesicular inhibitory amino acid transporter OS=Rattus norvegicus OX=10116 GN=Slc32a1 PE=1 SV=1	0	94.501	28	12	31	12	1	525	57.4	6.64	106.43	12	0	1.19119	1.14368	1.13789	1.19583	1.13673	1.16338	1.19351	1.23291	1.19235	1.16531	1	1.20626	1	1.15759	1	1.00667	0.763875	1.04204	0.0864605	1.03513	0.131865
P61983	Pf00244	56010	ENSRNOG00000001436.5	Ywhag	12	14-3-3 protein gamma OS=Rattus norvegicus OX=10116 GN=Ywhag PE=1 SV=2	0	94.285	55	15	64	9	1	247	28.3	4.89	192.15	15	2	1.19934	1.18949	1.16101	1.07448	1.10077	1.03067	1.10515	1.03943	1.05367	1.06864	1	1.06608	1	1.18328	1	0.903116	0.00811495	0.900956	0.00704033	0.997608	0.93303
D3ZQ57	Pf01403, Pf01437, Pf01833, Pf08337	315217	ENSRNOG00000007133.7	Plxnb2	7	Plexin B2 OS=Rattus norvegicus OX=10116 GN=Plxnb2 PE=1 SV=1	0	94.188	11	17	19	17	1	1841	205.8	5.99	61.34	17	0	1.00699	0.9501	0.882236	1.05788	1.08383	1.08483	0.929142	0.968064	1.01796	1.07552	1	0.971723	1	0.94644	1	1.13638	0.0254198	1.02671	0.598593	0.903495	0.0187927
A0A0G2K0W9	Pf00227, Pf10584	29674	ENSRNOG00000056853.1	Psma7	3	Proteasome subunit alpha type OS=Rattus norvegicus OX=10116 GN=Psma7 PE=1 SV=1	0	93.964	59	13	29	13	1	248	27.8	8.46	91.18	13	0	1.17917	1.12206	1.10638	1.13326	1.17469	1.13998	1.11198	1.09966	1.12878	1.14931	1	1.11348	1	1.13587	1	1.01183	0.627051	0.980283	0.397676	0.968821	0.080036
A0A0G2JSQ4	Pf00261, Pf12718	24851	ENSRNOG00000018184.8	Tpm1	8	Tropomyosin 1, alpha, isoform CRA_p OS=Rattus norvegicus OX=10116 GN=Tpm1 PE=1 SV=1	0	93.726	56	19	33	0	1	248	28.5	4.77	94.19	19	2	1.07285	1.05389	1.05589	0.967066	0.974052	0.931138	0.978044	0.941118	1.00599	0.957418	1	0.97505	1	1.06088	1	0.902477	0.00208936	0.919097	0.012147	1.01842	0.486323
P12369	Pf00027, Pf02197	24679	ENSRNOG00000009079.6	Prkar2b	6	cAMP-dependent protein kinase type II-beta regulatory subunit OS=Rattus norvegicus OX=10116 GN=Prkar2b PE=1 SV=3	0	93.617	32	10	21	8	1	416	46.1	4.98	74.47	10	0	0.9098	1.33853	1.24499	1.10022	0.965479	1.60913	0.580178	1.78396	0.603563	1.22494	1	0.989235	1	1.16444	1	1.05196	0.809734	0.849538	0.696767	0.807576	0.622947
Q6IN39	Pf00106, Pf01575, Pf02036, Pf08659, Pf13452, Pf13561, Pf14864	79244	ENSRNOG00000015840.7	Hsd17b4	18	Hsd17b4 protein OS=Rattus norvegicus OX=10116 GN=Hsd17b4 PE=1 SV=1	0	93.475	23	14	20	14	1	751	81	8.48	72.64	14	0	0.834606	0.830365	0.780322	0.825276	0.845632	0.826972	0.854962	0.823579	0.860051	0.832627	1	0.846197	1	0.815098	1	1.02151	0.399582	1.03815	0.209717	1.0163	0.359952
B3GNI6	Pf00735	305227		2021-09-11	14	Septin-11 OS=Rattus norvegicus OX=10116 GN=Sept11 PE=1 SV=1	0	93.318	36	14	25	6	1	431	49.7	6.68	79.76	14	2	0.949784	0.910823	0.904762	0.809524	0.874459	0.787013	0.84329	0.790476	0.788745	0.823665	1	0.807504	1	0.921789	1	0.89355	0.0300414	0.876018	0.0074132	0.980378	0.637459
M0RD63	Pf00638		ENSRNOG00000049785.3		9	RAN-binding protein 3 OS=Rattus norvegicus OX=10116 GN=Ranbp3 PE=1 SV=2	0	93.224	36	14	26	14	1	557	59.1	4.97	93.76	14	0	1.09858	1.07448	1.0011	1.13582	1.19606	1.16648	1.12705	1.07996	1.07338	1.16612	1	1.09346	1	1.05805	1	1.10214	0.0338403	1.03347	0.354363	0.937696	0.0401017
P20942	Pf02114	25343	ENSRNOG00000002517.5	Pdc	13	Phosducin OS=Rattus norvegicus OX=10116 GN=Pdc PE=1 SV=1	0	93.17	58	14	49	13	1	246	28.1	4.67	151.55	14	1	0.916742	0.952941	0.927602	0.896833	0.898643	0.957466	0.832579	0.883258	0.78371	0.917647	1	0.833183	1	0.932428	1	0.984148	0.549125	0.893562	0.0318106	0.907955	0.073104
P24268	Pf00026, Pf07966, Pf14541, Pf14543	171293		Ctsd	1	Cathepsin D OS=Rattus norvegicus OX=10116 GN=Ctsd PE=1 SV=1	0	93.152	28	11	28	11	1	407	44.7	7.09	86.96	11	0	1.14018	1.10927	1.13907	1.1755	1.13024	1.11921	1.13024	1.05408	1.03974	1.14165	1	1.07469	1	1.12951	1	1.01075	0.576146	0.951466	0.1402	0.941347	0.111889
Q6AZ25	Pf00261, Pf12718	24851		Tpm1	8	Tropomyosin 1, alpha OS=Rattus norvegicus OX=10116 GN=Tpm1 PE=2 SV=1	0	93.108	54	18	32	0	1	248	28.7	4.78	91.57	18	0	NA	NA	NA	NA	NA	NA	NA	NA	NA	NA	0	NA	0	NA	0	NA	NA	NA	NA	NA	NA
P60123	Pf00004, Pf01078, Pf01695, Pf05496, Pf06068, Pf06414, Pf07726, Pf13191, Pf13238, Pf13245, Pf13481	65137	ENSRNOG00000013195.6	Ruvbl1	4	RuvB-like 1 OS=Rattus norvegicus OX=10116 GN=Ruvbl1 PE=1 SV=1	0	93.062	32	12	19	12	1	456	50.2	6.42	66.15	12	0	1.07684	1.03842	1.04391	1.16026	1.17563	1.15258	1.10977	1.08342	1.13611	1.16282	1	1.10977	1	1.05306	1	1.10424	0.00134501	1.05386	0.042914	0.954374	0.0333359
Q68FY0	Pf00675, Pf05193, Pf08367	301011	ENSRNOG00000032134.4	Uqcrc1	8	Cytochrome b-c1 complex subunit 1, mitochondrial OS=Rattus norvegicus OX=10116 GN=Uqcrc1 PE=1 SV=1	0	92.513	37	12	23	12	1	480	52.8	5.88	91.66	12	0	1.04221	1.03463	1.07576	1.10498	1.09957	1.06926	1.17857	1.05628	1.16126	1.09127	1	1.13203	1	1.05087	1	1.03845	0.0742773	1.07724	0.113888	1.03736	0.363518
A0A0G2K1C0	Pf00022		ENSRNOG00000003206.7		13	Actin-related protein 3 OS=Rattus norvegicus OX=10116 GN=Actr3 PE=1 SV=1	0	92.485	36	15	35	15	1	419	47.6	6.18	117.18	15	0	1.08622	1.05748	1.02478	0.973241	1.02478	0.965312	0.910803	0.901883	0.967294	0.987777	1	0.92666	1	1.05616	1	0.935252	0.0565856	0.877385	0.0087861	0.938127	0.0919409
Q5I0D1	Pf00903, Pf12681	363644	ENSRNOG00000007788.7	Glod4	10	Glyoxalase domain-containing protein 4 OS=Rattus norvegicus OX=10116 GN=Glod4 PE=1 SV=1	0	92.403	57	16	26	16	1	298	33.2	5.27	82.66	16	0	1.05195	1.05894	1.05195	0.977023	0.979021	0.983017	0.966034	0.96004	0.962038	0.979687	1	0.962704	1	1.05428	1	0.929248	1.39865e-05	0.91314	6.17817e-06	0.982665	0.00242296
A0A0G2JSR0	Pf01459	83532	ENSRNOG00000019277.8	Vdac3	16	Voltage-dependent anion-selective channel protein 3 OS=Rattus norvegicus OX=10116 GN=Vdac3 PE=1 SV=1	0	92.283	55	12	31	11	1	283	30.8	8.59	124.12	12	0	1.07749	1.04352	1.07962	1.07643	1.04352	0.991507	1.10934	1.04352	1.14968	1.03715	1	1.10085	1	1.06688	1	0.972139	0.3382	1.03184	0.362421	1.06141	0.183038
D3ZH41	Pf09726	362859	ENSRNOG00000008016.6	Ckap4	7	Cytoskeleton-associated protein 4 OS=Rattus norvegicus OX=10116 GN=Ckap4 PE=1 SV=2	0	92.16	47	16	24	16	1	326	36.3	4.82	86.46	16	0	1.00408	0.996939	0.97551	0.992857	1.06531	1.01122	1.04796	1.01735	1.09184	1.02313	1	1.05238	1	0.992177	1	1.0312	0.256096	1.06068	0.0607846	1.02859	0.394095
Q68FS4	Pf00883, Pf02789	289668	ENSRNOG00000003289.8	Lap3	14	Cytosol aminopeptidase OS=Rattus norvegicus OX=10116 GN=Lap3 PE=1 SV=1	0	92.069	33	16	24	16	1	519	56.1	7.21	74.9	16	0	0.781775	0.792966	0.7506	0.752198	0.745004	0.769784	0.785771	0.785771	0.828937	0.755662	1	0.80016	1	0.775113	1	0.974905	0.255173	1.03231	0.261536	1.05889	0.0512012
G3V644		64539	ENSRNOG00000001182.7	Ndufv3	20	NADH dehydrogenase (Ubiquinone) flavoprotein 3-like, isoform CRA_a OS=Rattus norvegicus OX=10116 GN=Ndufv3 PE=1 SV=1	0	92.029	32	13	24	12	1	458	49.3	8.84	82.59	13	0	1.13757	1.1052	1.08786	1.18844	1.19075	1.18035	1.25434	1.15723	1.25896	1.18651	1	1.22351	1	1.11021	1	1.06873	0.00689011	1.10205	0.0352708	1.03118	0.329091
D3ZB48	Pf04156, Pf05622	313370	ENSRNOG00000026226.4	Hook1	5	Hook homolog 1 (Drosophila) (Predicted) OS=Rattus norvegicus OX=10116 GN=Hook1 PE=1 SV=1	0	91.922	26	18	23	17	1	728	84.3	5.22	62	18	1	1.14186	1.0686	1.04651	1.26047	1.31279	1.30814	1.13372	1.18488	1.17209	1.2938	1	1.16357	1	1.08566	1	1.19172	0.00334615	1.07176	0.0755418	0.899341	0.00458233
D3ZUL3	Pf00092, Pf01391, Pf13519		ENSRNOG00000001249.8		20	Collagen type VI alpha 1 chain OS=Rattus norvegicus OX=10116 GN=Col6a1 PE=1 SV=1	0	91.842	15	15	18	15	1	1025	108.7	5.36	54.26	15	0	0.184559	0.212883	0.169941	0.118319	0.125628	0.122659	0.0847419	0.142302	0.123116	0.122202	1	0.11672	1	0.189127	1	0.646135	0.00635862	0.61715	0.0264961	0.95514	0.763965
D3ZQM0	Pf00240, Pf01805, Pf12230, Pf14560	305479	ENSRNOG00000005218.5	Sf3a1	14	Splicing factor 3a, subunit 1 OS=Rattus norvegicus OX=10116 GN=Sf3a1 PE=1 SV=1	0	91.749	19	16	29	16	1	791	88.5	5.22	82.94	16	0	1.12686	1.08343	1.07314	1.21943	1.28914	1.22171	1.144	1.13257	1.13714	1.24343	1	1.1379	1	1.09448	1	1.13609	0.00614227	1.03968	0.0609251	0.915135	0.0102855
M0R735	Pf00076, Pf13893, Pf14259	363113	ENSRNOG00000000204.7	Syncrip	8	Heterogeneous nuclear ribonucleoprotein Q OS=Rattus norvegicus OX=10116 GN=Syncrip PE=1 SV=2	0	91.612	27	17	25	12	1	562	62.6	7.56	82.54	17	0	0.97123	0.970238	0.944444	0.969246	1.00992	0.992063	1.0377	1.00794	1.01885	0.99041	1	1.02149	1	0.961971	1	1.02956	0.12472	1.06188	0.00851655	1.03139	0.10085
G3V9D1	Pf00168, Pf00169, Pf00387, Pf00388, Pf09279, Pf14788	24655	ENSRNOG00000032238.5	Plcd1	8	Phosphoinositide phospholipase C OS=Rattus norvegicus OX=10116 GN=Plcd1 PE=1 SV=1	0	91.02	20	12	19	12	1	756	85.9	6.34	71.83	12	0	1.03203	1.01502	1	1.00801	0.952953	1.001	0.995996	0.972973	1.03103	0.987321	1	1	1	1.01568	1	0.972076	0.22185	0.98456	0.46096	1.01284	0.627622
Q9JHZ4	Pf01576, Pf04111, Pf07888, Pf10186, Pf12128	116493	ENSRNOG00000009071.7	Gripap1	X	GRIP1-associated protein 1 OS=Rattus norvegicus OX=10116 GN=Gripap1 PE=1 SV=1	0	90.957	22	18	24	18	1	837	96	5.21	70.19	18	0	0.923598	0.914894	0.914894	1.01257	1.03675	1.03288	0.920696	0.971954	0.94294	1.0274	1	0.945197	1	0.917795	1	1.11942	0.000167647	1.02986	0.144177	0.919987	0.00779317
P17764	Pf00108, Pf00109, Pf02803	25014	ENSRNOG00000007862.6	Acat1	8	Acetyl-CoA acetyltransferase, mitochondrial OS=Rattus norvegicus OX=10116 GN=Acat1 PE=1 SV=1	0	90.826	37	13	26	13	1	424	44.7	8.76	86.85	13	0	0.997041	0.998028	1.00099	0.951677	0.988166	0.956607	1	0.968442	0.999014	0.965483	1	0.989152	1	0.998685	1	0.966754	0.0445963	0.990454	0.412277	1.02451	0.199731
Q5M9H4	Pf00287	24214	ENSRNOG00000011227.6	Atp1b2	10	Sodium/potassium-transporting ATPase subunit beta OS=Rattus norvegicus OX=10116 GN=Atp1b2 PE=1 SV=1	0	90.77	24	9	25	9	1	290	33.4	8.31	88.21	9	0	1.1031	1.07206	1.10532	1.15854	1.15521	1.09756	1.17406	1.05211	1.16962	1.1371	1	1.13193	1	1.0935	1	1.03988	0.124877	1.03515	0.405262	0.99545	0.913181
Q99MZ8	Pf00018, Pf00412, Pf00880, Pf07653, Pf14604	29278	ENSRNOG00000004132.7	Lasp1	10	LIM and SH3 domain protein 1 OS=Rattus norvegicus OX=10116 GN=Lasp1 PE=1 SV=1	0	90.362	56	17	29	16	1	263	30	7.05	94.4	17	0	1.19744	1.18677	1.23372	0.908218	0.953042	0.896478	1.1206	1.14835	1.02882	0.919246	1	1.09925	1	1.20598	1	0.762242	0.00021237	0.911504	0.0513938	1.19582	0.0108391
Q8VD52	Pf00702, Pf13242, Pf13344, Pf13419	727679		Pdxp	7	Pyridoxal phosphate phosphatase OS=Rattus norvegicus OX=10116 GN=Pdxp PE=1 SV=2	0	90.324	46	12	21	12	1	309	33.1	5.69	74.8	12	0	1.15977	1.13103	1.12759	1.19655	1.14138	1.19425	1.19195	1.20805	1.14253	1.17739	1	1.18084	1	1.13946	1	1.03329	0.140939	1.03631	0.135725	1.00293	0.9035
P18437		114637		Hmgn2	5	Non-histone chromosomal protein HMG-17 OS=Rattus norvegicus OX=10116 GN=Hmgn2 PE=1 SV=2	0	90.272	46	9	127	4	1	90	9.4	9.88	416.37	9	0	1.36412	1.34404	1.38822	1.31058	1.38554	1.35475	1.51138	1.36278	1.36412	1.35029	1	1.41276	1	1.36546	1	0.988889	0.579985	1.03464	0.405654	1.04627	0.310887
O35550	Pf01496, Pf03528, Pf09311, Pf09726, Pf12128, Pf13949	54190		Rabep1	10	Rab GTPase-binding effector protein 1 OS=Rattus norvegicus OX=10116 GN=Rabep1 PE=1 SV=1	0	90.268	23	20	23	20	1	862	99.4	5.01	76.27	20	0	1.11159	1.07296	1.04077	1.11695	1.12876	1.07725	0.98927	1.11695	1.07296	1.10765	1	1.05973	1	1.07511	1	1.03027	0.274473	0.985695	0.736806	0.956732	0.302801
P15429	Pf00113, Pf03952, Pf13378	25438	ENSRNOG00000004078.7	Eno3	10	Beta-enolase OS=Rattus norvegicus OX=10116 GN=Eno3 PE=1 SV=3	0	90.12	31	9	88	1	1	434	47	7.44	372.91	9	0	1.07104	0.987083	0.940797	1.0775	1.24112	1.11087	1.03337	1.13132	1.17008	1.14316	1	1.11159	1	0.999641	1	1.14358	0.084306	1.11199	0.115048	0.972379	0.649561
A0A0G2K1R5	Pf00069, Pf07714		ENSRNOG00000058938.1		8	CaM kinase-like vesicle-associated protein OS=Rattus norvegicus OX=10116 GN=Camkv PE=1 SV=1	0	89.816	44	15	21	1	1	504	54.1	5.54	88.41	15	11	1.2123	1.15429	1.12645	1.25406	1.30046	1.14501	1.19374	1.11021	1.10441	1.23318	1	1.13612	1	1.16435	1	1.05912	0.260462	0.975756	0.50271	0.921292	0.148753
Q64560	Pf00082, Pf12580	81815	ENSRNOG00000011194.6	Tpp2	9	Tripeptidyl-peptidase 2 OS=Rattus norvegicus OX=10116 GN=Tpp2 PE=2 SV=3	0	89.812	16	20	22	20	1	1249	138.2	6.38	63.17	20	0	1.09509	1.07479	1.05342	1.05128	1.07158	1.07158	1.10256	1.07799	1.0844	1.06481	1	1.08832	1	1.07443	1	0.991051	0.524372	1.01293	0.380433	1.02207	0.0784166
G3V6V1	Pf01433, Pf09127, Pf13485	81761	ENSRNOG00000006720.7	Rnpep	13	Aminopeptidase B OS=Rattus norvegicus OX=10116 GN=Rnpep PE=1 SV=1	0	89.709	27	15	29	15	1	650	72.6	5.59	97.28	15	0	1.10384	1.07223	1.01806	1.22009	1.1772	1.23251	1.14334	1.16253	1.15688	1.20993	1	1.15425	1	1.06471	1	1.1364	0.00852702	1.0841	0.0252124	0.95398	0.0346204
P41499	Pf00017, Pf00102, Pf00782	25622	ENSRNOG00000030124.5	Ptpn11	12	Tyrosine-protein phosphatase non-receptor type 11 OS=Rattus norvegicus OX=10116 GN=Ptpn11 PE=1 SV=4	0	89.707	38	21	29	21	1	597	68.4	7.28	83.1	21	0	1.03644	1.00405	0.990891	1.01518	1.03947	1.00405	1.00202	0.993927	1.03441	1.01957	1	1.01012	1	1.01046	1	1.00902	0.622526	0.999666	0.986199	0.990735	0.591053
P18420	Pf00227, Pf10584	29668	ENSRNOG00000011745.4	Psma1	1	Proteasome subunit alpha type-1 OS=Rattus norvegicus OX=10116 GN=Psma1 PE=1 SV=2	0	89.691	42	12	27	12	1	263	29.5	6.61	97.44	12	0	1.0973	1.08757	1.0227	1.10162	1.13297	1.09838	1.09405	1.07243	1.1027	1.11099	1	1.08973	1	1.06919	1	1.0391	0.181577	1.01921	0.458829	0.980863	0.20965
Q00981	Pf01088	29545	ENSRNOG00000002343.7	Uchl1	14	Ubiquitin carboxyl-terminal hydrolase isozyme L1 OS=Rattus norvegicus OX=10116 GN=Uchl1 PE=1 SV=2	0	89.621	49	10	31	10	1	223	24.8	5.24	97.25	10	0	0.812155	1.12523	1.16851	0.853591	0.837017	0.767035	0.891344	1.06262	0.690608	0.819214	1	0.881522	1	1.0353	1	0.791284	0.134344	0.851468	0.378517	1.07606	0.603665
P53042	Pf00149, Pf00515, Pf07719, Pf08321, Pf12895, Pf13371, Pf13414, Pf13424, Pf13432, Pf14559	65179	ENSRNOG00000016907.5	Ppp5c	1	Serine/threonine-protein phosphatase 5 OS=Rattus norvegicus OX=10116 GN=Ppp5c PE=1 SV=1	0	89.576	28	15	29	15	1	499	56.9	6.2	84.95	15	0	1.01846	0.972308	0.967179	1.08718	1.08308	1.12718	0.939487	1.0441	1.01846	1.09915	1	1.00068	1	0.985983	1	1.11477	0.00627738	1.01491	0.69967	0.91042	0.0461365
D4AA42	Pf00025, Pf00503	365901	ENSRNOG00000019296.5	Gnat2	2	G protein subunit alpha transducin 2 OS=Rattus norvegicus OX=10116 GN=Gnat2 PE=4 SV=1	0	89.419	27	8	39	3	1	354	40.1	5.3	142.41	8	0	1.16592	1.1222	0.940583	1.26794	1.47309	1.28475	0.974215	0.96861	1.01457	1.34193	1	0.9858	1	1.07623	1	1.24687	0.0494302	0.915972	0.268822	0.734614	0.00613374
Q5U2S7	Pf01399, Pf08375	287670	ENSRNOG00000028103.5	Psmd3	10	Proteasome (Prosome, macropain) 26S subunit, non-ATPase, 3 OS=Rattus norvegicus OX=10116 GN=Psmd3 PE=1 SV=1	0	89.366	27	15	22	15	1	530	60.7	8.44	68.46	15	0	1.13265	1.05102	1.06803	1.15533	1.19615	1.14172	1.24603	1.09977	1.2449	1.1644	1	1.1969	1	1.0839	1	1.07427	0.0538214	1.10425	0.107096	1.02791	0.560373
O35142	Pf00400, Pf04053	60384		Copb2	8	Coatomer subunit beta' OS=Rattus norvegicus OX=10116 GN=Copb2 PE=1 SV=3	0	89.364	23	19	28	19	1	905	102.5	5.27	87.52	19	0	1.02311	0.99895	0.938025	1.11239	1.10294	1.11029	1.07353	1.06303	1.08193	1.10854	1	1.07283	1	0.986695	1	1.12349	0.00875721	1.0873	0.0292187	0.967783	0.00443942
A0A0G2K051	Pf01363, Pf03961, Pf09726, Pf12128, Pf13654		ENSRNOG00000021681.6		7	Early endosome antigen 1 OS=Rattus norvegicus OX=10116 GN=Eea1 PE=1 SV=1	0	89.327	12	19	25	18	1	1449	165.3	5.72	66.53	19	0	1.03212	0.997927	0.93886	1.09016	1.11606	1.11295	0.974093	1.03212	1.06943	1.10639	1	1.02522	1	0.989637	1	1.11798	0.0147864	1.03595	0.411883	0.926631	0.0484458
Q62703	Pf13499	29218	ENSRNOG00000015780.6	Rcn2	8	Reticulocalbin-2 OS=Rattus norvegicus OX=10116 GN=Rcn2 PE=1 SV=2	0	89.274	35	10	19	10	1	320	37.4	4.41	72.97	10	0	1.19284	1.11894	1.14434	1.21824	1.27252	1.21247	1.11894	1.05774	1.21132	1.23441	1	1.12933	1	1.15204	1	1.0715	0.0464294	0.980287	0.670967	0.914874	0.0964768
F1LP82	Pf00009, Pf00025, Pf00071, Pf01926, Pf04670, Pf08477		ENSRNOG00000005963.7		5	Ras-related protein Rab-2A OS=Rattus norvegicus OX=10116 GN=Rab2a PE=1 SV=3	0	89.13	54	10	26	10	1	206	22.8	6.54	79.77	10	0	1.02912	1.00703	1.02108	0.987952	1.00803	0.962851	1.03414	0.973896	1.01506	0.986278	1	1.0077	1	1.01908	1	0.967816	0.0876402	0.988834	0.579814	1.02172	0.386616
G3V8T5	Pf00004, Pf03796, Pf06068, Pf13481	292907	ENSRNOG00000020793.6	Ruvbl2	1	RuvB-like helicase OS=Rattus norvegicus OX=10116 GN=Ruvbl2 PE=1 SV=1	0	88.977	35	15	21	15	1	463	51.1	5.64	70.61	15	0	1.14811	1.11596	1.10103	1.20092	1.2411	1.19173	1.16992	1.11711	1.19403	1.21125	1	1.16035	1	1.1217	1	1.07984	0.0121019	1.03446	0.220201	0.957978	0.135796
A0A0G2JSY7	Pf00001, Pf10323, Pf10413	24717	ENSRNOG00000011144.5	Rho	4	Rhodopsin OS=Rattus norvegicus OX=10116 GN=Rho PE=3 SV=1	0	88.956	24	8	67	7	1	348	39	6.65	274.6	8	1	1.10152	1.06301	1.09102	1.09452	1.1727	1.63244	1.08518	1.31622	1.11319	1.29988	1	1.17153	1	1.08518	1	1.19785	0.270851	1.07957	0.306362	0.901257	0.521529
B5DFE0	Pf00018, Pf00595, Pf00625, Pf02828, Pf07653, Pf13180, Pf14604, Pf14685	362359	ENSRNOG00000021579.6	Mpp6	4	Membrane palmitoylated protein 6 OS=Rattus norvegicus OX=10116 GN=Mpp6 PE=1 SV=1	0	88.923	42	21	22	19	1	540	60.9	6.18	65.94	21	1	1.12022	1.07104	1.10929	1.13443	1.13661	1.15738	1.0459	1.0918	1.0623	1.14281	1	1.06667	1	1.10018	1	1.03874	0.0622001	0.969536	0.170192	0.933376	0.00760266
P37377	Pf01387	29219	ENSRNOG00000008656.8	Snca	4	Alpha-synuclein OS=Rattus norvegicus OX=10116 GN=Snca PE=1 SV=1	0	88.843	57	8	29	5	1	140	14.5	4.77	104.12	8	0	1.17097	1.18065	1.20215	1.04086	1.05054	1.04946	1.06344	1.07419	0.92043	1.04695	1	1.01935	1	1.18459	1	0.883812	0.000143861	0.860514	0.0305628	0.973639	0.607958
B5DFC4	Pf00069, Pf00130, Pf00168, Pf00433, Pf07714	24680		Prkca	10	Protein kinase C OS=Rattus norvegicus OX=10116 GN=Prkca PE=2 SV=1	0	88.684	32	22	34	16	1	672	76.7	7.05	98.03	22	4	1.06392	1.03142	1.06392	1.15385	1.17118	1.13001	1.01192	1.08017	1.12893	1.15168	1	1.07367	1	1.05309	1	1.09362	0.00361744	1.01955	0.594314	0.932267	0.0959622
G3V7G0	Pf00005, Pf05783, Pf10662	252902	ENSRNOG00000010434.4	Dync1li1	8	Cytoplasmic dynein 1 light intermediate chain 1 OS=Rattus norvegicus OX=10116 GN=Dync1li1 PE=1 SV=1	0	88.534	37	16	21	15	1	523	56.6	6.29	65.5	16	1	1.07464	1.06696	1.11087	1.10209	1.14819	1.08233	1.1899	1.11416	1.08782	1.11087	1	1.13063	1	1.08416	1	1.02464	0.323649	1.04286	0.237213	1.01779	0.615058
B2GV06	Pf01144	690163	ENSRNOG00000043094.3	Oxct1	2	Succinyl-CoA:3-ketoacid coenzyme A transferase 1, mitochondrial OS=Rattus norvegicus OX=10116 GN=Oxct1 PE=1 SV=1	0	88.389	30	14	21	14	1	520	56.2	8.47	61.74	14	0	1.10453	1.04957	1.04957	1.06789	1.16918	1.09483	1.04526	1.03341	1.16272	1.11063	1	1.08046	1	1.06789	1	1.04003	0.293749	1.01177	0.794485	0.972833	0.58728
F1LP76	Pf04762	140934	ENSRNOG00000016725.5	Ikbkap; Elp1	5	Elongator complex protein 1 OS=Rattus norvegicus OX=10116 GN=Elp1 PE=1 SV=2	0	88.345	15	15	19	15	1	1331	149.1	6.34	68.44	15	0	1.05977	1.02348	1.02241	1.08218	1.08645	1.12593	1.10886	1.08751	1.07577	1.09819	1	1.09072	1	1.03522	1	1.06082	0.0274963	1.05361	0.0238173	0.993197	0.682416
Q5BJZ3	Pf01262, Pf02233, Pf05222, Pf12769	310378	ENSRNOG00000026842.5	Nnt	2	Nicotinamide nucleotide transhydrogenase OS=Rattus norvegicus OX=10116 GN=Nnt PE=1 SV=1	0	88.319	15	15	24	15	1	1086	113.8	7.88	77.01	15	0	0.952975	0.953935	0.954894	0.976008	0.939539	0.947217	0.951056	0.930902	0.989443	0.954255	1	0.957134	1	0.953935	1	1.00034	0.978416	1.00335	0.861342	1.00302	0.894823
G3V796	Pf00441, Pf02770, Pf02771, Pf08028, Pf11794	24158	ENSRNOG00000009845.3	Acadm	2	Acetyl-Coenzyme A dehydrogenase, medium chain OS=Rattus norvegicus OX=10116 GN=Acadm PE=1 SV=1	0	88.308	33	14	24	14	1	421	46.5	8.41	75.58	14	0	1.1971	1.14752	1.16808	1.1705	1.26602	1.18138	1.42684	1.05079	1.48489	1.20597	1	1.32084	1	1.1709	1	1.02995	0.35355	1.12806	0.334678	1.09525	0.456123
Q9JHL4	Pf00018, Pf00241, Pf07653, Pf14604	83527	ENSRNOG00000012378.7	Dbnl	14	Drebrin-like protein OS=Rattus norvegicus OX=10116 GN=Dbnl PE=1 SV=1	0	88.247	31	12	17	12	1	436	48.6	4.92	59.73	12	0	1.01528	0.985673	0.942693	0.889207	0.907354	0.908309	0.950334	0.99809	0.95511	0.901624	1	0.967845	1	0.981216	1	0.918884	0.0223016	0.986372	0.63383	1.07345	0.0156559
Q5FVM4	Pf00076, Pf08075, Pf13893, Pf14259	317259	ENSRNOG00000003689.6	Nono	X	Non-POU domain-containing octamer-binding protein OS=Rattus norvegicus OX=10116 GN=Nono PE=1 SV=3	0	88.241	30	17	44	14	1	476	54.9	8.95	124.76	17	1	1.1033	1.10659	1.08022	1.12747	1.21209	1.14286	1.06813	1.1033	1.04615	1.16081	1	1.07253	1	1.0967	1	1.05845	0.0787789	0.977956	0.263411	0.923951	0.0460255
Q9WVJ6	Pf00868, Pf00927, Pf01841	56083	ENSRNOG00000012956.6	Tgm2	3	Tissue-type transglutaminase OS=Rattus norvegicus OX=10116 GN=Tgm2 PE=1 SV=1	0	88.213	25	15	18	15	1	686	76.9	5.1	63.65	15	0	0.905235	0.890794	0.851083	0.834838	0.847473	0.829422	0.925993	0.937726	1.00181	0.837244	1	0.955174	1	0.882371	1	0.948858	0.057179	1.08251	0.0635204	1.14086	0.00815268
Q5U2N2	Pf00443, Pf13423	291796	ENSRNOG00000014981.7	Usp14	18	Ubiquitin specific protease 14 OS=Rattus norvegicus OX=10116 GN=Usp14 PE=1 SV=1	0	88.027	28	13	19	13	1	493	55.9	5.2	62.18	13	0	1.18853	1.17089	1.13561	1.06505	1.09813	1.04631	1.14443	1.08269	1.09372	1.06983	1	1.10695	1	1.16501	1	0.918297	0.0118421	0.950158	0.0773464	1.0347	0.201477
Q6AXQ0	Pf00899	308384	ENSRNOG00000015128.6	Sae1	1	SUMO-activating enzyme subunit 1 OS=Rattus norvegicus OX=10116 GN=Sae1 PE=2 SV=1	0	88.026	53	15	24	15	1	349	38.5	5.16	86.86	15	0	1.1755	1.15194	1.16137	1.27562	1.29211	1.23204	1.20024	1.1437	1.14723	1.26659	1	1.16372	1	1.16294	1	1.08913	0.00567884	1.00068	0.969847	0.918785	0.0158914
Q63525	Pf04969, Pf14050	29648	ENSRNOG00000051720.1	Nudc	5	Nuclear migration protein nudC OS=Rattus norvegicus OX=10116 GN=Nudc PE=1 SV=1	0	88	40	15	38	14	1	332	38.4	5.38	106.4	15	0	1.16274	1.11785	1.1055	1.15713	1.15937	1.1358	1.15937	1.10774	1.11785	1.15077	1	1.12832	1	1.12869	1	1.01956	0.308693	0.999669	0.988058	0.980494	0.268693
Q6AYS7	Pf01546, Pf07687	300981	ENSRNOG00000011189.5	Acy1	8	Aminoacylase-1A OS=Rattus norvegicus OX=10116 GN=Acy1a PE=1 SV=1	0	87.927	37	14	26	14	1	408	45.8	6.48	89.19	14	0	1.03185	0.993243	0.957529	0.945946	0.989382	0.987452	0.898649	0.912162	0.935328	0.97426	1	0.91538	1	0.994208	1	0.979935	0.48122	0.920712	0.0303123	0.939564	0.0295095
D3ZTL0	Pf00397, Pf01846, Pf13949	307474	ENSRNOG00000018849.7	Tcerg1	18	Transcription elongation regulator 1 OS=Rattus norvegicus OX=10116 GN=Tcerg1 PE=1 SV=1	0	87.913	15	20	26	19	1	1081	121.8	8.65	77.35	20	1	1.04082	1.02256	1.00967	1.12137	1.16971	1.15682	1.06337	1.09774	1.06015	1.1493	1	1.07376	1	1.02435	1	1.12199	0.0018422	1.04823	0.0303905	0.934268	0.0158938
Q07009	Pf00648, Pf01067, Pf13833	29154	ENSRNOG00000034015.3	Capn2	13	Calpain-2 catalytic subunit OS=Rattus norvegicus OX=10116 GN=Capn2 PE=1 SV=3	0	87.886	25	13	19	12	1	700	79.9	4.96	70.69	13	1	0.947276	0.934974	0.894552	0.804042	0.831283	0.807557	0.827768	0.851494	0.889279	0.814294	1	0.85618	1	0.9256	1	0.879747	0.00353086	0.925	0.0442732	1.05144	0.102461
B0BMW0	Pf00009, Pf00025, Pf00071, Pf04670, Pf08477	94197	ENSRNOG00000018901.5	Rab14	3	RAB14, member RAS oncogene family OS=Rattus norvegicus OX=10116 GN=Rab14 PE=1 SV=1	0	87.875	67	12	24	10	1	215	23.9	6.21	83.45	12	2	0.96281	0.977273	0.990702	1.06612	1.06508	1.05062	1.07645	1.04236	1.09814	1.06061	1	1.07231	1	0.976928	1	1.08565	0.000909459	1.09764	0.00624142	1.01104	0.528617
P10111	Pf00160	25518; 100360977	ENSRNOG00000027864.5; ENSRNOG00000055068.1	Ppia; LOC100360977	14	Peptidyl-prolyl cis-trans isomerase A OS=Rattus norvegicus OX=10116 GN=Ppia PE=1 SV=2	0	87.723	53	12	66	10	1	164	17.9	8.16	187.2	12	1	1.06569	1.07941	1.18431	0.928431	0.953922	0.962745	0.818627	1.00882	0.802941	0.948366	1	0.876797	1	1.1098	1	0.854535	0.0142	0.790047	0.0375	0.924535	0.345379
Q62829	Pf00069, Pf00786, Pf07714, Pf14531	29433	ENSRNOG00000004676.7	Pak3	X	Serine/threonine-protein kinase PAK 3 OS=Rattus norvegicus OX=10116 GN=Pak3 PE=1 SV=1	0	87.617	27	13	19	7	1	544	60.7	5.52	64.31	13	6	1.03996	1.03119	0.990253	0.923002	0.959064	0.92885	0.955166	0.969786	0.950292	0.936972	1	0.958415	1	1.02047	1	0.918179	0.0116582	0.939191	0.0193714	1.02288	0.164435
Q920Q0	Pf03285	170673	ENSRNOG00000009760.8	Palm	7	Paralemmin-1 OS=Rattus norvegicus OX=10116 GN=Palm PE=1 SV=1	0	87.477	36	14	26	13	1	383	41.9	4.91	83.21	14	1	1.09378	1.06022	1.07404	0.914116	0.941757	0.923001	0.928924	0.975321	0.960513	0.926292	1	0.954919	1	1.07601	1	0.860856	0.000296042	0.887462	0.00196172	1.03091	0.146624
F1LT49	Pf03483, Pf12799, Pf13855	362672	ENSRNOG00000024796.5	Lrrc47	5	Leucine-rich repeat-containing 47 OS=Rattus norvegicus OX=10116 GN=Lrrc47 PE=1 SV=2	0	87.45	37	18	24	18	1	580	63.5	8.24	73.72	18	0	1.05414	1.00212	1.00955	1.0966	1.12633	1.08386	1.11253	1.07749	1.05202	1.10226	1	1.08068	1	1.02194	1	1.0786	0.0173978	1.05748	0.0699038	0.980417	0.373901
A0A0G2K7M1	Pf00044, Pf02800		ENSRNOG00000030224.1	RGD1565238	10	Glyceraldehyde-3-phosphate dehydrogenase OS=Rattus norvegicus OX=10116 PE=1 SV=1	0	87.391	29	8	38	2	1	333	35.7	7.69	126.6	8	0	1.33755	1.22785	1.27567	1.59072	1.64698	1.43882	1.45288	1.51758	1.57525	1.55884	1	1.51524	1	1.28036	1	1.2175	0.016276	1.18345	0.00779748	0.97203	0.574999
G3V8G5	Pf00839	29476	ENSRNOG00000018668.3	Glg1	19	Golgi apparatus protein 1 OS=Rattus norvegicus OX=10116 GN=Glg1 PE=1 SV=1	0	87.255	17	20	24	20	1	1171	133.5	6.9	69.53	20	0	0.935743	0.905622	0.905622	1.13253	1.16566	1.08233	0.98996	0.940763	0.981928	1.12684	1	0.970884	1	0.915663	1	1.23063	0.00129079	1.06031	0.0389284	0.861598	0.0055078
F1LM09	Pf00443, Pf00917, Pf12436, Pf13423, Pf14533		ENSRNOG00000025496.6		10	Ubiquitin carboxyl-terminal hydrolase 7 OS=Rattus norvegicus OX=10116 GN=Usp7 PE=1 SV=2	0	87.236	20	21	28	21	1	1103	128.3	5.55	83.69	21	0	1.07204	1.01183	1.03333	1.10753	1.11398	1.12903	1.11183	1.06989	1.10215	1.11685	1	1.09462	1	1.03907	1	1.07485	0.0142414	1.05347	0.062663	0.980103	0.192354
A0A0H2UHQ0	Pf00128	50567	ENSRNOG00000018487.3	Slc3a2	1	4F2 cell-surface antigen heavy chain OS=Rattus norvegicus OX=10116 GN=Slc3a2 PE=1 SV=1	0	87.068	19	10	23	10	1	566	61.8	5.19	86.82	10	0	1.04706	1.03529	1.01818	1.12834	1.17112	1.09198	1.08342	1.02353	1.09626	1.13048	1	1.06774	1	1.03351	1	1.09383	0.0163919	1.03311	0.225866	0.944497	0.121634
G3V8A5	Pf03635	25479	ENSRNOG00000017612.5	Vps35	19	Vacuolar protein sorting-associated protein 35 OS=Rattus norvegicus OX=10116 GN=Vps35 PE=1 SV=1	0	87.051	19	15	22	15	1	796	91.7	5.44	71.64	15	0	1.08413	1.05964	1.04792	1.08626	1.09904	1.06496	1.08733	1.02875	1.09372	1.08342	1	1.06993	1	1.0639	1	1.01835	0.251576	1.00567	0.808109	0.987549	0.588062
Q5XIG8	Pf00400	297699	ENSRNOG00000007134.6	Strap	4	Serine-threonine kinase receptor-associated protein OS=Rattus norvegicus OX=10116 GN=Strap PE=1 SV=1	0	86.854	48	13	21	13	1	350	38.4	5.12	72.63	13	0	1.09626	1.06417	1.01818	1.07701	1.08128	1.05455	1.11337	1.08877	1.10267	1.07094	1	1.1016	1	1.05954	1	1.01077	0.660971	1.0397	0.151213	1.02863	0.048563
G3V945	Pf00171	291133	ENSRNOG00000023538.6	Aldh5a1	17	Aldehyde dehydrogenase family 5, subfamily A1 OS=Rattus norvegicus OX=10116 GN=Aldh5a1 PE=1 SV=1	0	86.825	23	13	25	13	1	523	56.1	8.09	78.06	13	0	1.1361	1.10496	1.07036	1.23183	1.20185	1.15225	1.15571	1.18685	1.29527	1.19531	1	1.21261	1	1.10381	1	1.0829	0.037962	1.09857	0.0787911	1.01447	0.73801
P11730	Pf00069, Pf07714, Pf08332, Pf12680, Pf13474, Pf14534	171140	ENSRNOG00000009783.8	Camk2g	15	Calcium/calmodulin-dependent protein kinase type II subunit gamma OS=Rattus norvegicus OX=10116 GN=Camk2g PE=1 SV=1	0	86.702	28	15	34	7	1	527	59	7.71	99.78	15	0	0.840981	0.838608	0.801424	0.714399	0.745253	0.735759	0.751582	0.740506	0.743671	0.731804	1	0.745253	1	0.827004	1	0.884885	0.00375753	0.901148	0.00347991	1.01838	0.237865
Q9R1R4	Pf00567, Pf12872	85425	ENSRNOG00000055779.1	Tdrd7	5	Tudor domain-containing protein 7 OS=Rattus norvegicus OX=10116 GN=Tdrd7 PE=1 SV=1	0	86.674	15	16	20	16	1	1113	125.2	7.03	67.68	16	0	1.12571	1.07135	1.03737	1.22197	1.22537	1.20838	1.1325	1.12797	1.17327	1.21857	1	1.14458	1	1.07814	1	1.13025	0.00588172	1.06162	0.0873111	0.939281	0.00844584
D4AD15	Pf00566, Pf02020, Pf02847, Pf02854	287986	ENSRNOG00000001738.8	Eif4g1	11	Eukaryotic translation initiation factor 4 gamma, 1 OS=Rattus norvegicus OX=10116 GN=Eif4g1 PE=1 SV=2	0	86.443	13	18	23	16	1	1592	175	5.36	77.28	18	0	0.958015	0.945611	0.902672	0.923664	0.902672	0.955153	0.990458	0.999046	0.964695	0.927163	1	0.984733	1	0.935433	1	0.991159	0.733688	1.0527	0.0664881	1.06209	0.0353121
D3ZKD9	Pf00418	29477	ENSRNOG00000005133.9	Mapt	10	Microtubule-associated protein OS=Rattus norvegicus OX=10116 GN=Mapt PE=1 SV=2	0	86.191	46	18	40	1	1	374	39.1	9.5	119.2	18	0	0.587432	0.674317	0.547541	0.425137	0.495628	0.490164	0.415301	0.462295	0.36612	0.47031	1	0.414572	1	0.603097	1	0.779825	0.0385641	0.687406	0.0155329	0.881487	0.194749
Q5U2U7	Pf03291	291534	ENSRNOG00000016698.6	Rnmt	18	mRNA cap guanine-N7 methyltransferase OS=Rattus norvegicus OX=10116 GN=Rnmt PE=1 SV=1	0	86.157	28	9	18	9	1	461	52.8	6.39	64.58	9	0	1.13212	1.11162	1.08998	1.20957	1.20843	1.16173	1.21868	1.11276	1.14465	1.19324	1	1.15869	1	1.11124	1	1.0738	0.0146249	1.04271	0.231269	0.971047	0.380813
A0A0G2JUX5	Pf04845		ENSRNOG00000056150.1		14	Transcriptional activator protein Pur-beta OS=Rattus norvegicus OX=10116 GN=Purb PE=1 SV=1	0	85.957	37	12	27	1	1	317	33.5	5.43	88.96	12	0	1.07553	1.06949	1.0141	0.94864	0.684794	1.03323	1.16314	0.908359	1.17422	0.888889	1	1.08191	1	1.05304	1	0.844119	0.198889	1.02741	0.761929	1.21715	0.229394
Q5XIW8	Pf03343	29678	ENSRNOG00000020475.3	Sart1	1	U4/U6.U5 tri-snRNP-associated protein 1 OS=Rattus norvegicus OX=10116 GN=Sart1 PE=1 SV=1	0	85.935	18	12	16	11	1	806	91	5.77	57.71	12	0	1.13348	1.11269	1.10941	1.01204	1.03392	1.09847	1.15646	1.22429	1.06018	1.04814	1	1.14697	1	1.11853	1	0.937072	0.0597171	1.02543	0.586839	1.09429	0.142424
G3V8G2	Pf10508	296651	ENSRNOG00000018809.7	Psmd5	3	Proteasome (Prosome, macropain) 26S subunit, non-ATPase, 5 (Predicted), isoform CRA_a OS=Rattus norvegicus OX=10116 GN=Psmd5 PE=1 SV=1	0	85.833	35	15	22	15	1	504	55.8	5.27	70.2	15	0	0.937561	0.946341	0.915122	0.985366	1.0078	1.01463	0.985366	0.987317	0.976585	1.0026	1	0.983089	1	0.933008	1	1.07459	0.00559798	1.05368	0.00709445	0.980538	0.107506
M0RDJ7	Pf04538	680282	ENSRNOG00000046280.1	Tceal5; NEWGENE_1594149	X	RCG20041, isoform CRA_a OS=Rattus norvegicus OX=10116 GN=Tceal5 PE=4 SV=1	0	85.803	64	15	32	9	1	200	22	5.9	92.01	15	6	1.21871	1.16039	1.18955	1.34872	1.32321	1.29769	1.25273	1.23572	1.12394	1.32321	1	1.20413	1	1.18955	1	1.11236	0.00394389	1.01226	0.755743	0.910009	0.0503684
B1WC34	Pf07915, Pf12999, Pf13015	300445	ENSRNOG00000013360.6	Prkcsh	8	Protein kinase C substrate 80K-H OS=Rattus norvegicus OX=10116 GN=Prkcsh PE=1 SV=1	0	85.785	26	14	27	14	1	525	59.2	4.48	83.03	14	0	0.942308	1.09936	1.1453	1.09829	0.895299	1.375	0.878205	1.37179	0.877137	1.12286	1	1.04238	1	1.06232	1	1.05699	0.710754	0.981227	0.915146	0.928322	0.727788
Q6AY48	Pf00013, Pf13014	294336	ENSRNOG00000001245.5	Pcbp3	20	Poly(rC)-binding protein 3 OS=Rattus norvegicus OX=10116 GN=Pcbp3 PE=1 SV=1	0	85.761	40	11	22	5	1	319	33.8	8.51	81.38	11	6	1.24043	1.25598	1.2811	1.25598	1.29785	1.24282	1.05622	1.21411	1.11722	1.26555	1	1.12919	1	1.25917	1	1.00507	0.76996	0.89677	0.05201	0.89225	0.0493026
P62198	Pf00004, Pf00910, Pf01057, Pf01078, Pf05496, Pf06068, Pf06414, Pf07724, Pf07726, Pf07728, Pf13191, Pf13207, Pf13401	81827	ENSRNOG00000010038.6	Psmc5	10	26S proteasome regulatory subunit 8 OS=Rattus norvegicus OX=10116 GN=Psmc5 PE=1 SV=1	0	85.758	42	14	21	13	1	406	45.6	7.55	80.07	14	0	1.00198	0.985119	0.959325	0.97619	1.03075	1.00794	0.978175	0.973214	1.00794	1.00496	1	0.986442	1	0.982143	1	1.02323	0.319787	1.00438	0.807022	0.981573	0.388962
A0A0G2JWX1	Pf01399	303353	ENSRNOG00000005538.7	Psmd11	10	26S proteasome non-ATPase regulatory subunit 11 OS=Rattus norvegicus OX=10116 GN=Psmd11 PE=1 SV=1	0	85.679	29	13	20	13	1	500	55.9	7.91	69.99	13	0	1.13868	1.10509	1.01842	1.08559	1.10618	1.08451	1.11918	1.06284	1.11376	1.09209	1	1.09859	1	1.0874	1	1.00432	0.903895	1.0103	0.793787	1.00595	0.752938
B2RYC6	Pf07535, Pf12171, Pf12874	685474	ENSRNOG00000036833.4	Zfp385a	7	Zfp385a protein OS=Rattus norvegicus OX=10116 GN=Zfp385a PE=1 SV=1	0	85.67	33	11	16	11	1	415	43.6	9.74	61.11	11	0	1.13538	1.12628	1.09898	1.17747	1.21843	1.15927	1.15017	1.19226	1.11945	1.18506	1	1.15396	1	1.12021	1	1.05789	0.0347458	1.03013	0.228665	0.97376	0.319994
F8WFH8	Pf00458, Pf00579		ENSRNOG00000004359.7		6	Tryptophan--tRNA ligase, cytoplasmic OS=Rattus norvegicus OX=10116 GN=Wars PE=1 SV=1	0	85.67	28	14	23	14	1	475	53.4	6.61	67.17	14	0	1.05984	1.0497	1.00811	1.04158	1.01217	1.0142	0.975659	1.00406	0.977688	1.02265	1	0.985801	1	1.03922	1	0.98406	0.419994	0.948601	0.043139	0.963967	0.0489755
G3V964	Pf00047, Pf07679, Pf13895, Pf13927		ENSRNOG00000023720.4		8	Neurotrimin OS=Rattus norvegicus OX=10116 GN=Ntm PE=4 SV=2	0	85.614	32	8	29	7	1	339	37.6	7.33	107.1	8	1	1.11232	1.07197	1.07961	1.16903	1.17775	1.10578	1.06543	1.0578	1.06652	1.15085	1	1.06325	1	1.08797	1	1.0578	0.0716548	0.97728	0.122952	0.923879	0.0185375
D3ZT07	Pf00735, Pf03193	116728	ENSRNOG00000029912.6	2021-09-05	11	Septin 5, isoform CRA_c OS=Rattus norvegicus OX=10116 GN=Sept5 PE=1 SV=2	0	85.599	35	14	29	11	1	369	42.8	6.67	92.36	14	3	0.89669	1.05517	1.07523	1.04313	0.986961	1.09629	0.878636	1.1675	0.831494	1.04213	1	0.959211	1	1.00903	1	1.0328	0.635838	0.95063	0.697578	0.920436	0.49171
F8WFS9	Pf00596	24171	ENSRNOG00000015903.6	Add2	4	Beta-adducin OS=Rattus norvegicus OX=10116 GN=Add2 PE=1 SV=1	0	85.5	19	12	21	11	1	725	80.5	5.97	69.75	12	0	1.17256	1.15904	1.13929	0.9158	0.965696	0.938669	0.996881	1.06237	1.0447	0.940055	1	1.03465	1	1.15696	1	0.812519	0.000235799	0.89428	0.00497055	1.10063	0.0176538
B0BN85	Pf00515, Pf04969, Pf05002, Pf13414, Pf13428, Pf13431, Pf13432, Pf14559	290408	ENSRNOG00000012594.7	Sugt1	15	Protein SGT1 homolog OS=Rattus norvegicus OX=10116 GN=Sugt1 PE=2 SV=1	0	85.235	41	14	24	14	1	336	38.1	5.29	77.47	14	0	1.16553	1.11644	1.14041	1.18379	1.19635	1.14498	1.19749	1.13356	1.13813	1.17504	1	1.15639	1	1.14079	1	1.03002	0.177836	1.01368	0.566357	0.984132	0.509077
Q4V8I9	Pf01704	289827	ENSRNOG00000008079.7	Ugp2	14	UTP--glucose-1-phosphate uridylyltransferase OS=Rattus norvegicus OX=10116 GN=Ugp2 PE=1 SV=1	0	85.125	28	14	27	14	1	508	57	7.61	86.88	14	0	1.09081	1.05769	1.09829	1.02991	1.04808	1.06944	1.04274	1.11966	1.12714	1.04915	1	1.09651	1	1.08226	1	0.969398	0.121833	1.01316	0.656735	1.04515	0.181205
P27605	Pf00156, Pf15610	24465; 103689983	ENSRNOG00000031367.4; ENSRNOG00000048561.2	Hprt1; LOC103689983	X	Hypoxanthine-guanine phosphoribosyltransferase OS=Rattus norvegicus OX=10116 GN=Hprt1 PE=1 SV=1	0	85.121	44	8	21	7	1	218	24.5	6.54	64.66	8	1	1.25862	1.24507	1.25616	1.32882	1.31404	1.23892	1.2734	1.2032	1.19704	1.29392	1	1.22455	1	1.25328	1	1.03243	0.222217	0.977072	0.311753	0.946383	0.134625
P15791	Pf00069, Pf07714, Pf08332, Pf12680, Pf13474, Pf14534	24246	ENSRNOG00000011589.8	Camk2d	2	Calcium/calmodulin-dependent protein kinase type II subunit delta OS=Rattus norvegicus OX=10116 GN=Camk2d PE=1 SV=1	0	85.092	27	14	34	7	1	533	60	7.27	92.67	14	1	1.16969	1.14088	1.1238	1.10566	1.08538	1.05229	1.0064	1.01494	0.973319	1.08111	1	0.998221	1	1.14479	1	0.944375	0.036121	0.87197	0.00135995	0.92333	0.014503
D3ZI07	Pf00225	296284	ENSRNOG00000010361.7	Kif3b	3	Kinesin-like protein OS=Rattus norvegicus OX=10116 GN=Kif3b PE=1 SV=1	0	85.017	22	16	20	16	1	747	85.2	7.69	68.97	16	0	1.08654	1.02564	0.997863	1.09829	1.14103	1.11325	1.10256	1.0438	1.07372	1.11752	1	1.07336	1	1.03668	1	1.07798	0.0495585	1.03538	0.30494	0.960484	0.104301
G3V6S2	Pf00330, Pf00694		ENSRNOG00000005849.7		5	Cytoplasmic aconitate hydratase OS=Rattus norvegicus OX=10116 GN=Aco1 PE=1 SV=1	0	84.955	23	18	22	18	1	889	98.1	7.39	76.29	18	0	0.972872	0.932647	0.964453	0.8971	0.943873	0.924228	0.874649	0.91768	0.926099	0.921734	1	0.906143	1	0.956657	1	0.963494	0.12856	0.947197	0.06581	0.983085	0.497561
P19945	Pf00428, Pf00466	64205	ENSRNOG00000001148.6	Rplp0	12	60S acidic ribosomal protein P0 OS=Rattus norvegicus OX=10116 GN=Rplp0 PE=1 SV=2	0	84.804	33	9	17	9	1	317	34.2	6.25	69.66	9	0	1.07952	1.06536	1.13072	1.16449	1.14706	1.08606	1.01961	1.09477	1.10458	1.13253	1	1.07298	1	1.09187	1	1.03725	0.259463	0.982707	0.601873	0.947419	0.172089
F1M978	Pf00459		ENSRNOG00000010482.4		2	Inositol-1-monophosphatase OS=Rattus norvegicus OX=10116 GN=Impa1 PE=1 SV=1	0	84.795	36	12	19	12	1	277	30.5	5.29	76.3	12	0	0.98045	1.00196	0.999022	1.02151	0.995112	0.955034	0.961877	0.955034	0.906158	0.990551	1	0.941023	1	0.993809	1	0.996721	0.881202	0.946885	0.0483654	0.95	0.130596
F1MAN8	Pf00052, Pf00053, Pf00054, Pf00055, Pf02210, Pf03302, Pf06008, Pf06009, Pf12128, Pf13514	140433	ENSRNOG00000053691.1	Lama5	3	Laminin subunit alpha 5 OS=Rattus norvegicus OX=10116 GN=Lama5 PE=1 SV=2	0	84.793	5	14	16	14	1	3713	403.5	6.68	55.4	14	0	1.09878	1.06397	1.02164	0.854186	0.863594	0.865475	0.780809	0.891816	0.967074	0.861085	1	0.8799	1	1.06146	1	0.811226	0.000890071	0.828951	0.036125	1.02185	0.746038
P27139	Pf00194	54231	ENSRNOG00000009629.6	Ca2; Car2	2	Carbonic anhydrase 2 OS=Rattus norvegicus OX=10116 GN=Ca2 PE=1 SV=2	0	84.543	35	7	48	7	1	260	29.1	7.4	179.29	7	0	0.992731	0.959502	1.13603	1.07788	1.02492	1.02181	1.06438	1.08827	1.01869	1.04154	1	1.05711	1	1.02942	1	1.01177	0.842445	1.0269	0.657323	1.01496	0.599372
F1LV89	Pf02145, Pf02188	313644	ENSRNOG00000013825.7	Rap1gap	5	Rap1 GTPase-activating protein OS=Rattus norvegicus OX=10116 GN=Rap1gap PE=1 SV=3	0	84.532	26	15	23	14	1	753	83.2	6.3	76.11	15	0	1.19912	1.17162	1.10891	1.08911	1.10451	1.07261	1.09461	1.08031	1.08141	1.08874	1	1.08544	1	1.15988	1	0.938666	0.0654078	0.93582	0.051466	0.996969	0.764555
A0A0H2UHJ5	Pf07528, Pf12171, Pf12874	365703	ENSRNOG00000011627.7	Zfr	2	Zinc finger RNA-binding protein OS=Rattus norvegicus OX=10116 GN=Zfr PE=1 SV=1	0	84.528	14	14	17	13	1	1074	116.8	9.04	57.81	14	0	1.13048	1.09674	1.06862	1.14173	1.15073	1.15298	1.22272	1.18335	1.10124	1.14848	1	1.1691	1	1.09861	1	1.04539	0.0519942	1.06416	0.152856	1.01796	0.596927
P14480	Pf00147, Pf08702	24366	ENSRNOG00000007092.7	Fgb	2	Fibrinogen beta chain OS=Rattus norvegicus OX=10116 GN=Fgb PE=1 SV=4	0	84.312	32	14	19	14	1	479	54.2	7.78	60.68	14	0	0.719088	0.667467	0.643457	0.57503	0.77431	0.608643	4.69988	0.881152	1.43697	0.652661	1	2.33934	1	0.676671	1	0.964518	0.732554	3.45713	0.235313	3.5843	0.230219
A0A0G2K4T7	Pf02946	353256	ENSRNOG00000001479.9	Gtf2i	12	General transcription factor II-I OS=Rattus norvegicus OX=10116 GN=Gtf2i PE=1 SV=1	0	84.226	20	21	24	21	1	999	112.2	6.39	70.36	21	0	1.15968	1.12571	1.09513	1.17214	1.20159	1.1846	1.16874	1.12344	1.09513	1.18611	1	1.12911	1	1.12684	1	1.0526	0.0445359	1.00201	0.940286	0.951941	0.0689145
G3V7G8	Pf00458, Pf00587, Pf03129	297113	ENSRNOG00000011052.6	Gars	4	Glycine--tRNA ligase OS=Rattus norvegicus OX=10116 GN=Gars PE=1 SV=1	0	84.116	18	13	25	13	1	728	81.7	6.57	74.53	13	0	1.17308	1.09389	1.09729	1.16629	1.21946	1.17421	1.11765	1.11878	1.15158	1.18665	1	1.12934	1	1.12142	1	1.05817	0.100775	1.00706	0.792376	0.9517	0.0453529
Q4KLL0	Pf01096, Pf07500, Pf08711	362479; 498453	ENSRNOG00000022323.5	Tcea1; LOC498453	5; 15	Transcription elongation factor A protein 1 OS=Rattus norvegicus OX=10116 GN=Tcea1 PE=1 SV=1	0	83.974	41	11	17	11	1	301	33.9	8.38	55.18	11	0	1.12527	1.11438	1.06427	1.09041	1.14379	1.12092	1.12092	1.07298	1.04031	1.11837	1	1.07807	1	1.10131	1	1.0155	0.521662	0.978899	0.481977	0.963961	0.224155
D3ZPL1	Pf00076, Pf14259	299811	ENSRNOG00000005927.6	Cpsf6	7	Cleavage and polyadenylation specific factor 6, 68kDa (Predicted), isoform CRA_b OS=Rattus norvegicus OX=10116 GN=Cpsf6 PE=1 SV=2	0	83.757	23	11	19	11	1	551	59.1	7.15	69.24	11	0	1.04918	1.02152	0.995902	1.02357	1.10246	1.04098	0.972336	1.05943	0.981557	1.05567	1	1.00444	1	1.0222	1	1.03274	0.304613	0.982626	0.604294	0.951472	0.233601
P04182	Pf00202	64313	ENSRNOG00000016807.5	Oat	1	Ornithine aminotransferase, mitochondrial OS=Rattus norvegicus OX=10116 GN=Oat PE=1 SV=1	0	83.674	26	11	18	11	1	439	48.3	6.99	65.01	11	0	0.936744	0.971163	0.933953	0.925581	0.915349	0.955349	0.863256	0.889302	0.911628	0.932093	1	0.888062	1	0.947287	1	0.983961	0.420565	0.93748	0.0323159	0.952761	0.0751387
P02523	Pf00030	25421	ENSRNOG00000047653.3	Crybb1	12	Beta-crystallin B1 OS=Rattus norvegicus OX=10116 GN=Crybb1 PE=1 SV=4	0	83.536	45	10	21	10	1	250	28.1	7.3	75.66	10	0	0.968447	0.895631	0.837379	0.813107	0.865291	0.800971	2.2767	0.93568	2.74393	0.826456	1	1.98544	1	0.900485	1	0.91779	0.158302	2.20485	0.116498	2.40235	0.0994006
Q62885	Pf05351	29402	ENSRNOG00000011060.7	Unc119	10	Protein unc-119 homolog A OS=Rattus norvegicus OX=10116 GN=Unc119 PE=1 SV=1	0	83.372	56	12	27	12	1	240	27	6.15	87.36	12	0	1.15578	1.14891	1.15464	1.189	1.21879	1.20275	1.12715	1.1512	1.10653	1.20351	1	1.12829	1	1.15311	1	1.04371	0.00472482	0.978477	0.130682	0.9375	0.00834948
D4A962	Pf00622, Pf02037, Pf13671	361522	ENSRNOG00000020683.7	Hnrnpul1	1	Heterogeneous nuclear ribonucleoprotein U-like 1 OS=Rattus norvegicus OX=10116 GN=Hnrnpul1 PE=1 SV=1	0	83.342	22	16	24	16	1	859	95.9	6.64	77.55	16	0	1.13009	1.08032	1.09615	1.17534	1.19796	1.13688	1.2138	1.14593	1.13575	1.17006	1	1.16516	1	1.10219	1	1.06158	0.0424481	1.05713	0.0921558	0.995811	0.879321
A0A140TAF0	Pf00261, Pf12718	117557	ENSRNOG00000017441.8	Tpm3	2	RCG62531, isoform CRA_g OS=Rattus norvegicus OX=10116 GN=Tpm3 PE=1 SV=1	0	83.049	43	17	29	4	1	285	33	4.72	85.42	17	0	0.998075	0.963426	1.02502	0.908566	0.956689	0.914341	0.898941	0.914341	1.04524	0.926532	1	0.952839	1	0.995509	1	0.930712	0.042112	0.957138	0.439151	1.02839	0.618628
Q05982	Pf00334	191575	ENSRNOG00000002693.2	Nme1	10	Nucleoside diphosphate kinase A OS=Rattus norvegicus OX=10116 GN=Nme1 PE=1 SV=1	0	83.023	64	10	33	4	1	152	17.2	6.33	111.06	10	7	0.871154	1.02692	1.05577	1.00962	0.983654	0.945192	0.831731	0.952885	0.939423	0.979487	1	0.908013	1	0.984615	1	0.994792	0.936328	0.922201	0.329007	0.927029	0.169172
Q8VI04	Pf01112	246307	ENSRNOG00000020202.6	Asrgl1	1	Isoaspartyl peptidase/L-asparaginase OS=Rattus norvegicus OX=10116 GN=Asrgl1 PE=1 SV=1	0	82.846	50	14	21	14	1	333	34.4	7.88	74.47	14	0	0.887211	0.880107	0.846359	0.931616	0.861456	0.931616	0.857904	0.887211	0.796625	0.90823	1	0.847247	1	0.871226	1	1.04247	0.236064	0.972477	0.462102	0.932855	0.160818
F1LNF7	Pf00180	114096	ENSRNOG00000010277.4	Idh3a	8	Isocitrate dehydrogenase [NAD] subunit, mitochondrial OS=Rattus norvegicus OX=10116 GN=Idh3a PE=1 SV=2	0	82.828	35	15	37	15	1	382	41.2	6.93	112.12	15	0	0.93768	0.980825	0.982742	0.95302	0.940556	0.942474	0.929051	0.96069	0.96069	0.94535	1	0.950144	1	0.967082	1	0.977528	0.226345	0.982485	0.402379	1.00507	0.691588
D3ZMS1	Pf02037, Pf04037, Pf04046		ENSRNOG00000020412.7		1	Splicing factor 3b, subunit 2 OS=Rattus norvegicus OX=10116 GN=Sf3b2 PE=1 SV=3	0	82.808	17	15	27	15	1	878	98.1	5.62	73.66	15	0	1.11162	1.09112	1.11503	1.19248	1.24374	1.18337	1.16856	1.17312	1.11162	1.20653	1	1.1511	1	1.10592	1	1.09097	0.00761817	1.04085	0.099504	0.954059	0.112021
P38983	Pf00318	29236	ENSRNOG00000018645.5	Rpsa	8	40S ribosomal protein SA OS=Rattus norvegicus OX=10116 GN=Rpsa PE=1 SV=3	0	82.635	44	10	19	10	1	295	32.8	4.87	75.43	10	0	0.979508	0.991803	0.936475	1.05328	1.09734	1.07377	1.04713	1.03586	1.03176	1.0748	1	1.03825	1	0.969262	1	1.10888	0.00742726	1.07118	0.0165818	0.965999	0.0540699
D3ZLY9	Pf00125, Pf00808	100359692	ENSRNOG00000058187.1	LOC100359692	17	Histone H2B OS=Rattus norvegicus OX=10116 GN=Hist1h2bh PE=3 SV=2	0	82.587	71	12	147	3	1	126	13.9	10.32	445.09	12	8	1.57186	1.5988	2.01796	1.73054	1.45359	1.64521	1.27096	1.38174	1.2994	1.60978	1	1.31737	1	1.72954	1	0.930756	0.510601	0.761685	0.049749	0.818351	0.0296795
Q08602	Pf01239, Pf07711, Pf12799, Pf13855	58983	ENSRNOG00000030483.4	Rabggta	15	Geranylgeranyl transferase type-2 subunit alpha OS=Rattus norvegicus OX=10116 GN=Rabggta PE=1 SV=1	0	82.532	36	18	18	18	1	567	64.9	5.66	58.26	18	0	1.06778	1.03337	0.989572	1.04797	1.07195	1.07091	1.01668	1.05318	1.07612	1.06361	1	1.04866	1	1.03024	1	1.03239	0.235906	1.01788	0.553104	0.985948	0.475341
Q9Z0U8	Pf00076, Pf08143, Pf13893, Pf14259					Nucleic acid binding factor pRM10 OS=Rattus norvegicus OX=10116 GN=pRM10 PE=2 SV=1	0	82.275	34	11	31	10	1	298	33.8	9.31	95.78	11	0	0.93063	1.11419	1.10779	1.11313	1.12914	1.07577	1.13874	1.1174	0.945571	1.10601	1	1.06724	1	1.05087	1	1.05247	0.425377	1.01557	0.857981	0.96494	0.572423
P08009	Pf00043, Pf02798, Pf13410, Pf13417, Pf14497	81869	ENSRNOG00000018937.4	Gstm7	2	Glutathione S-transferase Yb-3 OS=Rattus norvegicus OX=10116 GN=Gstm3 PE=1 SV=2	0	82.075	61	14	27	7	1	218	25.7	7.33	93.15	14	7	1.04171	1.00873	1.01261	0.969932	0.834142	0.911736	0.944714	0.941804	1.03492	0.90527	1	0.973812	1	1.02102	1	0.886637	0.0466378	0.953768	0.217561	1.07571	0.240833
P31647	Pf00209	79213	ENSRNOG00000005697.5	Slc6a11	4	Sodium- and chloride-dependent GABA transporter 3 OS=Rattus norvegicus OX=10116 GN=Slc6a11 PE=1 SV=1	0	82.055	14	10	30	9	1	627	69.9	6.98	102.25	10	1	1.32143	1.26847	1.30665	1.25123	1.27833	1.19458	1.22414	1.22783	1.24015	1.24138	1	1.23071	1	1.29885	1	0.955752	0.121205	0.947535	0.0145009	0.991402	0.693023
B2GV01	Pf00249, Pf00320, Pf01426, Pf01448	361724	ENSRNOG00000019913.5	Mta2	1	Metastasis-associated 1 family, member 2 OS=Rattus norvegicus OX=10116 GN=Mta2 PE=1 SV=1	0	81.644	31	20	22	18	1	668	74.9	9.67	71.19	20	2	1.04013	1.00108	1.00759	1.10304	1.14642	1.11497	1.15618	1.11605	1.16161	1.12148	1	1.14461	1	1.01627	1	1.10352	0.00401886	1.12629	0.00239246	1.02063	0.29749
Q6MG49	Pf00240, Pf11976, Pf12057	94342	ENSRNOG00000000851.8	Bag6	20	Large proline-rich protein BAG6 OS=Rattus norvegicus OX=10116 GN=Bag6 PE=1 SV=2	0	81.559	14	11	19	11	1	1146	119.9	5.66	81.75	11	0	0.98643	0.985386	0.973904	1.04384	1.0501	1.04906	1.14927	1.0929	1.10647	1.04767	1	1.11621	1	0.981907	1	1.06697	0.000122692	1.13678	0.00153408	1.06543	0.0160023
Q3ZAV2	Pf00313	500538	ENSRNOG00000023786.6	Ybx1	5	Nuclease-sensitive element-binding protein 1 OS=Rattus norvegicus OX=10116 GN=Ybx1 PE=1 SV=1	0	81.388	45	10	19	6	1	326	36.2	9.88	72.44	10	3	1.02376	0.998967	0.996901	1.04959	1.14463	1.07438	1.05888	1.02583	0.957645	1.08953	1	1.01412	1	1.00654	1	1.08245	0.049298	1.00753	0.819131	0.930784	0.141255
Q8K3P4	Pf00076, Pf13893, Pf14259	259272		Msi1	12	RNA-binding protein Musashi homolog 1 OS=Rattus norvegicus OX=10116 GN=Msi1 PE=2 SV=1	0	81.358	35	10	17	9	1	362	39.1	7.87	61.35	10	1	1.06333	1.06778	1.11556	1.18111	1.19667	1.12444	1.15111	1.11889	1.09333	1.16741	1	1.12111	1	1.08222	1	1.07871	0.0366499	1.03593	0.175305	0.960343	0.168612
P63086	Pf00069, Pf01636, Pf07714	116590	ENSRNOG00000001849.7	Mapk1	11	Mitogen-activated protein kinase 1 OS=Rattus norvegicus OX=10116 GN=Mapk1 PE=1 SV=3	0	81.294	37	13	27	10	1	358	41.2	6.98	92.63	13	3	1.03072	1.00297	0.999009	1.00396	1.04262	0.999009	0.909812	0.943508	0.979187	1.0152	1	0.944169	1	1.0109	1	1.00425	0.813177	0.933987	0.0406495	0.930036	0.0431923
Q63011	Pf00042	361619		Hbb-b1	1	Zero beta-globin (Fragment) OS=Rattus norvegicus OX=10116 PE=3 SV=1	0	81.208	49	8	46	3	1	146	15.9	7.3	160.98	8	1	0.909372	0.874356	0.895984	0.856849	0.866117	0.737384	1.64882	1.10711	1.40165	0.820117	1	1.38586	1	0.893237	1	0.91814	0.1619	1.5515	0.0348639	1.68983	0.0250583
Q1WIM2	Pf00047, Pf07654, Pf07679, Pf08205, Pf13895, Pf13927	360687		Cadm2	11	Cell adhesion molecule 2 OS=Rattus norvegicus OX=10116 GN=Cadm2 PE=1 SV=2	0	81.09	26	11	26	11	1	435	47.5	5.41	83.49	11	0	1.01717	1.00215	1.01073	1.15665	1.19206	1.11803	1.13734	1.05901	1.03541	1.15558	1	1.07725	1	1.01001	1	1.14412	0.00262241	1.06657	0.0967584	0.932219	0.104968
P0DP31	Pf00036, Pf08726, Pf12763, Pf13202, Pf13405, Pf13499, Pf13833, Pf14658	50663; 24244; 24242	ENSRNOG00000004060.7; ENSRNOG00000016770.5	Calm2; Calm3; Calm1	6; 1	Calmodulin-3 OS=Rattus norvegicus OX=10116 GN=Calm3 PE=1 SV=1	0	81.084	77	11	41	11	1	149	16.8	4.22	115.53	11	0	1.24614	1.20861	1.26269	1.07837	1.1181	1.01766	1.02649	1.01766	1.06291	1.07138	1	1.03569	1	1.23915	1	0.864608	0.00729162	0.835808	0.000654175	0.96669	0.331488
Q5BJU9	Pf13893	305884		Acin1	15	Acin1 protein (Fragment) OS=Rattus norvegicus OX=10116 GN=Acin1 PE=2 SV=1	0	80.87	26	14	24	1	1	515	59.8	9.51	91.49	14	0	1.00608	1.04357	1.07497	0.937183	1.01114	0.968592	1.03546	1.154	0.900709	0.972307	1	1.03006	1	1.04154	1	0.933528	0.077114	0.988975	0.886971	1.0594	0.490949
P14408	Pf00206, Pf10415	24368		Fh	13	Fumarate hydratase, mitochondrial OS=Rattus norvegicus OX=10116 GN=Fh PE=1 SV=1	0	80.865	20	11	19	11	1	507	54.4	8.95	60.94	11	0	1.24711	1.22633	1.23672	1.29792	1.00924	1.37298	0.921478	1.27252	0.963048	1.22671	1	1.05235	1	1.23672	1	0.991908	0.932517	0.850918	0.171742	0.85786	0.328195
Q68FX0	Pf00180	94173	ENSRNOG00000007316.6	Idh3B	3	Isocitrate dehydrogenase [NAD] subunit beta, mitochondrial OS=Rattus norvegicus OX=10116 GN=Idh3B PE=2 SV=1	0	80.859	32	13	27	12	1	385	42.3	8.75	87.27	13	1	0.766123	0.794872	0.758353	0.769231	0.759907	0.73582	0.701632	0.718726	0.765346	0.754986	1	0.728568	1	0.773116	1	0.976549	0.290974	0.942379	0.113367	0.965009	0.286216
A0A0G2K3V4	Pf00515, Pf04184, Pf07719, Pf13176, Pf13181, Pf13374, Pf13414, Pf13424, Pf13428, Pf13429, Pf13431, Pf13432, Pf13844, Pf14559	26295	ENSRNOG00000003359.7	Ogt	X	O-linked N-acetylglucosamine (GlcNAc) transferase (UDP-N-acetylglucosamine:polypeptide-N-acetylglucosaminyl transferase), isoform CRA_a OS=Rattus norvegicus OX=10116 GN=Ogt PE=1 SV=1	0	80.545	15	13	18	13	1	1046	116.9	6.7	65.71	13	0	1.06751	1.02848	1.01266	1.09599	1.10127	1.09177	1.05485	1.02321	1.07173	1.09634	1	1.04993	1	1.03622	1	1.05803	0.0220138	1.01323	0.560575	0.957665	0.0327663
P56374	Pf00030	64348	ENSRNOG00000049770.1	Cryba4	12	Beta-crystallin A4 OS=Rattus norvegicus OX=10116 GN=Cryba4 PE=1 SV=2	0	80.449	48	6	12	6	1	196	22.4	6.37	58.45	6	0	0.868831	0.724675	0.651948	0.642857	0.674026	0.492208	2.96494	0.893506	4.07532	0.60303	1	2.64459	1	0.748485	1	0.805668	0.161936	3.53326	0.112353	4.3855	0.0941452
P39052	Pf00169, Pf00350, Pf01031, Pf02212	25751	ENSRNOG00000007649.8	Dnm2	8	Dynamin-2 OS=Rattus norvegicus OX=10116 GN=Dnm2 PE=1 SV=1	0	80.353	24	21	27	6	1	870	98.2	7.43	77.94	21	0	0.986564	0.944338	0.853167	0.973129	1.00768	1.01056	0.904031	0.930902	0.985605	0.997121	1	0.940179	1	0.928023	1	1.07446	0.168489	1.0131	0.805058	0.942894	0.101211
Q75Q39	Pf00515, Pf07719, Pf13414	304017		Tomm70a; Tomm70	11	Mitochondrial import receptor subunit TOM70 OS=Rattus norvegicus OX=10116 GN=Tomm70 PE=1 SV=1	0	80.306	34	25	37	25	1	610	67.4	7.5	98.81	25	0	1.13273	1.07424	1.09786	1.1946	1.22947	1.13161	1.10686	1.11136	1.16873	1.18523	1	1.12898	1	1.10161	1	1.0759	0.0659748	1.02485	0.354753	0.952547	0.182161
D4A781	Pf02985, Pf12755, Pf13513, Pf13646	306182	ENSRNOG00000010989.8	Ipo5	15	Importin 5 OS=Rattus norvegicus OX=10116 GN=Ipo5 PE=1 SV=1	0	80.069	13	15	19	14	1	1097	123.6	4.96	62.5	15	1	0.969666	0.938322	0.938322	0.9727	0.957533	0.965622	1.15976	1.02831	1.182	0.965285	1	1.12336	1	0.94877	1	1.01741	0.218673	1.18401	0.0236449	1.16376	0.030426
G3V7I8	Pf00069, Pf07714, Pf12474, Pf14531		ENSRNOG00000011339.6		1	RCG57812, isoform CRA_b OS=Rattus norvegicus OX=10116 GN=Slk PE=1 SV=1	0	80.003	16	15	17	2	1	1203	137.6	5.02	50.82	15	11	1.077	1.02004	0.992616	1.08122	1.10021	1.10759	1.03481	1.05696	1.07806	1.09634	1	1.05661	1	1.02989	1	1.06453	0.06333	1.02595	0.391064	0.963759	0.0544582
Q6DGG0	Pf00160, Pf00515, Pf07719, Pf13414, Pf13424, Pf13432, Pf14559	361967	ENSRNOG00000027408.4	Ppid	2	Peptidyl-prolyl cis-trans isomerase D OS=Rattus norvegicus OX=10116 GN=Ppid PE=1 SV=3	0	79.942	32	15	25	14	1	370	40.7	7.17	85.58	15	0	1.15421	1.12383	1.16939	1.21495	1.21495	1.19042	1.24533	1.19042	1.17757	1.20678	1	1.20444	1	1.14914	1	1.05015	0.0213431	1.04812	0.0889327	0.998064	0.921701
M0RBQ5	Pf00125, Pf00808	691488	ENSRNOG00000031790.3	Hist3h2bb	10	Histone H2B OS=Rattus norvegicus OX=10116 GN=Hist3h2bb PE=3 SV=1	0	79.9	71	12	106	1	1	126	13.9	10.32	313.85	12	2	2.16144	2.2116	2.2837	2.12382	1.32602	1.9279	0.700627	1.24608	0.691223	1.79258	1	0.87931	1	2.21891	1	0.807864	0.153754	0.39628	0.0020022	0.490528	0.0390402
A1L1M0	Pf00069, Pf07714, Pf14531	25636	ENSRNOG00000005257.7	Prkaca	19	Protein kinase, cAMP-dependent, catalytic, alpha OS=Rattus norvegicus OX=10116 GN=Prkaca PE=1 SV=1	0	79.845	29	13	27	7	1	351	40.6	8.79	80.65	13	5	1.29571	1.2135	1.20123	1.34356	1.27362	1.30061	1.1816	1.20245	1.2589	1.30593	1	1.21431	1	1.23681	1	1.05589	0.127096	0.981812	0.581771	0.929847	0.0409069
Q9JM53	Pf00070, Pf07992, Pf14721, Pf14962	83533	ENSRNOG00000006067.6	Aifm1	X	Apoptosis-inducing factor 1, mitochondrial OS=Rattus norvegicus OX=10116 GN=Aifm1 PE=1 SV=1	0	79.814	22	13	23	13	1	612	66.7	8.97	78.33	13	0	1.02381	1.01732	0.984848	1.14286	1.2316	1.11039	1.10281	1.07684	1.13203	1.16162	1	1.1039	1	1.00866	1	1.15165	0.0160442	1.09442	0.00886952	0.950311	0.218496
D3ZSA9	Pf05738, Pf13620, Pf13715, Pf14686	361578	ENSRNOG00000021118.5	Nomo1	1	Nodal modulator 1 OS=Rattus norvegicus OX=10116 GN=Nomo1 PE=1 SV=1	0	79.791	14	14	20	14	1	1214	133.4	6.07	65.19	14	0	0.958209	0.926368	0.864677	1.02985	1.05373	1.03483	1.03582	0.978109	1.06766	1.03947	1	1.0272	1	0.916418	1	1.13427	0.012326	1.12088	0.0433033	0.988194	0.675234
Q62780	Pf00270, Pf00271	245957	ENSRNOG00000021637.6	Ddx46	17	Probable ATP-dependent RNA helicase DDX46 OS=Rattus norvegicus OX=10116 GN=Ddx46 PE=1 SV=1	0	79.775	18	20	22	20	1	1032	117.3	9.26	67.01	20	0	1.07718	1.05843	1.03859	1.14333	1.18082	1.17971	1.12459	1.12789	1.09482	1.16795	1	1.11577	1	1.05807	1	1.10386	0.00270508	1.05453	0.0196732	0.955318	0.0322106
A0A0G2JV31	Pf00557, Pf01321	170751	ENSRNOG00000012084.5	Xpnpep1	1	X-prolyl aminopeptidase (Aminopeptidase P) 1, soluble, isoform CRA_a OS=Rattus norvegicus OX=10116 GN=Xpnpep1 PE=1 SV=1	0	79.758	27	16	20	16	1	666	74.6	5.9	65.78	16	0	1.07503	1.06002	1.02787	1.11361	1.10718	1.0836	1.10075	1.05038	1.09753	1.10146	1	1.08289	1	1.05431	1	1.04473	0.0471084	1.02711	0.2529	0.983133	0.375877
D3ZCG2	Pf00225, Pf00400, Pf00769, Pf01576, Pf02050, Pf02090, Pf02841, Pf04111, Pf05483, Pf10174, Pf12128, Pf13863, Pf13868, Pf15619		ENSRNOG00000014844.8		7	Kinesin family member 21A OS=Rattus norvegicus OX=10116 GN=Kif21a PE=1 SV=2	0	79.708	11	15	20	15	1	1658	185.2	6.25	60.04	15	0	1.17489	1.13305	1.12876	1.03219	1.09442	1.05258	1.02897	1.09227	0.992489	1.05973	1	1.03791	1	1.14557	1	0.92507	0.0217105	0.906026	0.0300244	0.979413	0.560703
P67779	Pf01145	25344	ENSRNOG00000046799.2	Phb	10	Prohibitin OS=Rattus norvegicus OX=10116 GN=Phb PE=1 SV=1	0	79.636	39	11	31	11	1	272	29.8	5.76	105.37	11	0	1.11356	1.07828	1.07607	1.14774	1.10143	1.10143	1.14443	1.06836	1.19294	1.11687	1	1.13524	1	1.08931	1	1.0253	0.233161	1.04217	0.295857	1.01645	0.665254
Q6AXS5	Pf04774	246303		Serbp1	4	Plasminogen activator inhibitor 1 RNA-binding protein OS=Rattus norvegicus OX=10116 GN=Serbp1 PE=1 SV=2	0	79.516	29	12	24	12	1	407	44.7	8.54	76.92	12	0	1.04813	1.01604	0.991444	1.12299	1.14973	1.1262	1.0631	1.09626	1.08235	1.13298	1	1.08057	1	1.01854	1	1.11236	0.00343571	1.0609	0.0310337	0.953744	0.014863
A0A0G2K1M8	Pf00326, Pf02897		ENSRNOG00000051061.2		20	Prolyl endopeptidase OS=Rattus norvegicus OX=10116 GN=Prep PE=1 SV=1	0	79.41	25	16	23	16	1	709	80.4	5.87	70.34	16	0	0.980732	0.956647	0.939306	0.955684	0.978805	0.968208	0.93738	0.971098	0.94605	0.967566	1	0.951509	1	0.958895	1	1.00904	0.562409	0.992297	0.662528	0.983405	0.255793
P62716	Pf00149	24673	ENSRNOG00000015182.6	Ppp2cb	16	Serine/threonine-protein phosphatase 2A catalytic subunit beta isoform OS=Rattus norvegicus OX=10116 GN=Ppp2cb PE=2 SV=1	0	79.382	50	13	25	2	1	309	35.6	5.43	66.07	13	10	0.958773	0.969319	0.929051	0.96069	0.985618	0.985618	0.942474	0.956855	0.899329	0.977309	1	0.932886	1	0.952381	1	1.02617	0.163873	0.97953	0.407276	0.954545	0.0814627
F1LNR0	Pf02985, Pf12348		ENSRNOG00000002376.8		13	Cytoplasmic linker-associated protein 1 OS=Rattus norvegicus OX=10116 GN=Clasp1 PE=1 SV=3	0	79.285	14	20	24	17	1	1525	168.1	9.23	75.19	20	0	1.13453	1.10169	1.0339	1.06462	1.06886	1.10911	0.983051	1.05614	1.03814	1.08086	1	1.02578	1	1.09004	1	0.991578	0.793714	0.941043	0.156507	0.949036	0.102999
F1M9X7	Pf00092, Pf02743, Pf08269, Pf08399, Pf08473, Pf13519, Pf13768	300992	ENSRNOG00000015835.7	Cacna2d2	8	Calcium channel, voltage-dependent, alpha 2/delta subunit 2 OS=Rattus norvegicus OX=10116 GN=Cacna2d2 PE=1 SV=2	0	79.284	14	18	24	1	1	1157	130.7	5.67	74.02	18	12	1.1963	1.15473	1.1582	1.19053	1.22286	1.15473	1.12818	1.13279	1.20785	1.18938	1	1.15627	1	1.16975	1	1.01678	0.4551	0.988483	0.666994	0.972168	0.365557
P10888	Pf02936	29445	ENSRNOG00000017817.5	Cox4i1	19	Cytochrome c oxidase subunit 4 isoform 1, mitochondrial OS=Rattus norvegicus OX=10116 GN=Cox4i1 PE=1 SV=1	0	78.815	51	12	36	12	1	169	19.5	9.44	128.74	12	0	1.06596	1.07234	1.05957	1.10213	1.06809	1.00213	1.13085	1.01915	1.11809	1.05745	1	1.08936	1	1.06596	1	0.992016	0.787882	1.02196	0.545646	1.03018	0.525217
Q5M960	Pf00047, Pf07679, Pf13895, Pf13927	29561		Lsamp	11	Lsamp protein OS=Rattus norvegicus OX=10116 GN=Lsamp PE=2 SV=1	0	78.812	29	10	29	10	1	361	39.8	7.37	102.27	10	0	1.02982	1	0.969185	1.02485	1.04672	1.00398	0.910537	0.968191	0.986083	1.02518	1	0.954937	1	0.999669	1	1.02552	0.299405	0.955254	0.194585	0.93148	0.0535282
M0R7M8	Pf00307, Pf03271		ENSRNOG00000047261.3		18	Uncharacterized protein OS=Rattus norvegicus OX=10116 PE=4 SV=2	0	78.782	40	13	25	11	1	329	37.2	8.63	85.22	13	2	1.00186	0.993476	1.02516	0.878844	0.8863	0.860205	0.874185	0.910531	0.888164	0.875116	1	0.89096	1	1.00683	1	0.869176	0.000424142	0.884912	0.00123059	1.0181	0.293885
D3Z941	Pf00043, Pf00133, Pf00458, Pf09334, Pf13410, Pf14497	299851	ENSRNOG00000025459.4	Mars	7	Methionyl-tRNA synthetase OS=Rattus norvegicus OX=10116 GN=Mars PE=1 SV=1	0	78.686	19	16	23	16	1	902	101.5	6.46	73.38	16	0	1.01263	0.966316	0.949474	1.13158	1.12316	1.13158	1.06737	1.06947	1.07474	1.12877	1	1.07053	1	0.97614	1	1.15636	0.00132676	1.09669	0.00767693	0.948399	8.17802e-05
Q5XIM7	Pf00152, Pf00587, Pf01336	292028	ENSRNOG00000019456.6	Kars	19	Lysine--tRNA ligase OS=Rattus norvegicus OX=10116 GN=Kars PE=1 SV=1	0	78.619	25	16	24	16	1	626	71.6	6.6	65.99	16	0	0.982474	0.958763	0.970103	1.08763	1.07732	1.0866	1.05464	1.04227	1.04845	1.08385	1	1.04845	1	0.970447	1	1.11686	0.000116969	1.08038	0.000540475	0.967343	0.00187095
D3Z9Z0	Pf00023, Pf00791, Pf12796, Pf13606, Pf13637, Pf13857	306570	ENSRNOG00000018241.6	Ank1	16	Ankyrin 1 OS=Rattus norvegicus OX=10116 GN=Ank1 PE=1 SV=1	0	78.575	12	16	24	15	1	1707	187	6.7	76.42	16	0	1.06133	1.04451	0.996044	0.933729	0.946588	1.01088	0.937685	0.997033	0.963403	0.963732	1	0.96604	1	1.03396	1	0.932079	0.085208	0.934311	0.0595442	1.00239	0.941213
D3ZCZ9	Pf10276	679739; 100912599	ENSRNOG00000049394.3; ENSRNOG00000023387.5	LOC679739; LOC100912599	1	NADH dehydrogenase [ubiquinone] iron-sulfur protein 6, mitochondrial OS=Rattus norvegicus OX=10116 GN=LOC100912599 PE=1 SV=1	0	78.374	63	6	14	6	1	116	13	9.22	53.86	6	0	1.04325	1.04641	1.06435	1.05802	1.07173	1.05907	1.11392	1.04008	1.05063	1.06294	1	1.06821	1	1.05134	1	1.01104	0.216265	1.01605	0.520267	1.00496	0.833237
A0A0G2K785	Pf00370, Pf02782	79223	ENSRNOG00000034116.6	Gk	X	Glycerol kinase OS=Rattus norvegicus OX=10116 GN=Gk PE=1 SV=1	0	78.299	18	10	16	10	1	559	61.2	5.9	55.15	10	0	0.945152	0.933399	0.880509	1.02057	1.01175	1.02449	0.993144	0.962782	1.02253	1.01894	1	0.992817	1	0.919687	1	1.10792	0.00801435	1.07952	0.0498903	0.974367	0.213112
F1LPS8	Pf04845		ENSRNOG00000019062.6		18	Transcriptional activator protein Pur-alpha OS=Rattus norvegicus OX=10116 GN=Pura PE=1 SV=3	0	78.299	37	11	26	11	1	289	31.9	8.59	92.59	11	0	1.05353	1.05032	1.12206	1.16916	1.11991	1.08244	0.989293	1.10171	1.01713	1.12384	1	1.03605	1	1.0753	1	1.04514	0.2302	0.963492	0.393671	0.92188	0.105437
Q5XHZ0	Pf00183, Pf02518, Pf13589	287069	ENSRNOG00000005418.4	Trap1	10	Heat shock protein 75 kDa, mitochondrial OS=Rattus norvegicus OX=10116 GN=Trap1 PE=1 SV=1	0	78.283	25	18	31	17	1	706	80.4	7.03	99.58	18	0	1.01917	1.01917	1.00639	1.0852	1.07561	1.07135	1.16933	1.06816	1.13419	1.07739	1	1.12389	1	1.01491	1	1.06156	0.000452484	1.10738	0.0220126	1.04316	0.195296
P62138	Pf00149	24668	ENSRNOG00000018708.6	Ppp1ca	1	Serine/threonine-protein phosphatase PP1-alpha catalytic subunit OS=Rattus norvegicus OX=10116 GN=Ppp1ca PE=1 SV=1	0	78.28	35	12	24	3	1	330	37.5	6.33	83.21	12	10	1.04777	1.04154	1.05192	1.02388	1.02077	0.996885	1.09657	1.04361	1.06231	1.01385	1	1.0675	1	1.04708	1	0.968264	0.0213284	1.0195	0.265721	1.05292	0.0387179
Q6MG61	Pf00043, Pf13409, Pf13410, Pf13417	406864	ENSRNOG00000029682.5	Clic1	20	Chloride intracellular channel protein 1 OS=Rattus norvegicus OX=10116 GN=Clic1 PE=1 SV=1	0	78.155	69	12	14	12	1	241	27	5.17	53.46	12	0	1.02758	1.02656	0.97855	0.963228	1.00919	0.996936	1.08682	1.01532	1.1093	0.989785	1	1.07048	1	1.0109	1	0.979118	0.376234	1.05894	0.141821	1.08153	0.0624627
A0A0G2K9V6	Pf00587, Pf02824, Pf03129, Pf07973	294810	ENSRNOG00000019023.6	Tars	2	Threonine--tRNA ligase, cytoplasmic OS=Rattus norvegicus OX=10116 GN=Tars PE=1 SV=1	0	78.057	24	18	25	16	1	722	83.3	7.03	73.85	18	2	1.06725	1.03638	1.00882	1.12459	1.16759	1.16538	1.1312	1.129	1.19405	1.15252	1	1.15141	1	1.03749	1	1.11087	0.00630217	1.10981	0.0138155	0.999043	0.967584
Q6AYU5	Pf00013, Pf13014	363005	ENSRNOG00000036852.3	Pcbp2	7	Poly(rC)-binding protein 2 OS=Rattus norvegicus OX=10116 GN=Pcbp2 PE=1 SV=1	0	78.045	35	10	20	4	1	365	38.6	6.79	69.43	10	0	1.10158	1.14221	1.15463	1.13883	1.1456	1.09594	1.27765	1.1614	1.06998	1.12679	1	1.16968	1	1.13281	1	0.994686	0.800775	1.03255	0.585181	1.03806	0.527597
A0A0G2K6X9	Pf00294	25368	ENSRNOG00000012325.5	Adk	15	Adenosine kinase OS=Rattus norvegicus OX=10116 GN=Adk PE=1 SV=1	0	77.999	31	11	21	11	1	403	44.1	6	81.7	11	0	1.14739	1.10998	1.09637	1.14626	1.18254	1.14059	1.19048	1.11905	1.20408	1.15646	1	1.1712	1	1.11791	1	1.03448	0.128055	1.04767	0.155169	1.01275	0.643171
A0JN13	Pf00011, Pf00525	24273	ENSRNOG00000047175.3	Cryaa	20	Crystallin, alpha A OS=Rattus norvegicus OX=10116 GN=Cryaa PE=2 SV=1	0	77.974	57	8	29	8	1	173	19.8	6.2	100.55	8	0	1.06473	0.963012	0.924703	0.822985	0.840159	0.635403	2.53104	0.866579	3.56143	0.766182	1	2.31968	1	0.984148	1	0.778523	0.0486529	2.35705	0.164598	3.02759	0.119907
Q5FVI6	Pf03223	299971	ENSRNOG00000004846.5	Atp6v1c1	7	V-type proton ATPase subunit C 1 OS=Rattus norvegicus OX=10116 GN=Atp6v1c1 PE=2 SV=1	0	77.968	41	17	27	17	1	382	43.9	7.46	83.82	17	0	1.15393	1.14944	1.18989	1.16067	1.13708	1.08315	1.14607	1.09775	1.11798	1.12697	1	1.1206	1	1.16442	1	0.967835	0.227143	0.962367	0.082099	0.99435	0.824413
D4A4W7	Pf14962	689931	ENSRNOG00000011923.5	Mgarp	2	Mitochondria-localized glutamic acid-rich protein OS=Rattus norvegicus OX=10116 GN=Mgarp PE=1 SV=1	0	77.866	27	9	43	9	1	278	29.1	4.26	142.12	9	0	1.21729	1.17887	1.2461	1.44658	1.07803	1.51621	0.983193	1.30012	1.03962	1.34694	1	1.10764	1	1.21409	1	1.10943	0.388143	0.912327	0.345111	0.822341	0.225987
Q68FR6	Pf00043, Pf00647, Pf02798, Pf13409, Pf13410, Pf13417, Pf14497	293725	ENSRNOG00000020075.7	Eef1g	1	Elongation factor 1-gamma OS=Rattus norvegicus OX=10116 GN=Eef1g PE=2 SV=3	0	77.798	21	13	30	13	1	437	50	6.74	81.36	13	0	0.981538	0.952821	0.96	1.04821	1.08923	1.05333	1.05846	1.05128	1.06154	1.06359	1	1.05709	1	0.964786	1	1.10241	0.0031249	1.09568	0.00054276	0.993893	0.649843
A0A0G2JSI1	Pf00171	64040	ENSRNOG00000004027.5	Aldh9a1	13	4-trimethylaminobutyraldehyde dehydrogenase OS=Rattus norvegicus OX=10116 GN=Aldh9a1 PE=1 SV=1	0	77.624	24	10	21	10	1	497	54	6.67	73.21	10	0	1.09484	1.06112	1.07271	1.0569	1.08851	1.02002	1.06428	0.96628	1.1138	1.05515	1	1.04812	1	1.07622	1	0.980418	0.394781	0.97389	0.561695	0.993342	0.889928
P19139	Pf00069, Pf01633, Pf01636, Pf07714, Pf12484	116549	ENSRNOG00000005276.6	Csnk2a1	3	Casein kinase II subunit alpha OS=Rattus norvegicus OX=10116 GN=Csnk2a1 PE=1 SV=2	0	77.528	32	10	16	10	1	391	45	7.74	60	10	0	1.30779	1.21632	1.1471	1.33993	1.37206	1.2843	1.24351	1.14215	1.30655	1.3321	1	1.23074	1	1.22373	1	1.08855	0.110992	1.00572	0.921505	0.92391	0.135441
D3ZQD3	Pf00676, Pf02779	290566	ENSRNOG00000019955.6	Ogdhl	16	Oxoglutarate dehydrogenase-like OS=Rattus norvegicus OX=10116 GN=Ogdhl PE=1 SV=2	0	77.428	15	14	19	10	1	1010	114.6	6.93	61.17	14	0	0.851005	0.798903	0.799817	0.946069	0.892139	0.957952	0.963437	0.948812	0.982633	0.932054	1	0.96496	1	0.816575	1	1.14142	0.012209	1.18172	0.0016982	1.03531	0.217314
Q5FWY5	Pf00254	282827	ENSRNOG00000022289.6	Aip	1	AH receptor-interacting protein OS=Rattus norvegicus OX=10116 GN=Aip PE=1 SV=1	0	77.394	29	8	16	8	1	330	37.6	6.54	56.97	8	0	1.0872	1.06402	1.00662	1.19426	1.18874	1.19095	1.07726	1.14238	1.08499	1.19132	1	1.10155	1	1.05261	1	1.13177	0.00445357	1.04649	0.195861	0.924645	0.0120892
Q5M963	Pf02348, Pf12804	312826	ENSRNOG00000013816.5	Cmas	4	Cytidine monophosphate N-acetylneuraminic acid synthetase OS=Rattus norvegicus OX=10116 GN=Cmas PE=1 SV=1	0	77.39	35	14	21	14	1	432	48.1	8.22	65.26	14	0	1.17246	1.12814	1.1521	1.27665	1.30778	1.25629	1.26467	1.20479	1.21317	1.28024	1	1.22754	1	1.1509	1	1.11238	0.00278585	1.0666	0.0278019	0.95884	0.092842
F1LPA6	Pf03068, Pf08526, Pf08527	29511	ENSRNOG00000007574.5	Padi2	5	Peptidyl arginine deiminase, type II, isoform CRA_a OS=Rattus norvegicus OX=10116 GN=Padi2 PE=4 SV=2	0	77.375	25	15	22	15	1	665	75.2	5.43	65.69	15	0	1.02825	0.974576	0.967043	0.888889	0.973635	0.890772	0.882298	0.870998	0.938795	0.917765	1	0.897363	1	0.989956	1	0.927077	0.100548	0.906468	0.0313403	0.97777	0.590568
P55053	Pf00061	140868	ENSRNOG00000049075.2	Fabp5	2	Fatty acid-binding protein 5 OS=Rattus norvegicus OX=10116 GN=Fabp5 PE=1 SV=3	0	77.363	54	8	19	8	1	135	15.1	7.18	87.88	8	0	1.09226	1.06893	1.09332	0.977731	0.945917	0.971368	1.23754	1.01485	1.20361	0.965005	1	1.152	1	1.08484	1	0.889541	0.000674514	1.06191	0.389991	1.19377	0.0556194
A0A0G2K7G7	Pf00735		ENSRNOG00000007462.7		10	Septin-8 OS=Rattus norvegicus OX=10116 GN=Sept8 PE=1 SV=1	0	77.282	25	11	20	6	1	483	55.8	6.1	75.33	11	0	0.562247	0.5663	0.511291	0.534453	0.532716	0.517661	0.515924	0.514765	0.535611	0.528276	1	0.5221	1	0.546613	1	0.966455	0.377369	0.955155	0.265417	0.988308	0.512926
Q68A21	Pf04845	498407		Purb	14	Transcriptional activator protein Pur-beta OS=Rattus norvegicus OX=10116 GN=Purb PE=1 SV=3	0	77.246	37	12	25	1	1	315	33.4	5.43	84.17	12	8	1.02052	1.01404	1.03456	1.11015	1.22246	1.12851	1.10367	1.15335	1.0108	1.15371	1	1.08927	1	1.02304	1	1.12773	0.0208172	1.06474	0.191706	0.94415	0.301495
A0A1W2Q6Q2	Pf00069, Pf03607, Pf07714, Pf14531		ENSRNOG00000032922.7		2	Serine/threonine-protein kinase DCLK1 OS=Rattus norvegicus OX=10116 GN=Dclk1 PE=1 SV=1	0	77.231	26	15	19	13	1	739	82	8.73	65.84	15	2	0.880282	0.873239	0.850548	0.658059	0.686228	0.675274	0.723005	0.754304	0.723005	0.673187	1	0.733438	1	0.868023	1	0.775541	8.8513e-05	0.844952	0.000612218	1.0895	0.0104909
Q9WV25	Pf00076, Pf13893, Pf14259	84401		Puf60	7	Poly(U)-binding-splicing factor PUF60 OS=Rattus norvegicus OX=10116 GN=Puf60 PE=2 SV=2	0	77.063	23	12	22	12	1	564	60.2	5.29	72.28	12	0	1.07291	1.03917	1.03808	1.13058	1.18607	1.15343	1.10881	1.0914	1.06094	1.15669	1	1.08705	1	1.05005	1	1.10155	0.00569152	1.03523	0.109965	0.939793	0.0309471
P60901	Pf00227, Pf10584	29673	ENSRNOG00000007114.6	Psma6	6	Proteasome subunit alpha type-6 OS=Rattus norvegicus OX=10116 GN=Psma6 PE=1 SV=1	0	77.047	41	11	28	11	1	246	27.4	6.76	92.31	11	0	1.10872	1.07966	1.06136	1.08934	1.11302	1.08611	1.05813	1.0732	1.09688	1.09616	1	1.07607	1	1.08324	1	1.01192	0.469648	0.993375	0.707674	0.981669	0.227611
A0A0G2K0J2	Pf00092, Pf02743, Pf08269, Pf08399, Pf08473, Pf13519, Pf13768		ENSRNOG00000015835.7		8	Voltage-dependent calcium channel subunit alpha-2/delta-2 OS=Rattus norvegicus OX=10116 GN=Cacna2d2 PE=1 SV=1	0	76.877	15	18	25	1	1	1076	122.3	5.35	74.8	18	0	0.957469	0.970954	0.875519	1.12033	1.16701	1.15353	0.993776	1.07469	1.05913	1.14696	1	1.04253	1	0.934647	1	1.22716	0.00296433	1.11543	0.0497082	0.908954	0.0212717
Q4KLI7	Pf11931, Pf12108, Pf13297	313583	ENSRNOG00000007629.7	Sf3a3	5	Splicing factor 3a, subunit 3 OS=Rattus norvegicus OX=10116 GN=Sf3a3 PE=1 SV=1	0	76.829	25	12	20	12	1	501	58.8	5.34	76.28	12	0	1.17044	1.12157	1.14899	1.27533	1.28963	1.21573	1.27056	1.19905	1.22646	1.26023	1	1.23202	1	1.147	1	1.09872	0.0132281	1.07413	0.0278655	0.977617	0.410963
D3ZUX5	Pf05300	296966	ENSRNOG00000013211.4	Chchd3	4	MICOS complex subunit OS=Rattus norvegicus OX=10116 GN=Chchd3 PE=1 SV=1	0	76.811	50	15	20	14	1	227	26.4	8.13	73.28	15	0	1.07082	1.037	1.06342	1.07611	1.07188	1.03383	1.10571	1.02854	1.08351	1.06061	1	1.07259	1	1.05708	1	1.00333	0.84518	1.01467	0.57064	1.0113	0.675611
Q7TT49	Pf00038, Pf00069, Pf00130, Pf00261, Pf00769, Pf00780, Pf00786, Pf01442, Pf01540, Pf01576, Pf02029, Pf02463, Pf02841, Pf03148, Pf03938, Pf03962, Pf03999, Pf04012, Pf04111, Pf04156, Pf04849, Pf05262, Pf05276, Pf05483, Pf05557, Pf05622, Pf05667, Pf05701, Pf05911, Pf06008, Pf06160, Pf07321, Pf07714, Pf07767, Pf07888, Pf07926, Pf08017, Pf08317, Pf08826, Pf09304, Pf09321, Pf09726, Pf09728, Pf09730, Pf0…	113960	ENSRNOG00000009675.5	Cdc42bpb	6	Serine/threonine-protein kinase MRCK beta OS=Rattus norvegicus OX=10116 GN=Cdc42bpb PE=1 SV=1	0	76.789	12	19	21	14	1	1713	194.8	6.46	61.85	19	4	1.01562	0.995117	0.981445	0.950195	0.957031	0.930664	0.983398	0.973633	0.979492	0.945964	1	0.978841	1	0.997396	1	0.948433	0.0154424	0.981397	0.146883	1.03476	0.017297
A0A0G2JZG7	Pf00587, Pf02403	266975	ENSRNOG00000020255.6	Sars	2	Serine--tRNA ligase, cytoplasmic OS=Rattus norvegicus OX=10116 GN=Sars PE=1 SV=1	0	76.76	31	15	23	15	1	536	61.3	6.86	75.27	15	0	1.06868	1.02914	1.03122	1.02601	1.0385	1.00832	1.08221	1.04475	1.07804	1.02428	1	1.06833	1	1.04301	1	0.982042	0.294698	1.02428	0.221065	1.04301	0.0403672
P07632	Pf00080	24786	ENSRNOG00000002115.6	Sod1	11	Superoxide dismutase [Cu-Zn] OS=Rattus norvegicus OX=10116 GN=Sod1 PE=1 SV=2	0	76.606	59	10	21	10	1	154	15.9	6.35	73.91	10	0	0.815618	0.800434	0.785249	1.33514	1.12473	1.3167	1.29935	1.02386	1.3449	1.25886	1	1.2227	1	0.800434	1	1.57272	0.0025017	1.52755	0.0137554	0.971281	0.779564
P19627	Pf00025, Pf00503, Pf13481	25740	ENSRNOG00000001313.4	Gnaz	20	Guanine nucleotide-binding protein G(z) subunit alpha OS=Rattus norvegicus OX=10116 GN=Gnaz PE=2 SV=3	0	76.342	40	12	14	12	1	355	40.9	7.61	49.69	12	0	1.08619	1.05967	1.05746	1.14586	1.14807	1.11381	1.18674	1.1337	1.11823	1.13591	1	1.14622	1	1.06777	1	1.06382	0.00911705	1.07347	0.0259283	1.00908	0.683583
A0A0G2K6A9	Pf01363, Pf01576, Pf02463, Pf02759, Pf05622, Pf06160, Pf09726		ENSRNOG00000003428.8		14	Protein RUFY3 OS=Rattus norvegicus OX=10116 GN=Rufy3 PE=1 SV=1	0	76.297	26	18	21	17	1	637	72	5.35	60.19	18	0	1.11813	1.10591	1.12016	0.971487	0.94501	0.930754	1.0336	1.00815	0.950102	0.949084	1	0.997284	1	1.11473	1	0.851401	0.000201721	0.894641	0.00946311	1.05079	0.153831
O08815	Pf00069, Pf07714, Pf12474, Pf14531	54308		Slk	1	STE20-like serine/threonine-protein kinase OS=Rattus norvegicus OX=10116 GN=Slk PE=1 SV=1	0	76.151	14	14	16	1	1	1206	137.8	5.02	45.64	14	0	NA	NA	NA	NA	NA	NA	NA	NA	NA	NA	0	NA	0	NA	0	NA	NA	NA	NA	NA	NA
Q62936	Pf00018, Pf00595, Pf00625, Pf07653, Pf10600, Pf13180	58948	ENSRNOG00000002767.8	Dlg3	X	Disks large homolog 3 OS=Rattus norvegicus OX=10116 GN=Dlg3 PE=1 SV=1	0	76.091	11	8	12	7	1	849	93.5	6.79	45.87	8	0	1.07173	1.06646	0.991561	1.08861	1.12447	1.13397	0.99789	1.04325	1.03165	1.11568	1	1.02426	1	1.04325	1	1.06943	0.0690559	0.9818	0.55158	0.918059	0.0092015
Q9JLG9	Pf00254, Pf07719, Pf13414	59110	ENSRNOG00000007889.4	Aipl1	10	Aryl-hydrocarbon-interacting protein-like 1 OS=Rattus norvegicus OX=10116 GN=Aipl1 PE=2 SV=1	0	75.954	31	11	20	11	1	328	38.3	5.95	75.66	11	0	1.12963	1.12527	1.15142	1.08932	1.21133	1.06754	1.07516	1.08497	0.960784	1.12273	1	1.04031	1	1.13544	1	0.988807	0.793712	0.916214	0.0794647	0.926585	0.240978
A0A1B0GWQ7	Pf01997		ENSRNOG00000002319.9		13	Translin OS=Rattus norvegicus OX=10116 GN=Tsn PE=1 SV=1	0	75.948	26	11	20	11	1	282	31.9	9.2	66.61	11	0	1.04105	1.04105	1.02632	1.08526	1.09158	1.08316	1.08421	1.04632	1.02632	1.08667	1	1.05228	1	1.03614	1	1.04876	0.000793866	1.01558	0.412769	0.968356	0.115675
P18395	Pf00313, Pf12901	100364335; 117180	ENSRNOG00000061058.1	LOC100364335; Csde1	19; 2	Cold shock domain-containing protein E1 OS=Rattus norvegicus OX=10116 GN=Csde1 PE=2 SV=1	0	75.854	26	20	22	20	1	798	88.8	6.37	61.32	20	0	1.09692	1.0793	1.04736	1.10793	1.087	1.15749	1.19163	1.12335	1.12115	1.11747	1	1.14537	1	1.07452	1	1.03997	0.166606	1.06594	0.060388	1.02497	0.421442
A0A0G2JT06	Pf01399, Pf10602	117039	ENSRNOG00000046698.2	Gps1	10	COP9 signalosome complex subunit 1 OS=Rattus norvegicus OX=10116 GN=Gps1 PE=1 SV=1	0	75.819	27	13	18	13	1	526	58.8	6.74	62.29	13	0	0.950437	0.929057	0.923226	0.992225	0.970845	0.974733	1.00875	0.987366	0.980564	0.979268	1	0.992225	1	0.93424	1	1.0482	0.0130399	1.06207	0.00809195	1.01323	0.294067
B2RYU2	Pf00298, Pf03946	499782; 102555453	ENSRNOG00000028993.1	Rpl12; LOC102555453	3; X	RCG45615, isoform CRA_a OS=Rattus norvegicus OX=10116 GN=Rpl12 PE=2 SV=1	0	75.778	60	9	23	9	1	165	17.8	9.42	68.91	9	0	1.04609	1.00107	1.02036	1.09218	1.09861	1.06002	1.19293	1.06431	1.14362	1.0836	1	1.13362	1	1.02251	1	1.05975	0.025909	1.10867	0.0487615	1.04616	0.272262
P47875	Pf00412	29276	ENSRNOG00000008937.5	Csrp1	13	Cysteine and glycine-rich protein 1 OS=Rattus norvegicus OX=10116 GN=Csrp1 PE=1 SV=2	0	75.697	65	9	18	9	1	193	20.6	8.57	62.51	9	0	0.950329	0.96859	0.929876	0.533236	0.613587	0.554419	0.518627	0.584368	0.65157	0.567081	1	0.584855	1	0.949598	1	0.597179	0.000134224	0.615897	0.000800422	1.03134	0.714721
P04905	Pf00043, Pf02798, Pf13409, Pf13417	24423		Gstm1	2	Glutathione S-transferase Mu 1 OS=Rattus norvegicus OX=10116 GN=Gstm1 PE=1 SV=2	0	75.663	45	11	25	6	1	218	25.9	8.19	81.92	11	0	0.895509	0.852332	0.851468	0.829879	0.80829	0.843696	0.79361	0.860104	0.900691	0.827288	1	0.851468	1	0.866436	1	0.954817	0.0929652	0.982724	0.686188	1.02923	0.502748
A0A0G2JSS8	Pf00578, Pf08534	113898	ENSRNOG00000021125.8	Prdx5	1	Peroxiredoxin 5, isoform CRA_c OS=Rattus norvegicus OX=10116 GN=Prdx5 PE=1 SV=1	0	75.657	36	7	18	7	1	213	22.2	8.66	67.23	7	0	1.07841	1.05693	1.09989	1.09989	1.10849	1.07304	1.07734	1.05908	1.087	1.09381	1	1.07447	1	1.07841	1	1.01428	0.400073	0.996348	0.804103	0.982324	0.224063
P62142	Pf00149	25594	ENSRNOG00000004612.4	Ppp1cb	6	Serine/threonine-protein phosphatase PP1-beta catalytic subunit OS=Rattus norvegicus OX=10116 GN=Ppp1cb PE=1 SV=3	0	75.509	32	11	22	3	1	327	37.2	6.19	70.35	11	0	1.05511	1.02305	0.925852	0.947896	1.03407	1.03908	1.03607	0.991984	0.966934	1.00701	1	0.99833	1	1.00134	1	1.00567	0.913063	0.996998	0.948579	0.991376	0.820446
F1LML0	Pf00152, Pf01336	291556	ENSRNOG00000017852.8	Nars	18	Asparaginyl-tRNA synthetase OS=Rattus norvegicus OX=10116 GN=Nars PE=1 SV=1	0	75.478	30	11	20	1	1	507	58.3	6.16	65.03	11	0	1.14247	1.16712	1.20959	2.52603	1.39315	1.70685	1.15616	1.29726	1.1	1.87534	1	1.18447	1	1.17306	1	1.59868	0.106498	1.00973	0.862581	0.631605	0.114076
A0A0G2JUG7	Pf01369		ENSRNOG00000060350.1		4	IQ motif and Sec7 domain 1 OS=Rattus norvegicus OX=10116 GN=Iqsec1 PE=1 SV=1	0	75.431	16	14	17	11	1	962	108	7.68	55.64	14	2	1.05449	1.02119	0.995964	0.989909	0.994955	1.00404	1.0111	0.998991	1.02018	0.9963	1	1.01009	1	1.02388	1	0.973062	0.18903	0.986531	0.486885	1.01384	0.135828
P62982	Pf00240, Pf01599, Pf11976, Pf13019, Pf13881, Pf14560	100912032; 81777	ENSRNOG00000004426.3; ENSRNOG00000034246.2	LOC100912032; Rps27a; Rps27a-ps1	14; 5	Ubiquitin-40S ribosomal protein S27a OS=Rattus norvegicus OX=10116 GN=Rps27a PE=1 SV=2	0	75.3	51	7	202	2	1	156	17.9	9.64	557.87	7	5	1.05794	1.03129	1.04171	1.25956	1.20742	1.24218	1.32908	1.20626	1.21321	1.23638	1	1.24952	1	1.04365	1	1.18468	0.000359373	1.19726	0.00711561	1.01062	0.773679
P12007	Pf00441, Pf02770, Pf02771, Pf08028	24513	ENSRNOG00000009421.5	Ivd	3	Isovaleryl-CoA dehydrogenase, mitochondrial OS=Rattus norvegicus OX=10116 GN=Ivd PE=1 SV=2	0	75.268	28	10	22	10	1	424	46.4	7.9	74.13	10	0	1.17746	1.12946	1.09598	1.24219	0.958705	1.22321	1.08147	1.10491	1.14732	1.14137	1	1.11124	1	1.1343	1	1.00623	0.943967	0.979665	0.491616	0.973598	0.763383
D3ZGE6	Pf00018, Pf02218, Pf07653, Pf14604	60465	ENSRNOG00000050994.3; ENSRNOG00000047280.3	Cttn	1	Cortactin, isoform CRA_c OS=Rattus norvegicus OX=10116 GN=Cttn PE=1 SV=3	0	75.099	29	17	23	17	1	546	61	5.31	70.91	17	0	1.11179	1.09553	1.05894	0.917683	0.946138	0.932927	1.05081	1.07012	0.979675	0.932249	1	1.03354	1	1.08875	1	0.856254	0.000894907	0.949284	0.155808	1.10865	0.02426
Q5RJK5	Pf00385, Pf01393	297093	ENSRNOG00000011814.7	Cbx3	4	Chromobox 3 OS=Rattus norvegicus OX=10116 GN=Cbx3 PE=1 SV=1	0	75.066	32	8	30	8	1	183	20.8	5.33	108.41	8	0	1.04343	1.192	1.2	1.37143	0.950857	1.47543	0.936	1.376	0.883429	1.2659	1	1.06514	1	1.14514	1	1.10546	0.512587	0.93014	0.651712	0.841408	0.42047
D4ABY0	Pf05835	501005	ENSRNOG00000019317.4	Cplx3	8	Complexin 3 OS=Rattus norvegicus OX=10116 GN=Cplx3 PE=1 SV=1	0	75.034	53	11	23	10	1	158	17.6	4.89	75.15	11	1	1.50843	1.48193	1.59398	1.27711	0.777108	1.25422	0.872289	1.33373	0.949398	1.10281	1	1.05181	1	1.52811	1	0.721682	0.0629673	0.688305	0.0314449	0.953751	0.825431
F1MAQ7	Pf00035, Pf01585, Pf14709	304092	ENSRNOG00000002021.8	Son	11	Son DNA-binding protein OS=Rattus norvegicus OX=10116 GN=Son PE=1 SV=2	0	75.008	8	16	20	15	1	2446	266	5.57	64.61	16	1	1.03195	1.00426	1	1.08094	1.09159	1.11076	1.11715	1.12354	1.08946	1.09443	1	1.11005	1	1.01207	1	1.08137	0.00344083	1.09681	0.00248933	1.01427	0.315388
D3ZM85	Pf05835	361342	ENSRNOG00000016928.7	Cplx4	18	Complexin 4 OS=Rattus norvegicus OX=10116 GN=Cplx4 PE=4 SV=1	0	74.961	47	10	22	9	1	160	18.3	4.72	79.31	10	0	1.22148	1.21365	1.27405	1.09172	1.1264	1.05817	1.08389	1.06935	1.04586	1.0921	1	1.06637	1	1.23639	1	0.883293	0.00618202	0.862485	0.00150008	0.976442	0.318523
P35435	Pf00231	116550		Atp5c1	17	ATP synthase subunit gamma, mitochondrial OS=Rattus norvegicus OX=10116 GN=Atp5f1c PE=1 SV=2	0	74.948	39	11	32	11	1	273	30.2	8.84	101.21	11	0	1.2018	1.20293	1.19391	1.14431	1.12063	1.07892	1.12176	1.04735	1.16122	1.11462	1	1.11011	1	1.19955	1	0.929198	0.0117351	0.925439	0.0558286	0.995954	0.912328
Q5PQM2	Pf00515, Pf09311, Pf13374, Pf13414, Pf13424, Pf13432, Pf14559	316226	ENSRNOG00000018168.7	Klc4	9	Kinesin light chain 4 OS=Rattus norvegicus OX=10116 GN=Klc4 PE=1 SV=1	0	74.893	28	16	18	8	1	619	68.9	6.25	56.99	16	2	1.05754	1	0.965278	0.935516	0.989087	0.987103	1.01488	0.980159	0.991071	0.970569	1	0.99537	1	1.00761	1	0.963243	0.313015	0.987857	0.692716	1.02555	0.289132
A0A0G2K9J2	Pf03224, Pf11698	297797	ENSRNOG00000030862.5	Atp6v1h	5	V-type proton ATPase subunit H OS=Rattus norvegicus OX=10116 GN=Atp6v1h PE=1 SV=1	0	74.78	23	10	21	10	1	483	55.8	6.61	79.53	10	0	1.13817	1.10985	1.11665	1.21857	1.16308	1.15629	1.14609	1.12571	1.15062	1.17931	1	1.14081	1	1.12156	1	1.0515	0.0548224	1.01717	0.168515	0.96735	0.142977
D4A817	Pf00125, Pf00808	295274	ENSRNOG00000045753.2	Hist2h2be	2	Histone H2B OS=Rattus norvegicus OX=10116 GN=Hist2h2be PE=3 SV=3	0	74.759	53	9	106	1	1	126	14	10.32	318.26	9	0	1.18484	1.16223	1.17952	1.26197	1.27128	1.22207	1.81649	1.44415	1.75665	1.25177	1	1.67243	1	1.17553	1	1.06486	0.0100047	1.4227	0.0126769	1.33605	0.0224926
A0A0G2KA95	Pf00041, Pf00047, Pf07679, Pf13882, Pf13895, Pf13927		ENSRNOG00000061230.1		X	Neural cell adhesion molecule L1 OS=Rattus norvegicus OX=10116 GN=L1cam PE=1 SV=1	0	74.741	12	14	18	14	1	1333	149	5.82	60.23	14	0	1.36375	1.33033	1.36118	1.16838	1.2108	1.26992	1.34319	1.3599	1.44602	1.21637	1	1.38303	1	1.35176	1	0.899842	0.0124488	1.02314	0.404862	1.13702	0.0184297
Q6JE36	Pf00561, Pf03096, Pf12697	299923	ENSRNOG00000007393.7	Ndrg1	7	Protein NDRG1 OS=Rattus norvegicus OX=10116 GN=Ndrg1 PE=1 SV=1	0	74.474	32	9	13	9	1	394	42.9	6.19	51.12	9	0	0.943352	0.921322	0.880409	0.653816	0.718332	0.712038	0.659323	0.690795	0.688434	0.694729	1	0.679517	1	0.915028	1	0.759243	0.00133557	0.74262	0.000362345	0.978105	0.542784
A0A0G2JTW9	Pf00042		ENSRNOG00000047098.2		1	Beta-globin OS=Rattus norvegicus OX=10116 GN=Hbb-b1 PE=1 SV=1	0	74.415	35	7	47	1	1	147	16	8.06	172.09	7	0	0.961233	0.929423	0.910537	0.883698	0.919483	0.845924	1.2992	1.04175	1.14911	0.883035	1	1.16335	1	0.933731	1	0.945706	0.121722	1.24592	0.0392841	1.31745	0.0225313
A0A0H2UHG3	Pf00888, Pf10557	64624	ENSRNOG00000008039.6	Cul5	8	Cullin-5 OS=Rattus norvegicus OX=10116 GN=Cul5 PE=1 SV=1	0	74.232	21	19	25	18	1	855	98.7	8.6	69.67	19	1	1.04375	0.988542	0.966667	1.075	1.10208	1.07083	1.04792	1.03542	1.08542	1.08264	1	1.05625	1	0.999653	1	1.08301	0.0291742	1.05662	0.107927	0.975625	0.215159
F1LWE6	Pf00076, Pf13893, Pf14259		ENSRNOG00000025338.7		10	Musashi RNA-binding protein 2 OS=Rattus norvegicus OX=10116 GN=Msi2 PE=1 SV=3	0	74.23	28	6	16	5	1	278	29.8	9.17	63.83	6	0	1.08428	1.06378	1.0877	1.21982	1.23462	1.23349	1.19021	1.15831	1.11617	1.22931	1	1.1549	1	1.07859	1	1.13974	6.98649e-05	1.07075	0.0282728	0.939469	0.027571
Q6AYZ4	Pf00149	24669	ENSRNOG00000001269.6	Ppp1cc	12	Serine/threonine-protein phosphatase OS=Rattus norvegicus OX=10116 GN=Ppp1cc PE=2 SV=1	0	74.212	31	11	21	2	1	337	38.5	6.13	71	11	0	1.25963	1.16894	1.26211	1.30932	1.24969	1.18509	1.45342	1.24224	1.29441	1.24803	1	1.33002	1	1.23023	1	1.01447	0.725059	1.08112	0.229951	1.06569	0.323883
P20059	Pf00045	58917	ENSRNOG00000018257.5	Hpx	1	Hemopexin OS=Rattus norvegicus OX=10116 GN=Hpx PE=1 SV=3	0	74.111	32	14	19	14	1	460	51.3	7.65	62.43	14	0	0.767516	0.721868	0.711253	0.703822	0.828025	0.779193	2.30998	1.20701	1.58705	0.770347	1	1.70134	1	0.733546	1	1.05017	0.410021	2.31934	0.0404376	2.20854	0.0459197
Q794E4	Pf00076, Pf08080, Pf14259	64200	ENSRNOG00000014562.6	Hnrnpf	4	Heterogeneous nuclear ribonucleoprotein F OS=Rattus norvegicus OX=10116 GN=Hnrnpf PE=1 SV=3	0	74.094	32	11	23	10	1	415	45.7	5.49	79.77	11	0	1.11591	1.08295	1.075	1.20341	1.27045	1.20568	1.10114	1.15114	1.15682	1.22652	1	1.13636	1	1.09129	1	1.12392	0.00590284	1.04131	0.106055	0.926498	0.0330493
B2GV74	Pf09311, Pf11068, Pf12895, Pf13374, Pf13414, Pf13424, Pf13432	309159	ENSRNOG00000020299.6	Klc2	1	Kinesin light chain 2 OS=Rattus norvegicus OX=10116 GN=Klc2 PE=1 SV=1	0	73.942	28	16	17	9	1	622	68.6	7.03	53.69	16	0	1.14563	1.09709	1.09169	1.07335	1.08198	1.04423	1.0712	1.09385	1.08738	1.06652	1	1.08414	1	1.11147	1	0.95956	0.0946106	0.975412	0.212199	1.01652	0.254678
F1MAA1	Pf00443, Pf13423	308896	ENSRNOG00000026754.6	Usp47	1	Ubiquitin-specific peptidase 47 OS=Rattus norvegicus OX=10116 GN=Usp47 PE=1 SV=1	0	73.91	13	15	16	15	1	1355	154.6	5.08	59	15	0	1.07312	1.03656	0.975269	1.14409	1.11828	1.20968	1.03656	1.07849	1.08172	1.15735	1	1.06559	1	1.02832	1	1.12548	0.0307258	1.03625	0.309307	0.920718	0.0409681
A0A1W2Q6F8	Pf01712	316632	ENSRNOG00000062245.1	Ndufa10l1	6	NADH dehydrogenase [ubiquinone] 1 alpha subcomplex subunit 10, mitochondrial OS=Rattus norvegicus OX=10116 GN=Ndufa10l1 PE=3 SV=1	0	73.872	32	12	21	12	1	355	40.5	7.53	59.89	12	0	1.16404	1.12022	1.08764	1.14719	1.19101	1.13146	1.10449	1.08652	1.20112	1.15655	1	1.13071	1	1.12397	1	1.02899	0.315427	1.006	0.88	0.977655	0.551511
B4F777	Pf01101	681284	ENSRNOG00000029078.5	Hmgn5; Hmgn5b; Nsbp1_predicted	1	High mobility group nucleosome-binding domain-containing protein 5 OS=Rattus norvegicus OX=10116 GN=Hmgn5 PE=2 SV=1	0	73.817	23	12	22	12	1	429	48.6	4.37	70.1	12	0	1.17902	1.11973	1.17218	1.1642	1.252	1.14481	1.21095	1.08894	1.07184	1.187	1	1.12391	1	1.15697	1	1.02595	0.472794	0.971419	0.525777	0.946846	0.313915
F1LQI5	Pf02207, Pf13764		ENSRNOG00000018183.7		5	E3 ubiquitin-protein ligase UBR4 OS=Rattus norvegicus OX=10116 GN=Ubr4 PE=1 SV=1	0	73.743	3	18	21	18	1	5194	573.4	6.05	57.99	18	0	1.03466	0.979613	0.955148	1.03772	1.03976	1.06218	1.01733	1.02854	1.03976	1.04655	1	1.02854	1	0.989806	1	1.05733	0.0838935	1.03913	0.187394	0.982792	0.151158
Q5PQV3	Pf00122, Pf00689, Pf00690, Pf00702, Pf08282, Pf12710, Pf13246	29132		Atp1a4	13	Sodium/potassium-transporting ATPase subunit alpha OS=Rattus norvegicus OX=10116 GN=Atp1a4 PE=2 SV=1	0	73.596	9	9	58	1	1	1029	114.1	5.76	185.7	9	0	NA	NA	NA	NA	NA	NA	NA	NA	NA	NA	0	NA	0	NA	0	NA	NA	NA	NA	NA	NA
Q63564	Pf00083, Pf07690, Pf13599	117556		Sv2b	1	Synaptic vesicle glycoprotein 2B OS=Rattus norvegicus OX=10116 GN=Sv2b PE=1 SV=1	0	73.519	15	11	24	9	1	683	77.5	5.64	67.15	11	1	1.18794	1.15661	1.19954	1.2065	1.2413	1.15545	1.11717	1.09513	1.24014	1.20108	1	1.15081	1	1.18136	1	1.01669	0.520519	0.974141	0.550342	0.958146	0.384639
A0A0G2K3Q5	Pf00041, Pf00047, Pf07679, Pf07686, Pf08205, Pf13882, Pf13895, Pf13927	497815	ENSRNOG00000004067.9	Nrcam	6	Neuronal cell adhesion molecule OS=Rattus norvegicus OX=10116 GN=Nrcam PE=1 SV=1	0	73.517	11	13	20	13	1	1308	144.2	5.96	65.49	13	0	1.01633	1.00204	0.978571	1.07041	1.07857	1.06224	0.983673	1.02857	0.981633	1.07041	1	0.997959	1	0.99898	1	1.0715	0.0039642	0.998979	0.95945	0.932316	0.0106528
A0A0G2K926	Pf00207, Pf01835, Pf07677, Pf07678, Pf07703, Pf10569, Pf11974, Pf13249	297568	ENSRNOG00000037188.5	A1i3; LOC297568	4	Murinoglobulin-1 OS=Rattus norvegicus OX=10116 GN=LOC297568 PE=1 SV=1	0	73.473	10	16	21	5	1	1477	163.6	6.01	67.92	16	8	1.0956	1.08022	1.05495	0.782418	0.815385	0.702198	1.86923	0.953846	1.63516	0.766667	1	1.48608	1	1.07692	1	0.711905	0.000958699	1.37993	0.210762	1.93837	0.0599966
Q6P6T0	Pf03820	65042		Sfxn3	1	Sideroflexin OS=Rattus norvegicus OX=10116 GN=Sfxn3 PE=2 SV=1	0	73.416	37	11	23	1	1	321	35.4	9.69	77.39	11	8	1.01901	0.973601	0.92925	1.13305	1.16262	1.10137	1.03168	1.06441	1.14361	1.13235	1	1.0799	1	0.973953	1	1.16263	0.00723529	1.10878	0.0657444	0.953684	0.235941
B2GUZ5	Pf01267	691149	ENSRNOG00000013538.7	Capza1	2	F-actin-capping protein subunit alpha-1 OS=Rattus norvegicus OX=10116 GN=Capza1 PE=1 SV=1	0	73.175	47	9	15	8	1	286	32.9	5.69	63.87	9	0	1.0875	1.05208	1.03646	1.03646	1.14375	1.10625	1.01875	0.963542	0.971875	1.09549	1	0.984722	1	1.05868	1	1.03477	0.350784	0.930141	0.0318782	0.898891	0.036514
A0A0G2JXZ3	Pf00176, Pf00271		ENSRNOG00000056703.1		X	Transcriptional regulator ATRX OS=Rattus norvegicus OX=10116 GN=Atrx PE=1 SV=1	0	72.997	7	14	15	14	1	2475	279.2	6.9	49.13	14	0	1.11805	1.03519	1.00341	1.27809	1.26334	1.33598	1.06243	1.15323	1.09989	1.29247	1	1.10518	1	1.05221	1	1.22834	0.00413304	1.05034	0.2869	0.855094	0.00554585
D4A978	Pf00168, Pf00169, Pf00387, Pf00388, Pf09279, Pf14788	287745	ENSRNOG00000003033.5	Plcd3	10	Phosphoinositide phospholipase C OS=Rattus norvegicus OX=10116 GN=Plcd3 PE=1 SV=1	0	72.981	24	16	17	16	1	788	89.4	6.93	53.38	16	0	0.988298	0.964894	0.954255	1.1766	1.08085	1.17766	1.13191	1.08085	1.08191	1.14504	1	1.09823	1	0.969149	1	1.18149	0.00638477	1.13319	0.00276298	0.95912	0.266141
G3V9R0	Pf03194	360503	ENSRNOG00000020488.7	Luc7l	10	LUC7-like OS=Rattus norvegicus OX=10116 GN=Luc7l PE=1 SV=3	0	72.979	31	11	19	5	1	371	44	9.94	71.68	11	0	1.07219	0.996815	0.997877	1.09979	1.19851	1.16561	1.04565	1.02123	1.01805	1.15464	1	1.02831	1	1.02229	1	1.12946	0.0258666	1.00588	0.831103	0.890591	0.0140463
P62749	Pf00036, Pf13202, Pf13405, Pf13499, Pf13833	50871	ENSRNOG00000005492.6	Hpcal1	6	Hippocalcin-like protein 1 OS=Rattus norvegicus OX=10116 GN=Hpcal1 PE=1 SV=2	0	72.945	62	12	24	5	1	193	22.3	5.5	80.68	12	7	1.20253	1.15717	1.10759	1.02426	1.03059	1.01266	0.994726	0.995781	1.02321	1.0225	1	1.00457	1	1.15577	1	0.884697	0.00881294	0.869182	0.00642118	0.982462	0.169054
D3ZQ59	Pf00675, Pf05193	25499	ENSRNOG00000007111.7	Nrd1; Nrdc	5	Nardilysin OS=Rattus norvegicus OX=10116 GN=Nrdc PE=1 SV=1	0	72.896	12	13	16	13	1	1229	140.6	4.91	54.71	13	0	1.10275	1.05508	1.04661	1.08898	1.08263	1.08686	1.04661	1.03919	1.04237	1.08616	1	1.04273	1	1.06815	1	1.01686	0.363417	0.976198	0.222221	0.960013	0.000107651
Q9JHY2	Pf03820	65042		Sfxn3	1	Sideroflexin-3 OS=Rattus norvegicus OX=10116 GN=Sfxn3 PE=2 SV=1	0	72.879	37	11	22	1	1	321	35.4	9.74	75.27	11	0	1.04422	0.944724	0.950754	1.09548	0.947739	1.09246	1.03116	0.872362	1.07236	1.04523	1	0.99196	1	0.979899	1	1.06667	0.326164	1.01231	0.869653	0.949038	0.532493
P51635	Pf00248	78959	ENSRNOG00000016727.5	Akr1a1	5	Alcohol dehydrogenase [NADP(+)] OS=Rattus norvegicus OX=10116 GN=Akr1a1 PE=1 SV=2	0	72.84	43	15	31	14	1	325	36.5	7.31	79.86	15	1	1.10598	1.0703	1.05771	1.03463	1.02099	1.0042	1.0787	1.04092	1.0808	1.01994	1	1.06681	1	1.078	1	0.946139	0.0265139	0.989617	0.595103	1.04595	0.040235
Q4V8H5	Pf02127	301529	ENSRNOG00000019772.5	Dnpep	9	Aspartyl aminopeptidase OS=Rattus norvegicus OX=10116 GN=Dnpep PE=1 SV=1	0	72.798	26	12	18	12	1	475	52.5	7.25	55.66	12	0	1.07938	1.05464	0.992784	1.00412	1.05876	1.00722	1.05258	1.00928	1.05052	1.02337	1	1.03746	1	1.04227	1	0.981866	0.578055	0.995384	0.877789	1.01377	0.567556
P08461	Pf00198, Pf00364, Pf02817	81654	ENSRNOG00000009994.5	Dlat	8	Dihydrolipoyllysine-residue acetyltransferase component of pyruvate dehydrogenase complex, mitochondrial OS=Rattus norvegicus OX=10116 GN=Dlat PE=1 SV=3	0	72.758	21	13	24	13	1	632	67.1	8.53	74.56	13	0	1.12035	1.08972	1.10284	1.11379	1.10722	1.07659	1.08315	1.09628	1.14989	1.0992	1	1.10977	1	1.1043	1	0.995376	0.742455	1.00495	0.817956	1.00962	0.674862
Q5XI77	Pf00191	290527	ENSRNOG00000010984.6	Anxa11	16	Annexin OS=Rattus norvegicus OX=10116 GN=Anxa11 PE=1 SV=1	0	72.757	23	10	15	9	1	503	54.1	7.65	52.95	10	0	1.0753	1.00703	0.972892	0.957831	1.03112	1.00703	0.968876	0.952811	1.06827	0.998661	1	0.996653	1	1.01841	1	0.980611	0.622157	0.97864	0.667618	0.997989	0.96421
A0A0G2K9B1	Pf00079		ENSRNOG00000010478.7		6	Serine protease inhibitor A3N OS=Rattus norvegicus OX=10116 GN=LOC299282 PE=1 SV=1	0	72.74	25	9	14	9	1	432	48.3	5.57	52.31	9	0	0.5875	0.5125	0.460714	0.428571	1.125	0.326786	9.13393	1.05	3.23214	0.626786	1	4.47202	1	0.520238	1	1.20481	0.69588	8.59611	0.177086	7.13485	0.188369
Q9Z1N4	Pf00459	64473	ENSRNOG00000002378.7	Bpnt1	13	3'(2'),5'-bisphosphate nucleotidase 1 OS=Rattus norvegicus OX=10116 GN=Bpnt1 PE=1 SV=1	0	72.623	35	9	16	9	1	308	33.2	5.87	54.09	9	0	1.22588	1.23059	1.25529	1.19059	1.19882	1.13882	1.22235	1.16824	1.13294	1.17608	1	1.17451	1	1.23725	1	0.950555	0.0427974	0.949287	0.0850552	0.998666	0.963337
P19511	Pf05405	171375; 100911417	ENSRNOG00000016000.6; ENSRNOG00000046299.2	Atp5f1; LOC100911417	2	ATP synthase F(0) complex subunit B1, mitochondrial OS=Rattus norvegicus OX=10116 GN=Atp5pb PE=1 SV=1	0	72.611	32	11	22	10	1	256	28.9	9.36	80.48	11	1	0.974237	0.991412	1.02004	1.0105	0.902672	1.07061	0.757634	0.972328	0.843511	0.994593	1	0.857824	1	0.995229	1	0.999361	0.990629	0.861937	0.0975894	0.862488	0.160115
G3V9G5	Pf00038	308709	ENSRNOG00000014030.7	Synm	1	RCG24674, isoform CRA_b OS=Rattus norvegicus OX=10116 GN=Synm PE=1 SV=2	0	72.481	12	17	19	16	1	1557	172.8	5.1	54.66	17	0	0.707959	0.704108	0.676508	0.494223	0.535944	0.525032	0.548139	0.602054	0.624519	0.5184	1	0.59157	1	0.696192	1	0.744622	0.000367891	0.849723	0.01337	1.14115	0.0474649
F1LM19	Pf00031		ENSRNOG00000038370.4		11	Uncharacterized protein OS=Rattus norvegicus OX=10116 PE=1 SV=3	0	72.333	28	6	10	6	1	352	38.3	7.46	47.33	6	0	0.970117	0.911419	0.908218	0.719317	0.752401	0.704376	2.1302	0.84952	1.72679	0.725365	1	1.56884	1	0.929918	1	0.780031	0.00114638	1.68707	0.166746	2.16282	0.0896521
G3V792	Pf00400, Pf11540	29564	ENSRNOG00000009700.5	Dync1i1	4	Cytoplasmic dynein 1 intermediate chain 1 OS=Rattus norvegicus OX=10116 GN=Dync1i1 PE=1 SV=3	0	72.32	24	14	23	13	1	643	72.6	5.12	74.19	14	1	0.913082	0.910394	0.887993	0.887097	0.917563	0.885305	0.845878	0.867384	0.845878	0.896655	1	0.853047	1	0.903823	1	0.992069	0.61452	0.94382	0.00902129	0.951366	0.0263555
P60905	Pf00226	79130	ENSRNOG00000015202.3	Dnajc5	3	DnaJ homolog subfamily C member 5 OS=Rattus norvegicus OX=10116 GN=Dnajc5 PE=1 SV=1	0	72.3	58	8	17	8	1	198	22.1	5.07	73.26	8	0	1.14349	1.08899	1.05895	1.19244	1.17686	1.13904	1.13014	1.05339	1.14016	1.16945	1	1.1079	1	1.09714	1	1.0659	0.0696553	1.0098	0.785356	0.947368	0.123796
G3V648	Pf01553	294324	ENSRNOG00000001205.5	Agpat3	20	1-acylglycerol-3-phosphate O-acyltransferase 3 OS=Rattus norvegicus OX=10116 GN=Agpat3 PE=1 SV=1	0	72.231	30	11	22	11	1	376	43.2	8.68	74.86	11	0	1.08108	1.03491	1.00113	1.2241	1.17905	1.18131	1.1982	1.11824	1.24324	1.19482	1	1.18656	1	1.03904	1	1.14993	0.00473663	1.14198	0.0270581	0.993088	0.844139
F1M1Y0	Pf00928, Pf10291		ENSRNOG00000006357.8		5	SH3-containing GRB2-like protein 3-interacting protein 1 OS=Rattus norvegicus OX=10116 GN=Sgip1 PE=1 SV=3	0	72.102	21	12	16	12	1	827	88.5	8.18	59.63	12	0	1.14795	1.09935	1.04428	1.11663	1.10259	1.14903	0.99892	1.10583	1.03564	1.12275	1	1.0468	1	1.09719	1	1.02329	0.481288	0.954068	0.309787	0.93235	0.0908158
D3ZBN0	Pf00538	680522	ENSRNOG00000060355.1	Hist1h1b	17	Histone H1.5 OS=Rattus norvegicus OX=10116 GN=Hist1h1b PE=1 SV=1	0	71.992	39	12	48	9	1	222	22.6	10.96	128.72	12	0	1.5008	1.45136	1.47847	1.14195	1.3126	1.42903	2.45774	2	2.17863	1.29452	1	2.21212	1	1.47687	1	0.87653	0.0973341	1.49784	0.00536812	1.70883	0.00428674
P97849	Pf00501, Pf13193	94172		Slc27a1	16	Long-chain fatty acid transport protein 1 OS=Rattus norvegicus OX=10116 GN=Slc27a1 PE=2 SV=1	0	71.931	21	10	16	10	1	646	71.2	8.46	48.5	10	0	1.03673	0.986359	0.988458	1.07345	1.11333	1.05666	1.09339	1.03882	1.10703	1.08115	1	1.07975	1	1.00385	1	1.077	0.0302957	1.07561	0.0459769	0.998706	0.960823
P62193	Pf00004, Pf00910, Pf01078, Pf05496, Pf05673, Pf05729, Pf07724, Pf07726, Pf07728, Pf13191, Pf13401	117263	ENSRNOG00000003951.6	Psmc1	6	26S proteasome regulatory subunit 4 OS=Rattus norvegicus OX=10116 GN=Psmc1 PE=1 SV=1	0	71.923	34	14	21	13	1	440	49.2	6.21	75.75	14	1	1.054	1.0135	0.986501	1.06334	1.10384	1.07373	1.02388	1.01869	1.04673	1.0803	1	1.02977	1	1.018	1	1.0612	0.0540527	1.01156	0.611969	0.95322	0.0274177
Q9JMJ4	Pf00400, Pf04564, Pf08606, Pf11789	246216	ENSRNOG00000020897.6	Prpf19	1	Pre-mRNA-processing factor 19 OS=Rattus norvegicus OX=10116 GN=Prpf19 PE=1 SV=2	0	71.846	25	11	19	11	1	504	55.2	6.61	69.87	11	0	1.12485	1.10385	1.13069	1.21354	1.26254	1.16803	1.29988	1.16569	1.19953	1.2147	1	1.2217	1	1.1198	1	1.08475	0.029047	1.091	0.068285	1.00576	0.892563
F1LP53	Pf00030		ENSRNOG00000032926.3		9	Gamma-crystallin B OS=Rattus norvegicus OX=10116 GN=Crygb PE=3 SV=3	0	71.788	50	8	19	4	1	175	21.1	7.59	65.16	8	1	0.610805	0.491731	0.46527	0.45204	0.468578	0.355017	2.72216	0.767365	3.69129	0.425211	1	2.39361	1	0.522602	1	0.813643	0.163152	4.58017	0.0955007	5.62921	0.0841207
P16290	Pf00300	24959	ENSRNOG00000013532.7	Pgam2	14	Phosphoglycerate mutase 2 OS=Rattus norvegicus OX=10116 GN=Pgam2 PE=1 SV=2	0	71.758	17	5	35	1	1	253	28.7	8.72	130.7	5	0	1.21128	1.1792	1.0896	1.20796	1.23119	1.17699	0.850664	1.01991	1.09735	1.20538	1	0.989307	1	1.16003	1	1.0391	0.316505	0.852829	0.104058	0.82074	0.0441182
B2RYJ7	Pf00022	316333	ENSRNOG00000016789.6	Actr1b	9	ARP1 actin-related protein 1 homolog B OS=Rattus norvegicus OX=10116 GN=Actr1b PE=1 SV=1	0	71.729	33	13	19	6	1	376	42.3	6.4	57.3	13	0	1.12813	1.07292	1.01875	1.0875	1.11458	1.1	0.970833	0.947917	0.976042	1.10069	1	0.964931	1	1.07326	1	1.02556	0.446565	0.899062	0.0296704	0.876656	0.000310631
Q6P792	Pf00412	25177	ENSRNOG00000000875.8	Fhl1	X	Four and a half LIM domains 1 OS=Rattus norvegicus OX=10116 GN=Fhl1 PE=1 SV=1	0	71.629	45	11	16	11	1	296	33.6	8.46	60.61	11	0	0.765248	0.75461	0.683688	0.622695	0.695745	0.649645	0.603546	0.62766	0.688652	0.656028	1	0.639953	1	0.734515	1	0.893145	0.0780352	0.871258	0.0584262	0.975495	0.652697
D3ZXE2		304218	ENSRNOG00000001098.8	Pds5b	12	Sister chromatid cohesion protein PDS5 homolog B OS=Rattus norvegicus OX=10116 GN=Pds5b PE=1 SV=1	0	71.587	13	17	21	16	1	1450	164.4	8.62	66.68	17	1	1.13475	1.06738	1.06028	1.2565	1.27423	1.25887	1.27069	1.24468	1.25296	1.2632	1	1.25611	1	1.08747	1	1.16159	0.00196141	1.15507	0.00249455	0.994386	0.495661
P12075	Pf01215	94194	ENSRNOG00000016660.5	Cox5b	9	Cytochrome c oxidase subunit 5B, mitochondrial OS=Rattus norvegicus OX=10116 GN=Cox5b PE=1 SV=2	0	71.495	43	8	36	8	1	129	13.9	7.78	103.97	8	0	1.07181	1.0343	1.02787	1.1104	1.11254	1.10075	1.07074	1.05038	1.13826	1.1079	1	1.08646	1	1.04466	1	1.06053	0.0111483	1.04001	0.234484	0.980651	0.468711
D3ZAY8	Pf04696, Pf04697	368070	ENSRNOG00000004061.5	Pnn	6	Pinin, desmosome-associated protein OS=Rattus norvegicus OX=10116 GN=Pnn PE=1 SV=1	0	71.4	22	17	25	17	1	729	82.6	7.4	66.86	17	0	1.16429	1.10952	1.1119	1.27143	1.30476	1.275	1.21905	1.20595	1.24167	1.28373	1	1.22222	1	1.12857	1	1.13748	0.0017134	1.08298	0.0106102	0.952087	0.0143468
F1M787	Pf00514	114028	ENSRNOG00000010649.6	Ctnnd2	2	Catenin delta-2 OS=Rattus norvegicus OX=10116 GN=Ctnnd2 PE=1 SV=3	0	71.391	8	8	12	7	1	1233	133.4	7.47	45.02	8	1	1.016	1.012	0.985	0.914	0.953	0.955	1.064	1.117	0.985	0.940667	1	1.05533	1	1.00433	1	0.936608	0.0182392	1.05078	0.266907	1.1219	0.0476415
A0A0G2JUE4	Pf01465, Pf12128, Pf13166	501069	ENSRNOG00000029910.5	Golga4	8	Golgin subfamily A member 4 OS=Rattus norvegicus OX=10116 GN=Golga4 PE=1 SV=1	0	71.336	8	18	19	18	1	2281	262.3	5.34	60.25	18	0	1.02059	0.978332	0.952329	1.14193	1.16576	1.19718	1.14735	1.11809	1.11159	1.16829	1	1.12568	1	0.983749	1	1.18759	0.00194201	1.14427	0.00335087	0.963524	0.0931715
Q5PQK2	Pf00076, Pf00641, Pf13893, Pf14259	317385	ENSRNOG00000023360.4	Fus	1	FUS RNA-binding protein OS=Rattus norvegicus OX=10116 GN=Fus PE=1 SV=1	0	71.19	19	10	31	8	1	518	52.6	9.36	104.52	10	2	1.08779	1.07709	1.08565	1.17559	1.1242	1.29229	0.768737	1.11242	0.980728	1.19736	1	0.953961	1	1.08351	1	1.10507	0.084381	0.880435	0.265519	0.796721	0.0950188
Q641Z6	Pf00350, Pf01926, Pf12763	293692	ENSRNOG00000043503.2	Ehd1	1	EH domain-containing protein 1 OS=Rattus norvegicus OX=10116 GN=Ehd1 PE=1 SV=1	0	71.159	23	13	22	5	1	534	60.6	6.83	67.32	13	8	1.08954	1.04225	1.02716	0.960765	1.00604	0.965795	0.982897	0.960765	1.02515	0.977532	1	0.989604	1	1.05298	1	0.928344	0.0331055	0.939809	0.0760637	1.01235	0.637372
P19804	Pf00334	83782	ENSRNOG00000002671.3	Nme2	10	Nucleoside diphosphate kinase B OS=Rattus norvegicus OX=10116 GN=Nme2 PE=1 SV=1	0	71.141	51	8	28	2	1	152	17.3	7.44	95.33	8	0	0.965581	0.923721	1.17023	0.844651	0.853953	0.823256	0.864186	0.933953	0.92186	0.84062	1	0.906667	1	1.01984	1	0.824263	0.0796627	0.889024	0.225926	1.07857	0.0475031
Q91Y81	Pf00071, Pf00735, Pf01926	117515	ENSRNOG00000017952.4	2021-09-02	9	Septin-2 OS=Rattus norvegicus OX=10116 GN=Sept2 PE=1 SV=1	0	70.95	30	8	12	8	1	361	41.6	6.6	48.01	8	0	0.648505	0.645183	0.607309	0.595349	0.621927	0.612625	0.609302	0.636545	0.668439	0.609967	1	0.638095	1	0.633666	1	0.9626	0.197184	1.00699	0.847533	1.04611	0.208528
A0A140TAH1	Pf00790, Pf01363, Pf12210		ENSRNOG00000036696.4		10	Hepatocyte growth factor-regulated tyrosine kinase substrate OS=Rattus norvegicus OX=10116 GN=Hgs PE=1 SV=1	0	70.766	14	15	23	15	1	914	101.1	7.03	65.26	15	0	0.952741	0.962193	0.948015	0.906427	0.92155	0.941399	0.956522	0.977316	0.886578	0.923125	1	0.940139	1	0.954316	1	0.967316	0.0464707	0.985144	0.636431	1.01843	0.592044
P06302		29222; 100359583	ENSRNOG00000018584.6; ENSRNOG00000025731.6	Ptma; LOC100359583	9; 13	Prothymosin alpha OS=Rattus norvegicus OX=10116 GN=Ptma PE=1 SV=2	0	70.763	23	6	20	6	1	112	12.4	3.84	76.24	6	0	1.03838	0.979798	1.07273	1.01111	1.13232	1.01717	1.01212	0.917172	0.921212	1.05354	1	0.950168	1	1.0303	1	1.02255	0.652789	0.922222	0.123617	0.901886	0.108352
D3ZQG6	Pf00097, Pf00630, Pf00643, Pf01436, Pf08450, Pf10174, Pf13445, Pf13639, Pf13920, Pf13923, Pf14634, Pf15227	361970		Trim2	2	Tripartite motif-containing protein 2 OS=Rattus norvegicus OX=10116 GN=Trim2 PE=1 SV=2	0	70.607	22	13	16	11	1	744	81.4	7.05	58.91	13	1	1.00583	0.975728	0.984466	0.966019	0.98835	0.984466	0.92233	0.947573	0.93301	0.979612	1	0.934304	1	0.988673	1	0.990835	0.467	0.945008	0.0092617	0.95375	0.0107475
O35095	Pf05536	89791	ENSRNOG00000011751.4	Ncdn	5	Neurochondrin OS=Rattus norvegicus OX=10116 GN=Ncdn PE=1 SV=2	0	70.592	17	10	19	10	1	729	78.9	5.62	64.73	10	0	1.12388	1.0959	1.03397	0.955045	0.968032	0.985015	0.892108	0.994006	0.943057	0.969364	1	0.943057	1	1.08458	1	0.893767	0.0145786	0.869512	0.0233617	0.972862	0.439368
D3ZRA3	Pf00364, Pf01039, Pf02222, Pf02655, Pf02785, Pf02786, Pf08326, Pf13535, Pf15632		ENSRNOG00000034013.5		10	Acetyl-CoA carboxylase 1 OS=Rattus norvegicus OX=10116 GN=Acaca PE=1 SV=3	0	70.576	8	17	19	17	1	2083	236.4	6.39	60.59	17	0	1.03173	1.00614	0.9652	1.06755	1.07165	1.07779	1.00819	0.994882	1.01331	1.07233	1	1.00546	1	1.00102	1	1.07123	0.0220099	1.00443	0.836465	0.937639	0.000430905
Q5I034		288704	ENSRNOG00000001185.7	RGD1311899	12	Protein CUSTOS OS=Rattus norvegicus OX=10116 GN=Custos PE=1 SV=1	0	70.484	43	8	11	8	1	277	30	7.66	43.89	8	0	1.11388	1.05315	1.02495	1.09653	1.17245	1.18547	1.12581	1.09544	0.978308	1.15148	1	1.06652	1	1.06399	1	1.08223	0.0837093	1.00238	0.963563	0.926217	0.183098
P25977	Pf00505, Pf09011, Pf14887	25574	ENSRNOG00000020937.8	Ubtf	10	Nucleolar transcription factor 1 OS=Rattus norvegicus OX=10116 GN=Ubtf PE=1 SV=1	0	70.448	20	18	23	18	1	764	89.4	5.81	52.28	18	0	1.22521	1.19094	1.16279	1.26928	1.29253	1.29131	1.24113	1.29009	1.27662	1.28437	1	1.26928	1	1.19298	1	1.07661	0.00951319	1.06395	0.0303215	0.988247	0.410498
G3V640	Pf04280	29635	ENSRNOG00000001058.4	Timm44	12	Mitochondrial import inner membrane translocase subunit TIM44 OS=Rattus norvegicus OX=10116 GN=Timm44 PE=1 SV=1	0	70.139	29	13	18	13	1	453	51	8.31	55.72	13	0	1.14286	1.11272	1.08147	1.05469	1.14844	1.06362	1.19196	1.13951	1.22545	1.08891	1	1.18564	1	1.11235	1	0.97893	0.536813	1.06589	0.0750791	1.08883	0.0680119
P41562	Pf00180	24479	ENSRNOG00000015020.7	Idh1	9	Isocitrate dehydrogenase [NADP] cytoplasmic OS=Rattus norvegicus OX=10116 GN=Idh1 PE=1 SV=1	0	70.016	32	15	28	14	1	414	46.7	6.99	87.86	15	0	0.913682	0.934803	0.943985	0.882461	0.915519	0.890725	0.915519	0.928375	0.856749	0.896235	1	0.900214	1	0.930823	1	0.962841	0.061053	0.967116	0.267847	1.00444	0.877274
G3V6S5	Pf00763, Pf01268, Pf02882	64300	ENSRNOG00000005602.5	Mthfd1	6	C-1-tetrahydrofolate synthase, cytoplasmic OS=Rattus norvegicus OX=10116 GN=Mthfd1 PE=1 SV=1	0	69.758	13	13	16	13	1	935	100.9	7.42	53.68	13	0	0.867003	0.834175	0.828283	0.807239	0.813973	0.807239	0.823232	0.786195	0.850168	0.809484	1	0.819865	1	0.843154	1	0.960067	0.0514838	0.972379	0.351677	1.01282	0.607981
P20788	Pf00355, Pf02921, Pf09165	291103	ENSRNOG00000018281.6	Uqcrfs1	17	Cytochrome b-c1 complex subunit Rieske, mitochondrial OS=Rattus norvegicus OX=10116 GN=Uqcrfs1 PE=1 SV=2	0	69.716	34	11	25	11	1	274	29.4	8.87	69.55	11	0	1.12486	1.05665	1.06127	1.27861	1.23468	1.23468	1.1526	1.16301	1.25434	1.24933	1	1.18998	1	1.08092	1	1.15579	0.00311299	1.10089	0.0493476	0.952498	0.169717
A0A0G2K548	Pf02463, Pf04156, Pf05852, Pf06785, Pf07888, Pf10186, Pf10495, Pf13166	246150	ENSRNOG00000026319.6	Akap9	4	A-kinase-anchoring protein 9 OS=Rattus norvegicus OX=10116 GN=Akap9 PE=1 SV=1	0	69.659	4	14	16	14	1	3847	441.3	5.06	46.79	14	0	1.04521	1.02045	0.986006	1.14101	1.15285	1.20237	1.06566	1.09042	1.05813	1.16541	1	1.0714	1	1.01722	1	1.14568	0.00433415	1.05326	0.0516873	0.919335	0.0113336
Q68FS8	Pf01137, Pf05189	295395	ENSRNOG00000014575.5	Rtcd1; Rtca	2	RNA 3'-terminal phosphate cyclase OS=Rattus norvegicus OX=10116 GN=Rtca PE=1 SV=1	0	69.576	30	9	15	9	1	366	39.3	7.66	50.21	9	0	1.17674	1.12429	1.10148	1.18358	1.15507	1.22919	1.14367	1.12999	1.15735	1.18928	1	1.14367	1	1.13417	1	1.04859	0.150272	1.00838	0.708256	0.961649	0.118212
Q3B8Q1	Pf00270, Pf00271, Pf08152, Pf14617	317399	ENSRNOG00000043099.1	Ddx21	20	Nucleolar RNA helicase 2 OS=Rattus norvegicus OX=10116 GN=Ddx21 PE=2 SV=1	0	69.439	24	18	20	17	1	782	85.9	9.33	63.78	18	1	1.01222	0.982885	0.940098	1.37897	1.31418	1.43643	1.45477	1.23716	1.46699	1.37653	1	1.38631	1	0.978403	1	1.40691	0.00063289	1.41691	0.0062512	1.0071	0.911442
Q4FZY0		298609	ENSRNOG00000013783.5	Efhd2	5	EF-hand domain-containing protein D2 OS=Rattus norvegicus OX=10116 GN=Efhd2 PE=1 SV=1	0	69.368	39	10	14	9	1	239	26.7	5.07	48.59	10	1	1.18674	1.14807	1.11492	0.906077	0.973481	0.977901	1.23757	1.23757	1.26851	0.952486	1	1.24788	1	1.14991	1	0.828315	0.00317651	1.0852	0.0133963	1.31013	0.000313638
G3V624	Pf00400, Pf08953, Pf08954	501841	ENSRNOG00000000697.4	Coro1c	12	Coronin OS=Rattus norvegicus OX=10116 GN=Coro1c PE=1 SV=1	0	69.275	28	15	23	15	1	474	53.1	7.08	64.98	15	0	1.01677	1.00888	1.01282	0.932939	0.9714	0.941815	1.00592	1	0.9714	0.948718	1	0.992439	1	1.01282	1	0.936709	0.00565292	0.979877	0.134797	1.04608	0.0502261
P23514	Pf01602, Pf07718, Pf14806	114023	ENSRNOG00000057623.1	Copb1	1	Coatomer subunit beta OS=Rattus norvegicus OX=10116 GN=Copb1 PE=1 SV=1	0	69.177	14	12	16	12	1	953	106.9	5.96	51.74	12	0	1.03024	0.992441	1.00756	1.14687	1.14363	1.14579	1.13715	1.07667	1.11879	1.14543	1	1.11087	1	1.01008	1	1.134	0.000252834	1.09979	0.0086536	0.96983	0.126145
Q6P6T4	Pf00400, Pf03451	192360	ENSRNOG00000030127.5	Eml2	1	Echinoderm microtubule-associated protein-like 2 OS=Rattus norvegicus OX=10116 GN=Eml2 PE=1 SV=1	0	69.143	19	10	15	10	1	649	70.7	6.3	50.19	10	0	1.00198	0.983152	1.09019	0.910803	0.908821	0.893954	0.979187	1.03964	1.10307	0.904526	1	1.04063	1	1.02511	1	0.882372	0.0225891	1.01515	0.765619	1.15047	0.0197037
A0A0G2K9H8	Pf00025, Pf00071, Pf00503, Pf01926, Pf04670, Pf08477, Pf09439		ENSRNOG00000054775.1		7	ADP-ribosylation factor 3 OS=Rattus norvegicus OX=10116 GN=Arf3 PE=3 SV=1	0	69.1	45	7	17	4	1	187	21.1	7.37	59.81	7	3	1.42278	1.35949	1.35696	1.30253	1.26329	1.18861	1.34557	1.15823	1.26076	1.25148	1	1.25485	1	1.37975	1	0.907034	0.0320688	0.90948	0.0987715	1.0027	0.960242
F1LNP8	Pf07686, Pf08205, Pf13895, Pf13927	192183	ENSRNOG00000006403.7	Pvrl1; Nectin1	8	Nectin cell adhesion molecule 1 OS=Rattus norvegicus OX=10116 GN=Nectin1 PE=1 SV=2	0	69.098	20	7	15	7	1	515	57.1	6.3	54.13	7	0	1.15271	1.11086	1.12104	1.21833	1.22964	1.17534	1.10407	1.13122	1.069	1.20777	1	1.10143	1	1.12821	1	1.07052	0.0186779	0.97627	0.290155	0.911958	0.0121689
Q3T1K5	Pf01267	493810	ENSRNOG00000056207.1	Capza2	4	F-actin-capping protein subunit alpha-2 OS=Rattus norvegicus OX=10116 GN=Capza2 PE=1 SV=1	0	69.081	44	9	18	8	1	286	32.9	5.85	68.98	9	1	1.0213	1.0142	0.972617	1.02028	1.0284	1.01217	1.06694	0.992901	1.0142	1.02028	1	1.02468	1	1.0027	1	1.01753	0.330619	1.02192	0.457286	1.00431	0.854648
Q5PPJ9	Pf03114, Pf14604	311848		Sh3glb2	3	Endophilin-B2 OS=Rattus norvegicus OX=10116 GN=Sh3glb2 PE=1 SV=2	0	68.987	31	11	15	10	1	404	44.8	5.58	48.96	11	1	0.918498	0.877289	0.855311	0.948718	0.972527	0.983516	0.839744	0.909341	0.851648	0.968254	1	0.866911	1	0.8837	1	1.09568	0.0162277	0.981002	0.585829	0.895334	0.0131092
P62828	Pf00025, Pf00071, Pf08477	84509	ENSRNOG00000000938.7	Ran	12	GTP-binding nuclear protein Ran OS=Rattus norvegicus OX=10116 GN=Ran PE=1 SV=3	0	68.868	37	8	23	8	1	216	24.4	7.49	86.72	8	0	1.19347	1.13543	1.26239	1.26602	1.20435	1.20193	1.3289	1.25998	1.23942	1.2241	1	1.2761	1	1.1971	1	1.02256	0.557617	1.06599	0.158186	1.04248	0.203431
G3V6L9	Pf00254	299104	ENSRNOG00000004629.6	Fkbp3	6	Peptidylprolyl isomerase OS=Rattus norvegicus OX=10116 GN=Fkbp3 PE=1 SV=1	0	68.823	49	11	21	11	1	224	25.2	9.28	74.04	11	0	1.14494	1.11798	1.13034	1.18652	1.18427	1.13258	1.14382	1.10225	1.09213	1.16779	1	1.11273	1	1.13109	1	1.03245	0.129413	0.983775	0.356696	0.952854	0.0806286
Q9Z250	Pf00595, Pf02828	85327		Lin7a	7	Protein lin-7 homolog A OS=Rattus norvegicus OX=10116 GN=Lin7a PE=1 SV=2	0	68.821	31	8	18	5	1	232	25.8	8.72	57.02	8	2	1.12257	1.09049	1.11455	1.21879	1.25315	1.22337	1.09049	1.16495	1.1764	1.23177	1	1.14395	1	1.1092	1	1.1105	0.00106022	1.03133	0.291268	0.928704	0.038871
G3V8B6	Pf01851, Pf13513, Pf13646	83806	ENSRNOG00000017730.6	Psmd1	9	26S proteasome non-ATPase regulatory subunit 1 OS=Rattus norvegicus OX=10116 GN=Psmd1 PE=1 SV=1	0	68.818	16	15	21	15	1	953	105.6	5.39	62.88	15	0	1.02335	1.00849	0.998938	1.09236	1.07006	1.08917	1.11996	1.05414	1.15711	1.08386	1	1.1104	1	1.01026	1	1.07285	0.00177849	1.09912	0.0317551	1.02449	0.438849
Q68FR9	Pf00736	300033		Eef1d	7	Elongation factor 1-delta OS=Rattus norvegicus OX=10116 GN=Eef1d PE=1 SV=2	0	68.621	41	10	15	9	1	281	31.3	5.06	58.31	10	1	0.491499	0.827666	0.795209	0.780526	0.778207	0.962906	0.523184	1.04173	0.526275	0.840546	1	0.697063	1	0.704791	1	1.19262	0.332716	0.989035	0.97144	0.829298	0.476552
A0A0G2JSZ5	Pf00085, Pf13098, Pf13848, Pf13899, Pf13905	286906	ENSRNOG00000050197.2	Pdia6	6	Protein disulfide-isomerase A6 OS=Rattus norvegicus OX=10116 GN=Pdia6 PE=1 SV=1	0	68.613	24	10	16	10	1	445	48.7	5.19	53.6	10	0	0.982402	1.02381	1.06729	1.13768	1.06315	1.11698	1.06729	1.03002	0.862319	1.10594	1	0.986542	1	1.0245	1	1.07949	0.0695361	0.96295	0.604596	0.892044	0.14858
P14669	Pf00191	25291	ENSRNOG00000002045.7	Anxa3	14	Annexin A3 OS=Rattus norvegicus OX=10116 GN=Anxa3 PE=1 SV=4	0	68.599	43	14	17	12	1	324	36.3	6.35	53.32	14	1	0.841558	0.898701	0.903896	0.77316	0.793939	0.741991	0.874459	0.825974	1.00346	0.769697	1	0.901299	1	0.881385	1	0.873281	0.0111469	1.02259	0.74274	1.17098	0.075206
A0A0G2JYA4	Pf00149	100362453	ENSRNOG00000001893.6	LOC100362453	11	Serine/threonine-protein phosphatase OS=Rattus norvegicus OX=10116 GN=LOC100362453 PE=3 SV=1	0	68.596	46	12	24	1	1	309	35.5	5.43	62.38	12	0	0.958805	0.978373	1.00927	1.03605	1.02781	0.967044	1.25644	1.02575	1.03811	1.0103	1	1.10676	1	0.982149	1	1.02866	0.343977	1.12688	0.177979	1.09548	0.283931
E9PU28	Pf00478, Pf00571, Pf00977, Pf01070, Pf03060	301005	ENSRNOG00000031965.4	Impdh2	8	Inosine-5'-monophosphate dehydrogenase 2 OS=Rattus norvegicus OX=10116 GN=Impdh2 PE=1 SV=1	0	68.567	26	11	17	9	1	514	55.8	7.28	60.44	11	0	0.984329	0.962782	0.974535	0.971596	1.00784	0.999021	0.94809	0.969638	0.977473	0.992817	1	0.965067	1	0.973882	1	1.01944	0.206255	0.990949	0.459	0.972049	0.118661
B5DF89	Pf00888, Pf10557	301555		Cul3	9	Cullin-3 OS=Rattus norvegicus OX=10116 GN=Cul3 PE=1 SV=2	0	68.562	19	16	23	16	1	768	88.9	8.48	67.02	16	0	1.11864	1.10508	1.10395	1.21469	1.19322	1.1774	1.15028	1.12203	1.11412	1.1951	1	1.12881	1	1.10923	1	1.07742	0.0018887	1.01766	0.176458	0.944532	0.0126035
P42346	Pf00454, Pf02259, Pf02260, Pf08771, Pf11865	56718	ENSRNOG00000009615.7	Mtor	5	Serine/threonine-protein kinase mTOR OS=Rattus norvegicus OX=10116 GN=Mtor PE=1 SV=1	0	68.539	7	16	18	16	1	2549	288.6	7.17	51.37	16	0	1.04873	1.00318	1.00742	1.09004	1.10275	1.15148	1.05614	1.05932	1.07415	1.11476	1	1.06321	1	1.01977	1	1.09314	0.016026	1.04259	0.0491828	0.953754	0.0575953
Q4QR73	Pf00226, Pf00684, Pf01556	300721	ENSRNOG00000012106.4	Dnaja4	8	DnaJ (Hsp40) homolog, subfamily A, member 4 OS=Rattus norvegicus OX=10116 GN=Dnaja4 PE=1 SV=1	0	68.529	18	9	18	8	1	555	61.8	8.46	58.4	9	1	1.1908	1.1092	1.11954	1.21724	1.20115	1.18276	1.17241	1.12759	1.17356	1.20038	1	1.15785	1	1.13985	1	1.05311	0.092678	1.0158	0.578092	0.964571	0.0787839
D3ZKP9	Pf00092, Pf02743, Pf08399, Pf08473, Pf13519, Pf13768		ENSRNOG00000033531.6		4	Voltage-dependent calcium channel subunit alpha-2/delta-1 OS=Rattus norvegicus OX=10116 GN=Cacna2d1 PE=1 SV=3	0	68.528	13	14	18	13	1	1092	123.6	5.31	51.72	14	0	1.03734	0.970954	1.00622	1.14523	1.14108	1.12863	0.928423	1.00519	1.01037	1.13831	1	0.981328	1	1.00484	1	1.13283	0.0025313	0.9766	0.511959	0.86209	0.00433197
D3ZJR1	Pf00038, Pf00261, Pf00529, Pf00769, Pf01576, Pf02321, Pf02463, Pf02841, Pf03148, Pf03938, Pf03962, Pf03999, Pf04012, Pf04111, Pf04156, Pf05103, Pf05149, Pf05478, Pf05557, Pf05622, Pf05667, Pf05701, Pf06008, Pf06160, Pf06818, Pf07111, Pf07798, Pf07888, Pf07926, Pf08317, Pf08614, Pf09311, Pf09726, Pf09730, Pf09731, Pf09755, Pf10146, Pf10168, Pf10174, Pf10186, Pf10234, Pf10359, Pf10498, Pf11180, Pf1…	361120	ENSRNOG00000013502.7	Eps15l1	16	Epidermal growth factor receptor pathway substrate 15-like 1 OS=Rattus norvegicus OX=10116 GN=Eps15l1 PE=1 SV=3	0	68.462	14	13	19	13	1	909	99.4	5.02	47.71	13	0	1.06538	1.00536	1.01715	1.12862	1.10182	1.11468	1.09861	1.09968	1.08789	1.11504	1	1.09539	1	1.0293	1	1.0833	0.0126097	1.06421	0.0243065	0.982377	0.0844366
A0A292G0W2						Gai-interacting protein OS=Rattus norvegicus OX=10116 GN=Phf24 PE=4 SV=1	0	68.417	28	11	15	11	1	398	44.8	5.77	54.39	11	0	1.05057	1.02374	1.05263	1.02683	1.03096	1.04025	1.00206	1.05779	1.03509	1.03268	1	1.03165	1	1.04231	1	0.990759	0.394993	0.989769	0.598341	0.999001	0.953574
A0A0G2K6E8	Pf09744		ENSRNOG00000002749.7		10	Sperm-associated antigen 9 OS=Rattus norvegicus OX=10116 GN=Spag9 PE=1 SV=1	0	68.345	12	15	18	14	1	1352	149.5	5.21	46.58	15	0	0.962099	0.942663	0.897959	1.01846	1.01749	1.00097	0.951409	0.933916	0.994169	1.01231	1	0.959832	1	0.93424	1	1.08356	0.0169713	1.02739	0.382232	0.94816	0.049052
P02529	Pf00030	24277		Crygc	9	Gamma-crystallin C OS=Rattus norvegicus OX=10116 GN=Crygc PE=2 SV=4	0	68.279	55	10	20	6	1	174	20.9	7.64	66.11	10	4	0.788628	0.653894	0.627936	0.669963	0.692213	0.588381	2.67244	1.0309	3.63535	0.650185	1	2.44623	1	0.690152	1	0.94209	0.535066	3.54448	0.0825044	3.76236	0.0776415
Q4KLH4	Pf00076, Pf08075, Pf13893, Pf14259	305910	ENSRNOG00000020782.7	Pspc1	15	Paraspeckle component 1 OS=Rattus norvegicus OX=10116 GN=Pspc1 PE=1 SV=1	0	68.228	25	13	24	11	1	522	58.7	6.67	76.57	13	0	1.14481	1.11174	1.09806	1.21437	1.24971	1.26226	1.06727	1.1642	1.09008	1.24211	1	1.10718	1	1.11821	1	1.11081	0.00342179	0.990143	0.750681	0.891371	0.0143606
A0A0G2JT63	Pf05994		ENSRNOG00000006557.7		10	Cytoplasmic FMR1-interacting protein 2 OS=Rattus norvegicus OX=10116 GN=Cyfip2 PE=4 SV=1	0	68.058	14	13	17	9	1	967	112	7.43	51.12	13	4	1.07055	1.03919	0.99776	1.20829	1.18925	1.24188	1.08847	1.1523	1.20941	1.21314	1	1.15006	1	1.03583	1	1.17117	0.00245121	1.11027	0.0488269	0.948	0.173728
P56571	Pf01965	294326	ENSRNOG00000001211.4	RGD1303003	20	ES1 protein homolog, mitochondrial OS=Rattus norvegicus OX=10116 PE=1 SV=2	0	68.025	40	9	18	9	1	266	28.2	8.92	85.19	9	0	1.26411	1.20048	1.13445	1.30492	1.35054	1.2473	1.16086	1.11044	1.23169	1.30092	1	1.16767	1	1.19968	1	1.08439	0.102013	0.973316	0.56685	0.89757	0.0446517
G3V9D7	Pf00596	25230	ENSRNOG00000012820.8	Add3	1	Adducin 3 (Gamma), isoform CRA_a OS=Rattus norvegicus OX=10116 GN=Add3 PE=1 SV=1	0	67.964	20	12	17	12	1	705	78.8	5.95	67.98	12	0	1.06882	1.0146	1.00938	1.04692	1.04067	1.02711	1.07404	1.04901	1.09593	1.03823	1	1.07299	1	1.03094	1	1.00708	0.732124	1.0408	0.145939	1.03348	0.0781383
P68182	Pf00069, Pf07714, Pf14531	293508	ENSRNOG00000004978.6	Prkacb	2	cAMP-dependent protein kinase catalytic subunit beta OS=Rattus norvegicus OX=10116 GN=Prkacb PE=1 SV=2	0	67.905	38	13	21	3	1	351	40.7	8.56	67.73	13	4	1.19398	1.11148	1.09476	1.15831	1.13266	1.13935	1.04236	1.10368	1.17057	1.14344	1	1.10554	1	1.13341	1	1.00885	0.766845	0.97541	0.593174	0.966851	0.372825
Q6PDW1	Pf01248	65139	ENSRNOG00000016411.4	Rps12	1	40S ribosomal protein S12 OS=Rattus norvegicus OX=10116 GN=Rps12 PE=1 SV=1	0	67.549	54	7	19	7	1	132	14.5	7.21	68.91	7	0	1.03751	1.02465	1.04502	1.10075	1.10182	1.05681	1.14577	1.08039	1.1254	1.08646	1	1.11718	1	1.03573	1	1.04898	0.0336891	1.07865	0.0157269	1.02828	0.275614
Q8CFN2	Pf00025, Pf00071, Pf08477	64465	ENSRNOG00000013536.7	Cdc42	5	Cell division control protein 42 homolog OS=Rattus norvegicus OX=10116 GN=Cdc42 PE=1 SV=2	0	67.494	39	7	23	6	1	191	21.2	6.55	81.86	7	0	0.867227	0.853782	0.871429	0.815126	0.847899	0.756303	0.812605	0.757983	0.821008	0.806443	1	0.797199	1	0.864146	1	0.933225	0.102239	0.922528	0.0307363	0.988538	0.795038
Q68FQ7	Pf00515, Pf07719, Pf13414, Pf13877, Pf14559	300189	ENSRNOG00000053405.1	Rpap3	7	RNA polymerase II-associated protein 3 OS=Rattus norvegicus OX=10116 GN=Rpap3 PE=1 SV=1	0	67.483	24	14	15	14	1	659	74.6	7.99	37.63	14	0	1.13356	1.07632	1.03143	1.20202	1.20426	1.25926	1.06285	1.13692	1.1156	1.22185	1	1.10513	1	1.08043	1	1.13089	0.0155734	1.02285	0.539557	0.90447	0.0156122
P31399	Pf05873	641434	ENSRNOG00000003626.6	Atp5h	10	ATP synthase subunit d, mitochondrial OS=Rattus norvegicus OX=10116 GN=Atp5pd PE=1 SV=3	0	67.394	53	7	29	7	1	161	18.8	6.6	99.15	7	0	1.15099	1.1475	1.18351	1.21022	1.20093	1.14983	1.21719	1.14983	1.20557	1.18699	1	1.19086	1	1.16067	1	1.02268	0.297511	1.02602	0.272335	1.00326	0.896762
A0A0G2JXT3	Pf00348		ENSRNOG00000043377.4		2	Farnesyl pyrophosphate synthase OS=Rattus norvegicus OX=10116 GN=Fdps PE=1 SV=1	0	67.356	24	11	17	11	1	420	48.6	6.57	61.39	11	0	0.955577	0.942344	0.943289	0.985822	0.834594	0.964083	0.94707	0.953686	0.926276	0.928166	1	0.942344	1	0.94707	1	0.98004	0.710392	0.99501	0.637835	1.01527	0.782069
Q812E9	Pf01275	306439	ENSRNOG00000010731.7	Gpm6a	16	Neuronal membrane glycoprotein M6-a OS=Rattus norvegicus OX=10116 GN=Gpm6a PE=1 SV=1	0	67.23	16	7	15	6	1	278	31.2	5.27	51.81	7	1	0.890436	0.864438	0.778087	1.02786	1.0585	0.974002	0.906221	0.866295	0.918292	1.02012	1	0.896936	1	0.844321	1	1.20821	0.0138411	1.06232	0.232376	0.879248	0.0136036
G3V774	Pf04300	85273	ENSRNOG00000009409.3	Fbxo2	5	F-box only protein 2 OS=Rattus norvegicus OX=10116 GN=Fbxo2 PE=4 SV=1	0	67.153	27	6	11	6	1	296	33.7	4.34	54.1	6	0	0.861837	0.84466	0.722181	0.695295	0.704257	0.665422	0.652726	0.657954	0.663181	0.688325	1	0.657954	1	0.809559	1	0.850246	0.0561611	0.812731	0.0262972	0.955877	0.0663756
D3ZNQ6	Pf00179	361509	ENSRNOG00000027514.6	Ube2m	1	Ubiquitin-conjugating enzyme E2M OS=Rattus norvegicus OX=10116 GN=Ube2m PE=1 SV=1	0	67.046	48	11	20	11	1	183	20.9	7.69	68.03	11	0	1.14049	1.13385	1.13274	1.16261	1.10398	1.11947	1.0885	1.12942	1.05088	1.12869	1	1.0896	1	1.13569	1	0.993831	0.71255	0.959416	0.113386	0.965371	0.244497
B2RYG6	Pf02338, Pf10275	293705	ENSRNOG00000021175.5	Otub1	1	Ubiquitin thioesterase OTUB1 OS=Rattus norvegicus OX=10116 GN=Otub1 PE=1 SV=1	0	67.012	42	9	19	9	1	271	31.3	4.94	67.12	9	0	1.15701	1.14858	1.03688	1.01475	1.0432	1.02424	1.08535	0.989463	1.03688	1.0274	1	1.03723	1	1.11416	1	0.922131	0.0936422	0.930958	0.181337	1.00957	0.75089
A0A0G2KAT3	Pf01336, Pf01485, Pf04057, Pf08646	287524	ENSRNOG00000003123.8	Rpa1	10	Replication protein A subunit OS=Rattus norvegicus OX=10116 GN=Rpa1 PE=1 SV=1	0	66.968	25	13	14	13	1	614	67.6	8.03	44.64	13	0	1.09815	1.07159	1.08199	1.23788	1.25173	1.24827	1.20554	1.16051	1.19053	1.24596	1	1.18553	1	1.08391	1	1.1495	5.06504e-05	1.09375	0.0026864	0.951498	0.0121152
P25304	Pf00008, Pf00050, Pf00053, Pf00054, Pf01390, Pf02210, Pf07648	25592		Agrn	5	Agrin OS=Rattus norvegicus OX=10116 GN=Agrn PE=1 SV=2	0	66.814	8	12	14	12	1	1959	208.5	6.15	44.24	12	0	0.942884	0.921348	0.856742	0.984082	0.950375	0.994382	0.868914	0.903558	0.940075	0.97628	1	0.904182	1	0.906991	1	1.07639	0.0758688	0.996903	0.936343	0.926151	0.0421131
D3ZRN5	Pf05731, Pf13519	304833	ENSRNOG00000003434.7	Trove2	13	TROVE domain family, member 2 OS=Rattus norvegicus OX=10116 GN=Trove2 PE=1 SV=1	0	66.78	20	12	21	12	1	538	60	8.06	66.77	12	0	1.10044	1.03974	1.05298	1.18985	1.18433	1.15342	1.09492	1.10265	1.11921	1.17586	1	1.10559	1	1.06439	1	1.10474	0.00673214	1.03871	0.105532	0.940238	0.00633489
G3V8L9	Pf15237	287710	ENSRNOG00000019778.6	Ptrf; Cavin1	10	Caveolae-associated protein 1 OS=Rattus norvegicus OX=10116 GN=Cavin1 PE=1 SV=1	0	66.707	25	8	15	8	1	392	43.9	5.52	52.46	8	0	1.17985	1.14124	1.12053	0.73823	0.821092	0.758945	0.829567	0.907721	0.920904	0.772756	1	0.886064	1	1.14721	1	0.673598	0.000248454	0.772367	0.00144208	1.14663	0.0401824
A0A0G2K1D2	Pf00514	310909	ENSRNOG00000015987.7	Rap1gds1	2	RAP1, GTP-GDP dissociation stimulator 1 (Predicted), isoform CRA_a OS=Rattus norvegicus OX=10116 GN=Rap1gds1 PE=1 SV=1	0	66.623	26	13	17	13	1	527	57.5	5.63	53.32	13	0	1.03779	1.04942	1.05814	0.879845	0.882752	0.864341	1.00678	0.956395	0.954457	0.875646	1	0.972545	1	1.04845	1	0.835182	3.01089e-05	0.927603	0.0138018	1.11066	0.00582069
G3V6M3	Pf00168	24805	ENSRNOG00000004756.4	Syt2	13	Synaptotagmin II OS=Rattus norvegicus OX=10116 GN=Syt2 PE=1 SV=1	0	66.518	17	9	23	2	1	422	47.2	7.99	64.13	9	0	1.05991	1.01743	1	1.18301	1.24401	1.12745	1.05882	1.08715	1.11547	1.18482	1	1.08715	1	1.02578	1	1.15504	0.0139486	1.05982	0.0640206	0.917561	0.0594091
Q5RKH0	Pf00855, Pf02737, Pf03446, Pf03807, Pf14833	360477	ENSRNOG00000003065.5	Glyr1	10	Putative oxidoreductase GLYR1 OS=Rattus norvegicus OX=10116 GN=Glyr1 PE=1 SV=1	0	66.405	24	12	16	12	1	552	60.4	9.13	51.4	12	0	1.24913	1.21653	1.11641	1.16182	1.19441	1.16182	1.2142	1.1397	1.18743	1.17268	1	1.18044	1	1.19402	1	0.982125	0.633222	0.988625	0.78013	1.00662	0.765868
P29266	Pf02254, Pf02826, Pf03446, Pf03807, Pf14833	63938	ENSRNOG00000008063.6	Hibadh	4	3-hydroxyisobutyrate dehydrogenase, mitochondrial OS=Rattus norvegicus OX=10116 GN=Hibadh PE=1 SV=3	0	66.163	18	6	11	6	1	335	35.3	8.47	51.87	6	0	1.16762	1.25029	1.09989	1.18944	1.18599	1.14351	1.16303	1.12629	1.15385	1.17298	1	1.14772	1	1.1726	1	1.00033	0.993751	0.978786	0.608826	0.978467	0.242564
D3ZHA0	Pf00307, Pf00630	362332	ENSRNOG00000007281.7	Flnc	4	Filamin-C OS=Rattus norvegicus OX=10116 GN=Flnc PE=1 SV=1	0	66.111	8	18	20	12	1	2726	290.8	5.9	53.71	18	0	0.435794	0.41911	0.435288	0.441355	0.450961	0.489383	0.420627	0.491405	0.471183	0.460566	1	0.461072	1	0.430064	1	1.07092	0.123314	1.0721	0.227102	1.0011	0.985223
Q8R491	Pf00350, Pf01926, Pf12763	192249	ENSRNOG00000007744.4	Ehd3	6	EH domain-containing protein 3 OS=Rattus norvegicus OX=10116 GN=Ehd3 PE=1 SV=2	0	66.036	27	13	17	4	1	535	60.8	6.46	50.7	13	1	1.06244	1.00892	1.05451	1.00198	1.00396	0.977205	0.921705	0.924678	0.957384	0.994384	1	0.934589	1	1.04196	1	0.954344	0.0643277	0.896956	0.00604306	0.939867	0.0139307
F1LU71	Pf00378	361215	ENSRNOG00000011684.7	Auh	17	Methylglutaconyl-CoA hydratase, mitochondrial OS=Rattus norvegicus OX=10116 GN=Auh PE=1 SV=2	0	65.888	38	13	20	13	1	315	33.3	9.42	59.29	13	0	1.22894	1.1981	1.22894	1.17912	1.15896	1.06643	1.27165	1.16489	1.36418	1.13484	1	1.2669	1	1.21866	1	0.931213	0.0814436	1.03958	0.455842	1.11638	0.120915
D4A206	Pf03546		ENSRNOG00000026108.6		18	Treacle ribosome biogenesis factor 1 OS=Rattus norvegicus OX=10116 GN=Tcof1 PE=1 SV=2	0	65.821	11	14	14	14	1	1395	144.6	9.1	46.11	14	0	1.1383	1.08983	1.06147	1.26596	1.28251	1.30378	1.22931	1.26714	1.18203	1.28408	1	1.22616	1	1.09653	1	1.17104	0.00167898	1.11822	0.0176577	0.954894	0.0980134
A0A140TAA1	Pf07686	304979	ENSRNOG00000007604.7	Igsf8	13	Immunoglobulin superfamily, member 8 OS=Rattus norvegicus OX=10116 GN=Igsf8 PE=1 SV=1	0	65.706	22	11	16	11	1	611	65	7.99	58.79	11	0	0.439836	0.445981	0.423963	0.483871	0.458269	0.477727	0.437276	0.482335	0.471582	0.473289	1	0.463731	1	0.436593	1	1.08405	0.0222917	1.06216	0.146459	0.979805	0.573794
Q64LD0	Pf00270, Pf00271	690693		Ddx19b	19	Zinc responsive protein ZD10B OS=Rattus norvegicus OX=10116 PE=2 SV=1	0	65.703	22	11	18	11	1	482	54.1	6.48	62.39	11	0	1.08342	1.06284	1.08451	1.05959	1.10943	1.02925	1.16035	1.10618	1.13868	1.06609	1	1.13507	1	1.07692	1	0.98994	0.680121	1.05399	0.0280169	1.0647	0.0706038
B2RYI2		363707	ENSRNOG00000009351.6	Srp68	10	Signal recognition particle subunit SRP68 OS=Rattus norvegicus OX=10116 GN=Srp68 PE=1 SV=1	0	65.55	18	11	14	11	1	625	70.4	8.57	42.53	11	0	0.974522	0.958599	0.932059	1.12633	1.1189	1.19958	1.19427	1.06051	1.05202	1.14827	1	1.10226	1	0.95506	1	1.2023	0.00249354	1.15413	0.0367208	0.959938	0.432569
O08557	Pf02274	64157	ENSRNOG00000014613.7	Ddah1	2	N(G),N(G)-dimethylarginine dimethylaminohydrolase 1 OS=Rattus norvegicus OX=10116 GN=Ddah1 PE=1 SV=3	0	65.51	45	10	15	9	1	285	31.4	6.13	49.54	10	0	1.45262	1.36035	1.34539	1.22693	1.24938	1.16708	1.19077	1.16209	1.31546	1.21446	1	1.22278	1	1.38612	1	0.876162	0.0144939	0.882159	0.0475295	1.00684	0.883182
D4A7N1	Pf05300, Pf06747	297436	ENSRNOG00000060248.1	Chchd6	4	MICOS complex subunit Mic25 OS=Rattus norvegicus OX=10116 GN=Chchd6 PE=1 SV=1	0	65.49	33	8	13	8	1	261	29.2	7.94	42.32	8	0	0.970501	0.949853	0.920354	1.02458	1.01082	0.970501	1.03147	0.974435	0.979351	1.00197	1	0.995084	1	0.946903	1	1.05815	0.0649137	1.05088	0.107901	0.993131	0.792014
A0A0G2JTB2	Pf00128, Pf02806, Pf02922		ENSRNOG00000051232.2		11	Glucan (1,4-alpha-), branching enzyme 1 OS=Rattus norvegicus OX=10116 GN=Gbe1 PE=1 SV=1	0	65.44	21	11	16	5	1	655	75.7	6.55	49.14	11	4	1.02845	0.994731	0.934668	1.1138	1.1117	1.15806	1.00527	1.09273	1.098	1.12785	1	1.06533	1	0.98595	1	1.14393	0.0105667	1.08051	0.122894	0.944566	0.136765
Q5BJP4	Pf00076, Pf13893, Pf14259, Pf15519	362251; 100910882	ENSRNOG00000049814.2; ENSRNOG00000019848.7	Rbm39; LOC100910882	3	RNA-binding motif protein 39 OS=Rattus norvegicus OX=10116 GN=Rbm39 PE=1 SV=1	0	65.206	22	10	17	10	1	524	58.6	10.13	61.54	10	0	1.01681	1.02206	1.0021	1.17332	1.07563	1.44748	0.704832	1.14496	0.915966	1.23214	1	0.921919	1	1.01366	1	1.21554	0.121523	0.909499	0.510778	0.748224	0.140191
F1LQN0	Pf00027, Pf00520		ENSRNOG00000004778.4		14	cGMP-gated cation channel alpha-1 OS=Rattus norvegicus OX=10116 GN=Cnga1 PE=4 SV=1	0	65.161	13	8	17	7	1	683	79.2	7.99	49.42	8	0	1.07727	1.07955	1.10455	1.17159	1.26364	1.16364	1.15227	1.16932	1.18182	1.19962	1	1.1678	1	1.08712	1	1.10348	0.0277174	1.07422	0.00273784	0.973476	0.392306
Q9QUR2	Pf05502	84428	ENSRNOG00000019298.7	Dctn4	18	Dynactin subunit 4 OS=Rattus norvegicus OX=10116 GN=Dctn4 PE=1 SV=1	0	65.152	27	11	15	11	1	467	53.1	7.72	50.19	11	0	1.03586	1.02049	1.01127	1.06557	1.06865	1.05943	0.954918	1.03381	0.995902	1.06455	1	0.994877	1	1.02254	1	1.04108	0.00540268	0.972946	0.311178	0.934552	0.0385151
B1H262	Pf00595, Pf01496, Pf04111, Pf04156, Pf05557, Pf07106, Pf07888	84686		Ppp1r9b	10	Protein phosphatase 1, regulatory subunit 9B OS=Rattus norvegicus OX=10116 GN=Ppp1r9b PE=2 SV=1	0	65.144	12	10	15	10	1	817	89.6	4.92	47.68	10	0	0.996183	0.996183	0.960878	0.898855	0.930344	0.916985	0.929389	1	0.914122	0.915394	1	0.947837	1	0.984415	1	0.929887	0.00977133	0.962843	0.275056	1.03544	0.310764
P62909	Pf00189, Pf07650	140654	ENSRNOG00000017418.5	Rps3	1	40S ribosomal protein S3 OS=Rattus norvegicus OX=10116 GN=Rps3 PE=1 SV=1	0	64.993	55	13	25	13	1	243	26.7	9.66	81.97	13	0	1.03636	1.00428	1.01818	1.08449	1.14118	1.05027	1.21818	1.02995	1.1123	1.09198	1	1.12014	1	1.01961	1	1.07098	0.0615583	1.0986	0.143028	1.02579	0.666215
O70593	Pf00515, Pf07719, Pf13181, Pf13414, Pf13424, Pf13431, Pf13432, Pf14559	64667	ENSRNOG00000019891.6	Sgta	7	Small glutamine-rich tetratricopeptide repeat-containing protein alpha OS=Rattus norvegicus OX=10116 GN=Sgta PE=1 SV=1	0	64.973	35	10	16	10	1	314	34.1	5.12	54.22	10	0	1.0965	1.06257	1.06469	1.13574	1.1474	1.12089	0.978791	0.984093	1.01166	1.13468	1	0.991516	1	1.07458	1	1.05592	0.0109251	0.922697	0.00516784	0.873832	0.00035885
Q5GFD9	Pf01205, Pf05773	497198	ENSRNOG00000045844.2	Impact	18	Protein IMPACT OS=Rattus norvegicus OX=10116 GN=Impact PE=1 SV=1	0	64.902	37	10	13	10	1	317	36	5.16	50.71	10	0	1.17348	1.14475	1.11381	1.1768	1.16354	1.15359	1.05525	1.01547	1.05083	1.16464	1	1.04052	1	1.14401	1	1.01803	0.327195	0.90953	0.00833581	0.893422	0.000961754
F1LRI5	Pf12074, Pf13646	690632	ENSRNOG00000021871.6	Gcn1l1	12	GCN1 eIF2 alpha kinase activator-like 1 OS=Rattus norvegicus OX=10116 GN=Gcn1 PE=1 SV=3	0	64.853	6	17	19	17	1	2671	292.9	7.3	50.12	17	0	0.997949	0.955897	0.921026	1.06872	1.06564	1.09744	1.0441	1.05231	1.05231	1.07726	1	1.04957	1	0.958291	1	1.12415	0.00822469	1.09526	0.015172	0.974294	0.0575488
Q4FZS2	Pf00400, Pf04762	361662	ENSRNOG00000020643.7	Bub3	1	BUB3 mitotic checkpoint protein OS=Rattus norvegicus OX=10116 GN=Bub3 PE=1 SV=1	0	64.833	30	9	14	9	1	326	36.9	6.84	45.71	9	0	1.00208	0.986472	0.957336	1.10822	1.16025	1.12695	1.03642	1.01145	1.01769	1.13181	1	1.02185	1	0.981963	1	1.1526	0.00172495	1.04062	0.0575583	0.90285	0.00292065
P51583	Pf00731, Pf01259	140946	ENSRNOG00000002101.6	Paics	14	Multifunctional protein ADE2 OS=Rattus norvegicus OX=10116 GN=Paics PE=1 SV=3	0	64.761	32	14	17	14	1	425	47.1	7.69	50.81	14	0	0.965451	0.985605	0.961612	0.917466	0.929942	0.90499	1.00288	0.978887	0.950096	0.917466	1	0.977287	1	0.970889	1	0.944975	0.00670428	1.00659	0.725398	1.0652	0.0238975
Q99MH9	Pf01839, Pf14781, Pf14782, Pf14783	113948	ENSRNOG00000019020.3	Bbs2	19	Bardet-Biedl syndrome 2 protein homolog OS=Rattus norvegicus OX=10116 GN=Bbs2 PE=2 SV=1	0	64.668	21	14	18	14	1	721	79.9	6.07	51.05	14	0	1.102	1.07095	1.0122	1.20288	1.20732	1.2561	1.03548	1.09313	1.10643	1.2221	1	1.07834	1	1.06171	1	1.15106	0.00691988	1.01566	0.65194	0.882371	0.00652406
P39069	Pf00406, Pf13207, Pf13238, Pf13671	24183		Ak1	3	Adenylate kinase isoenzyme 1 OS=Rattus norvegicus OX=10116 GN=Ak1 PE=1 SV=3	0	64.571	39	10	22	10	1	194	21.6	7.9	63.47	10	0	1.09574	1.10957	1.14149	1.01489	0.992553	1.0234	1.09468	1.13936	1.0266	1.01028	1	1.08688	1	1.1156	1	0.905594	0.00300449	0.974253	0.46352	1.07582	0.0877044
A0A0G2JUW7	Pf00207, Pf01835, Pf07677, Pf07678, Pf07703, Pf10569, Pf11974, Pf13249		ENSRNOG00000037188.5		4	Murinoglobulin-1 OS=Rattus norvegicus OX=10116 GN=Mug1 PE=1 SV=1	0	64.567	9	14	21	3	1	1487	165.7	6.28	60.88	14	0	1.21335	1.11681	1.07151	1.04291	1.07747	1.03933	1.57807	1.10608	1.67342	1.05324	1	1.45252	1	1.13389	1	0.928872	0.137736	1.28101	0.151951	1.3791	0.08563
G3V7T3	Pf01937, Pf03630	171053	ENSRNOG00000014044.6	Pank4	5	Pantothenate kinase 4 OS=Rattus norvegicus OX=10116 GN=Pank4 PE=1 SV=1	0	64.55	15	10	13	10	1	773	86.1	6.32	39.77	10	0	1.17341	1.16532	1.13988	1.23815	1.20694	1.2289	1.14451	1.13642	1.12717	1.22466	1	1.13603	1	1.15954	1	1.05616	0.00894786	0.979727	0.105432	0.927627	0.00108881
Q64303	Pf00069, Pf00786, Pf07714, Pf14531	100910732; 29432	ENSRNOG00000048597.2; ENSRNOG00000001747.5	LOC100910732; Pak2	11	Serine/threonine-protein kinase PAK 2 OS=Rattus norvegicus OX=10116 GN=Pak2 PE=1 SV=1	0	64.482	26	11	15	7	1	524	57.9	5.77	49.95	11	0	0.979472	0.974585	0.985337	0.975562	1.00978	0.954057	1.01857	0.947214	0.929619	0.979798	1	0.965135	1	0.979798	1	1	1	0.985035	0.620604	0.985035	0.667428
A1A5S1	Pf06424, Pf13414, Pf14559	366276	ENSRNOG00000051498.1	Prpf6	3	Pre-mRNA-processing factor 6 OS=Rattus norvegicus OX=10116 GN=Prpf6 PE=1 SV=1	0	64.449	16	16	18	16	1	941	106.7	8.09	55.36	16	0	1.02832	1	0.949891	1.14815	1.15795	1.20915	1.1122	1.13617	1.15033	1.17175	1	1.1329	1	0.992738	1	1.18032	0.00382961	1.14119	0.00533108	0.966842	0.151335
P60203	Pf01275	24943	ENSRNOG00000002419.6	Plp1	X	Myelin proteolipid protein OS=Rattus norvegicus OX=10116 GN=Plp1 PE=1 SV=2	0	64.359	26	8	47	8	1	277	30.1	8.35	138.35	8	0	0.0296536	0.0792719	0.0387551	0.0443335	0.0463887	0.0494715	0.0459483	0.0756019	0.0584263	0.0467313	1	0.0599922	1	0.0492269	1	0.949304	0.878524	1.21869	0.571854	1.28377	0.20316
G3V8Q8	Pf00536, Pf02862, Pf07647, Pf09770	309010	ENSRNOG00000020411.6	Sec23ip	1	RCG40648, isoform CRA_b OS=Rattus norvegicus OX=10116 GN=Sec23ip PE=1 SV=1	0	64.344	18	17	21	16	1	999	110.9	5.67	61.64	17	1	0.993859	0.949846	0.931423	1.04708	1.087	1.04504	1.06653	1.03173	1.08393	1.05971	1	1.06073	1	0.958376	1	1.10573	0.0116637	1.1068	0.0131013	1.00097	0.962654
A0A0G2K502	Pf00390, Pf03949	307270	ENSRNOG00000015582.6	Me2	18	Malic enzyme OS=Rattus norvegicus OX=10116 GN=Me2 PE=1 SV=1	0	64.282	19	11	21	10	1	591	66.3	7.91	63.31	11	1	1.10056	1.04804	1.01453	1.17877	1.12849	1.16983	1.17207	1.1162	1.24469	1.15903	1	1.17765	1	1.05438	1	1.09926	0.0236927	1.11692	0.0514075	1.01607	0.667979
Q68FT7	Pf03483, Pf03484	301544	ENSRNOG00000014119.5	Farsb	9	Phenylalanyl-tRNA synthetase subunit beta OS=Rattus norvegicus OX=10116 GN=Farsb PE=1 SV=1	0	64.265	20	13	19	13	1	589	65.6	7.05	60.6	13	0	1.09603	1.0574	1.07285	1.17329	1.1777	1.15894	1.09161	1.11148	1.09934	1.16998	1	1.10081	1	1.07542	1	1.08792	0.00167403	1.02361	0.11475	0.940881	0.00102936
D4AE68	Pf00025, Pf00503	81666	ENSRNOG00000014183.5	Gnaq	1	Guanine nucleotide binding protein, alpha q polypeptide, isoform CRA_a OS=Rattus norvegicus OX=10116 GN=Gnaq PE=1 SV=2	0	64.174	36	13	18	8	1	359	42.1	5.68	63.17	13	4	0.639807	0.815471	0.814666	0.833199	0.797744	0.775987	0.820306	0.791297	0.769541	0.80231	1	0.793715	1	0.756648	1	1.06035	0.494099	1.04899	0.571647	0.989287	0.718712
A0A096MKE0	Pf05118, Pf05279, Pf13414, Pf13432, Pf14559	312981	ENSRNOG00000007445.8	Asph	5	Aspartate-beta-hydroxylase OS=Rattus norvegicus OX=10116 GN=Asph PE=1 SV=1	0	64.163	22	11	13	1	1	737	82.6	5.08	49.28	11	0	NA	NA	NA	NA	NA	NA	NA	NA	NA	NA	0	NA	0	NA	0	NA	NA	NA	NA	NA	NA
F1LML7	Pf00038, Pf00769, Pf01417, Pf01576, Pf01608, Pf02463, Pf04094, Pf04111, Pf04849, Pf05262, Pf05557, Pf05622, Pf05701, Pf06160, Pf07111, Pf07651, Pf07888, Pf07926, Pf09726, Pf09731, Pf09787, Pf10174, Pf10186, Pf12128, Pf13166, Pf13514, Pf13868, Pf14362, Pf14915, Pf15066, Pf15070	81917	ENSRNOG00000001091.6	Hip1r	12	Huntingtin-interacting protein 1-related OS=Rattus norvegicus OX=10116 GN=Hip1r PE=1 SV=1	0	64.144	13	13	14	13	1	1069	119.5	6.55	42.15	13	0	0.982387	0.920744	0.885519	1.0274	1.03229	1.05969	0.932485	0.97456	0.969667	1.03979	1	0.958904	1	0.92955	1	1.1186	0.0213909	1.03158	0.401021	0.922208	0.00830199
G3V798	Pf00076, Pf13893, Pf14259	362612	ENSRNOG00000010007.5	Srsf4	5	Serine and arginine-rich-splicing factor 4 OS=Rattus norvegicus OX=10116 GN=Srsf4 PE=1 SV=1	0	64.105	25	14	32	9	1	488	55.6	11.33	84.21	14	4	1.0881	1.0492	1.06407	1.24371	1.2746	1.26316	1.17391	1.17963	1.10526	1.26049	1	1.15294	1	1.06712	1	1.1812	0.000181962	1.08041	0.0315276	0.914675	0.013572
Q925G1	Pf00855, Pf11467	171073	ENSRNOG00000049142.2	Hdgfrp2; Hdgfl2	9	Hepatoma-derived growth factor-related protein 2 OS=Rattus norvegicus OX=10116 GN=Hdgfl2 PE=1 SV=2	0	64.06	21	14	26	12	1	669	74	7.88	77.65	14	0	1.09122	1.15991	1.08896	1.13851	1.20383	1.16554	1.18919	1.16329	1.05968	1.16929	1	1.13739	1	1.11336	1	1.05024	0.135892	1.02158	0.6284	0.972713	0.507301
D3ZAS8	Pf00076, Pf13893, Pf14259	304582	ENSRNOG00000000702.5	Sart3	12	Spliceosome-associated factor 3, U4/U6 recycling protein OS=Rattus norvegicus OX=10116 GN=Sart3 PE=1 SV=1	0	64.06	14	14	16	13	1	960	109.4	5.43	52.82	14	1	1.10337	1.06517	1.03933	1.21685	1.17978	1.21124	1.1427	1.1236	1.15281	1.20262	1	1.1397	1	1.06929	1	1.12469	0.00367381	1.06585	0.0263388	0.94768	0.011886
Q3B7D0	Pf01218	304024	ENSRNOG00000001654.6	Cpox	11	Oxygen-dependent coproporphyrinogen-III oxidase, mitochondrial OS=Rattus norvegicus OX=10116 GN=Cpox PE=1 SV=1	0	64.025	30	11	12	11	1	443	49.2	8.53	44.34	11	0	1.01347	0.961658	0.925389	1.11606	1.06321	1.10674	1.05596	1.00933	1.11192	1.09534	1	1.05907	1	0.966839	1	1.1329	0.0132648	1.09539	0.0780248	0.966887	0.344096
I6L9G6	Pf00076, Pf13893, Pf14259	298648	ENSRNOG00000012455.6	Tardbp	5	RCG31562, isoform CRA_c OS=Rattus norvegicus OX=10116 GN=Tardbp PE=1 SV=1	0	63.99	25	8	17	8	1	285	32.1	6.99	58.96	8	0	1.32573	1.25222	1.27757	1.36122	1.39924	1.27757	1.31686	1.19645	1.26616	1.34601	1	1.25982	1	1.28517	1	1.04734	0.22023	0.980276	0.570085	0.93597	0.16048
G3V6W6	Pf00004, Pf00910, Pf01078, Pf05496, Pf07724, Pf07726, Pf07728, Pf13191, Pf13207, Pf13401	289990	ENSRNOG00000007203.5	Psmc6	15	Proteasome 26S subunit, ATPase 6 OS=Rattus norvegicus OX=10116 GN=Psmc6 PE=1 SV=1	0	63.929	22	9	16	9	1	403	45.8	7.78	50.4	9	0	1.04807	1.06792	1.10136	1.12853	1.07837	1.11808	1.03135	1.03866	0.835946	1.10832	1	0.968652	1	1.07245	1	1.03345	0.175163	0.903215	0.20259	0.873979	0.10965
P70580	Pf00173	291948	ENSRNOG00000012786.7	Pgrmc1	X	Membrane-associated progesterone receptor component 1 OS=Rattus norvegicus OX=10116 GN=Pgrmc1 PE=1 SV=3	0	63.919	46	11	20	10	1	195	21.6	4.6	64.52	11	1	0.970971	0.966967	0.934935	1.01702	1.04304	1.05005	0.98999	1.01401	1.02402	1.0367	1	1.00934	1	0.957624	1	1.08258	0.00650353	1.05401	0.0273948	0.973608	0.127194
Q63041	Pf00207, Pf01835, Pf07677, Pf07678, Pf07703, Pf10569, Pf11974, Pf13249	252922	ENSRNOG00000006709.6	Pzp	4	Alpha-1-macroglobulin OS=Rattus norvegicus OX=10116 GN=A1m PE=1 SV=1	0	63.887	9	14	18	14	1	1500	167	6.9	53.13	14	0	1.03219	0.975583	0.947836	0.804661	0.812431	0.779134	1.92675	1.14983	1.67037	0.798742	1	1.58232	1	0.985202	1	0.81074	0.0022367	1.60608	0.0602203	1.98101	0.0266563
B5DEK0	Pf04818	311591	ENSRNOG00000012923.7	Rprd1b	3	Regulation of nuclear pre-mRNA domain-containing 1B OS=Rattus norvegicus OX=10116 GN=Rprd1b PE=1 SV=1	0	63.872	31	10	17	10	1	326	36.9	5.97	53.94	10	0	1.11839	1.12529	1.1023	1.24483	1.25402	1.25632	1.14598	1.14368	1.10345	1.25172	1	1.13103	1	1.11533	1	1.12229	5.85313e-05	1.01408	0.365304	0.903581	0.00106473
A0A0G2JSV0	Pf00561, Pf03096, Pf12697	171114	ENSRNOG00000010389.6	Ndrg2	15	N-myc downstream regulated gene 2, isoform CRA_a OS=Rattus norvegicus OX=10116 GN=Ndrg2 PE=1 SV=1	0	63.8	33	9	17	9	1	371	40.7	5.3	60.49	9	0	1.15261	1.11633	1.13234	1.07257	1.10245	1.05123	0.945571	1.02668	1.0715	1.07542	1	1.01459	1	1.13376	1	0.948541	0.03268	0.894885	0.0358721	0.943434	0.200536
P08753	Pf00025, Pf00503	25643	ENSRNOG00000019465.5	Gnai3	2	Guanine nucleotide-binding protein G(k) subunit alpha OS=Rattus norvegicus OX=10116 GN=Gnai3 PE=1 SV=3	0	63.737	31	10	31	4	1	354	40.5	5.69	91.75	10	0	0.94211	0.937442	0.851541	0.951447	0.951447	0.956116	0.893557	0.913165	0.940243	0.953003	1	0.915655	1	0.910364	1	1.04684	0.221657	1.00581	0.878215	0.96081	0.0518271
P49242	Pf01015	29288	ENSRNOG00000011893.6	Rps3a	2	40S ribosomal protein S3a OS=Rattus norvegicus OX=10116 GN=Rps3a PE=1 SV=2	0	63.676	39	12	20	12	1	264	29.9	9.73	62.37	12	0	0.919125	0.922931	0.872502	0.882969	0.90961	0.920076	1.07992	0.975262	1.0314	0.904218	1	1.02886	1	0.904853	1	0.999299	0.975755	1.13705	0.022473	1.13785	0.0179691
Q923W4	Pf00855	252941	ENSRNOG00000019740.7	Hdgfrp3; Hdgfl3	1	Hepatoma-derived growth factor-related protein 3 OS=Rattus norvegicus OX=10116 GN=Hdgfl3 PE=1 SV=1	0	63.656	39	8	28	7	1	202	22.4	8.4	94.21	8	0	1.24201	1.16093	1.16708	1.34398	1.34152	1.3059	1.29361	1.21253	1.21867	1.33047	1	1.24161	1	1.19001	1	1.11803	0.0082006	1.04336	0.234148	0.93321	0.0368219
A0A0G2JYQ3	Pf13207, Pf13671		ENSRNOG00000027317.6		6	YLP motif-containing protein 1 OS=Rattus norvegicus OX=10116 GN=Ylpm1 PE=1 SV=1	0	63.572	5	10	15	9	1	2121	238.9	6.81	47.97	10	0	1.02553	1.02447	0.965957	1.09468	1.12021	1.19468	1.02979	1.12021	1.06277	1.13652	1	1.07092	1	1.00532	1	1.13051	0.021639	1.06526	0.117289	0.942278	0.176109
Q641Y2	Pf00346	289218	ENSRNOG00000038372.4	Ndufs2	13	NADH dehydrogenase [ubiquinone] iron-sulfur protein 2, mitochondrial OS=Rattus norvegicus OX=10116 GN=Ndufs2 PE=1 SV=1	0	63.481	25	11	14	11	1	463	52.5	6.99	47.37	11	0	1.05656	1.07577	1.06297	1.07791	1.10566	1.05123	1.09498	1.02882	1.11953	1.07826	1	1.08111	1	1.0651	1	1.01236	0.47461	1.01503	0.59394	1.00264	0.931962
Q9WUL0	Pf01028, Pf02919, Pf14370	64550		Top1	3	DNA topoisomerase 1 OS=Rattus norvegicus OX=10116 GN=Top1 PE=1 SV=1	0	63.442	22	18	20	18	1	767	90.7	9.32	58.32	18	0	1.14583	1.1201	1.10662	1.0625	1.15686	1.20466	1.56863	1.30392	1.58701	1.14134	1	1.48652	1	1.12418	1	1.01526	0.712285	1.32231	0.0170884	1.30243	0.0264552
Q5XIH7	Pf01145	114766	ENSRNOG00000012999.7	Phb2	4	Prohibitin-2 OS=Rattus norvegicus OX=10116 GN=Phb2 PE=1 SV=1	0	63.378	37	12	27	12	1	299	33.3	9.83	79.73	12	0	1.08016	1.04625	1.10483	1.04008	1.03803	0.969168	1.02261	0.937307	1.03905	1.01576	1	0.999657	1	1.07708	1	0.943066	0.100576	0.928117	0.0967031	0.984148	0.702381
Q6AYK8	Pf05091	362952	ENSRNOG00000005804.6	Eif3d	7	Eukaryotic translation initiation factor 3 subunit D OS=Rattus norvegicus OX=10116 GN=Eif3d PE=1 SV=1	0	63.332	17	9	17	9	1	548	63.9	6.05	58.35	9	0	0.985432	0.977107	0.961498	1.07908	1.12175	1.15088	1.04683	1.01769	1.06452	1.11724	1	1.04301	1	0.974679	1	1.14626	0.00292209	1.07011	0.011229	0.933561	0.0407974
P15387	Pf00520, Pf02214, Pf03521, Pf07885, Pf08016	25736		Kcnb1	3	Potassium voltage-gated channel subfamily B member 1 OS=Rattus norvegicus OX=10116 GN=Kcnb1 PE=1 SV=3	0	63.24	17	13	17	13	1	857	95.6	8.16	51.01	13	0	1.06519	1.05193	1.01768	1.11492	1.1105	1.17569	1.19669	1.18343	1.1326	1.1337	1	1.1709	1	1.04494	1	1.08495	0.0248687	1.12055	0.00641809	1.03281	0.264684
D3ZWA8	Pf00169, Pf00640		ENSRNOG00000013574.6		16	Adaptor protein, phosphotyrosine-interacting with PH domain and leucine zipper 1 OS=Rattus norvegicus OX=10116 GN=Appl1 PE=1 SV=3	0	63.23	17	11	13	11	1	671	75.4	5.68	44.47	11	0	1.0289	0.993808	0.961816	1.03509	1.06089	1.08153	1.0516	1.07534	1.03096	1.05917	1	1.05263	1	0.99484	1	1.06466	0.0525059	1.05809	0.0676388	0.993829	0.742619
F7EPZ4	Pf00773, Pf13638		ENSRNOG00000009125.7		15	DIS3 homolog, exosome endoribonuclease and 3'-5' exoribonuclease OS=Rattus norvegicus OX=10116 GN=Dis3 PE=1 SV=1	0	63.179	16	14	16	14	1	1025	116.7	7.97	48.86	14	0	0.980392	0.959752	0.872033	1.12487	1.08669	1.20537	1.06708	1.00103	1.02374	1.13897	1	1.03062	1	0.937393	1	1.21505	0.0139307	1.09945	0.0724343	0.904863	0.0535381
P11884	Pf00171	29539		Aldh2	12	Aldehyde dehydrogenase, mitochondrial OS=Rattus norvegicus OX=10116 GN=Aldh2 PE=1 SV=1	0	63.164	23	11	15	10	1	519	56.5	7.05	50.02	11	1	0.659035	0.653465	0.642327	0.575495	0.503713	0.524134	0.558787	0.514233	0.556931	0.534447	1	0.543317	1	0.651609	1	0.820196	0.00589718	0.833808	0.00213333	1.0166	0.748697
D4A0U3	Pf00076, Pf12171, Pf13893, Pf14259	312491	ENSRNOG00000014501.6	Zfp638	4	Zinc finger protein 638 OS=Rattus norvegicus OX=10116 GN=Zfp638 PE=1 SV=1	0	63.11	9	17	18	17	1	1875	208	6.3	51.06	17	0	1.16945	1.13266	1.04125	1.08696	1.14381	1.16499	1.13266	1.15719	1.11929	1.13192	1	1.13638	1	1.11446	1	1.01567	0.715738	1.01967	0.610138	1.00394	0.871206
D3ZQP6	Pf01403, Pf01437, Pf13895	315711	ENSRNOG00000007687.5	Sema7a	8	Sema domain, immunoglobulin domain (Ig), and GPI membrane anchor, (Semaphorin) 7A (Predicted) OS=Rattus norvegicus OX=10116 GN=Sema7a PE=1 SV=1	0	63.084	17	9	13	9	1	666	75.1	7.42	44.63	9	0	1.10334	1.05167	1.00323	1.24758	1.20022	1.21529	0.949408	1.03229	0.960172	1.22103	1	0.980624	1	1.05274	1	1.15985	0.00633187	0.931493	0.137281	0.803115	0.00123934
D3ZZB0	Pf00501, Pf06464		ENSRNOG00000015288.7		17	Disco-interacting protein 2 homolog C OS=Rattus norvegicus OX=10116 GN=Dip2c PE=1 SV=2	0	62.94	10	14	18	10	1	1586	173.9	7.87	58.4	14	4	0.959499	0.945998	0.919961	0.970106	0.975892	0.991321	0.922854	0.978785	0.979749	0.979106	1	0.960463	1	0.941819	1	1.03959	0.0477849	1.0198	0.446345	0.980959	0.400655
D3ZQE8	Pf08389	363194	ENSRNOG00000019085.5	Xpo5	9	Exportin 5 OS=Rattus norvegicus OX=10116 GN=Xpo5 PE=1 SV=1	0	62.933	12	13	15	13	1	1204	136.8	5.81	41.29	13	0	1.08166	1.05257	1.05817	1.20805	1.20358	1.21477	1.14206	1.10291	1.12081	1.2088	1	1.12192	1	1.06413	1	1.13595	0.000107719	1.05431	0.0159595	0.928131	0.00179777
Q8CJB9	Pf00097, Pf13639, Pf13920, Pf13923, Pf14634	266712	ENSRNOG00000018840.2	Rnf40	1	E3 ubiquitin-protein ligase BRE1B OS=Rattus norvegicus OX=10116 GN=Rnf40 PE=1 SV=1	0	62.917	14	15	18	12	1	1002	113.8	6.48	50.67	15	3	1.11124	1.06373	1.04867	1.26651	1.27231	1.28273	1.16686	1.19119	1.18424	1.27385	1	1.18076	1	1.07455	1	1.18548	0.000510624	1.09885	0.00625719	0.926925	0.000423518
P62966	Pf00061, Pf14651	25061	ENSRNOG00000023633.4	Crabp1	8	Cellular retinoic acid-binding protein 1 OS=Rattus norvegicus OX=10116 GN=Crabp1 PE=1 SV=3	0	62.911	58	8	15	8	1	137	15.6	5.38	60.53	8	0	1.28029	1.30477	1.31089	1.3623	0.931457	1.25459	1.40514	1.13709	1.25459	1.18278	1	1.26561	1	1.29865	1	0.910776	0.422442	0.974552	0.694084	1.07002	0.612338
A0A0G2K079			ENSRNOG00000012906.6		3	Breast carcinoma-amplified sequence 1 homolog OS=Rattus norvegicus OX=10116 GN=Bcas1 PE=1 SV=1	0	62.895	24	7	12	7	1	347	37.5	9.29	36.82	7	0	0.0738042	0.136398	0.0900598	0.086136	0.0852018	0.0923019	0.0844544	0.120703	0.0995889	0.0878799	1	0.101582	1	0.100087	1	0.878034	0.553212	1.01493	0.947902	1.15592	0.271256
Q5XI81	Pf00013, Pf05641, Pf12235, Pf13014	361927		Fxr1	2	Fragile X mental retardation syndrome-related protein 1 OS=Rattus norvegicus OX=10116 GN=Fxr1 PE=1 SV=1	0	62.861	18	10	12	9	1	568	63.9	6.39	44.29	10	0	1.03916	0.987952	0.935743	1.00502	1.03514	1.04016	1.01908	1.00602	0.970884	1.02677	1	0.998661	1	0.987617	1	1.03965	0.285721	1.01118	0.755683	0.972621	0.195283
M0RC99	Pf00025, Pf00071, Pf04670, Pf08477	100361891; 64633		LOC100361891; Rab5al1; Rab5a	14; 9	Ras-related protein Rab-5A OS=Rattus norvegicus OX=10116 GN=Rab5a PE=2 SV=1	0	62.846	45	8	18	4	1	215	23.6	8.15	59.69	8	0	0.891602	0.854492	0.794922	1.04883	1.13281	1.02246	0.983398	0.973633	1.06152	1.06803	1	1.00618	1	0.847005	1	1.26095	0.00712625	1.18793	0.0158399	0.942091	0.226951
A0A0G2K8S2	Pf00044, Pf02800	290604	ENSRNOG00000028958.3	RGD1564958	16	Uncharacterized protein OS=Rattus norvegicus OX=10116 PE=1 SV=1	0	62.827	30	8	91	1	1	335	35.9	7.97	298.67	8	0	0.836466	0.917293	0.728383	1.06015	1.10714	1	0.87406	0.883459	0.991541	1.05576	1	0.916353	1	0.827381	1	1.27603	0.0221385	1.10754	0.2516	0.867953	0.0460976
Q9WV63	Pf00225	84391		Kif2a	2	Kinesin-like protein KIF2A OS=Rattus norvegicus OX=10116 GN=Kif2a PE=1 SV=2	0	62.688	21	15	21	15	1	705	79.7	6.68	66.01	15	0	1.02426	1.00527	0.982068	1.09177	1.13186	1.10443	1.08861	1.04852	1.07173	1.10935	1	1.06962	1	1.00387	1	1.10508	0.00342741	1.0655	0.0175027	0.964184	0.0746689
P63055		25510	ENSRNOG00000001628.6	Pcp4	11	Calmodulin regulator protein PCP4 OS=Rattus norvegicus OX=10116 GN=Pcp4 PE=1 SV=2	0	62.659	61	6	20	6	1	62	6.8	6.71	65.9	6	0	1.18281	1.28074	1.29597	0.88901	0.943417	0.903156	1.19478	1.20566	0.985854	0.911861	1	1.12876	1	1.25317	1	0.727641	0.000941682	0.900724	0.19413	1.23787	0.0416862
Q63083		84595	ENSRNOG00000020889.7	Nucb1	1	Nucleobindin-1 OS=Rattus norvegicus OX=10116 GN=Nucb1 PE=1 SV=1	0	62.561	24	10	12	10	1	459	53.5	5.12	44.13	10	0	1.02208	0.992639	0.969506	1.11987	1.10936	1.10726	1.08307	1.02734	1.08412	1.11216	1	1.06484	1	0.994742	1	1.11804	0.00171156	1.07047	0.0439933	0.957454	0.0689387
P11762	Pf00337	56646	ENSRNOG00000009884.6	Lgals1	7	Galectin-1 OS=Rattus norvegicus OX=10116 GN=Lgals1 PE=1 SV=2	0	62.392	50	9	23	9	1	135	14.8	5.26	71.4	9	0	0.977481	0.934946	0.968307	0.710592	0.784821	0.71643	0.693912	0.731443	0.82402	0.737281	1	0.749791	1	0.960245	1	0.767805	0.00119124	0.780834	0.00668667	1.01697	0.796609
A0A0G2KAM3	Pf02779, Pf02780		ENSRNOG00000007895.5		15	Pyruvate dehydrogenase E1 component subunit beta, mitochondrial OS=Rattus norvegicus OX=10116 GN=Pdhb PE=1 SV=1	0	62.345	27	10	21	10	1	423	46.2	8.41	65.77	10	0	1.09508	1.08197	1.10273	1.13333	1.13115	1.08962	1.0918	1.07322	1.13005	1.11803	1	1.09836	1	1.09326	1	1.02266	0.184342	1.00467	0.788643	0.982405	0.420947
D3ZFB2	Pf03194	360602	ENSRNOG00000002835.6	Luc7l3	10	LUC7-like 3 pre-mRNA-splicing factor OS=Rattus norvegicus OX=10116 GN=Luc7l3 PE=1 SV=1	0	62.333	17	10	15	9	1	491	58.4	9.95	50.47	10	0	1.13161	1.09449	1.01462	1.24072	1.30034	1.17998	1.12261	1.08774	1.07762	1.24034	1	1.09599	1	1.08024	1	1.14821	0.0308131	1.01458	0.693109	0.883615	0.0180267
B1H227	Pf00415, Pf13540	682908	ENSRNOG00000050106.2	Rcc1	5	LOC682908 protein OS=Rattus norvegicus OX=10116 GN=Rcc1 PE=1 SV=1	0	62.312	28	8	13	8	1	421	45.1	7.91	48.11	8	0	1.03888	1.03132	0.974082	1.11231	1.20734	1.09935	1.14363	1.08315	1.10907	1.13967	1	1.11195	1	1.01476	1	1.12309	0.034678	1.09578	0.0225768	0.975679	0.509159
Q5U216	Pf00270, Pf00271, Pf14617	89827	ENSRNOG00000004373.6	Ddx39a	19	ATP-dependent RNA helicase DDX39A OS=Rattus norvegicus OX=10116 GN=Ddx39a PE=2 SV=1	0	62.294	30	12	29	2	1	427	49.1	5.68	92.06	12	0	1.09204	0.975181	0.870734	1.08066	1.10962	1.22544	0.907963	1.01034	1.06929	1.13857	1	0.995863	1	0.979317	1	1.16262	0.109834	1.0169	0.845135	0.874659	0.0918328
Q5PQQ2	Pf09429	297695; 103689936	ENSRNOG00000049593.2; ENSRNOG00000005505.6	Wbp11; LOC100910115; Wbp11l1	4	WW domain-binding protein 11 OS=Rattus norvegicus OX=10116 GN=Wbp11 PE=1 SV=1	0	62.261	16	11	13	11	1	641	70	8.09	43.27	11	0	1.30552	1.20924	1.25931	1.33633	1.43774	1.30809	1.32606	1.32734	1.32734	1.36072	1	1.32691	1	1.25802	1	1.08163	0.100095	1.05476	0.068372	0.975157	0.43892
P00388	Pf00175, Pf00258, Pf00667	29441	ENSRNOG00000001442.3	Por	12	NADPH--cytochrome P450 reductase OS=Rattus norvegicus OX=10116 GN=Por PE=1 SV=3	0	62.19	21	13	17	13	1	678	76.9	5.48	57.22	13	0	0.918443	0.905468	0.883225	0.900834	0.899907	0.853568	0.963855	0.929564	1.01112	0.88477	1	0.96818	1	0.902379	1	0.980486	0.399388	1.07292	0.0631562	1.09427	0.042198
F1LS86	Pf00133, Pf01406, Pf08264, Pf09334	306804	ENSRNOG00000014616.8	Iars	17	Isoleucine-tRNA synthetase (Predicted) OS=Rattus norvegicus OX=10116 GN=Iars PE=1 SV=2	0	62.159	12	15	17	15	1	1262	144.2	6.3	51.23	15	0	1.13395	1.06928	1.08083	1.23903	1.2552	1.21478	1.19515	1.15589	1.20208	1.23634	1	1.18437	1	1.09469	1	1.1294	0.00359434	1.08193	0.0217458	0.95797	0.048883
B0BNK1	Pf00009, Pf00025, Pf00071, Pf04670, Pf08477	287709	ENSRNOG00000018568.6	Rab5c	10	RAB5C, member RAS oncogene family OS=Rattus norvegicus OX=10116 GN=Rab5c PE=1 SV=1	0	62.125	54	8	16	5	1	216	23.4	8.41	50.29	8	0	1.00203	0.933943	0.888211	1.07622	1.12093	1.05183	1.01016	1.01728	1.05996	1.08299	1	1.02913	1	0.941396	1	1.15041	0.0217235	1.0932	0.0742732	0.950266	0.102417
P68403	Pf00069, Pf00130, Pf00168, Pf00433, Pf07714	25023		Prkcb	1	Protein kinase C beta type OS=Rattus norvegicus OX=10116 GN=Prkcb PE=1 SV=3	0	62.113	20	14	17	8	1	671	76.7	7.01	47.45	14	0	1.08069	1.05414	1.05005	1.01328	1.01736	0.998979	0.990807	1.02554	0.983657	1.00987	1	1	1	1.06163	1	0.951251	0.00959057	0.94195	0.0186952	0.990223	0.521889
Q4FZT0	Pf01145	298203	ENSRNOG00000009535.6	Stoml2	5	Stomatin-like protein 2, mitochondrial OS=Rattus norvegicus OX=10116 GN=Stoml2 PE=1 SV=1	0	62.102	29	8	12	8	1	353	38.4	8.63	44.56	8	0	1.0796	1.02354	1.01233	1.18834	1.16031	1.23318	1.14238	1.14574	1.22422	1.19395	1	1.17078	1	1.03849	1	1.14969	0.00638046	1.12738	0.0174711	0.980595	0.534542
E9PTI6	Pf00076, Pf13893, Pf14259	296301	ENSRNOG00000017405.7	Raly	3	RALY heterogeneous nuclear ribonucleoprotein OS=Rattus norvegicus OX=10116 GN=Raly PE=1 SV=2	0	62.097	34	12	21	12	1	311	33	8.94	63.56	12	0	1.06601	1.05281	1.06381	1.12541	1.15732	1.10451	1.22442	1.10781	1.09791	1.12908	1	1.14338	1	1.06087	1	1.06429	0.0127139	1.07777	0.113373	1.01267	0.758431
G3V9E3	Pf02029	25687	ENSRNOG00000010233.5	Cald1	4	Caldesmon 1, isoform CRA_b OS=Rattus norvegicus OX=10116 GN=Cald1 PE=1 SV=1	0	62.005	23	13	16	13	1	531	60.6	6.58	53.41	13	0	1.15746	1.12781	1.06033	0.876278	0.951943	0.906953	1.01943	1	1.12577	0.911725	1	1.0484	1	1.1152	1	0.817543	0.00491438	0.940098	0.240589	1.14991	0.0381044
P02625	Pf00036, Pf13405	25269	ENSRNOG00000006471.5	Pvalb	7	Parvalbumin alpha OS=Rattus norvegicus OX=10116 GN=Pvalb PE=1 SV=2	0	61.969	59	7	12	7	1	110	11.9	5.19	42.17	7	0	0.957031	1.28223	1.22559	0.832031	0.790039	0.763672	1.00879	1.06543	0.84082	0.795247	1	0.97168	1	1.15495	1	0.688557	0.0245021	0.841319	0.204034	1.22186	0.0661229
F1LPG3	Pf10254	171444	ENSRNOG00000020350.5	Pacs1	1	Phosphofurin acidic cluster sorting protein 1 OS=Rattus norvegicus OX=10116 GN=Pacs1 PE=1 SV=1	0	61.912	13	10	13	10	1	961	104.7	7.55	47.19	10	0	1.14505	1.08242	1.04725	1.07802	1.09451	1.17143	1.11319	1.13956	1.11648	1.11465	1	1.12308	1	1.09158	1	1.02114	0.599969	1.02886	0.349803	1.00756	0.792474
A0A0H2UI38	Pf01090		ENSRNOG00000048199.2		9	Ribosomal protein S19-like2 OS=Rattus norvegicus OX=10116 GN=Rps19l2 PE=4 SV=1	0	61.91	50	10	16	10	1	157	17.4	10.62	53.18	10	0	0.983069	0.997884	0.998942	0.996825	1.01905	1.00529	1.24021	1.1418	1.19894	1.00705	1	1.19365	1	0.993298	1	1.01385	0.171043	1.2017	0.00229919	1.18529	0.00310082
Q3KR59	Pf00443, Pf13423	307905	ENSRNOG00000016509.6	Usp10	19	Ubiquitin carboxyl-terminal hydrolase 10 OS=Rattus norvegicus OX=10116 GN=Usp10 PE=1 SV=1	0	61.904	18	10	12	10	1	794	87.3	5.17	41.65	10	0	1.0719	1.03429	1.03429	1.1604	1.1781	1.1958	1.15265	1.10288	1.13164	1.1781	1	1.12906	1	1.04683	1	1.1254	0.00125325	1.07855	0.0126256	0.958372	0.0501332
A0A0H2UHX3	Pf00900, Pf08071		ENSRNOG00000029574.2		4	40S ribosomal protein S4 OS=Rattus norvegicus OX=10116 GN=Rps4x PE=3 SV=1	0	61.885	36	12	20	12	1	290	32.5	10.07	49.95	12	0	0.984127	0.998942	0.915344	0.900529	0.936508	0.961905	1.38942	1.12593	1.36931	0.932981	1	1.29489	1	0.966138	1	0.965681	0.349315	1.34027	0.0205767	1.3879	0.0138915
D3ZC63	Pf02223	314004	ENSRNOG00000007690.6	Cmpk2	6	Cytidine/uridine monophosphate kinase 2 OS=Rattus norvegicus OX=10116 GN=Cmpk2 PE=1 SV=3	0	61.821	22	8	13	8	1	447	50.1	7.24	53.66	8	0	1.11148	1.07174	1.00662	1.12472	1.18433	1.16115	1.10817	1.08499	1.18543	1.15673	1	1.1262	1	1.06328	1	1.08789	0.056441	1.05917	0.217989	0.973601	0.431817
A0A0G2KAN1	Pf01391, Pf01410	103689932	ENSRNOG00000011292.6; ENSRNOG00000052925.1	LOC100911218; NEWGENE_621351	4	Collagen, type I, alpha 2 OS=Rattus norvegicus OX=10116 GN=NEWGENE_621351 PE=1 SV=1	0	61.805	8	9	25	9	1	1372	129.5	9.29	81.56	9	0	0.192354	0.245878	0.201434	0.105615	0.142891	0.11374	0.106332	0.144325	0.136918	0.120749	1	0.129192	1	0.213222	1	0.566306	0.00992048	0.605902	0.0141841	1.06992	0.630307
B2GUZ3	Pf00763, Pf01268, Pf02882	361472	ENSRNOG00000019582.7	Mthfd1l	1	Methylenetetrahydrofolate dehydrogenase (NADP+-dependent) 1-like OS=Rattus norvegicus OX=10116 GN=Mthfd1l PE=1 SV=1	0	61.298	13	12	12	12	1	977	105.8	7.5	41.89	12	0	1.17031	1.11507	1.10012	1.24626	1.21174	1.19793	1.09436	1.13003	1.24166	1.21864	1	1.15535	1	1.1285	1	1.07988	0.0248335	1.02379	0.614479	0.948064	0.246258
E9PTG1	Pf00176, Pf00270, Pf00271, Pf00439, Pf07529, Pf07533, Pf08880, Pf11496, Pf14619	361745	ENSRNOG00000011931.7	Smarca2	1	SWI/SNF-related, matrix-associated, actin-dependent regulator of chromatin, subfamily a, member 2 OS=Rattus norvegicus OX=10116 GN=Smarca2 PE=1 SV=1	0	61.29	11	15	15	10	1	1597	182.2	7.08	44.95	15	0	1.12233	1.12346	1.01908	1.23345	1.25814	1.25589	1.02581	1.12458	1.06173	1.24916	1	1.07071	1	1.08829	1	1.14782	0.0105585	0.983843	0.716281	0.857143	0.0039682
F8WG91	Pf00009, Pf00025, Pf00071, Pf00503, Pf01926, Pf04670, Pf08477, Pf09439	64664	ENSRNOG00000019973.6	Arl3	1	ADP-ribosylation factor-like protein 3 OS=Rattus norvegicus OX=10116 GN=Arl3 PE=1 SV=2	0	61.282	53	7	12	7	1	186	20.9	7.24	41.59	7	0	1.14383	1.12911	1.16421	1.17554	1.16648	1.14723	1.15968	1.12797	1.11099	1.16308	1	1.13288	1	1.14572	1	1.01516	0.257568	0.988797	0.504615	0.974034	0.141771
D3ZG43	Pf00329	295923	ENSRNOG00000009155.6	Ndufs3	3	NADH dehydrogenase (Ubiquinone) Fe-S protein 3 (Predicted), isoform CRA_c OS=Rattus norvegicus OX=10116 GN=Ndufs3 PE=1 SV=1	0	61.279	41	11	17	11	1	264	30.2	7.53	55.22	11	0	1.08352	1.07208	1.10641	1.22082	1.18535	1.15561	1.21281	1.16934	1.2357	1.18726	1	1.20595	1	1.08734	1	1.0919	0.00949453	1.10908	0.00565244	1.01574	0.528293
Q3T1J1	Pf01287	287444	ENSRNOG00000016478.7	Eif5a	10	Eukaryotic translation initiation factor 5A-1 OS=Rattus norvegicus OX=10116 GN=Eif5a PE=1 SV=3	0	61.08	36	8	20	8	1	154	16.8	5.24	69.11	8	0	1.23333	1.1931	1.11609	1.16667	1.24138	1.14138	1.13678	1.08851	1.17701	1.18314	1	1.1341	1	1.18084	1	1.00195	0.962254	0.960415	0.336815	0.958549	0.28163
D4AE96	Pf03810, Pf08506	308939	ENSRNOG00000010427.5	Ipo7	1	Importin 7 OS=Rattus norvegicus OX=10116 GN=Ipo7 PE=1 SV=1	0	61.075	11	11	14	10	1	1038	119.4	4.82	52.35	11	0	1.08919	1.07358	1.10256	1.16388	1.13489	1.13378	1.21962	1.0825	1.14716	1.14418	1	1.14976	1	1.08844	1	1.05121	0.0125419	1.05633	0.20443	1.00487	0.897962
F1M4A4	Pf00169, Pf00225, Pf00498, Pf12423, Pf12473	363288	ENSRNOG00000023993.7	Kif1a	9	Kinesin family member 1A OS=Rattus norvegicus OX=10116 GN=Kif1a PE=1 SV=3	0	61.058	9	15	17	9	1	1707	192.8	6.2	50.4	15	5	1.03685	1.01331	1.01433	1.05118	1.07267	1.07267	0.970317	1.00921	0.992835	1.06551	1	0.990788	1	1.02149	1	1.04309	0.0138096	0.96994	0.0875769	0.929875	0.00501362
A0A0G2K700	Pf01472, Pf01509, Pf08068		ENSRNOG00000055562.1		X	H/ACA ribonucleoprotein complex subunit DKC1 OS=Rattus norvegicus OX=10116 GN=Dkc1 PE=1 SV=1	0	61.042	19	10	13	10	1	509	56.5	9.35	45.35	10	0	1.0785	1.03072	1.05233	1.17406	1.23436	1.18316	1.23663	1.15358	1.23322	1.19719	1	1.20781	1	1.05385	1	1.13602	0.00354292	1.1461	0.00719637	1.00887	0.763677
P18163	Pf00501	25288	ENSRNOG00000010633.3	Acsl1	16	Long-chain-fatty-acid--CoA ligase 1 OS=Rattus norvegicus OX=10116 GN=Acsl1 PE=1 SV=1	0	61.033	22	16	21	16	1	699	78.1	6.99	52.54	16	0	1.05292	1.00108	0.992441	1.16847	1.19654	1.16739	1.07667	1.054	1.09071	1.17747	1	1.07379	1	1.01548	1	1.15952	0.00156439	1.05743	0.0548302	0.911954	0.00193981
P11275	Pf00069, Pf07714, Pf08332, Pf13474, Pf14534	25400		Camk2a	18	Calcium/calmodulin-dependent protein kinase type II subunit alpha OS=Rattus norvegicus OX=10116 GN=Camk2a PE=1 SV=1	0	61.03	21	10	26	4	1	478	54.1	7.08	70.8	10	0	1.09017	1.03141	1.06484	0.960486	0.950355	0.976697	1.00608	1.05268	0.99696	0.962513	1	1.01857	1	1.06214	1	0.9062	0.0059363	0.958983	0.146652	1.05825	0.0412035
G3V6H5	Pf00153	64201	ENSRNOG00000003815.4	Slc25a11	10	Mitochondrial 2-oxoglutarate/malate carrier protein OS=Rattus norvegicus OX=10116 GN=Slc25a11 PE=1 SV=1	0	60.996	33	9	14	9	1	314	34.1	9.96	50.16	9	0	1.17963	1.15446	1.16133	1.25744	1.20595	1.21396	1.02746	1.17277	1.06979	1.22578	1	1.09001	1	1.16514	1	1.05205	0.0264997	0.935516	0.161396	0.889235	0.0419475
P62243	Pf01201	65136	ENSRNOG00000054626.1	Rps8	5	40S ribosomal protein S8 OS=Rattus norvegicus OX=10116 GN=Rps8 PE=1 SV=2	0	60.934	45	8	12	8	1	208	24.2	10.32	40.61	8	0	1.11163	1.12326	1.06744	1.00814	1.05233	1.03488	1.56977	1.3093	1.35	1.03178	1	1.40969	1	1.10078	1	0.937324	0.031751	1.28063	0.0201734	1.36627	0.00992831
D3ZWL9	Pf00628, Pf07500, Pf07744	362286	ENSRNOG00000009936.8	Dido1	3	Death inducer-obliterator 1 OS=Rattus norvegicus OX=10116 GN=Dido1 PE=1 SV=2	0	60.865	7	12	14	12	1	2219	243.1	7.42	41.96	12	0	1.08473	1.07469	1.06355	1.13155	1.14827	1.15385	1.1204	1.20513	1.16611	1.14456	1	1.16388	1	1.07432	1	1.06538	0.00149958	1.08336	0.0238258	1.01688	0.488912
P26772	Pf00166	25462		Hspe1	9	10 kDa heat shock protein, mitochondrial OS=Rattus norvegicus OX=10116 GN=Hspe1 PE=1 SV=3	0	60.815	77	10	34	10	1	102	10.9	8.92	104.45	10	0	0.945697	1.05123	1.03484	1.07889	1.01639	1.15471	0.875	1.18238	0.906762	1.08333	1	0.988046	1	1.01059	1	1.07198	0.232258	0.977695	0.837418	0.912043	0.417387
A1L1J8	Pf00009, Pf00025, Pf00071, Pf04670, Pf08477	288779	ENSRNOG00000006130.7	Rab5b	7	RAB5B, member RAS oncogene family OS=Rattus norvegicus OX=10116 GN=Rab5b PE=1 SV=1	0	60.669	45	8	13	4	1	215	23.7	8.13	41.81	8	4	0.685083	0.915285	0.946593	0.974217	0.953039	0.934622	0.941989	0.935543	0.921731	0.953959	1	0.933088	1	0.848987	1	1.12364	0.275812	1.09906	0.36651	0.978121	0.18114
P18886	Pf00755	25413		Cpt2	5	Carnitine O-palmitoyltransferase 2, mitochondrial OS=Rattus norvegicus OX=10116 GN=Cpt2 PE=1 SV=1	0	60.639	22	15	17	15	1	658	74.1	7.33	57.59	15	0	1.03796	1.03254	1.02928	1.12907	1.05531	1.04881	1.22451	1.11822	1.1692	1.07773	1	1.17064	1	1.03326	1	1.04304	0.160648	1.13296	0.0111515	1.08621	0.0811679
B5DF80	Pf00076, Pf00658, Pf13893, Pf14259	292295	ENSRNOG00000017367.4	Pabpc6	1	Polyadenylate-binding protein OS=Rattus norvegicus OX=10116 GN=Pabpc6 PE=1 SV=1	0	60.629	19	12	20	1	1	643	71	9.26	56.34	12	0	1.18154	1.1344	1.11535	0.954865	1.2006	1.0662	0.750251	0.797392	0.830491	1.07389	1	0.792711	1	1.14376	1	0.938907	0.396852	0.693072	0.000324553	0.738169	0.0197566
F1LQI1	Pf00753	24439	ENSRNOG00000014743.5	Hagh	10	Hydroxyacyl glutathione hydrolase OS=Rattus norvegicus OX=10116 GN=Hagh PE=1 SV=2	0	60.529	26	7	13	7	1	309	34.1	7.94	46.94	7	0	0.830769	0.865587	0.826721	0.765182	0.790283	0.749798	0.788664	0.757085	0.722267	0.768421	1	0.756005	1	0.841026	1	0.913671	0.0131239	0.898909	0.020316	0.983843	0.610673
Q99N27	Pf00787, Pf03700, Pf09325, Pf10456	84471	ENSRNOG00000017029.6	Snx1	8	Sorting nexin-1 OS=Rattus norvegicus OX=10116 GN=Snx1 PE=1 SV=1	0	60.501	15	7	11	6	1	522	59	5.22	46.61	7	0	0.682484	0.683182	0.663643	0.635729	0.651779	0.647592	0.683182	0.659456	0.672017	0.645034	1	0.671552	1	0.676436	1	0.953576	0.0171989	0.992779	0.629914	1.04111	0.0339264
Q62634	Pf00083, Pf07690	116638	ENSRNOG00000020650.7	Slc17a7	1	Vesicular glutamate transporter 1 OS=Rattus norvegicus OX=10116 GN=Slc17a7 PE=1 SV=1	0	60.484	11	7	14	7	1	560	61.6	7.34	54.05	7	0	1.15509	1.10648	1.08218	1.28819	1.21412	1.24884	1.10417	1.12616	1.24884	1.25039	1	1.15972	1	1.11458	1	1.12184	0.0109578	1.0405	0.416445	0.927492	0.143011
P22509	Pf01135, Pf01269, Pf13847	292747	ENSRNOG00000019229.4	Fbl	1	rRNA 2'-O-methyltransferase fibrillarin OS=Rattus norvegicus OX=10116 GN=Fbl PE=1 SV=2	0	60.424	26	9	20	7	1	327	34.2	10.24	61.64	9	2	1.02954	0.974836	0.920131	1.17943	1.23414	1.186	1.17287	1.12254	1.12144	1.19985	1	1.13895	1	0.974836	1	1.23083	0.00333526	1.16835	0.0102004	0.94924	0.0655028
G3V9M1	Pf00270, Pf00271, Pf04851	300208	ENSRNOG00000060154.1	Ddx23	7	DEAD (Asp-Glu-Ala-Asp) box polypeptide 23 (Predicted), isoform CRA_b OS=Rattus norvegicus OX=10116 GN=Ddx23 PE=1 SV=1	0	60.396	17	15	17	15	1	819	95.4	9.58	46.17	15	0	1.12835	1.10268	1.10968	1.27071	1.27655	1.26954	1.22637	1.15753	1.12719	1.27227	1	1.17036	1	1.11357	1	1.14251	3.7384e-05	1.051	0.134432	0.919902	0.0257332
A0A0G2K261	Pf00133, Pf01921, Pf06827, Pf08264, Pf09334		ENSRNOG00000002368.7		13	Isoleucyl-tRNA synthetase 2, mitochondrial OS=Rattus norvegicus OX=10116 GN=Iars2 PE=1 SV=1	0	60.282	13	11	12	11	1	1011	112.6	6.74	46.26	11	0	1.12236	1.08565	1.11012	1.17019	1.13126	1.1079	1.13459	1.11123	1.14905	1.13645	1	1.13163	1	1.10604	1	1.02749	0.2236	1.02313	0.17247	0.995759	0.831661
Q4V8G6	Pf05063	361035	ENSRNOG00000013111.7	Mettl3	15	Methyltransferase-like 3 OS=Rattus norvegicus OX=10116 GN=Mettl3 PE=1 SV=1	0	60.116	18	8	12	8	1	580	64.6	6.54	43.6	8	0	1.14104	1.07861	1.09942	1.23931	1.27283	1.28439	1.14798	1.17572	1.12023	1.26551	1	1.14798	1	1.10636	1	1.14385	0.00221341	1.03762	0.162729	0.907125	0.00496974
A0A0F7RQJ6	Pf01187	29318	ENSRNOG00000001239.6	Ddt	20	D-dopachrome tautomerase, isoform CRA_a OS=Rattus norvegicus OX=10116 GN=Ddt PE=1 SV=1	0	60.112	56	5	13	5	1	118	13.1	6.54	49.71	5	0	0.820746	0.824386	0.813467	0.871702	0.949955	0.860783	1.06005	0.901729	0.99636	0.894146	1	0.986048	1	0.819533	1	1.09104	0.0575909	1.20318	0.022526	1.10278	0.163324
P97546	Pf00047, Pf07679, Pf07686, Pf13895, Pf13927	56064	ENSRNOG00000009029.7	Nptn	8	Neuroplastin OS=Rattus norvegicus OX=10116 GN=Nptn PE=1 SV=2	0	60.107	19	8	20	8	1	393	43.9	8.38	72.26	8	0	1.03323	0.989282	0.978564	1.17899	1.18328	1.16399	0.989282	1.09218	1.10932	1.17542	1	1.06359	1	1.00036	1	1.175	0.000588571	1.06321	0.198251	0.904863	0.0420702
F1M5M9	Pf00018, Pf00611, Pf00620, Pf07653, Pf14604	500287	ENSRNOG00000006509.7	Srgap3	4	SLIT-ROBO Rho GTPase-activating protein 3 OS=Rattus norvegicus OX=10116 GN=Srgap3 PE=1 SV=2	0	60.101	11	11	14	11	1	1099	124.4	6.67	47.09	11	0	1.10106	1.03723	1.01277	1.10532	1.14043	1.1266	1.01915	1.04043	1.05532	1.12411	1	1.0383	1	1.05035	1	1.07022	0.0592526	0.988521	0.692367	0.923659	0.00423078
O08662	Pf00454, Pf00613	64161		Pi4ka	11	Phosphatidylinositol 4-kinase alpha OS=Rattus norvegicus OX=10116 GN=Pi4ka PE=1 SV=2	0	60.072	7	12	15	12	1	2096	236.8	7.2	49.66	12	0	1.11161	1.08482	1.03795	1.18527	1.16964	1.13951	1.14844	1.1183	1.16518	1.16481	1	1.14397	1	1.07812	1	1.0804	0.0268661	1.06108	0.0613346	0.982114	0.338789
B1WC49	Pf05918, Pf13646	362170	ENSRNOG00000009689.4	Api5	3	Api5 protein OS=Rattus norvegicus OX=10116 GN=Api5 PE=1 SV=1	0	59.982	22	12	17	12	1	504	56.8	5.92	52.68	12	0	1.13594	1.11406	1.10369	1.20276	1.23387	1.16014	1.26267	1.18318	1.12327	1.19892	1	1.18971	1	1.1179	1	1.07248	0.0257205	1.06424	0.158435	0.992313	0.84995
P21708	Pf00069, Pf01636, Pf07714	50689	ENSRNOG00000053583.1	Mapk3	1	Mitogen-activated protein kinase 3 OS=Rattus norvegicus OX=10116 GN=Mapk3 PE=1 SV=5	0	59.979	33	12	20	9	1	380	43.1	6.61	75.53	12	0	0.661355	0.659363	0.636122	0.604914	0.63081	0.618858	0.574369	0.62085	0.633466	0.618194	1	0.609562	1	0.65228	1	0.947743	0.0365336	0.93451	0.0960992	0.986037	0.680358
Q04931	Pf00505, Pf03531, Pf08512, Pf09011	81785	ENSRNOG00000008825.6	Ssrp1	3	FACT complex subunit SSRP1 OS=Rattus norvegicus OX=10116 GN=Ssrp1 PE=1 SV=2	0	59.873	16	10	14	10	1	709	80.9	6.87	42.94	10	0	1.04474	0.995526	1	1.21924	1.23937	1.18456	1.18121	1.18121	1.13982	1.21439	1	1.16741	1	1.01342	1	1.19831	0.000858501	1.15195	0.00181137	0.961314	0.0902883
F1M949	Pf12348	311191	ENSRNOG00000016067.8	Ckap5	3	Cytoskeleton-associated protein 5 OS=Rattus norvegicus OX=10116 GN=Ckap5 PE=1 SV=3	0	59.872	8	14	18	14	1	1698	187.8	8.12	48.6	14	0	0.981991	0.970616	0.938389	0.927962	0.922275	0.927014	0.947867	0.946919	0.914692	0.92575	1	0.936493	1	0.963665	1	0.960656	0.0451216	0.971803	0.185448	1.0116	0.385817
G3V8D6	Pf00097, Pf00435, Pf00630, Pf00643, Pf01436, Pf04156, Pf08450, Pf11740, Pf12861, Pf13445, Pf13639, Pf13920, Pf13923, Pf14634, Pf15227	83616	ENSRNOG00000018356.6	Trim3	1	Tripartite motif protein 3, isoform CRA_a OS=Rattus norvegicus OX=10116 GN=Trim3 PE=1 SV=1	0	59.847	16	11	11	9	1	744	80.7	7.81	37.92	11	0	0.952292	0.949486	0.904584	0.922357	0.943873	0.977549	0.915809	0.913938	0.874649	0.947926	1	0.901466	1	0.935454	1	1.01333	0.605627	0.963667	0.172151	0.950987	0.0906195
A0A0G2K459	Pf00153		ENSRNOG00000058658.1		3	Mitochondrial carrier 2 OS=Rattus norvegicus OX=10116 GN=Mtch2 PE=1 SV=1	0	59.769	29	8	14	8	1	303	33.7	8.94	51.54	8	0	1.00715	0.99285	0.986721	1.0429	1.03882	0.983657	1.06333	1.02554	1.07252	1.02179	1	1.0538	1	0.995574	1	1.02633	0.26089	1.05848	0.0202543	1.03132	0.251709
D3ZFX4	Pf00408, Pf02878, Pf02879	363109	ENSRNOG00000009515.7	Pgm3	8	Phosphoacetylglucosamine mutase OS=Rattus norvegicus OX=10116 GN=Pgm3 PE=1 SV=1	0	59.763	24	13	16	13	1	552	60.8	6.77	49.6	13	0	0.839242	0.816158	0.807914	0.784831	0.793899	0.793075	0.78648	0.802968	0.818631	0.790602	1	0.802693	1	0.821105	1	0.962851	0.0359198	0.977577	0.235341	1.01529	0.281581
D4A720	Pf00076, Pf13893, Pf14259	362687	ENSRNOG00000027360.6	Srsf7	6	RCG61762, isoform CRA_d OS=Rattus norvegicus OX=10116 GN=Srsf7 PE=1 SV=1	0	59.755	37	11	22	10	1	238	27.4	11.82	64.81	11	1	1.02336	0.997775	1.04561	1.20245	1.21691	1.22358	1.19355	1.12013	1.10011	1.21431	1	1.13793	1	1.02225	1	1.18789	0.000223602	1.11317	0.0215331	0.937099	0.0583937
A0A0G2K4X8	Pf01466, Pf03931	287280	ENSRNOG00000005828.7	Skp1	10	S-phase kinase-associated protein 1 OS=Rattus norvegicus OX=10116 GN=Skp1 PE=1 SV=1	0	59.75	46	9	19	9	1	165	18.9	4.54	62.12	9	0	0.918134	0.904049	0.928697	0.871479	0.860915	0.868838	0.805458	0.84419	0.801056	0.867077	1	0.816901	1	0.91696	1	0.9456	0.00308857	0.89088	0.00293062	0.942132	0.0234355
Q63377	Pf00287	25390	ENSRNOG00000011501.5	Atp1b3	8	Sodium/potassium-transporting ATPase subunit beta-3 OS=Rattus norvegicus OX=10116 GN=Atp1b3 PE=2 SV=1	0	59.693	25	7	16	7	1	279	31.8	7.96	53.51	7	0	0.939221	0.912631	0.867996	1.08262	1.00475	1.01045	0.854701	0.892688	0.930674	1.03261	1	0.892688	1	0.906616	1	1.13897	0.0179947	0.984637	0.668739	0.8645	0.0136811
D4A4R1	Pf00400, Pf03451	102551660	ENSRNOG00000019873.6	LOC102551660; Eml3	1	Echinoderm microtubule-associated protein-like 3 OS=Rattus norvegicus OX=10116 GN=Eml3 PE=1 SV=2	0	59.69	14	9	10	9	1	896	95.6	7.23	38.61	9	0	0.94535	0.928092	0.906999	0.969319	1.02876	1.03356	0.919463	0.932886	0.923298	1.01055	1	0.925216	1	0.926814	1	1.09034	0.023355	0.998276	0.898701	0.91556	0.015409
A0A0G2KAZ7	Pf00076, Pf08777, Pf13893, Pf14259	305178	ENSRNOG00000002270.7	Hnrnpdl; Hnrpdl	14	Heterogeneous nuclear ribonucleoprotein D-like OS=Rattus norvegicus OX=10116 GN=Hnrnpdl PE=1 SV=1	0	59.675	25	14	24	13	1	419	46.3	9.52	60.92	14	1	1.07924	1.07366	1.11272	1.16406	1.21317	1.14062	1.16406	1.14286	1.0692	1.17262	1	1.12537	1	1.08854	1	1.07724	0.0268687	1.03383	0.303593	0.959708	0.257636
B1WBU9	Pf00343	24701		Pygm	1	Alpha-1,4 glucan phosphorylase OS=Rattus norvegicus OX=10116 GN=Pygm PE=2 SV=1	0	59.654	19	16	23	6	1	842	97.3	7.11	68.71	16	1	1.07826	1.0663	1.07717	1.07174	1.09457	1.04891	1.11848	1.13043	1.1837	1.07174	1	1.1442	1	1.07391	1	0.997976	0.881784	1.06545	0.026184	1.06761	0.0391398
M0R8B6	Pf00091, Pf03953	679312	ENSRNOG00000046151.2	LOC679312; Tubb1	3	Tubulin beta chain OS=Rattus norvegicus OX=10116 GN=Tubb1 PE=1 SV=1	0	59.649	21	8	79	2	1	452	50.4	5.11	199.18	8	0	1.1571	1.06176	1.29577	1.0195	1.17876	1.22644	0.951246	1.04984	0.892741	1.14157	1	0.964608	1	1.17154	1	0.974414	0.76179	0.823366	0.0650189	0.844986	0.0846405
P70628	Pf01390, Pf06247	245919		Impg2	11	Interphotoreceptor matrix proteoglycan 2 OS=Rattus norvegicus OX=10116 GN=Impg2 PE=2 SV=2	0	59.596	12	13	19	13	1	1241	137.5	4.74	59.18	13	0	0.964401	0.928803	0.929881	1.15534	1.25566	1.09924	1.27508	1.07228	1.1068	1.17008	1	1.15138	1	0.941028	1	1.24341	0.00833581	1.22354	0.0299089	0.98402	0.821377
Q5U3Z7	Pf00464	299857	ENSRNOG00000008106.4	Shmt2	7	Serine hydroxymethyltransferase OS=Rattus norvegicus OX=10116 GN=Shmt2 PE=1 SV=1	0	59.578	26	12	14	12	1	504	55.7	8.21	42.51	12	0	1.07135	1.0461	1.0472	1.10867	1.15697	1.07794	1.14599	1.10428	1.21734	1.11453	1	1.15587	1	1.05488	1	1.05654	0.0711312	1.09573	0.0412154	1.0371	0.362192
D2XV59	Pf00009, Pf03143, Pf03144	300077	ENSRNOG00000014634.6	Gtpbp1	7	GTP-binding protein 1 OS=Rattus norvegicus OX=10116 GN=Gtpbp1 PE=1 SV=1	0	59.574	17	11	16	10	1	669	72.4	8.34	55.67	11	1	1.08934	1.04736	1.04629	1.12056	1.11302	1.11625	1.07858	1.08288	1.06781	1.11661	1	1.07643	1	1.061	1	1.05242	0.0178803	1.01454	0.358008	0.96401	0.00128561
P85968	Pf00393, Pf03446	100360180		Pgd; LOC100360180	5	6-phosphogluconate dehydrogenase, decarboxylating OS=Rattus norvegicus OX=10116 GN=Pgd PE=1 SV=1	0	59.57	26	11	20	11	1	483	53.2	7.02	64.24	11	0	1.05651	1.04137	1.07972	1.04339	1.00706	0.963673	0.983855	0.982846	0.933401	1.00471	1	0.9667	1	1.0592	1	0.948555	0.100362	0.912671	0.00991458	0.962169	0.252216
D3ZRG7	Pf00076, Pf00642, Pf01480, Pf13893, Pf14259	306137	ENSRNOG00000009836.8	RGD1308297; Rbm26	15	RNA-binding motif protein 26 OS=Rattus norvegicus OX=10116 GN=Rbm26 PE=1 SV=2	0	59.545	12	11	15	10	1	1007	113.5	9.16	49.91	11	1	1.08126	1.03467	0.985915	1.12134	1.13868	1.16035	1.08992	1.11918	1.10293	1.14012	1	1.10401	1	1.03395	1	1.10269	0.0233922	1.06776	0.0717485	0.968324	0.0625892
A0A0G2K235	Pf00025, Pf00071, Pf08477		ENSRNOG00000004992.7		14	RAB1A, member RAS oncogene family OS=Rattus norvegicus OX=10116 GN=Rab1a PE=1 SV=1	0	59.482	27	9	33	4	1	323	36.4	9.89	106.36	9	2	0.99502	0.98506	0.98506	1.00398	1.01394	0.964143	1.0239	0.966135	1.02092	0.994024	1	1.00365	1	0.98838	1	1.00571	0.735361	1.01545	0.468073	1.00969	0.710697
P27008	Pf00533, Pf00644, Pf00645, Pf02877, Pf05406, Pf08063	25591	ENSRNOG00000003084.5	Parp1	13	Poly [ADP-ribose] polymerase 1 OS=Rattus norvegicus OX=10116 GN=Parp1 PE=1 SV=4	0	59.47	15	14	16	14	1	1014	112.6	8.97	44.16	14	0	0.67737	0.66896	0.643731	0.707187	0.780581	0.732416	0.861621	0.772936	0.799694	0.740061	1	0.811417	1	0.663354	1	1.11564	0.0321213	1.2232	0.00624846	1.09642	0.103517
A0A0G2K777	Pf00071, Pf08355, Pf08356, Pf08477		ENSRNOG00000004093.7		10	Ras homolog family member T1 OS=Rattus norvegicus OX=10116 GN=Rhot1 PE=1 SV=1	0	59.415	14	10	23	8	1	752	86	6.79	72.75	10	0	1.1492	1.09795	1.05581	1.24146	1.25626	1.21754	1.14351	1.09226	1.13667	1.23842	1	1.12415	1	1.10099	1	1.12483	0.00933501	1.02103	0.501998	0.907725	0.00433757
Q9QZR6	Pf00735, Pf01926, Pf03193, Pf04548	83788		2021-09-09	10	Septin-9 OS=Rattus norvegicus OX=10116 GN=Sept9 PE=1 SV=1	0	59.407	26	16	17	16	1	564	63.8	8.47	55.23	16	0	0.969452	0.962264	0.927224	0.750225	0.779874	0.765499	0.939802	0.996406	0.894879	0.765199	1	0.943696	1	0.95298	1	0.802954	0.000273258	0.990258	0.787029	1.23327	0.00430154
D4A7R3	Pf11894	362335	ENSRNOG00000010852.6	Nup205	4	Nucleoporin 205 OS=Rattus norvegicus OX=10116 GN=Nup205 PE=1 SV=1	0	59.361	5	9	12	9	1	2008	227.1	6.32	39.77	9	0	0.969574	0.96856	0.902637	1.07809	1.08012	1.10548	0.995943	1.03245	1.00913	1.0879	1	1.01251	1	0.946924	1	1.14888	0.00409062	1.06926	0.055933	0.930702	0.00551694
B6DYQ9	Pf00043, Pf02798, Pf13409, Pf13417	29487	ENSRNOG00000052415.1	Gstt2	20	Glutathione S-transferase theta 2 OS=Rattus norvegicus OX=10116 GN=Gstt2 PE=2 SV=1	0	59.295	30	6	11	5	1	244	27.4	7.91	42.27	6	1	0.927165	1.03248	1.04823	1.00098	0.987205	1.00984	0.900591	0.956693	0.977362	0.999344	1	0.944882	1	1.00262	1	0.996728	0.936298	0.942408	0.263176	0.945502	0.0845681
P17438	Pf00335	25534		Prph2	9	Peripherin-2 OS=Rattus norvegicus OX=10116 GN=Prph2 PE=2 SV=1	0	59.285	23	10	24	10	1	346	39.2	7.69	60.3	10	0	0.827112	0.845776	0.85167	1.01866	1.13851	1.09823	0.965619	1.03733	1.03929	1.08513	1	1.01408	1	0.841519	1	1.28949	0.0024826	1.20506	0.00243087	0.93452	0.171795
P97846	Pf00054, Pf00147, Pf00754, Pf02210	84008	ENSRNOG00000020277.6	Cntnap1	10	Contactin-associated protein 1 OS=Rattus norvegicus OX=10116 GN=Cntnap1 PE=1 SV=1	0	59.257	9	11	14	11	1	1381	155.8	6.99	44.68	11	0	0.963393	0.973214	0.8875	0.857143	0.850893	0.885714	0.753571	0.840179	0.916964	0.864583	1	0.836905	1	0.941369	1	0.918432	0.0578083	0.889029	0.127303	0.967986	0.597995
D4A4D5	Pf00428	498555	ENSRNOG00000038074.4	LOC498555	15	Similar to 60S acidic ribosomal protein P2 OS=Rattus norvegicus OX=10116 GN=LOC498555 PE=3 SV=1	0	59.235	58	5	10	5	1	115	11.7	4.54	41.41	5	0	1.0919	1.0733	1.0744	1.10941	1.1488	1.11597	1.18709	1.02735	1.11269	1.12473	1	1.10904	1	1.07987	1	1.04154	0.0299249	1.02702	0.56473	0.986057	0.758969
P24368	Pf00160	64367	ENSRNOG00000016781.7	Ppib	8	Peptidyl-prolyl cis-trans isomerase B OS=Rattus norvegicus OX=10116 GN=Ppib PE=1 SV=3	0	59.151	50	13	19	12	1	216	23.8	9.5	57.84	13	1	0.932498	1.03279	1.12054	0.918997	0.927676	1	0.829315	1.08679	0.793635	0.948891	1	0.903247	1	1.02861	1	0.9225	0.255275	0.878125	0.306932	0.951897	0.658773
D3ZZZ9	Pf00514	311163	ENSRNOG00000030790.5	Ctnnd1	3	Catenin (Cadherin associated protein), delta 1 (Predicted), isoform CRA_a OS=Rattus norvegicus OX=10116 GN=Ctnnd1 PE=1 SV=1	0	59.15	17	12	17	12	1	932	104	6.95	47.25	12	0	0.988193	0.943688	0.91099	0.841962	0.876476	0.873751	0.82743	0.90554	0.914623	0.864063	1	0.882531	1	0.947623	1	0.911821	0.0286488	0.93131	0.141379	1.02137	0.569118
A1L122	Pf00899	84019		Nae1	19	NEDD8-activating enzyme E1 regulatory subunit OS=Rattus norvegicus OX=10116 GN=Nae1 PE=2 SV=1	0	59.103	30	11	13	1	1	534	60.3	5.66	47.46	11	0	1.09283	1.10338	1.07806	1.06857	1.12025	1.03797	1.15295	0.975738	0.919831	1.0756	1	1.01617	1	1.09142	1	0.985503	0.562779	0.931057	0.346875	0.944753	0.468404
A0A0G2JX67	Pf00326, Pf02897	298771	ENSRNOG00000007326.8	Prepl	6	Prolyl endopeptidase-like OS=Rattus norvegicus OX=10116 GN=Prepl PE=1 SV=1	0	58.992	18	12	18	12	1	747	85.8	6.51	59.33	12	0	1.19599	1.16704	1.15702	1.11136	1.08575	1.12138	1.07016	1.10579	1.12249	1.10616	1	1.09948	1	1.17335	1	0.94274	0.0130873	0.937045	0.0188485	0.99396	0.739314
F1LRB8	Pf00438, Pf02772, Pf02773		ENSRNOG00000013520.6		4	S-adenosylmethionine synthase OS=Rattus norvegicus OX=10116 GN=Mat2a PE=1 SV=2	0	58.987	26	9	14	9	1	395	43.6	6.37	45.98	9	0	1.00864	0.979482	1.02376	1.10151	1.03888	1.08531	1.20626	1.13499	1.22138	1.07523	1	1.18754	1	1.00396	1	1.07099	0.0354553	1.18286	0.0034536	1.10445	0.0261376
Q5XI97	Pf01411, Pf07973	619440	ENSRNOG00000020658.5	Aarsd1	10	Alanyl-tRNA editing protein Aarsd1 OS=Rattus norvegicus OX=10116 GN=Aarsd1 PE=1 SV=1	0	58.959	29	10	14	10	1	412	45.1	6.48	48.8	10	0	1.05474	1.00526	0.952632	1.13684	1.13263	1.15263	0.997895	1.04632	1.04842	1.1407	1	1.03088	1	1.00421	1	1.13592	0.0105427	1.02655	0.474082	0.903722	0.00335363
A0A0G2JWG6	Pf04111, Pf05557, Pf07888, Pf09726, Pf12128	192243	ENSRNOG00000030314.5	Golgb1	11	Golgin B1 OS=Rattus norvegicus OX=10116 GN=Golgb1 PE=1 SV=1	0	58.941	5	15	16	14	1	3228	368.9	5.06	45.76	15	0	0.938446	0.94551	0.896065	1.10797	1.09586	1.11504	0.982846	1.04844	0.960646	1.10629	1	0.997309	1	0.926673	1	1.19383	0.000396984	1.07623	0.0817997	0.90149	0.0155404
Q4KLK7	Pf01798, Pf08060, Pf08156	362214	ENSRNOG00000007128.5	Nop56	3	NOP56 ribonucleoprotein OS=Rattus norvegicus OX=10116 GN=Nop56 PE=1 SV=1	0	58.872	24	14	16	14	1	588	65.4	9.01	50.25	14	0	1.18327	1.15006	1.13653	1.24108	1.29397	1.26568	1.34194	1.34809	1.34071	1.26691	1	1.34358	1	1.15662	1	1.09536	0.00591862	1.16164	0.000185505	1.06052	0.0076926
M0R3N4	Pf00107, Pf08240, Pf13602		ENSRNOG00000011989.8		19	Vesicle amine transport 1-like OS=Rattus norvegicus OX=10116 GN=Vat1l PE=1 SV=2	0	58.825	24	11	24	11	1	378	41.6	5.33	78.87	11	0	1.28314	1.24582	1.29344	1.3565	1.33462	1.27671	1.39511	1.33076	1.35393	1.32261	1	1.35993	1	1.27413	1	1.03805	0.15678	1.06734	0.0224583	1.02822	0.286093
G3V6S3	Pf13499	64366	ENSRNOG00000006197.7	Calu	4	Calumenin OS=Rattus norvegicus OX=10116 GN=Calu PE=1 SV=1	0	58.573	33	9	15	9	1	315	37	4.67	48.66	9	0	1.08176	1.0304	1.02306	1.03459	1.04403	1.02096	1.08176	1.02621	1.14046	1.03319	1	1.08281	1	1.04507	1	0.988633	0.577924	1.03611	0.374673	1.04802	0.214476
P09456	Pf00027, Pf02197	25725	ENSRNOG00000049876.1	Prkar1a	10	cAMP-dependent protein kinase type I-alpha regulatory subunit OS=Rattus norvegicus OX=10116 GN=Prkar1a PE=1 SV=2	0	58.482	22	7	13	7	1	381	43.1	5.35	41.55	7	0	0.962302	0.929563	0.950397	1.02282	1.0119	0.992063	1.06151	0.972222	1.01786	1.00893	1	1.0172	1	0.947421	1	1.06492	0.00943155	1.07365	0.0641339	1.00819	0.777142
Q5D023	Pf05783	81655	ENSRNOG00000025791.7	Dync1li2	19	Cytoplasmic dynein 1 light intermediate chain 2 OS=Rattus norvegicus OX=10116 GN=Dync1li2 PE=1 SV=1	0	58.437	29	11	15	10	1	492	54.1	6.16	42.1	11	0	0.929038	0.919701	0.875817	0.918768	0.936508	0.963585	0.936508	0.939309	0.917834	0.93962	1	0.931217	1	0.908185	1	1.03461	0.207928	1.02536	0.263935	0.991057	0.597449
D3ZD73	Pf00270, Pf00271, Pf14617	500988	ENSRNOG00000053932.1	Ddx6	8	DEAD-box helicase 6 OS=Rattus norvegicus OX=10116 GN=Ddx6 PE=1 SV=1	0	58.383	22	10	15	10	1	483	54.2	8.66	47.02	10	0	1.1993	1.12075	1.1102	1.28605	1.28722	1.25791	1.13951	1.14068	1.17937	1.27706	1	1.15318	1	1.14342	1	1.11688	0.0108161	1.00854	0.76846	0.902999	0.00158081
D4A6H8	Pf01044		ENSRNOG00000006003.7		4	Catenin alpha 2 OS=Rattus norvegicus OX=10116 GN=Ctnna2 PE=1 SV=3	0	58.361	21	9	13	4	1	476	52.8	5.15	44.41	9	0	1.18328	1.1522	1.11468	1.03537	1.0911	1.0075	1.02251	1.15648	0.954984	1.04466	1	1.04466	1	1.15005	1	0.908357	0.0289047	0.908357	0.166726	1	1
F1LQ55	Pf00108, Pf02036, Pf02803, Pf08545, Pf14864	25541	ENSRNOG00000011413.7	Scp2	5	Non-specific lipid-transfer protein OS=Rattus norvegicus OX=10116 GN=Scp2 PE=1 SV=3	0	58.357	18	11	19	11	1	547	58.7	7.03	56.33	11	0	1.2186	1.15349	1.13953	1.27209	1.13488	1.17907	1.19651	1.12093	1.21163	1.19535	1	1.17636	1	1.17054	1	1.02119	0.627058	1.00497	0.883248	0.984112	0.719218
O35889	Pf00498, Pf00595, Pf00788, Pf01843	26955		Mllt4; Afdn	1	Afadin OS=Rattus norvegicus OX=10116 GN=Afdn PE=1 SV=1	0	58.324	8	14	16	14	1	1829	207.5	6.16	49.22	14	0	1.023	1.02	1.012	0.964	0.998	0.984	1.006	1.028	0.966	0.982	1	1	1	1.01833	1	0.964321	0.0250233	0.981997	0.376441	1.01833	0.432704
Q3ZAV8	Pf00400	361399	ENSRNOG00000024025.6	Edc4	19	Enhancer of mRNA-decapping protein 4 OS=Rattus norvegicus OX=10116 GN=Edc4 PE=1 SV=1	0	58.274	10	13	13	3	1	1407	152.5	5.78	37.84	13	7	1.02083	1.01875	0.954167	1.00521	1.06875	1.08542	1.075	1.08125	1.10729	1.05313	1	1.08785	1	0.997917	1	1.05532	0.167657	1.09012	0.0200342	1.03297	0.258171
P19234	Pf01257	81728	ENSRNOG00000042503.2	Ndufv2	9	NADH dehydrogenase [ubiquinone] flavoprotein 2, mitochondrial OS=Rattus norvegicus OX=10116 GN=Ndufv2 PE=1 SV=2	0	58.27	43	8	15	8	1	248	27.4	6.68	53.76	8	0	1.18972	1.12118	1.15912	1.35373	1.31457	1.3317	1.29498	1.18605	1.28886	1.33333	1	1.25663	1	1.15667	1	1.15273	0.00150392	1.08642	0.0691631	0.942472	0.107603
A0A0G2JY26	Pf00226, Pf10409	313409	ENSRNOG00000052887.1	Dnajc6	5	DnaJ heat shock protein family (Hsp40) member C6 OS=Rattus norvegicus OX=10116 GN=Dnajc6 PE=1 SV=1	0	58.249	14	11	13	10	1	938	102.1	7.33	44.37	11	1	1.1855	1.17164	1.09275	1.06397	1.0565	1.06183	0.968017	1.10021	0.958422	1.06077	1	1.00888	1	1.14996	1	0.922435	0.0369717	0.877318	0.0595728	0.951089	0.320608
A1A5L1	Pf03051	287552	ENSRNOG00000003563.6	Blmh	10	Bleomycin hydrolase OS=Rattus norvegicus OX=10116 GN=Blmh PE=1 SV=1	0	58.23	22	8	16	8	1	455	52.4	6.38	50.18	8	0	1.06475	1.0668	1.02364	1.03083	1.03803	1.02261	1.04214	1.00925	0.979445	1.03049	1	1.01028	1	1.05173	1	0.979805	0.223207	0.960586	0.144818	0.980386	0.339304
F1LMV9	Pf00400, Pf08953, Pf08954	300768	ENSRNOG00000015257.7	Coro2b	8	Coronin OS=Rattus norvegicus OX=10116 GN=Coro2b PE=3 SV=3	0	58.193	23	11	18	11	1	480	54.9	8.27	56.95	11	0	1.14301	1.13136	1.12182	1.06568	1.0625	1.03072	1.01589	1.00953	1.01271	1.05297	1	1.01271	1	1.13206	1	0.930131	0.00341604	0.894573	4.85249e-05	0.961771	0.0236066
P61203	Pf01399, Pf10075	261736	ENSRNOG00000008744.6	Cops2	3	COP9 signalosome complex subunit 2 OS=Rattus norvegicus OX=10116 GN=Cops2 PE=1 SV=1	0	58.17	27	13	20	13	1	443	51.6	5.53	60.4	13	0	1.079	1.04437	1.01515	1.13312	1.13745	1.13095	1.07035	1.10823	1.10498	1.13384	1	1.09452	1	1.04618	1	1.08379	0.00913838	1.04621	0.0937571	0.96532	0.0327601
Q9ES21	Pf02383	116482	ENSRNOG00000005149.6	Sacm1l	8	Phosphatidylinositide phosphatase SAC1 OS=Rattus norvegicus OX=10116 GN=Sacm1l PE=1 SV=1	0	58.17	20	11	15	11	1	587	67	7.28	46.93	11	0	1.0486	1.04447	0.984488	1.06515	1.05481	1.04033	0.98759	1.02896	1.08687	1.05343	1	1.03447	1	1.02585	1	1.02688	0.27702	1.0084	0.819987	0.982003	0.557671
F1LQP9	Pf03810, Pf13513	309126	ENSRNOG00000014999.7	Tnpo1	2	Transportin 1 OS=Rattus norvegicus OX=10116 GN=Tnpo1 PE=1 SV=3	0	58.12	15	13	18	6	1	890	101.2	4.96	57.96	13	5	1.07267	1.01085	1.00868	1.14967	1.12798	1.13124	1.10412	1.0987	1.141	1.1363	1	1.11461	1	1.03073	1	1.10242	0.0087109	1.08137	0.027847	0.98091	0.219307
Q792I0	Pf00595, Pf02828, Pf09829	60442	ENSRNOG00000045698.2	Lin7c	3	Protein lin-7 homolog C OS=Rattus norvegicus OX=10116 GN=Lin7c PE=1 SV=1	0	58.079	41	7	21	4	1	197	21.8	8.43	66.53	7	0	0.991761	0.962925	0.961895	1.05046	1.06385	1.07209	1.06694	1.07518	1.05252	1.06214	1	1.06488	1	0.972194	1	1.09251	0.00151122	1.09534	0.00142717	1.00259	0.778805
O35821	Pf04931	60571	ENSRNOG00000015236.5	Mybbp1a	10	Myb-binding protein 1A OS=Rattus norvegicus OX=10116 GN=Mybbp1a PE=1 SV=2	0	58.044	13	15	16	15	1	1344	152.2	8.95	47.99	15	0	0.975713	0.976769	0.903907	1.08553	1.07392	1.12038	1.16262	1.11404	1.14889	1.09328	1	1.14185	1	0.95213	1	1.14824	0.00715135	1.19926	0.00251413	1.04443	0.0730024
A0A0H2UHP0	Pf06750, Pf13465	83726	ENSRNOG00000017674.5	Ctcf	19	CCCTC-binding factor, isoform CRA_a OS=Rattus norvegicus OX=10116 GN=Ctcf PE=1 SV=1	0	58	15	12	15	12	1	738	84	6.9	44.47	12	0	1.17552	1.15012	1.13857	1.0612	1.17321	1.14896	1.24249	1.21363	1.24365	1.12779	1	1.23326	1	1.15473	1	0.976667	0.492758	1.068	0.00589319	1.09352	0.040809
Q9WUW2	Pf00957	24803		Vamp2	10	Vesicle associated membrane protein 2B OS=Rattus norvegicus OX=10116 GN=vamp2 PE=2 SV=1	0	57.961	30	5	13	4	1	135	14.5	5.55	46.31	5	1	1.50866	1.36751	1.49268	1.35286	1.34887	1.22237	1.46871	1.26099	1.29294	1.30803	1	1.34088	1	1.45628	1	0.898202	0.0746543	0.920756	0.215463	1.02511	0.6935
P62755	Pf01092	100911372; 29304		LOC100911372; Rps6	5	40S ribosomal protein S6 OS=Rattus norvegicus OX=10116 GN=Rps6 PE=1 SV=1	0	57.841	34	10	14	10	1	249	28.7	10.84	42.99	10	0	1.26609	1.25124	1.20173	1.10396	1.18193	1.19431	1.48391	1.34158	1.35149	1.16007	1	1.39233	1	1.23969	1	0.935774	0.0811737	1.12313	0.0375529	1.20021	0.012552
F1M8H6	Pf01504		ENSRNOG00000020577.7		7	Phosphatidylinositol 4-phosphate 5-kinase type-1 gamma OS=Rattus norvegicus OX=10116 GN=Pip5k1c PE=1 SV=1	0	57.759	16	9	12	7	1	688	75.6	6.23	41.8	9	1	1.17666	1.12214	1.0916	1.06761	1.07088	1.0687	1.06979	1.14504	1.09051	1.06907	1	1.10178	1	1.13013	1	0.945963	0.0702271	0.974912	0.445056	1.0306	0.218961
A0A0G2JXC7	Pf00412, Pf02209		ENSRNOG00000007882.8		14	Actin-binding LIM protein 2 OS=Rattus norvegicus OX=10116 GN=Ablim2 PE=1 SV=1	0	57.726	16	10	14	9	1	612	68	7.94	45.5	10	0	0.978417	0.977518	0.943345	0.811151	0.856115	0.839029	0.838129	0.866007	0.882194	0.835432	1	0.86211	1	0.966427	1	0.864454	0.00168993	0.89206	0.00380251	1.03193	0.219988
Q4KM38	Pf00076, Pf13893, Pf14259	362630	ENSRNOG00000007992.6	Srsf10	5	FUS interacting protein (Serine-arginine rich) 1 OS=Rattus norvegicus OX=10116 GN=Srsf10 PE=1 SV=1	0	57.671	30	9	12	6	1	164	20	10.51	43.29	9	2	1.04484	1.03251	1.04484	1.18834	1.25336	1.21637	1.13229	1.1435	1.15471	1.21936	1	1.1435	1	1.04073	1	1.17163	0.000753748	1.09874	0.000179241	0.937787	0.0189418
P21571	Pf05511	94271	ENSRNOG00000001551.4	Atp5j	11	ATP synthase-coupling factor 6, mitochondrial OS=Rattus norvegicus OX=10116 GN=Atp5pf PE=1 SV=1	0	57.657	51	7	16	7	1	108	12.5	9.44	59.79	7	0	1.29625	1.23027	1.23803	1.47477	1.45666	1.34023	1.37257	1.16171	1.36352	1.42389	1	1.29927	1	1.25485	1	1.13471	0.0228511	1.0354	0.570226	0.912477	0.197458
B0BN93	Pf01399	365388	ENSRNOG00000014109.6	Psmd13	1	26S proteasome non-ATPase regulatory subunit 13 OS=Rattus norvegicus OX=10116 GN=Psmd13 PE=1 SV=1	0	57.619	32	12	17	12	1	376	42.8	5.83	51.72	12	0	1.09652	1.05499	1.05387	1.13468	1.14815	1.15152	1.20202	1.15376	1.22671	1.14478	1	1.19416	1	1.06846	1	1.07143	0.00695162	1.11765	0.00799574	1.04314	0.0884769
D3ZIE9	Pf00171, Pf00696	361755; 108348083	ENSRNOG00000015267.6; ENSRNOG00000060047.1	Aldh18a1; LOC108348083	1	Delta-1-pyrroline-5-carboxylate synthase OS=Rattus norvegicus OX=10116 GN=Aldh18a1 PE=3 SV=1	0	57.601	11	9	15	9	1	795	87.3	7.56	50.53	9	0	1.13295	1.09773	0.988636	1.11136	1.16705	1.16591	1.2625	1.15682	1.28182	1.14811	1	1.23371	1	1.07311	1	1.06989	0.187025	1.14966	0.0510691	1.07456	0.117185
Q80Z29	Pf04095	297508	ENSRNOG00000009754.6	Nampt	6	Nicotinamide phosphoribosyltransferase OS=Rattus norvegicus OX=10116 GN=Nampt PE=1 SV=1	0	57.59	27	12	13	12	1	491	55.4	7.15	41.15	12	0	1.07627	1.04449	1.00106	1.09322	1.11653	1.10593	1.05297	1.04555	1.05614	1.10523	1	1.05155	1	1.04061	1	1.0621	0.0472399	1.01052	0.645243	0.951438	0.0019499
Q924S5	Pf00004, Pf00910, Pf02190, Pf05362, Pf05496, Pf07724, Pf07726, Pf07728, Pf08298, Pf13173, Pf13191, Pf13207, Pf13401, Pf13541	170916	ENSRNOG00000046502.1	Lonp1	9	Lon protease homolog, mitochondrial OS=Rattus norvegicus OX=10116 GN=Lonp1 PE=2 SV=1	0	57.543	14	12	14	12	1	950	105.7	6.6	45.44	12	0	1.06444	1.02778	1.03556	1.17222	1.15333	1.10111	1.21111	1.11667	1.22667	1.14222	1	1.18481	1	1.04259	1	1.09556	0.0142743	1.13641	0.0170165	1.03729	0.3514
A0A096MJN4	Pf00735, Pf03193	287606	ENSRNOG00000007367.8	2021-09-04	10	Septin 4 OS=Rattus norvegicus OX=10116 GN=Sept4 PE=1 SV=1	0	57.522	27	13	20	10	1	459	53.1	6.18	55.25	13	0	0.472222	0.542553	0.539007	0.550236	0.567376	0.553783	0.524232	0.571513	0.589243	0.557132	1	0.561663	1	0.517928	1	1.07569	0.170082	1.08444	0.218577	1.00813	0.832642
Q63151	Pf00501	114024	ENSRNOG00000014718.2	Acsl3	9	Long-chain-fatty-acid--CoA ligase 3 OS=Rattus norvegicus OX=10116 GN=Acsl3 PE=1 SV=1	0	57.507	15	9	12	8	1	720	80.4	8.35	38.27	9	1	1.04412	1.01891	1.04622	1.10294	1.11239	1.03361	1.06408	1.02206	1.05987	1.08298	1	1.04867	1	1.03641	1	1.04493	0.151794	1.01182	0.486013	0.968316	0.290578
P21588	Pf00149, Pf02872, Pf09587	58813		Nt5e	8	5'-nucleotidase OS=Rattus norvegicus OX=10116 GN=Nt5e PE=1 SV=1	0	57.505	14	8	18	8	1	576	63.9	6.98	56.42	8	0	1.05915	1.01643	1.00657	1.15444	1.22453	1.18072	1.14129	1.03395	1.13801	1.18656	1	1.10442	1	1.02738	1	1.15494	0.00362811	1.07498	0.117802	0.930769	0.114004
Q7M0E3	Pf00241	502674	ENSRNOG00000005924.6	Dstn	3	Destrin OS=Rattus norvegicus OX=10116 GN=Dstn PE=1 SV=3	0	57.362	47	11	25	10	1	165	18.5	8.03	74.3	11	0	1.10428	1.08342	1.09385	1.02711	1.04588	1.01773	1.01668	0.992701	1.04588	1.03024	1	1.01842	1	1.09385	1	0.941849	0.00341125	0.931045	0.010279	0.988529	0.535675
D4A1G8	Pf00498, Pf15308	500726	ENSRNOG00000033688.6	Cep170b; LOC500726	6	Centrosomal protein 170B OS=Rattus norvegicus OX=10116 GN=Cep170b PE=1 SV=1	0	57.354	13	15	17	14	1	1575	171.6	6.73	48.37	15	0	1.09796	1.05238	1.02619	0.829292	0.882638	0.886518	0.941804	1.02231	0.959263	0.866149	1	0.974458	1	1.05884	1	0.818015	0.00231756	0.920305	0.0588172	1.12505	0.0241187
D3ZCS3	Pf00013, Pf13014	363133	ENSRNOG00000012406.6	Pcbp4	8	Poly(rC)-binding protein 4 OS=Rattus norvegicus OX=10116 GN=Pcbp4 PE=4 SV=1	0	57.326	19	6	14	5	1	403	41.4	8.16	51.84	6	0	1.10556	1.2	1.22556	1.28556	0.965556	1.36222	0.853333	1.19222	0.921111	1.20444	1	0.988889	1	1.17704	1	1.02329	0.839499	0.840151	0.161695	0.821033	0.248203
G3V9Z3	Pf00070, Pf00890, Pf01266, Pf01494, Pf01593, Pf01946, Pf03486, Pf07992, Pf12831, Pf13450	29253	ENSRNOG00000002848.7	Maoa	X	Amine oxidase OS=Rattus norvegicus OX=10116 GN=Maoa PE=1 SV=1	0	57.301	22	11	17	9	1	526	59.5	7.93	58.37	11	1	0.932956	0.910293	0.930123	0.939566	0.971671	0.94051	0.921624	0.913126	0.982059	0.950582	1	0.938936	1	0.924457	1	1.02826	0.109436	1.01566	0.560588	0.987748	0.654548
P27952	Pf00333, Pf03719	83789	ENSRNOG00000014179.7	Rps2	10	40S ribosomal protein S2 OS=Rattus norvegicus OX=10116 GN=Rps2 PE=1 SV=1	0	57.299	27	8	22	8	1	293	31.2	10.24	68.55	8	0	0.971585	0.927869	0.914754	1.01311	1.06339	0.998907	1.43825	1.22514	1.37705	1.02514	1	1.34681	1	0.938069	1	1.09282	0.0287186	1.43573	0.00338691	1.31379	0.00832947
Q9WVS2	Pf00814	290028	ENSRNOG00000009333.7	Osgep	15	Probable tRNA N6-adenosine threonylcarbamoyltransferase OS=Rattus norvegicus OX=10116 GN=Osgep PE=2 SV=2	0	57.165	28	9	12	9	1	335	36.3	6.04	42.47	9	0	1.21279	1.13837	1.10465	1.21628	1.28023	1.25698	1.09767	1.15814	1.16279	1.25116	1	1.13953	1	1.15194	1	1.08614	0.0551736	0.989233	0.761779	0.910781	0.0164884
G3V9K0	Pf01406, Pf09334	293638	ENSRNOG00000020651.7	Cars	1	Cysteinyl-tRNA synthetase OS=Rattus norvegicus OX=10116 GN=Cars PE=1 SV=1	0	57.141	20	12	14	12	1	748	85.5	6.52	45.37	12	0	1.14154	1.05293	1.04258	1.20713	1.31991	1.27273	1.14039	1.17952	1.15075	1.26659	1	1.15689	1	1.07902	1	1.17384	0.0144088	1.07216	0.0808366	0.913386	0.0342259
A0A0G2K3Z9	Pf00578, Pf08534, Pf10417	100363379	ENSRNOG00000017695.3	Prdx1l1	2	Uncharacterized protein OS=Rattus norvegicus OX=10116 PE=4 SV=1	0	57.119	46	11	38	9	1	199	22.2	8.4	119.74	11	2	0.844311	0.857998	0.866553	0.869119	0.877673	0.90077	0.738238	0.881095	0.718563	0.882521	1	0.779299	1	0.856287	1	1.03064	0.0839223	0.91009	0.210126	0.883037	0.118527
D3Z8B2	Pf03177, Pf08801	292085	ENSRNOG00000017919.7	Nup133	19	Nucleoporin 133 OS=Rattus norvegicus OX=10116 GN=Nup133 PE=1 SV=3	0	57.113	17	14	15	14	1	1154	128.3	5.14	42.1	14	0	0.98538	0.973684	0.950292	0.954191	0.973684	1.01072	0.946394	0.990253	0.961014	0.979532	1	0.965887	1	0.969786	1	1.01005	0.643866	0.99598	0.824943	0.98607	0.55131
P84083	Pf00025, Pf00071, Pf00503, Pf01926, Pf04670, Pf08477, Pf09439	79117	ENSRNOG00000007806.2	Arf5	4	ADP-ribosylation factor 5 OS=Rattus norvegicus OX=10116 GN=Arf5 PE=1 SV=2	0	57.091	41	6	12	2	1	180	20.5	6.79	49.62	6	1	1.15917	1.08891	1.06367	1.12733	1.12184	1.09769	1.17344	1.04061	1.10209	1.11562	1	1.10538	1	1.10392	1	1.01061	0.716088	1.00133	0.977062	0.990817	0.807878
B3DM95		83801	ENSRNOG00000060098.1	Ptms	4	Parathymosin OS=Rattus norvegicus OX=10116 GN=Ptms PE=1 SV=1	0	57.065	30	7	37	7	1	102	11.6	4.2	117.81	7	0	1.18925	1.14252	1.17757	1.16472	1.2535	1.21028	1.25234	1.13201	1.16005	1.2095	1	1.18146	1	1.16978	1	1.03395	0.245714	1.00999	0.77926	0.976819	0.562673
E9PTV0	Pf00005, Pf00625, Pf00910, Pf03193, Pf05729, Pf13173, Pf13191, Pf13207, Pf13238, Pf13401, Pf13555, Pf13671	303179	ENSRNOG00000002928.6	Guk1	10	Guanylate kinase 1 OS=Rattus norvegicus OX=10116 GN=Guk1 PE=1 SV=2	0	56.917	45	8	23	8	1	219	24	6.15	67.21	8	0	1.02896	1	0.993795	1.0848	1.11169	1.05377	1.08376	0.991727	0.992761	1.08342	1	1.02275	1	1.00758	1	1.07527	0.019031	1.01505	0.663829	0.944003	0.15618
B5DEG8	Pf00626, Pf04810, Pf04811, Pf04815, Pf08033, Pf09770	685144	ENSRNOG00000009042.7	Sec24c	15	LOC685144 protein OS=Rattus norvegicus OX=10116 GN=Sec24c PE=1 SV=1	0	56.897	14	13	19	13	1	1095	118.4	7.06	55.72	13	0	1.12542	1.03503	0.961582	1.25085	1.21921	1.24746	1.12542	1.15254	1.18305	1.23917	1	1.15367	1	1.04068	1	1.19073	0.0148717	1.10858	0.0876465	0.931003	0.011694
Q80U96	Pf03810, Pf08389, Pf08767	85252	ENSRNOG00000009935.5	Xpo1	14	Exportin-1 OS=Rattus norvegicus OX=10116 GN=Xpo1 PE=1 SV=1	0	56.871	14	16	18	16	1	1071	123	6.07	56.77	16	0	1.12301	1.11048	1.08884	1.19932	1.21526	1.1549	1.23576	1.12528	1.13554	1.18983	1	1.16553	1	1.10744	1	1.07439	0.0162299	1.05245	0.187956	0.979579	0.572673
P10065	Pf00030	684028	ENSRNOG00000014790.3	Cryga	9	Gamma-crystallin A OS=Rattus norvegicus OX=10116 GN=Cryga PE=3 SV=3	0	56.858	55	9	19	5	1	174	21.1	7.62	65.06	9	0	0.731622	0.62077	0.641774	0.583431	0.653442	0.592765	2.51809	0.920653	3.40607	0.609879	1	2.2816	1	0.664722	1	0.917496	0.246792	3.43242	0.0904971	3.74107	0.0831269
Q5RKH2	Pf08544, Pf10509	287835	ENSRNOG00000006359.5	Galk1	10	Galactokinase 1 OS=Rattus norvegicus OX=10116 GN=Galk1 PE=1 SV=1	0	56.851	27	10	12	10	1	392	42.3	5.35	33.67	10	0	1.12327	1.10484	1.08641	1.19009	1.18548	1.1682	1.25346	1.17166	1.23733	1.18126	1	1.22081	1	1.10484	1	1.06917	0.00368398	1.10497	0.012989	1.03349	0.201238
P62634	Pf00098	64530	ENSRNOG00000010239.6	Cnbp	4	Cellular nucleic acid-binding protein OS=Rattus norvegicus OX=10116 GN=Cnbp PE=2 SV=1	0	56.741	37	5	13	5	1	177	19.5	7.71	46.27	5	0	1.02894	1.03751	1.11147	1.06109	1.03215	1.01608	1.17899	1.17471	1.07824	1.03644	1	1.14398	1	1.05931	1	0.978415	0.479076	1.07993	0.114327	1.10376	0.0385854
D4A2P1	Pf02037, Pf14443, Pf14444	361849	ENSRNOG00000000397.6	Ccar1	20	Cell division cycle and apoptosis regulator 1 OS=Rattus norvegicus OX=10116 GN=Ccar1 PE=1 SV=2	0	56.739	12	14	15	14	1	1148	132.1	5.99	46.97	14	0	1.05441	1.03917	1.00218	1.13384	1.16649	1.14908	1.13166	1.09467	1.1099	1.1498	1	1.11208	1	1.03192	1	1.11424	0.00289859	1.07768	0.0131581	0.967192	0.0575864
P16446	Pf02121	29525	ENSRNOG00000003846.7	Pitpna	10	Phosphatidylinositol transfer protein alpha isoform OS=Rattus norvegicus OX=10116 GN=Pitpna PE=1 SV=2	0	56.703	50	15	21	12	1	271	31.9	6.37	58.46	15	1	1.21313	1.18622	1.13132	1.04952	1.07427	1.03337	1.00861	1.0366	1.03122	1.05239	1	1.02548	1	1.17689	1	0.894207	0.00975603	0.871341	0.00406435	0.974429	0.140364
Q5XIT4	Pf00627, Pf00995	296731		Nub1	4	Negative regulator of ubiquitin-like proteins 1 OS=Rattus norvegicus OX=10116 GN=Nub1 PE=2 SV=1	0	56.664	15	9	13	9	1	613	70.1	5.52	45.52	9	0	1.02642	0.943089	0.928862	1.06199	1.04065	1.07622	0.976626	1.10467	1.00407	1.05962	1	1.02846	1	0.966125	1	1.09677	0.0437019	1.06452	0.275647	0.970588	0.482214
Q5XIT1	Pf00307, Pf03271	298848	ENSRNOG00000008961.4	Mapre3	6	Microtubule-associated protein RP/EB family member 3 OS=Rattus norvegicus OX=10116 GN=Mapre3 PE=1 SV=1	0	56.636	32	12	19	9	1	281	31.9	5.54	61.54	12	1	1.14257	1.16077	1.2002	0.876643	0.898888	0.851365	1.02022	1.05865	0.901921	0.875632	1	0.993596	1	1.16785	1	0.749784	0.000181044	0.850794	0.0254519	1.13472	0.0742227
A0A0G2K2B5	Pf05118, Pf05279, Pf13414, Pf13428, Pf13432, Pf14559	312981	ENSRNOG00000007445.8	Asph	5	Aspartate-beta-hydroxylase OS=Rattus norvegicus OX=10116 GN=Asph PE=1 SV=1	0	56.632	17	11	13	1	1	789	89.5	4.84	46.21	11	9	1.12102	1.07537	1.04671	1.00212	1.07962	1.00849	1.06157	1.00849	1.21231	1.03008	1	1.09413	1	1.08103	1	0.952864	0.196801	1.01211	0.849669	1.06218	0.386186
P52287	Pf00400	60449	ENSRNOG00000015541.5	Gnb3	4	Guanine nucleotide-binding protein G(I)/G(S)/G(T) subunit beta-3 OS=Rattus norvegicus OX=10116 GN=Gnb3 PE=1 SV=1	0	56.624	21	8	38	5	1	340	37.2	5.83	121.79	8	0	1.17971	1.13447	1.11736	1.35819	1.32029	1.2555	1.30807	1.23472	1.31663	1.31133	1	1.28647	1	1.14385	1	1.14642	0.00899016	1.12469	0.0111404	0.981044	0.565001
Q3MHT2	Pf00266, Pf00282, Pf01212	84594; 100911034	ENSRNOG00000045686.2; ENSRNOG00000019736.5	Nfs1; LOC100911034	3	Cysteine desulfurase, mitochondrial OS=Rattus norvegicus OX=10116 GN=Nfs1 PE=1 SV=1	0	56.583	23	10	13	10	1	459	50.6	8.6	37.54	10	0	0.950853	0.940822	0.90672	1.03611	1.02006	1.0331	1.04213	1.01906	1.08024	1.02976	1	1.04714	1	0.932798	1	1.10394	0.00242874	1.12258	0.00683455	1.01688	0.400704
Q6TUD3	Pf00106	362757	ENSRNOG00000054770.1	Rdh11	6	LRRGT00111 OS=Rattus norvegicus OX=10116 GN=Rdh11 PE=1 SV=1	0	56.539	20	7	13	7	1	407	44.8	8.95	49.28	7	0	1.01099	1.03516	1.06154	1.22857	1.25934	1.11648	1.05165	1.08901	1.13736	1.20147	1	1.09267	1	1.0359	1	1.15983	0.0224528	1.05481	0.11985	0.909451	0.0951863
P29066	Pf00339, Pf02752	25387	ENSRNOG00000030404.5	Arrb1	1	Beta-arrestin-1 OS=Rattus norvegicus OX=10116 GN=Arrb1 PE=1 SV=1	0	56.465	21	9	31	5	1	418	47	6.28	86.13	9	1	0.796571	0.802027	0.774747	0.755261	0.742011	0.74357	0.703819	0.749805	0.727202	0.746947	1	0.726942	1	0.791115	1	0.944171	0.00905811	0.918883	0.0149263	0.973217	0.223999
D4A5X7	Pf00043, Pf02798, Pf13409, Pf13410, Pf13417, Pf14497	312890	ENSRNOG00000005850.6	Gdap1	5	Ganglioside-induced differentiation-associated-protein 1 OS=Rattus norvegicus OX=10116 GN=Gdap1 PE=3 SV=1	0	56.441	21	10	13	10	1	358	41.2	8.72	43.58	10	0	1.07438	1.04236	1.0186	1.08161	1.21798	0.97314	0.963843	0.948347	1.01033	1.09091	1	0.974174	1	1.04511	1	1.04382	0.562656	0.932125	0.0451632	0.892992	0.186177
B2GUZ7	Pf07986	316221	ENSRNOG00000048291.2	Tbcc	9	Tubulin folding cofactor C OS=Rattus norvegicus OX=10116 GN=Tbcc PE=1 SV=1	0	56.359	26	8	13	8	1	340	38.1	5.22	43.83	8	0	1.04271	1.03542	1.02604	1.03854	1.10208	1.04062	1.06875	1.05521	1.00729	1.06042	1	1.04375	1	1.03472	1	1.02483	0.295979	1.00872	0.663627	0.984283	0.583258
Q5PPJ6	Pf00133, Pf01406, Pf08264, Pf09334	291624	ENSRNOG00000018304.7	Lars	18	Leucyl-tRNA synthetase OS=Rattus norvegicus OX=10116 GN=Lars PE=1 SV=1	0	56.333	12	11	12	11	1	1178	134.2	7.28	38.48	11	0	1.02518	1.0042	0.981112	1.10598	1.11857	1.10703	1.09234	1.01574	1.04197	1.11053	1	1.05002	1	1.0035	1	1.10666	0.00131348	1.04636	0.146054	0.945512	0.0569841
Q6P7Q4	Pf00903, Pf12681, Pf13669	294320	ENSRNOG00000000541.6	Glo1	20	Lactoylglutathione lyase OS=Rattus norvegicus OX=10116 GN=Glo1 PE=1 SV=3	0	56.299	32	9	30	9	1	184	20.8	5.31	90.66	9	0	1.0723	1.07008	1.07564	1.17464	1.17353	1.14016	1.13793	1.15017	1.12792	1.16277	1	1.13867	1	1.07267	1	1.084	0.0013995	1.06153	0.000572903	0.979273	0.137693
F1LR36	Pf00017, Pf09371, Pf12836, Pf14633, Pf14635, Pf14639, Pf14641, Pf14878	303281	ENSRNOG00000012240.6	Supt6h	10	Transcription elongation factor spt6 OS=Rattus norvegicus OX=10116 GN=Supt6h PE=1 SV=2	0	56.263	10	16	17	16	1	1726	198.9	4.93	49.91	16	0	1.03063	1.04158	0.948578	1.10066	1.18053	1.27571	1.093	1.10503	1.16411	1.18563	1	1.12071	1	1.00693	1	1.17747	0.0378388	1.113	0.0360951	0.945248	0.304532
P41777	Pf05022	64896	ENSRNOG00000018704.5	Nolc1	1	Nucleolar and coiled-body phosphoprotein 1 OS=Rattus norvegicus OX=10116 GN=Nolc1 PE=1 SV=2	0	56.263	21	15	20	15	1	704	73.5	9.54	60.22	15	0	1.20177	1.17402	1.20429	1.34552	1.35813	1.35687	1.32787	1.34174	1.30013	1.35351	1	1.32325	1	1.19336	1	1.1342	0.000107424	1.10884	0.00113958	0.97764	0.0784396
Q497B0	Pf00795	288174	ENSRNOG00000027797.4	Nit2	11	Omega-amidase NIT2 OS=Rattus norvegicus OX=10116 GN=Nit2 PE=1 SV=1	0	56.224	39	10	14	10	1	276	30.7	7.3	45.91	10	0	0.968391	0.926245	0.920498	0.985632	1.04502	1.02395	0.854406	0.948276	0.907088	1.0182	1	0.903257	1	0.938378	1	1.08506	0.0256565	0.962572	0.321622	0.887112	0.0235015
Q562C6	Pf15294	316102	ENSRNOG00000006244.7	Lztfl1	8	Leucine zipper transcription factor-like protein 1 OS=Rattus norvegicus OX=10116 GN=Lztfl1 PE=2 SV=1	0	56.055	34	10	13	10	1	299	34.6	5.3	46.3	10	0	1.06926	1.0671	1.03355	1.13312	1.12662	1.12554	1.12229	1.0855	1.05844	1.12843	1	1.08874	1	1.05664	1	1.06794	0.00369031	1.03039	0.215118	0.964834	0.100522
P53987	Pf00083, Pf07690	25027	ENSRNOG00000019996.5	Slc16a1	2	Monocarboxylate transporter 1 OS=Rattus norvegicus OX=10116 GN=Slc16a1 PE=1 SV=1	0	56.051	18	8	21	8	1	494	53.2	8.32	61.87	8	0	1.03891	1.04732	1.07466	1.07256	1.12303	1.05152	1.13249	0.974763	1	1.08237	1	1.03575	1	1.05363	1	1.02728	0.293772	0.983034	0.739225	0.95693	0.431298
A0A146J2K6	Pf00018, Pf00412, Pf00880, Pf07653, Pf14604	307189		RGD1559911; Nebl	17	Lasp-2 OS=Rattus norvegicus OX=10116 GN=Nebl PE=2 SV=1	0	56.022	39	10	13	9	1	270	31.1	8.31	40.83	10	0	0.898457	0.896832	0.903331	0.687246	0.730301	0.722177	0.735987	0.828595	0.721365	0.713241	1	0.761982	1	0.89954	1	0.792896	0.000152983	0.84708	0.0149703	1.06834	0.248053
A0A0G2JY43	Pf00171	65183	ENSRNOG00000002342.6	Aldh3a2	10	Fatty aldehyde dehydrogenase OS=Rattus norvegicus OX=10116 GN=Aldh3a2 PE=1 SV=1	0	56.004	19	11	15	10	1	584	65.3	9.1	48.81	11	1	0.970617	0.956905	0.950049	0.984329	1.00784	0.969638	0.96572	0.94907	1.03918	0.987267	1	0.984656	1	0.95919	1	1.02927	0.0908589	1.02655	0.419597	0.997354	0.934444
Q4KLJ0		114637; 100360316	ENSRNOG00000051615.1	Hmgn2; LOC100360316	5; 16	High mobility group nucleosomal binding domain 2 OS=Rattus norvegicus OX=10116 GN=LOC100360316 PE=1 SV=1	0	55.942	58	11	133	6	1	90	9.4	9.99	209.99	11	5	1.11653	1.28181	1.27111	1.1629	0.976219	1.45779	1.04281	1.62307	0.959572	1.19897	1	1.20848	1	1.22315	1	0.980233	0.879769	0.98801	0.948988	1.00793	0.971629
D4A4T0	Pf00515, Pf04564, Pf07719, Pf12895, Pf13414, Pf13424, Pf13432, Pf14559	287155	ENSRNOG00000019798.6	Stub1	10	STIP1 homology and U-Box containing protein 1, isoform CRA_b OS=Rattus norvegicus OX=10116 GN=Stub1 PE=1 SV=1	0	55.933	36	11	16	11	1	304	34.9	5.9	53.64	11	0	1.01619	0.986842	0.967611	1.05364	1.03138	1.03846	1.00405	1.03745	0.98583	1.04116	1	1.00911	1	0.990216	1	1.05145	0.0307814	1.01908	0.412773	0.969216	0.123685
A0A0G2K9F9	Pf00400, Pf08953, Pf08954		ENSRNOG00000004146.7		10	Coronin OS=Rattus norvegicus OX=10116 GN=Coro7 PE=1 SV=1	0	55.8	14	11	11	11	1	923	101.2	6.48	35.82	11	0	0.955166	0.927875	0.889864	0.994152	1.00195	0.975634	1.00682	1.00487	0.991228	0.990578	1	1.00097	1	0.924301	1	1.0717	0.0317925	1.08295	0.0172514	1.0105	0.322453
Q4G079	Pf01588	114632	ENSRNOG00000011384.6	Aimp1	2	Aminoacyl tRNA synthetase complex-interacting multifunctional protein 1 OS=Rattus norvegicus OX=10116 GN=Aimp1 PE=1 SV=1	0	55.8	41	10	12	10	1	315	34.6	8.29	34.26	10	0	0.972084	0.95015	0.901296	1.06481	1.03091	1.10369	0.916251	1.0329	0.998006	1.06647	1	0.982386	1	0.941176	1	1.13312	0.0134347	1.04379	0.365445	0.921159	0.106251
Q5RJR9	Pf00079	29345	ENSRNOG00000016831.6	Serpinh1	1	Serine (Or cysteine) proteinase inhibitor, clade H, member 1, isoform CRA_b OS=Rattus norvegicus OX=10116 GN=Serpinh1 PE=1 SV=1	0	55.767	24	8	12	8	1	417	46.5	8.82	47.97	8	0	0.832037	0.832037	0.813375	0.656299	0.693624	0.687403	0.735614	0.735614	0.790047	0.679108	1	0.753758	1	0.825816	1	0.822348	0.00036356	0.912743	0.0198305	1.10992	0.0255571
A0A0G2K472	Pf05994, Pf07159	308666	ENSRNOG00000011945.7	Cyfip1	1	Cytoplasmic FMR1-interacting protein OS=Rattus norvegicus OX=10116 GN=Cyfip1 PE=1 SV=1	0	55.753	9	12	15	8	1	1251	144.8	6.95	43.19	12	0	1.04521	1.00861	1.00646	1.14962	1.12487	1.18622	1.08504	1.05813	1.10118	1.15357	1	1.08145	1	1.02009	1	1.13085	0.00361078	1.06015	0.0259925	0.937481	0.0297101
D4A8H5	Pf09184	297486	ENSRNOG00000024647.6	Ppp4r2	4	Protein phosphatase 4, regulatory subunit 2 OS=Rattus norvegicus OX=10116 GN=Ppp4r2 PE=1 SV=2	0	55.729	22	7	11	7	1	413	45.9	4.61	43.13	7	0	1.13864	1.09318	1.05909	1.18295	1.23068	1.24659	1.17045	1.12386	1.11932	1.22008	1	1.13788	1	1.09697	1	1.11222	0.0147127	1.03729	0.221117	0.93263	0.0308456
P63322	Pf00025, Pf00071, Pf08477	81757	ENSRNOG00000013454.4	Rala	17	Ras-related protein Ral-A OS=Rattus norvegicus OX=10116 GN=Rala PE=1 SV=1	0	55.658	34	8	20	7	1	206	23.5	7.11	61.41	8	2	0.876543	0.880952	0.910935	0.892416	0.902116	0.813933	0.871252	0.820106	0.850088	0.869489	1	0.847149	1	0.889477	1	0.977528	0.540878	0.952412	0.0823809	0.974307	0.518809
Q9Z1A5	Pf00899	84019		Nae1	19	NEDD8-activating enzyme E1 regulatory subunit OS=Rattus norvegicus OX=10116 GN=Nae1 PE=1 SV=1	0	55.614	29	11	14	1	1	534	60.3	5.66	46.46	11	8	1.09002	1.03362	0.993492	1.13883	1.16594	1.17896	1.08894	1.07809	1.07809	1.16124	1	1.08171	1	1.03905	1	1.11761	0.0158518	1.04106	0.205264	0.931507	0.00300059
Q5U318	Pf01335	364052	ENSRNOG00000046996.1	Pea15; Pea15a	13	Astrocytic phosphoprotein PEA-15 OS=Rattus norvegicus OX=10116 GN=Pea15 PE=1 SV=1	0	55.582	47	6	18	6	1	130	15	5.02	66.98	6	0	0.916444	0.905778	0.952	0.849778	0.850667	0.829333	0.914667	0.813333	0.856889	0.843259	1	0.86163	1	0.924741	1	0.911887	0.00643412	0.931753	0.124151	1.02178	0.575407
Q5XIT9	Pf01039	361884	ENSRNOG00000017752.6	Mccc2	2	Methylcrotonoyl-CoA carboxylase beta chain, mitochondrial OS=Rattus norvegicus OX=10116 GN=Mccc2 PE=2 SV=1	0	55.565	20	9	11	9	1	563	61.5	8.31	42.69	9	0	0.906741	0.872576	0.888273	0.961219	0.902124	0.950139	0.886427	0.908587	0.958449	0.937827	1	0.917821	1	0.889197	1	1.05469	0.0780824	1.03219	0.28969	0.978668	0.514015
Q5U316	Pf00006, Pf00025, Pf00071, Pf00735, Pf01926, Pf04670, Pf08477, Pf13191	288700	ENSRNOG00000022014.4	Rab35	12	Ras-related protein Rab-35 OS=Rattus norvegicus OX=10116 GN=Rab35 PE=1 SV=1	0	55.517	32	7	21	5	1	201	23	8.29	74.15	7	0	0.990982	0.972946	0.995992	1.03707	1.04509	0.977956	0.977956	0.987976	1.03407	1.02004	1	1	1	0.98664	1	1.03385	0.208479	1.01354	0.513185	0.980354	0.503981
D4AC38	Pf02170, Pf02171, Pf08699	313594	ENSRNOG00000055915.1	Ago1; Eif2c1	5	Argonaute 1, RISC catalytic component OS=Rattus norvegicus OX=10116 GN=Ago1 PE=1 SV=1	0	55.512	15	9	12	4	1	857	97.2	9.16	45.03	9	1	1.01377	0.983051	0.924788	1.11017	1.14407	1.18114	1.07945	1.08686	1.07097	1.14513	1	1.0791	1	0.97387	1	1.17585	0.00669189	1.10805	0.016517	0.942337	0.0347186
A0A0G2JY22	Pf00501, Pf06464	300231	ENSRNOG00000056106.1	LOC100912851; Dip2b	7	Disco-interacting protein 2 homolog B OS=Rattus norvegicus OX=10116 GN=Dip2b PE=1 SV=1	0	55.466	8	11	11	11	1	1573	170.8	8.09	36.94	11	0	0.841601	0.828547	0.822454	0.853786	0.873803	0.872933	0.870322	0.873803	0.866841	0.866841	1	0.870322	1	0.830867	1	1.0433	0.0140782	1.04749	0.00275931	1.00402	0.637306
P70566	Pf03250	58814	ENSRNOG00000010447.4	Tmod2	8	Tropomodulin-2 OS=Rattus norvegicus OX=10116 GN=Tmod2 PE=1 SV=1	0	55.437	37	12	17	11	1	351	39.5	5.43	56.02	12	1	0.728164	1.01426	1.06328	0.895722	0.876114	0.857398	0.885918	0.875223	0.716578	0.876411	1	0.825906	1	0.935235	1	0.937103	0.605489	0.8831	0.406521	0.942373	0.417039
P61589	Pf00025, Pf00071, Pf08477	117273	ENSRNOG00000050519.2	Rhoa	8	Transforming protein RhoA OS=Rattus norvegicus OX=10116 GN=Rhoa PE=1 SV=1	0	55.432	35	6	14	2	1	193	21.8	6.1	48.96	6	4	0.908932	0.875657	0.914186	0.857268	0.875657	0.792469	0.860771	0.804729	0.8669	0.841798	1	0.844133	1	0.899591	1	0.935756	0.107638	0.938352	0.0748757	1.00277	0.945434
Q63654	Pf00240, Pf11976, Pf13019, Pf13881, Pf14560	50522		Ubc	12	Polyubiquitin (Fragment) OS=Rattus norvegicus OX=10116 GN=UBC PE=2 SV=1	0	55.414	60	6	200	1	1	100	11.2	5.5	546.2	6	0	1.06732	0.985885	0.956569	1.19544	1.3127	1.15961	1.07383	1.0456	1.06298	1.22258	1	1.0608	1	1.00326	1	1.21861	0.0182061	1.05736	0.1671	0.867673	0.0261667
Q99068	Pf06400, Pf06401	116565	ENSRNOG00000009313.5	Lrpap1	14	Alpha-2-macroglobulin receptor-associated protein OS=Rattus norvegicus OX=10116 GN=Lrpap1 PE=1 SV=2	0	55.208	43	15	18	15	1	360	42	7.37	49.34	15	0	1.05189	0.981622	1.00865	1.15676	1.12649	1.18486	1.04865	1.11568	1.13405	1.15604	1	1.09946	1	1.01405	1	1.14001	0.00586508	1.08422	0.0610667	0.95106	0.141526
[truncated: 4,875 more rows]

## Sheet: 7D
Accession	Pfam IDs	Entrez Gene ID	Ensembl Gene ID	Gene Symbol	Chromosome	Description	Exp. q-value: Combined	Sum PEP Score	Coverage [%]	# Peptides	# PSMs	# Unique Peptides	# Protein Groups	# AAs	MW [kDa]	calc. pI	Score Sequest HT: Sequest HT	# Peptides (by Search Engine): Sequest HT	# Razor Peptides	WT_ONH_1	WT_ONH_2	WT_ONH_3	CSF_7d_ONH_1	CSF_7d_ONH_2	CSF_7d_ONH_3	IOP_7d_ONH_8	IOP_7d_ONH_9_1	IOP_7d_ONH_9_2	Group_CSF_7d_ONH.average	Group_CSF_7d_ONH.call.percent	Group_IOP_7d_ONH.average	Group_IOP_7d_ONH.call.percent	Group_WT_ONH.average	Group_WT_ONH.call.percent	Group_CSF_7d_ONH.vs.Group_WT_ONH.FC	pvalue	Group_IOP_7d_ONH.vs.Group_WT_ONH.FC	pvalue	Group_IOP_7d_ONH.vs.Group_CSF_7d_ONH.FC	pvalue
[truncated: 4,855 more rows]
