# Supplementary material for: Early Proteomic Characteristics and Changes in the Optic Nerve Head, Optic Nerve, and Retina in a Rat Model of Ocular Hypertension
Source: Mol Cell Proteomics. 2023 Oct 2;22(11):100654. doi: 10.1016/j.mcpro.2023.100654 (PMC10665672; doi:10.1016/j.mcpro.2023.100654)
Supplement: Supplemental data 3 [file mmc3.xlsx]

## Sheet: 1D
Accession	Pfam IDs	Entrez Gene ID	Ensembl Gene ID	Gene Symbol	Chromosome	Description	Exp. q-value: Combined	Sum PEP Score	Coverage [%]	# Peptides	# PSMs	# Unique Peptides	# Protein Groups	# AAs	MW [kDa]	calc. pI	Score Sequest HT: Sequest HT	# Peptides (by Search Engine): Sequest HT	# Razor Peptides	WT_Retina_1	WT_Retina_2	WT_Retina_3	CSF_1d_Retina_1	CSF_1d_Retina_2	CSF_1d_Retina_3	IOP_1d_Retina_1	IOP_1d_Retina_2	IOP_1d_Retina_3	Group_CSF_1d_Retina.average	Group_CSF_1d_Retina.call.percent	Group_IOP_1d_Retina.average	Group_IOP_1d_Retina.call.percent	Group_WT_Retina.average	Group_WT_Retina.call.percent	Group_CSF_1d_Retina.vs.Group_WT_Retina.FC	pvalue	Group_IOP_1d_Retina.vs.Group_WT_Retina.FC	pvalue	Group_IOP_1d_Retina.vs.Group_CSF_1d_Retina.FC	pvalue
A0A0G2K1Y8	Pf00018, Pf00036, Pf00435, Pf07653, Pf08239, Pf08726, Pf13405, Pf13499, Pf14604	64159	ENSRNOG00000015396.7	Sptan1	3	Spectrin alpha chain, non-erythrocytic 1 OS=Rattus norvegicus OX=10116 GN=Sptan1 PE=1 SV=1	0	1322.8	59	158	407	5	1	2498	287.5	5.35	1504.16	158	152	0.888794	0.886228	0.840034	0.86142	0.841745	0.862275	0.778443	0.816938	0.778443	0.855147	1	0.791275	1	0.871685	1	0.981027	0.390821	0.907753	0.0169007	0.925308	0.0115853
Q6IRK8	Pf00018, Pf00036, Pf00435, Pf07653, Pf08239, Pf08726, Pf13405, Pf13499, Pf14604	64159	ENSRNOG00000015396.7	Sptan1	3	Spectrin alpha chain, non-erythrocytic 1 OS=Rattus norvegicus OX=10116 GN=Sptan1 PE=1 SV=1	0	1304.18	59	155	399	2	1	2452	282.2	5.31	1478.98	155	0	1.143	1.08661	1.06848	1	1.1994	1.23867	0.762336	0.748238	0.823766	1.14602	1	0.778113	1	1.09936	1	1.04244	0.578268	0.707786	0.000571605	0.678969	0.00896458
M0R9X8	Pf00769, Pf03028, Pf03915, Pf04156, Pf07246, Pf07728, Pf08385, Pf08393, Pf12774, Pf12775, Pf12777, Pf12780, Pf12781, Pf13173, Pf13207, Pf13401	29489	ENSRNOG00000006178.8	Dync1h1	6	Cytoplasmic dynein 1 heavy chain 1 OS=Rattus norvegicus OX=10116 GN=Dync1h1 PE=1 SV=2	0	1141.22	34	169	367	169	1	4644	531.7	6.42	1258.39	169	0	0.947937	0.918468	1	0.994106	1.04912	1.07367	0.916503	0.948919	0.973477	1.03897	1	0.9463	1	0.955468	1	1.08739	0.0672466	0.990404	0.767615	0.91081	0.032125
A0A0G2K8W9	Pf00169, Pf00307, Pf00435, Pf11971, Pf12128, Pf15410		ENSRNOG00000005434.7		14	Spectrin beta chain OS=Rattus norvegicus OX=10116 GN=Sptbn1 PE=1 SV=1	0	989.098	53	120	303	110	1	2358	273.3	5.64	1084.74	120	10	0.802288	0.79085	0.802288	0.80719	0.821078	0.830882	0.772876	0.78268	0.759804	0.819717	1	0.771786	1	0.798475	1	1.0266	0.0539522	0.966576	0.0250977	0.941528	0.00738337
P15205						Microtubule-associated protein 1B OS=Rattus norvegicus OX=10116 GN=Map1b PE=1 SV=3	0	899.989	48	103	335	102	1	2461	269.5	4.81	1231.13	103	1	1.13127	1.08751	1.07791	0.996798	1.02668	0.989328	1.16649	1.1238	1.07257	1.00427	1	1.12095	1	1.0989	1	0.913888	0.00909115	1.02007	0.525236	1.11619	0.0166473
F1M6Q2	Pf04111, Pf15035	313663	ENSRNOG00000008334.8	Crocc	5	Ciliary rootlet coiled-coil, rootletin OS=Rattus norvegicus OX=10116 GN=Crocc PE=1 SV=2	0	851.725	55	123	258	9	1	1986	224.6	5.39	895.79	123	110	1.3048	1.3035	1.22179	1.30999	1.41764	1.39689	1.28405	1.38651	1.34371	1.37484	1	1.33809	1	1.2767	1	1.07687	0.0841144	1.04809	0.203738	0.97327	0.454242
D4AD05	Pf04111, Pf15035	313663	ENSRNOG00000008334.8	Crocc	5	Ciliary rootlet coiled-coil, rootletin OS=Rattus norvegicus OX=10116 GN=Crocc PE=1 SV=2	0	818.227	57	115	247	1	1	1846	208.8	5.47	864.43	115	0	0.961424	0.934718	0.915925	0.950544	1.14144	1.03264	0.908012	1.05341	0.993076	1.04154	1	0.984833	1	0.937356	1	1.11115	0.140747	1.05065	0.343164	0.945552	0.460548
F1M779	Pf00637, Pf01394, Pf04053, Pf09268, Pf13838		ENSRNOG00000004291.6		10	Clathrin heavy chain OS=Rattus norvegicus OX=10116 GN=Cltc PE=1 SV=1	0	730.821	43	69	259	69	1	1675	191.4	5.69	943.53	69	0	1.11212	1.09513	1.16195	1.14609	1.21971	1.19592	1.11212	1.10759	1.17441	1.18724	1	1.13137	1	1.12307	1	1.05714	0.0955198	1.00739	0.791863	0.952941	0.141717
Q6S3A0	Pf00307, Pf00681, Pf03501, Pf07812, Pf11971	64204	ENSRNOG00000023781.7	Plec	7	Plectin OS=Rattus norvegicus OX=10116 GN=Plec PE=1 SV=1	0	708.229	30	137	189	137	1	4688	533.5	5.91	602.22	137	0	0.277653	0.285501	0.293348	0.298206	0.294843	0.300075	0.32997	0.346413	0.311286	0.297708	1	0.329223	1	0.285501	1	1.04276	0.0631333	1.15314	0.0170399	1.10586	0.0372562
D3ZM69	Pf00373, Pf04382, Pf05902, Pf08736, Pf09379, Pf09380	309557	ENSRNOG00000012346.8	Epb4.1l2; Epb41l2	1	Erythrocyte membrane protein band 4.1-like 2 OS=Rattus norvegicus OX=10116 GN=Epb41l2 PE=1 SV=2	0	646.523	56	61	324	6	1	996	110.6	5.43	1124.63	61	55	1.33169	1.30333	1.27744	1.24168	1.21578	1.21702	1.25401	1.22318	1.2651	1.22483	1	1.24743	1	1.30415	1	0.939174	0.0111746	0.956508	0.0475207	1.01846	0.209034
A0A0G2K9T4	Pf00036, Pf00307, Pf00435, Pf00681, Pf02187, Pf11971, Pf12128, Pf13499, Pf13514, Pf13833		ENSRNOG00000016047.7		5	Microtubule-actin cross-linking factor 1 OS=Rattus norvegicus OX=10116 GN=Macf1 PE=1 SV=1	0	633.598	18	116	148	113	1	7384	834.6	5.38	518.02	116	3	0.951028	0.967679	0.969638	0.984329	0.998041	1.00392	0.974535	0.960823	0.984329	0.995429	1	0.973229	1	0.962782	1	1.03391	0.0169084	1.01085	0.311123	0.977698	0.0682327
D3ZAY7	Pf00373, Pf05902, Pf08736, Pf09379, Pf09380	309557	ENSRNOG00000012346.8	Epb4.1l2; Epb41l2	1	Erythrocyte membrane protein band 4.1-like 2 OS=Rattus norvegicus OX=10116 GN=Epb41l2 PE=1 SV=3	0	624.577	66	57	321	2	1	802	89.1	5.78	1136.81	57	0	0.915011	1.11038	1.28256	1.18102	1.0287	1.18543	1.12693	1.13355	1.07506	1.13171	1	1.11185	1	1.10265	1	1.02636	0.817582	1.00834	0.936087	0.982445	0.735027
A0A0G2KBB9	Pf00023, Pf00531, Pf00791, Pf03326, Pf12796, Pf13606, Pf13637, Pf13857		ENSRNOG00000011076.8		2	Ankyrin 2 OS=Rattus norvegicus OX=10116 GN=Ank2 PE=1 SV=1	0	620.563	28	97	156	1	1	3963	433.3	5.16	557.69	97	85	0.924402	0.929187	0.961722	0.943541	0.97799	0.973206	0.957895	0.939713	0.961722	0.964912	1	0.95311	1	0.938437	1	1.02821	0.171714	1.01564	0.339717	0.987769	0.406516
F1LM42	Pf00023, Pf00531, Pf00791, Pf03326, Pf12796, Pf13606, Pf13637, Pf13857		ENSRNOG00000011076.8		2	Ankyrin 2 OS=Rattus norvegicus OX=10116 GN=Ank2 PE=1 SV=3	0	620.399	29	97	154	1	1	3937	430.5	5.15	552.76	97	0	1.48734	1.36203	1.22025	1.00759	1.25823	1.07848	1.24937	1.27848	1.71646	1.11477	1	1.41477	1	1.35654	1	0.821773	0.0873587	1.04292	0.748692	1.26911	0.149591
P06687	Pf00122, Pf00689, Pf00690, Pf00702, Pf08282, Pf12710, Pf13246	24213	ENSRNOG00000020263.6	Atp1a3	1	Sodium/potassium-transporting ATPase subunit alpha-3 OS=Rattus norvegicus OX=10116 GN=Atp1a3 PE=1 SV=2	0	601.743	46	55	389	34	1	1013	111.6	5.41	1398.13	55	4	1.14103	1.125	1.0235	1.21688	0.983974	1.19551	0.930556	1.00641	1.06197	1.13212	1	0.999644	1	1.09651	1	1.03248	0.689762	0.91166	0.141363	0.882982	0.18788
P06685	Pf00122, Pf00689, Pf00690, Pf00702, Pf08282, Pf12710, Pf13246	24211	ENSRNOG00000030019.4	Atp1a1	2	Sodium/potassium-transporting ATPase subunit alpha-1 OS=Rattus norvegicus OX=10116 GN=Atp1a1 PE=1 SV=1	0	565.877	50	56	287	37	1	1023	113	5.45	1049.44	56	22	1.06091	0.981726	1.00102	1.1269	0.95736	1.18376	0.907614	0.974619	0.959391	1.08934	1	0.947208	1	1.01455	1	1.07372	0.35794	0.933622	0.0978021	0.869525	0.11572
D3ZA84	Pf00373, Pf01608, Pf02174, Pf08913, Pf09141, Pf09379		ENSRNOG00000018373.8		8	Talin 2 OS=Rattus norvegicus OX=10116 GN=Tln2 PE=1 SV=3	0	516.171	34	73	122	59	1	2542	271.5	5.55	442.09	73	15	1.16083	1.12691	1.12035	1.09847	1.12801	1.0733	1.11488	1.03611	1.08096	1.09993	1	1.07732	1	1.13603	1	0.968218	0.148107	0.948315	0.087129	0.979443	0.460987
P82995	Pf00183, Pf02518, Pf13589	299331; 103692716	ENSRNOG00000007219.7; ENSRNOG00000059714.1	Hsp90aa1; LOC103692716	6	Heat shock protein HSP 90-alpha OS=Rattus norvegicus OX=10116 GN=Hsp90aa1 PE=1 SV=3	0	510.499	53	47	317	27	1	733	84.8	5.01	1152.9	47	21	1.23549	1.25939	1.07281	1.2116	1.11377	1.36746	0.973834	1.13879	1.00455	1.23094	1	1.03906	1	1.18923	1	1.03508	0.681107	0.873724	0.124595	0.844116	0.098828
P34926		25152		Map1a	3	Microtubule-associated protein 1A OS=Rattus norvegicus OX=10116 GN=Map1a PE=1 SV=1	0	507.816	34	81	152	1	1	2774	299.3	4.94	507.94	81	0	0.772496	0.955857	0.894737	0.83871	0.729202	0.925297	0.765705	0.756367	0.848896	0.83107	1	0.790323	1	0.874363	1	0.950485	0.609585	0.903883	0.242943	0.95097	0.5584
A0A0G2K5C6		25152	ENSRNOG00000014230.6	Map1a	3	Microtubule-associated protein 1A OS=Rattus norvegicus OX=10116 GN=Map1a PE=1 SV=1	0	505.612	32	81	152	1	1	3014	325.4	4.97	507.07	81	69	0.589904	0.583097	0.574022	0.46852	0.476461	0.454906	0.516733	0.490074	0.518434	0.466629	1	0.508414	1	0.582341	1	0.801299	0.000119954	0.873052	0.00197453	1.08955	0.0198897
P63018	Pf00012, Pf02463, Pf06723	24468		Hspa8	8	Heat shock cognate 71 kDa protein OS=Rattus norvegicus OX=10116 GN=Hspa8 PE=1 SV=1	0	481.654	67	47	293	32	1	646	70.8	5.52	1036.4	47	15	1.39197	1.36246	1.16411	1.29988	1.11806	1.25384	1.04486	1.1464	1.02479	1.22393	1	1.07202	1	1.30618	1	0.937029	0.412395	0.820729	0.0442708	0.875884	0.0837301
A0A0U1RRX4	Pf00418, Pf08377	25595	ENSRNOG00000011841.9	Map2	9	Microtubule-associated protein OS=Rattus norvegicus OX=10116 GN=Map2 PE=1 SV=1	0	463.298	44	69	126	1	1	1829	198.8	4.83	433.09	69	0	1.6009	1.70254	1.70852	1.40359	1.58296	1.429	1.48729	1.41555	1.61883	1.47185	1	1.50722	1	1.67065	1	0.881002	0.0395148	0.902177	0.0769782	1.02404	0.687524
A0A0G2K0M8	Pf00041, Pf00047, Pf07654, Pf07679, Pf07686, Pf08205, Pf13895, Pf13927		ENSRNOG00000031890.6		8	Neural cell adhesion molecule 1 OS=Rattus norvegicus OX=10116 GN=Ncam1 PE=1 SV=1	0	463.221	51	47	221	17	1	1016	108.5	4.87	782.06	47	32	1.2212	1.20737	1.22696	1.22465	1.15323	1.20737	1.11982	1.0576	1.10253	1.19508	1	1.09332	1	1.21851	1	0.980775	0.352519	0.897258	0.00298572	0.914846	0.0231048
F1LNK0	Pf00418, Pf08377	25595	ENSRNOG00000011841.9	Map2	9	Microtubule-associated protein OS=Rattus norvegicus OX=10116 GN=Map2 PE=1 SV=3	0	461.325	42	69	125	1	1	1942	210.6	4.82	429.28	69	63	1.36679	1.35962	1.35603	1.09438	1.16726	1.07646	1.24134	1.09797	1.18877	1.1127	1	1.17603	1	1.36081	1	0.817676	0.000889137	0.864208	0.0116882	1.05691	0.276079
Q9JMB3	Pf00373, Pf04382, Pf05902, Pf08736, Pf09379, Pf09380	116724	ENSRNOG00000016724.8	Epb41l3	9	Erythrocyte membrane protein band 4.1-like 3 OS=Rattus norvegicus OX=10116 GN=Epb41l3 PE=1 SV=1	0	451.322	47	52	131	3	1	1105	122.4	5.12	435	52	44	0.768526	0.808251	0.81207	0.728801	0.737204	0.708174	0.708174	0.673797	0.695951	0.724726	1	0.692641	1	0.796282	1	0.910138	0.0119742	0.869843	0.00380345	0.955727	0.0726619
D4A8U7	Pf01302, Pf05622, Pf05667, Pf06160, Pf12128, Pf12455, Pf15035	29167	ENSRNOG00000010048.6	Dctn1	4	Dynactin 1, isoform CRA_a OS=Rattus norvegicus OX=10116 GN=Dctn1 PE=1 SV=2	0	436.395	44	51	117	50	1	1281	141.9	5.9	445.06	51	1	1.07526	1.05979	1.02784	1.03711	1.04433	1.06701	1.01134	1.00928	0.97732	1.04948	1	0.999313	1	1.0543	1	0.995437	0.786557	0.947849	0.0365096	0.952194	0.0243065
G3V9Y1	Pf00063, Pf00769, Pf01496, Pf01576, Pf02736, Pf02841, Pf04111, Pf05622, Pf05667, Pf05911, Pf06637, Pf07888, Pf09726, Pf09731, Pf12128, Pf13094, Pf13514	79433	ENSRNOG00000002886.6	Myh10	10	Myosin, heavy polypeptide 10, non-muscle, isoform CRA_b OS=Rattus norvegicus OX=10116 GN=Myh10 PE=1 SV=1	0	435.042	32	71	114	51	1	1976	228.9	5.54	387.69	71	17	0.98728	0.971624	0.97456	0.982387	0.984344	1.00978	0.96184	0.954012	0.958904	0.992172	1	0.958252	1	0.977821	1	1.01468	0.226397	0.979987	0.0212256	0.965812	0.0204493
G3V874	Pf00373, Pf04382, Pf05902, Pf08736, Pf09379, Pf09380	116724	ENSRNOG00000016724.8	Epb41l3	9	Erythrocyte membrane protein band 4.1-like 3 OS=Rattus norvegicus OX=10116 GN=Epb41l3 PE=1 SV=1	0	434.332	51	50	128	1	1	963	107	5.24	423.9	50	0	0.512673	0.451937	0.497848	0.379723	0.414634	0.398852	0.376375	0.374462	0.376853	0.397736	1	0.375897	1	0.487486	1	0.815893	0.0126698	0.771092	0.00365681	0.94509	0.0970975
C0JPT7	Pf00307, Pf00630	293860	ENSRNOG00000054890.1	Flna	X	Filamin A OS=Rattus norvegicus OX=10116 GN=Flna PE=1 SV=1	0	431.096	30	63	97	58	1	2639	280.3	6.04	345.66	63	5	0.608269	0.619481	0.634198	0.632796	0.644709	0.652418	0.759636	0.71829	0.737912	0.643308	1	0.738612	1	0.620649	1	1.03651	0.0741486	1.19006	0.00111769	1.14815	0.00197085
P11980	Pf00224, Pf02887	25630	ENSRNOG00000011329.7	Pkm	8	Pyruvate kinase PKM OS=Rattus norvegicus OX=10116 GN=Pkm PE=1 SV=3	0	424.534	69	38	354	7	1	531	57.8	7.06	1178.02	38	33	1.2114	1.29335	1.25653	1.26247	1.20784	1.20665	1.15558	1.11995	1.16152	1.22565	1	1.14568	1	1.25376	1	0.977581	0.401969	0.913799	0.0161297	0.934755	0.0238013
F7FF45			ENSRNOG00000000417.7		1	Nuclear mitotic apparatus protein 1 OS=Rattus norvegicus OX=10116 GN=Numa1 PE=1 SV=2	0	422.14	35	66	96	66	1	2091	234.8	5.73	327.64	66	0	1.00527	1.03056	1.05374	1.09484	1.07798	1.10116	1.08535	1.05796	1.03161	1.09132	1	1.05831	1	1.02986	1	1.05969	0.0170053	1.02763	0.244975	0.969746	0.12386
P02770	Pf00273	24186		Alb	14	Serum albumin OS=Rattus norvegicus OX=10116 GN=Alb PE=1 SV=2	0	414.003	59	42	248	2	1	608	68.7	6.48	883.94	42	0	0.976942	0.981796	0.950243	0.682039	0.760922	0.553398	1.41748	1.97816	2.83495	0.665453	1	2.07686	1	0.96966	1	0.686275	0.00767803	2.14184	0.0549079	3.12097	0.0275765
A0A0G2JSH5	Pf00273	24186	ENSRNOG00000002911.5	Alb	14	Serum albumin OS=Rattus norvegicus OX=10116 GN=Alb PE=1 SV=1	0	412.373	59	42	247	2	1	608	68.7	6.48	883.56	42	41	0.698937	0.711924	0.715466	0.756789	0.749705	0.676505	2.0673	2.37308	2.05785	0.727666	1	2.16608	1	0.708776	1	1.02665	0.510027	3.05608	0.000148558	2.97674	0.000175006
D4AB29	Pf00005, Pf12698, Pf13304, Pf13476, Pf13558	310836	ENSRNOG00000012892.6	Abca4	2	ATP-binding cassette subfamily A member 4 OS=Rattus norvegicus OX=10116 GN=Abca4 PE=4 SV=2	0	406.971	27	55	107	55	1	2290	258.5	6.3	378.06	55	0	1.27171	1.23201	1.30645	1.31886	1.28784	1.37965	1.08561	1.25682	1.26799	1.32878	1	1.20347	1	1.27006	1	1.04624	0.163835	0.947574	0.348921	0.905696	0.125649
Q63560	Pf05217	29457		Map6	1	Microtubule-associated protein 6 OS=Rattus norvegicus OX=10116 GN=Map6 PE=1 SV=1	0	404.137	68	49	115	49	1	952	100.4	9.44	437.38	49	0	1.04373	1.08175	1.05323	0.878327	0.920152	0.852662	0.929658	0.851711	0.893536	0.883714	1	0.891635	1	1.05957	1	0.834031	0.00150713	0.841507	0.00265508	1.00896	0.804159
P16617	Pf00162	24644	ENSRNOG00000058249.1	Pgk1	X	Phosphoglycerate kinase 1 OS=Rattus norvegicus OX=10116 GN=Pgk1 PE=1 SV=2	0	402.307	71	32	267	23	1	417	44.5	7.9	984.91	32	11	1.53655	1.57702	1.34856	1.3329	1.30548	1.22585	1.2154	1.25587	1.25849	1.28808	1	1.24326	1	1.48738	1	0.866004	0.0615683	0.835869	0.0272193	0.965203	0.269574
G3V852	Pf00373, Pf01608, Pf02174, Pf08913, Pf09141, Pf09379	313494	ENSRNOG00000016630.6	Tln1	5	RCG55135, isoform CRA_b OS=Rattus norvegicus OX=10116 GN=Tln1 PE=1 SV=1	0	395.717	27	62	89	49	1	2541	269.5	6.2	299.06	62	0	0.645327	0.676233	0.699043	0.688742	0.696836	0.68727	0.788815	0.736571	0.74025	0.690949	1	0.755212	1	0.673534	1	1.02586	0.333486	1.12127	0.0235361	1.09301	0.019792
P34058	Pf00183, Pf02518, Pf13589	301252	ENSRNOG00000019834.6	Hsp90ab1	9	Heat shock protein HSP 90-beta OS=Rattus norvegicus OX=10116 GN=Hsp90ab1 PE=1 SV=4	0	390.499	53	45	222	23	1	724	83.2	5.03	802.09	45	2	1.06495	1.03299	1.0732	1.05052	1.03608	1.0701	0.992784	1.01546	0.974227	1.05223	1	0.994158	1	1.05704	1	0.995449	0.775014	0.940507	0.0212608	0.944807	0.0198831
G3V7U4	Pf00038, Pf00932, Pf01576, Pf09726, Pf10186, Pf12128		ENSRNOG00000013774.5	LOC497722	18	Lamin-B1 OS=Rattus norvegicus OX=10116 GN=Lmnb1 PE=1 SV=1	0	390.256	63	44	213	40	1	587	66.6	5.16	736.36	44	4	1.44638	1.42761	1.34182	1.51475	1.32976	1.39678	1.30295	1.35925	1.28284	1.41376	1	1.31501	1	1.40527	1	1.00604	0.899193	0.935771	0.0842113	0.930152	0.167854
G3V984	Pf05715	29138	ENSRNOG00000030714.5	Bsn	8	Protein bassoon OS=Rattus norvegicus OX=10116 GN=Bsn PE=4 SV=1	0	388.16	21	64	86	62	1	3933	417.8	7.59	303.72	64	2	1.2477	1.2788	1.27074	1.13594	1.14747	1.11175	1.18088	1.02535	1.12212	1.13172	1	1.10945	1	1.26575	1	0.894114	0.000675864	0.876517	0.0278766	0.980319	0.65727
F1LNT0	Pf01979, Pf13147, Pf13594	25417	ENSRNOG00000027582.5	Dpysl4	1	Dihydropyrimidinase-related protein 4 OS=Rattus norvegicus OX=10116 GN=Dpysl4 PE=4 SV=1	0	384.364	72	28	136	28	1	572	61.9	6.98	531.58	28	0	1.433	1.48511	1.41687	1.22333	1.22581	1.23325	1.16625	1.07568	1.14764	1.22746	1	1.12986	1	1.445	1	0.849456	0.00047289	0.781912	0.000792452	0.920485	0.0245876
F7F2F3	Pf00012	294993	ENSRNOG00000010819.6	Hspa4l	2	Heat shock 70 kDa protein 4L OS=Rattus norvegicus OX=10116 GN=Hspa4l PE=1 SV=1	0	382.412	47	49	140	46	1	1017	114.2	5.83	469.14	49	2	1.30205	1.30806	1.26113	1.19976	1.27557	1.14561	1.18291	1.19856	1.16125	1.20698	1	1.18091	1	1.29041	1	0.935343	0.108265	0.915138	0.00390921	0.978398	0.542472
Q3T1H3	Pf00041, Pf00047, Pf07654, Pf07679, Pf08205, Pf13895, Pf13927	24586		Ncam1	8	Ncam1 protein OS=Rattus norvegicus OX=10116 GN=Ncam1 PE=2 SV=1	0	380.06	45	37	205	7	1	849	93.5	4.93	719.04	37	0	1.11628	0.78876	0.814922	0.847868	0.885659	1.47384	0.724806	1.30911	0.727713	1.06912	1	0.920543	1	0.906654	1	1.17919	0.51595	1.01532	0.95288	0.861027	0.624647
P12785	Pf00106, Pf00107, Pf00109, Pf00698, Pf00975, Pf02801, Pf08241, Pf08242, Pf08659, Pf12847, Pf13489, Pf13602, Pf13847, Pf14765	50671	ENSRNOG00000045636.2	Fasn	10	Fatty acid synthase OS=Rattus norvegicus OX=10116 GN=Fasn PE=1 SV=3	0	376.375	27	61	98	61	1	2505	272.5	6.39	308.75	61	0	0.716729	0.711524	0.75539	0.703346	0.762082	0.709294	0.700372	0.681784	0.694424	0.724907	1	0.692193	1	0.727881	1	0.995914	0.904331	0.95097	0.0745176	0.954872	0.167947
Q14TE9	Pf00204, Pf00521, Pf01751, Pf02518, Pf08070, Pf13589	361100		Top2b	15	DNA topoisomerase 2 OS=Rattus norvegicus OX=10116 GN=Top2b PE=2 SV=1	0	370.108	35	61	104	58	1	1614	181.9	7.94	339.48	61	0	1.1232	1.10655	1.22974	0.99556	0.991121	0.944506	1.24528	1.17203	1.29079	0.977063	1	1.23603	1	1.15316	1	0.847289	0.013668	1.07186	0.185062	1.26505	0.00248385
Q5U300	Pf00899, Pf02134, Pf09358, Pf10585	314432	ENSRNOG00000019164.7	Uba1	X	Ubiquitin-like modifier-activating enzyme 1 OS=Rattus norvegicus OX=10116 GN=Uba1 PE=1 SV=1	0	367.951	39	36	123	36	1	1058	117.7	5.57	478.38	36	0	1.21412	1.22353	1.21294	1.17647	1.22941	1.18	1.18471	1.16824	1.17529	1.19529	1	1.17608	1	1.21686	1	0.982275	0.283234	0.966484	0.00219707	0.983924	0.33972
F1MA98	Pf01496, Pf01576, Pf02463, Pf03962, Pf04111, Pf04156, Pf05557, Pf07926, Pf09726, Pf12128, Pf13166, Pf14915	304862	ENSRNOG00000002394.6	Tpr	13	Nucleoprotein TPR OS=Rattus norvegicus OX=10116 GN=Tpr PE=1 SV=1	0	367.856	31	69	102	69	1	2360	267.1	5	331.83	69	0	1.22503	1.23466	1.20578	1.26715	1.2503	1.23827	1.23947	1.18171	1.19374	1.25191	1	1.20497	1	1.22182	1	1.02462	0.0651814	0.986211	0.43712	0.962512	0.0736818
A0A0G2K6U1	Pf00004, Pf00910, Pf01078, Pf02359, Pf02933, Pf05272, Pf05496, Pf06068, Pf07724, Pf07728, Pf13173, Pf13191, Pf13207, Pf13401		ENSRNOG00000003905.6		10	Vesicle-fusing ATPase OS=Rattus norvegicus OX=10116 GN=Nsf PE=1 SV=1	0	361.687	52	41	167	40	1	744	82.6	6.95	593.57	41	1	1.37327	1.3367	1.38209	1.29887	1.35183	1.35687	1.17024	1.12358	1.21564	1.33586	1	1.16982	1	1.36402	1	0.979353	0.291188	0.857627	0.00293053	0.875708	0.00687198
G3V6P7	Pf00063, Pf01496, Pf01576, Pf01765, Pf02736, Pf03962, Pf04111, Pf04156, Pf05266, Pf05911, Pf06637, Pf07888, Pf09726, Pf09731, Pf11068, Pf11559, Pf12128, Pf13094, Pf13166	100911597; 25745	ENSRNOG00000004860.6; ENSRNOG00000049236.2	LOC100911597; Myh9; Myh9l1	7	Myosin, heavy polypeptide 9, non-muscle OS=Rattus norvegicus OX=10116 GN=Myh9 PE=1 SV=1	0	361.537	29	65	104	47	1	1960	226.3	5.66	332.71	65	5	0.751464	0.758996	0.767364	0.805858	0.810042	0.81841	0.903766	0.851046	0.901255	0.811437	1	0.885356	1	0.759275	1	1.0687	0.000898258	1.16605	0.00208544	1.0911	0.0135971
P15887	Pf00339, Pf02752	25539	ENSRNOG00000018185.6	Sag	9	S-arrestin OS=Rattus norvegicus OX=10116 GN=Sag PE=1 SV=1	0	358.597	58	29	336	26	1	403	44.9	6.06	1218.77	29	3	1.31378	1.30102	1.23087	1.37117	1.20026	1.46301	1.18622	1.35077	1.33929	1.34481	1	1.29209	1	1.28189	1	1.04909	0.481572	1.00796	0.871021	0.960797	0.602916
P06761	Pf00012, Pf01968, Pf06723	25617	ENSRNOG00000018294.6	Hspa5	3	Endoplasmic reticulum chaperone BiP OS=Rattus norvegicus OX=10116 GN=Hspa5 PE=1 SV=1	0	355.812	54	36	127	33	1	654	72.3	5.16	476.32	36	0	1.41101	1.31626	1.25608	1.33419	1.38924	1.34315	1.27401	1.32907	1.14981	1.35553	1	1.25096	1	1.32778	1	1.02089	0.595826	0.942141	0.331608	0.922859	0.133647
A0A0G2JVG3	Pf00224, Pf02887		ENSRNOG00000011329.7		8	Pyruvate kinase OS=Rattus norvegicus OX=10116 GN=Pkm PE=1 SV=1	0	354.166	66	33	294	2	1	489	53.2	7.83	975.3	33	0	1.21637	1.12444	1.11771	1.09753	1.27803	1.15022	1.02578	1.11996	1.08072	1.17526	1	1.07549	1	1.15284	1	1.01945	0.737217	0.932901	0.138853	0.915103	0.172469
F1LNJ2	Pf00270, Pf00271, Pf02889, Pf04851	296126		Snrnp200	3	U5 small nuclear ribonucleoprotein 200 kDa helicase OS=Rattus norvegicus OX=10116 GN=Snrnp200 PE=1 SV=1	0	347.947	28	61	98	61	1	2139	244.7	6.09	323.12	61	0	1.13626	1.12915	1.20261	1.23934	1.28673	1.28081	1.15284	1.21564	1.20498	1.26896	1	1.19115	1	1.156	1	1.09771	0.0151976	1.03041	0.311798	0.938687	0.0335383
A0A0G2JZ56	Pf00023, Pf00531, Pf00791, Pf12796, Pf13606, Pf13637, Pf13857		ENSRNOG00000011076.8		2	Ankyrin 2 OS=Rattus norvegicus OX=10116 GN=Ank2 PE=1 SV=1	0	346.095	29	50	96	5	1	1848	202.5	6.25	345.57	50	0	0.692982	0.606725	0.680556	0.695906	0.787281	0.711988	0.679094	0.703216	0.752193	0.731725	1	0.711501	1	0.660088	1	1.10853	0.139806	1.07789	0.20994	0.972361	0.598706
D4A1B9	Pf01496, Pf02463, Pf04111, Pf06470, Pf10168, Pf12128, Pf13304, Pf13476, Pf13555	29486	ENSRNOG00000014173.7	Smc3	1	Structural maintenance of chromosomes protein OS=Rattus norvegicus OX=10116 GN=Smc3 PE=1 SV=1	0	340.528	41	57	99	56	1	1217	141.5	7.18	342.92	57	1	1.14053	1.11731	1.16725	1.2079	1.19628	1.25436	1.15331	1.14402	1.23229	1.21951	1	1.17654	1	1.1417	1	1.06816	0.0272053	1.03052	0.330742	0.964762	0.264598
Q7TP24	Pf00009, Pf00025, Pf00405, Pf01926, Pf09439, Pf12974	300965		Srprb	8	Ba1-667 OS=Rattus norvegicus OX=10116 PE=2 SV=1	0	338.096	41	40	110	8	1	980	107.4	8	413.75	40	32	0.84435	0.832623	0.828358	0.877399	0.84968	0.852878	1.52559	1.4435	1.60661	0.859986	1	1.52523	1	0.83511	1	1.02979	0.0672216	1.82638	0.000128667	1.77355	0.000155773
Q9QXQ0	Pf00307, Pf00435, Pf08726, Pf11971, Pf13499	63836	ENSRNOG00000020433.7	Actn4	1	Alpha-actinin-4 OS=Rattus norvegicus OX=10116 GN=Actn4 PE=1 SV=2	0	333.033	49	42	98	31	1	911	104.8	5.44	352.47	42	11	0.9492	0.935089	0.911571	1.03104	0.853246	1.04421	0.854186	0.918156	0.90969	0.976168	1	0.894011	1	0.931954	1	1.04744	0.518648	0.959287	0.172404	0.915837	0.273399
G3V6H2	Pf01398, Pf08082, Pf08083, Pf08084, Pf10596, Pf10597, Pf10598, Pf12134	287530	ENSRNOG00000003495.7	Prpf8	10	Pre-mRNA processing factor 8, isoform CRA_a OS=Rattus norvegicus OX=10116 GN=Prpf8 PE=1 SV=1	0	331.976	25	58	91	58	1	2335	273.4	8.84	284.49	58	0	1.11288	1.10718	1.19156	1.14253	1.20981	1.17332	1.15849	1.14481	1.16192	1.17522	1	1.15507	1	1.13721	1	1.03342	0.319376	1.01571	0.554421	0.982859	0.373672
P46462	Pf00004, Pf00910, Pf01057, Pf01078, Pf02359, Pf02933, Pf05496, Pf05673, Pf06068, Pf07724, Pf07726, Pf07728, Pf09336, Pf13191, Pf13207, Pf13401	116643	ENSRNOG00000034242.3	Vcp	5	Transitional endoplasmic reticulum ATPase OS=Rattus norvegicus OX=10116 GN=Vcp PE=1 SV=3	0	328.445	49	42	108	42	1	806	89.3	5.26	347.55	42	0	1.21951	1.22184	1.19628	1.19744	1.15099	1.20906	1.12311	1.18002	1.11614	1.18583	1	1.13976	1	1.21254	1	0.977969	0.243121	0.939974	0.028931	0.961149	0.162042
P69897	Pf00091, Pf03953, Pf10644	29214	ENSRNOG00000061216.1	Tubb5	20	Tubulin beta-5 chain OS=Rattus norvegicus OX=10116 GN=Tubb5 PE=1 SV=1	0	327.388	61	22	337	3	1	444	49.6	4.89	1136.38	22	4	1.21421	1.25083	1.22531	1.08435	1.08657	1.08102	1.08324	1.05216	1.0222	1.08398	1	1.05253	1	1.23011	1	0.881203	0.000183076	0.855639	0.00101251	0.97099	0.150206
F1M853	Pf00038, Pf01576, Pf03276, Pf03962, Pf04111, Pf04156, Pf05104, Pf05557, Pf07888, Pf08317, Pf09606, Pf10186, Pf12128, Pf13779	311483	ENSRNOG00000005958.8	Rrbp1	3	Ribosome-binding protein 1 OS=Rattus norvegicus OX=10116 GN=Rrbp1 PE=1 SV=3	0	325.935	48	56	83	56	1	1453	157.4	9.07	259.86	56	0	0.631211	0.623513	0.647306	0.661302	0.70119	0.676697	0.73478	0.655003	0.6662	0.679729	1	0.685328	1	0.63401	1	1.07211	0.0280358	1.08094	0.118642	1.00824	0.848667
P31000	Pf00038, Pf04111, Pf04156, Pf04732, Pf10186	81818		Vim	17	Vimentin OS=Rattus norvegicus OX=10116 GN=Vim PE=1 SV=2	0	324.971	68	37	219	27	1	466	53.7	5.12	717.88	37	11	0.48922	0.479466	0.455852	0.427618	0.433265	0.451745	0.456366	0.49076	0.449179	0.437543	1	0.465435	1	0.474846	1	0.921441	0.0386425	0.98018	0.592655	1.06375	0.131713
F1LSS1	Pf02463, Pf05262, Pf05557, Pf06470, Pf09726, Pf09731, Pf10186, Pf12128, Pf13175, Pf13304, Pf13476, Pf13555, Pf13558		ENSRNOG00000003139.7		X	Structural maintenance of chromosomes protein OS=Rattus norvegicus OX=10116 GN=Smc1a PE=1 SV=3	0	324.627	47	64	108	64	1	1232	142.9	7.15	324.95	64	0	1.20798	1.17654	1.22854	1.23579	1.31439	1.32044	1.20919	1.16687	1.23216	1.29021	1	1.20274	1	1.20435	1	1.07129	0.0511663	0.998661	0.950443	0.932209	0.0584003
A0A0G2JSR7	Pf00076, Pf13893, Pf14259	29150	ENSRNOG00000019875.6	Matr3	18	Matrin-3 OS=Rattus norvegicus OX=10116 GN=Matr3 PE=1 SV=1	0	323.464	42	37	121	37	1	845	94.4	6.25	402.84	37	0	1.29262	1.2769	1.25393	1.31439	1.21644	1.28174	1.1318	1.13301	1.19105	1.27086	1	1.15195	1	1.27449	1	0.997154	0.912225	0.903858	0.00556594	0.906438	0.0268688
P47942	Pf01979, Pf07969, Pf13147, Pf13594	25416	ENSRNOG00000009625.6	Dpysl2	15	Dihydropyrimidinase-related protein 2 OS=Rattus norvegicus OX=10116 GN=Dpysl2 PE=1 SV=1	0	322.381	60	27	181	22	1	572	62.2	6.38	723.49	27	7	0.964192	1.04803	0.849782	0.854148	0.770306	0.859389	0.800873	0.799127	0.787773	0.827948	1	0.795924	1	0.954003	1	0.867867	0.121488	0.8343	0.0516793	0.961322	0.333658
P06686	Pf00122, Pf00689, Pf00690, Pf00702, Pf08282, Pf12710, Pf13246	24212	ENSRNOG00000007290.6	Atp1a2	13	Sodium/potassium-transporting ATPase subunit alpha-2 OS=Rattus norvegicus OX=10116 GN=Atp1a2 PE=1 SV=1	0	321.602	34	37	183	16	1	1020	112.1	5.55	667.49	37	0	0.347454	0.35872	0.371789	0.478594	0.426318	0.393871	0.332582	0.425417	0.371789	0.432928	1	0.376596	1	0.359321	1	1.20485	0.0455446	1.04808	0.56813	0.869882	0.197731
M0R5J4	Pf00113, Pf03952		ENSRNOG00000028543.2		3	Uncharacterized protein OS=Rattus norvegicus OX=10116 PE=3 SV=1	0	315.823	62	28	434	23	1	434	47	6.37	1593.93	28	5	1.5	1.54365	1.28042	1.4881	1.23942	1.3082	1.23677	1.34392	1.28704	1.34524	1	1.28924	1	1.44136	1	0.933313	0.432067	0.894463	0.155768	0.958374	0.52418
Q3KRE8	Pf00091, Pf03953, Pf10644	291081	ENSRNOG00000017445.5	Tubb2b	17	Tubulin beta-2B chain OS=Rattus norvegicus OX=10116 GN=Tubb2b PE=1 SV=1	0	314.477	59	21	317	1	1	445	49.9	4.89	1036.53	21	0	0.857812	0.790625	0.757031	0.742188	0.789062	0.71875	0.721875	0.742188	0.69375	0.75	1	0.719271	1	0.801823	1	0.935369	0.22473	0.897044	0.0655062	0.959028	0.286192
B4F7C2	Pf00091, Pf03953, Pf10644	29213	ENSRNOG00000047505.2	Tubb4a	9	Tubulin beta chain OS=Rattus norvegicus OX=10116 GN=Tubb4a PE=1 SV=1	0	313.943	58	21	283	3	1	444	49.6	4.88	957.47	21	0	0.649971	0.635828	0.610489	0.512669	0.575722	0.498527	0.453742	0.474956	0.480259	0.528973	1	0.469652	1	0.632096	1	0.836855	0.0174277	0.743008	0.000324763	0.887857	0.0771664
P85108	Pf00091, Pf03953, Pf10644	498736	ENSRNOG00000017558.6	Tubb2a	17	Tubulin beta-2A chain OS=Rattus norvegicus OX=10116 GN=Tubb2a PE=1 SV=1	0	312.857	59	21	330	1	1	445	49.9	4.89	1081.12	21	6	0.961931	1.0195	0.987929	0.906221	0.978644	0.91922	0.836583	0.851439	0.822656	0.934695	1	0.836893	1	0.989786	1	0.94434	0.118771	0.845528	0.00119477	0.895364	0.0147221
Q5XIF6	Pf00091, Pf03953	316531	ENSRNOG00000003597.5	Tuba4a	9	Tubulin alpha-4A chain OS=Rattus norvegicus OX=10116 GN=Tuba4a PE=1 SV=1	0	312.546	54	22	275	6	1	448	49.9	5.06	1102.34	22	1	1.01801	1.02464	1.02275	0.927014	0.925118	0.944076	0.861611	0.899526	0.855924	0.93207	1	0.872354	1	1.0218	1	0.912183	0.00014493	0.853741	0.000415585	0.935932	0.0162196
F1LRV4	Pf00012, Pf06723		ENSRNOG00000016596.3		10	Heat shock 70 kDa protein 4 OS=Rattus norvegicus OX=10116 GN=Hspa4 PE=1 SV=1	0	311.67	53	46	109	2	1	840	94	5.21	365.73	46	40	1.35981	1.29844	1.24428	1.18051	1.3225	1.15644	1.16125	1.18051	1.12876	1.21982	1	1.15684	1	1.30084	1	0.937712	0.258901	0.8893	0.0170808	0.948372	0.308058
O88600	Pf00012, Pf06723	266759		Hspa4	10	Heat shock 70 kDa protein 4 OS=Rattus norvegicus OX=10116 GN=Hspa4 PE=1 SV=1	0	310.642	53	46	107	2	1	840	94	5.21	360.5	46	0	0.884906	0.895283	0.862264	1.15472	0.710377	1.53679	0.94717	0.770755	0.672642	1.13396	1	0.796855	1	0.880818	1	1.2874	0.34922	0.904677	0.357989	0.702718	0.251877
G3V6D3	Pf00006, Pf00306, Pf02874	171374	ENSRNOG00000002840.4	Atp5b	7	ATP synthase subunit beta OS=Rattus norvegicus OX=10116 GN=Atp5f1b PE=1 SV=1	0	308.882	48	18	180	18	1	529	56.3	5.27	647.3	18	0	1.37438	1.35697	1.18408	1.3694	1.22637	1.31219	1.17662	1.24378	1.19279	1.30265	1	1.20439	1	1.30514	1	0.998094	0.974657	0.922808	0.190688	0.92457	0.100727
Q6P9T8	Pf00091, Pf03953, Pf10644	296554		Tubb4b	3	Tubulin beta-4B chain OS=Rattus norvegicus OX=10116 GN=Tubb4b PE=1 SV=1	0	308.192	61	22	307	2	1	445	49.8	4.89	1002.78	22	28	1.0407	1.02128	0.919519	0.945421	0.87049	0.910268	0.805735	0.891767	0.844588	0.908726	1	0.847364	1	0.993833	1	0.914365	0.121202	0.852622	0.0313691	0.932474	0.136237
D3ZCF8	Pf00005, Pf03193, Pf12698, Pf13304		ENSRNOG00000004147.7		10	ATP-binding cassette, subfamily A (ABC1), member 8a OS=Rattus norvegicus OX=10116 GN=Abca8a PE=1 SV=3	0	301.514	26	37	91	32	1	1624	184.8	7.25	320.42	37	5	1.19149	1.16548	1.2234	1.26714	1.40898	1.21513	1.02719	1.18558	1.13593	1.29708	1	1.11623	1	1.19346	1	1.08683	0.160843	0.935292	0.195052	0.860571	0.0720577
Q9ER34	Pf00330, Pf00694	79250	ENSRNOG00000024128.6	Aco2	7	Aconitate hydratase, mitochondrial OS=Rattus norvegicus OX=10116 GN=Aco2 PE=1 SV=2	0	300.466	43	31	100	31	1	780	85.4	7.83	383.62	31	0	1.25944	1.27771	1.19123	1.28989	1.30207	1.21315	1.18514	1.22655	1.2363	1.26837	1	1.216	1	1.24279	1	1.02058	0.540818	0.978438	0.4311	0.958707	0.176454
P05708	Pf00349, Pf03727	25058		Hk1	20	Hexokinase-1 OS=Rattus norvegicus OX=10116 GN=Hk1 PE=1 SV=4	0	300.028	46	41	129	9	1	918	102.3	6.71	450.02	41	33	1.07412	1.06969	1.14934	1.14934	1.1958	1.1958	1.0708	1.05088	1.1073	1.18031	1	1.07633	1	1.09771	1	1.07524	0.0518249	0.980517	0.524031	0.911903	0.0100901
A0A0G2K3K2	Pf00022	81822	ENSRNOG00000034254.4	Actb	12	Actin, cytoplasmic 1 OS=Rattus norvegicus OX=10116 GN=Actb PE=1 SV=1	0	299.784	60	20	305	8	1	378	42.1	5.48	1162.03	20	17	1.10229	1.22633	1.07943	1.15778	1.00653	1.18281	1.03808	1.03156	1.05767	1.11571	1	1.04244	1	1.13602	1	0.98212	0.790497	0.917625	0.113385	0.93433	0.258134
F1LLX6	Pf00169, Pf06292		ENSRNOG00000008570.7		15	Calcium-dependent secretion activator 1 OS=Rattus norvegicus OX=10116 GN=Cadps PE=1 SV=3	0	299.42	40	38	75	2	1	1149	129.7	5.92	291.23	38	34	1.18586	1.17674	1.24629	1.20753	1.18928	1.21437	1.0171	1.06727	1.09806	1.20372	1	1.06081	1	1.20296	1	1.00063	0.975296	0.881833	0.011484	0.881276	0.00446804
P0DMW0	Pf00012, Pf06723	294254; 24472; 108348108	ENSRNOG00000050647.2; ENSRNOG00000045654.2	Hspa1b; Hspa1a; LOC108348108	20	Heat shock 70 kDa protein 1A OS=Rattus norvegicus OX=10116 GN=Hspa1a PE=2 SV=1	0	299.086	58	36	143	29	1	641	70.1	5.82	479.29	36	1	1.6695	1.57163	1.37872	1.51206	1.43121	1.35461	1.44681	1.48936	1.33191	1.43262	1	1.4227	1	1.53995	1	0.930304	0.329545	0.923856	0.295475	0.993069	0.886682
G3V8L3	Pf00038, Pf00932, Pf12128	60374	ENSRNOG00000019638.7	Lmna	2	Lamin A, isoform CRA_b OS=Rattus norvegicus OX=10116 GN=Lmna PE=1 SV=1	0	298.335	58	40	96	38	1	665	74.3	6.98	328.64	40	0	0.77357	0.74575	0.729521	0.770479	0.784389	0.739567	0.748841	0.711747	0.724111	0.764812	1	0.728233	1	0.749614	1	1.02027	0.456649	0.971478	0.273595	0.952172	0.0999798
P27881	Pf00349, Pf03727	25059	ENSRNOG00000006116.3	Hk2	4	Hexokinase-2 OS=Rattus norvegicus OX=10116 GN=Hk2 PE=1 SV=1	0	298.102	43	38	87	33	1	917	102.5	6.1	308.55	38	2	1.24849	1.23643	1.35947	1.34379	1.24849	1.19662	1.076	1.1339	1.21954	1.26297	1	1.14314	1	1.28146	1	0.985566	0.766642	0.892061	0.0729079	0.905126	0.116349
D3ZDI8	Pf00233, Pf01590, Pf13185, Pf13492	289878	ENSRNOG00000000065.5	Pde6b	14	Phosphodiesterase OS=Rattus norvegicus OX=10116 GN=Pde6b PE=3 SV=1	0	296.183	36	34	108	22	1	856	98.4	5.31	384.08	34	12	1.16109	1.21314	1.19207	1.21066	1.4114	1.33581	1.22553	1.28129	1.36059	1.31929	1	1.28914	1	1.18876	1	1.1098	0.0969953	1.08443	0.0751911	0.977145	0.690655
F1LNF0	Pf00063, Pf01576	308572	ENSRNOG00000020014.7	Myh14	1	Myosin heavy chain 14 OS=Rattus norvegicus OX=10116 GN=Myh14 PE=1 SV=1	0	295.165	26	52	70	44	1	2000	228.8	5.55	223.57	52	1	0.75772	0.768013	0.786223	0.787015	0.771971	0.794141	0.77118	0.734759	0.746635	0.784376	1	0.750858	1	0.770652	1	1.01781	0.264711	0.974315	0.21872	0.957268	0.0558581
P05065	Pf00274	24189	ENSRNOG00000052802.1	Aldoa	1	Fructose-bisphosphate aldolase A OS=Rattus norvegicus OX=10116 GN=Aldoa PE=1 SV=2	0	293.551	67	26	287	22	1	364	39.3	8.09	1063.41	26	0	1.2138	1.34389	1.10294	1.29525	1.03846	1.07466	1.0543	1.11312	1.07579	1.13612	1	1.08107	1	1.22021	1	0.931088	0.472964	0.88597	0.124368	0.951543	0.539068
F1MA36	Pf00169, Pf00307, Pf00435, Pf11971, Pf15410	29211	ENSRNOG00000058842.1	Sptbn2	1	Spectrin beta chain OS=Rattus norvegicus OX=10116 GN=Sptbn2 PE=1 SV=2	0	293.405	25	54	81	46	1	2388	270.8	5.83	268.01	54	0	0.963311	0.9746	0.968015	0.955786	0.969897	0.951082	0.896519	0.857949	0.869238	0.958921	1	0.874569	1	0.968642	1	0.989964	0.210959	0.902881	0.00138859	0.912034	0.00272096
D4ABN3	Pf02383, Pf03154, Pf03276, Pf03372, Pf05518, Pf06346, Pf08952, Pf15449		ENSRNOG00000002051.8		11	Synaptojanin-1 OS=Rattus norvegicus OX=10116 GN=Synj1 PE=1 SV=3	0	292.379	35	42	89	42	1	1311	144.7	7.43	297.17	42	0	1.19097	1.14583	1.18981	1.11343	1.26852	1.16898	1.14931	1.1331	1.21296	1.18364	1	1.16512	1	1.17554	1	1.00689	0.873473	0.991139	0.733639	0.984355	0.737339
A0A0G2K3Q6	Pf00274		ENSRNOG00000011452.8		10	Fructose-bisphosphate aldolase OS=Rattus norvegicus OX=10116 GN=Aldoc PE=1 SV=1	0	291.047	65	27	138	23	1	373	40.5	6.86	493.64	27	4	1.16563	1.15114	1.0559	1.00311	1.06936	0.969979	0.968944	0.983437	0.984472	1.01415	1	0.978951	1	1.12422	1	0.902087	0.071338	0.87078	0.0139529	0.965294	0.300759
D3ZKF7	Pf00373, Pf04382, Pf05902, Pf08736, Pf09379, Pf09380	313052	ENSRNOG00000010037.8	Epb4.1; Epb41	5	Erythrocyte membrane protein band 4.1 OS=Rattus norvegicus OX=10116 GN=Epb41 PE=1 SV=1	0	289.789	49	42	103	9	1	801	89.3	5.44	327.97	42	27	1.27138	1.25279	1.17968	1.3767	1.20942	1.45229	1.17224	1.23544	1.2404	1.34614	1	1.21603	1	1.23461	1	1.09033	0.221202	0.984945	0.628804	0.903345	0.157948
C7C5T2	Pf00365	60416		Pfkp	17	ATP-dependent 6-phosphofructokinase OS=Rattus norvegicus OX=10116 GN=Pfkp PE=2 SV=1	0	287.747	37	31	78	27	1	788	85.7	7.28	264.3	31	5	0.963403	0.994065	1.04847	0.982196	1.03264	0.97725	0.913947	0.975272	1.00396	0.997362	1	0.964392	1	1.00198	1	0.995393	0.887128	0.962488	0.359879	0.966942	0.359799
A0A0G2K2B3	Pf00013, Pf07650, Pf09005, Pf13014	171137	ENSRNOG00000047628.2	Khsrp	9	Far upstream element-binding protein 2 OS=Rattus norvegicus OX=10116 GN=Khsrp PE=1 SV=1	0	287.395	45	32	92	27	1	748	76.7	7.33	340.38	32	4	1.42667	1.42133	1.36133	1.5	1.36533	1.41467	1.284	1.336	1.224	1.42667	1	1.28133	1	1.40311	1	1.01679	0.625069	0.913209	0.0342087	0.898131	0.0462408
Q62952	Pf01979, Pf04909, Pf13147, Pf13594	25418	ENSRNOG00000018992.7	Dpysl3	18	Dihydropyrimidinase-related protein 3 OS=Rattus norvegicus OX=10116 GN=Dpysl3 PE=1 SV=2	0	286.847	53	22	102	17	1	570	61.9	6.49	381.42	22	0	1.14815	1.23681	1.23457	1.12009	1.12233	1.17508	1.08305	1.1257	0.976431	1.13917	1	1.06173	1	1.20651	1	0.944186	0.120907	0.88	0.0527023	0.93202	0.181167
P11505						Plasma membrane calcium-transporting ATPase 1 OS=Rattus norvegicus OX=10116 GN=Atp2b1 PE=1 SV=3	0	283.734	30	36	78	20	1	1220	134.6	5.86	266.85	36	18	1.24	1.21697	1.25091	1.31515	1.21333	1.32485	1.12121	1.17576	1.26424	1.28444	1	1.18707	1	1.23596	1	1.03923	0.260694	0.960445	0.317655	0.92419	0.150527
Q62717	Pf00169, Pf06292	26989		Cadps	15	Calcium-dependent secretion activator 1 OS=Rattus norvegicus OX=10116 GN=Cadps PE=1 SV=1	0	283.543	32	37	74	1	1	1289	146.2	5.82	284.37	37	0	1.27995	1.25599	1.22068	1.16898	1.44641	1.23455	1.22194	1.33291	1.44893	1.28331	1	1.33459	1	1.25221	1	1.02484	0.734317	1.06579	0.290842	1.03996	0.654753
E9PST5	Pf02037, Pf13893	305884	ENSRNOG00000013533.7	Acin1	15	Apoptotic chromatin condensation inducer 1 OS=Rattus norvegicus OX=10116 GN=Acin1 PE=1 SV=1	0	283.488	34	48	95	33	1	1339	150.9	5.86	318.13	48	15	1.26957	1.26708	1.26335	1.28323	1.2795	1.26708	1.28199	1.26832	1.24099	1.2766	1	1.26377	1	1.26667	1	1.00785	0.128844	0.997712	0.82367	0.989945	0.379414
Q6AYZ1	Pf00091, Pf03953	300218; 100909441	ENSRNOG00000021438.3	Tuba1c; LOC100909441	7; 2	Tubulin alpha-1C chain OS=Rattus norvegicus OX=10116 GN=Tuba1c PE=1 SV=1	0	282.41	50	23	229	6	1	449	49.9	5.1	849.09	23	21	0.838111	0.892074	0.866779	0.854132	0.825464	0.816189	0.766442	0.822091	0.748735	0.831928	1	0.779089	1	0.865655	1	0.961039	0.155856	0.9	0.0328734	0.936486	0.10088
Q05175		64160		Basp1	2	Brain acid soluble protein 1 OS=Rattus norvegicus OX=10116 GN=Basp1 PE=1 SV=2	0	281.765	84	21	158	1	1	220	21.8	4.51	683.69	21	0	0.902639	0.876251	0.898089	0.941765	0.900819	1.01183	0.904459	0.733394	0.930846	0.951471	1	0.856233	1	0.892326	1	1.06628	0.151474	0.959551	0.59412	0.899904	0.244505
A0A0H2UHM5	Pf00085, Pf13098, Pf13848, Pf13899, Pf13905	29468	ENSRNOG00000015018.7	Pdia3	3	Protein disulfide-isomerase OS=Rattus norvegicus OX=10116 GN=Pdia3 PE=1 SV=1	0	281.442	59	35	117	35	1	510	57	6.21	405.2	35	0	1.09081	1.12292	1.08638	1.15504	1.20044	1.13732	1.10963	1.14507	1.02547	1.16427	1	1.09339	1	1.10004	1	1.05839	0.0435127	0.99396	0.867239	0.939125	0.152213
A0A0G2JW88	Pf00418	367171	ENSRNOG00000020748.7	Map4	8	Microtubule-associated protein OS=Rattus norvegicus OX=10116 GN=Map4 PE=1 SV=1	0	281.16	17	34	80	7	1	2201	233.3	5.62	278.6	34	26	0.935657	0.93387	0.954424	0.805183	0.914209	0.840929	0.881144	0.831993	0.837355	0.853441	1	0.850164	1	0.941317	1	0.906646	0.0550672	0.903165	0.00571418	0.996161	0.931215
G3V826	Pf00456, Pf00676, Pf02779, Pf02780, Pf09364	64524	ENSRNOG00000016064.6	Tkt	16	Transketolase OS=Rattus norvegicus OX=10116 GN=Tkt PE=1 SV=1	0	281.119	49	31	141	31	1	655	71.1	7.62	442.42	31	0	1.28691	1.30852	1.21369	1.30732	1.23049	1.26411	1.11285	1.10564	1.17407	1.26731	1	1.13085	1	1.26971	1	0.998109	0.950445	0.89064	0.0181644	0.892327	0.0117738
D4ACB8	Pf00118	288305	ENSRNOG00000001592.6	Cct8	11	Chaperonin subunit 8 (Theta) (Predicted), isoform CRA_a OS=Rattus norvegicus OX=10116 GN=Cct8 PE=1 SV=1	0	279.739	58	31	91	31	1	548	59.6	5.54	331.64	31	0	1.16762	1.18472	1.23033	1.15507	1.20068	1.20753	1.08894	1.08666	1.08096	1.18776	1	1.08552	1	1.19422	1	0.994589	0.808261	0.908975	0.00450218	0.91392	0.00355217
F1LQN3	Pf02453		ENSRNOG00000004621.8		14	Reticulon OS=Rattus norvegicus OX=10116 GN=Rtn4 PE=1 SV=1	0	279.164	32	29	80	29	1	1163	126.3	4.49	328.16	29	0	0.943978	0.932773	0.96732	0.871148	0.908497	0.868347	0.946779	0.919701	0.977591	0.882664	1	0.948024	1	0.948024	1	0.931057	0.0165381	1	1	1.07405	0.036542
F1LP05	Pf00006, Pf00306, Pf02663, Pf02874, Pf05943		ENSRNOG00000017032.5		18	ATP synthase subunit alpha OS=Rattus norvegicus OX=10116 GN=Atp5f1a PE=1 SV=1	0	278.493	52	32	154	32	1	553	59.8	9.26	521.66	32	0	1.48153	1.43439	1.24331	1.39873	1.18344	1.30573	1.15669	1.28408	1.25096	1.29597	1	1.23057	1	1.38641	1	0.934763	0.398876	0.887596	0.130946	0.949541	0.421533
P61765	Pf00995	25558	ENSRNOG00000015420.8	Stxbp1	3	Syntaxin-binding protein 1 OS=Rattus norvegicus OX=10116 GN=Stxbp1 PE=1 SV=1	0	277.984	53	33	123	32	1	594	67.5	6.96	398.18	33	1	1.28086	1.33375	1.41814	1.30353	1.37028	1.39169	1.15869	1.13728	1.20025	1.35516	1	1.16541	1	1.34425	1	1.00812	0.83122	0.866958	0.0153406	0.859975	0.00421781
A0A0G2K4Y7	Pf00063, Pf00261, Pf00612, Pf00769, Pf01576, Pf01843, Pf02463, Pf04111, Pf04156, Pf05483, Pf05557, Pf05615, Pf05622, Pf06548, Pf07888, Pf07926, Pf08317, Pf09311, Pf09726, Pf09731, Pf09744, Pf10174, Pf10473, Pf12128, Pf13851		ENSRNOG00000058866.1		8	Unconventional myosin-Va OS=Rattus norvegicus OX=10116 GN=Myo5a PE=1 SV=1	0	276.844	27	56	81	47	1	1828	212	8.59	261.46	56	8	0.972112	0.940239	1.02092	1.02092	1.0757	1.06076	0.959163	0.910359	1	1.05246	1	0.956507	1	0.977756	1	1.0764	0.0592706	0.978268	0.576078	0.908833	0.0351276
P12346	Pf00405, Pf12974	24825	ENSRNOG00000030625.6	Tf	8	Serotransferrin OS=Rattus norvegicus OX=10116 GN=Tf PE=1 SV=3	0	275.854	44	33	101	1	1	698	76.3	7.28	375.2	33	0	0.739303	0.739303	0.730348	0.8	0.764179	0.79403	1.33831	1.48159	1.56219	0.78607	1	1.4607	1	0.736318	1	1.06757	0.0122959	1.98378	0.000380952	1.85823	0.000528444
P18484	Pf01602, Pf02296, Pf02883, Pf13646	81637		Ap2a2	1	AP-2 complex subunit alpha-2 OS=Rattus norvegicus OX=10116 GN=Ap2a2 PE=1 SV=3	0	275.731	37	39	88	1	1	938	104	6.93	273.03	39	24	1.30845	1.29131	1.32558	1.21297	1.31824	1.23378	1.16891	1.14933	1.23256	1.255	1	1.1836	1	1.30845	1	0.959152	0.187631	0.904584	0.0098541	0.943108	0.155254
Q2PQA9	Pf00225, Pf01576, Pf02463, Pf03999, Pf04111, Pf04156, Pf05483, Pf05557, Pf05622, Pf06160, Pf07888, Pf10174, Pf12128, Pf13514, Pf13851, Pf14915	117550	ENSRNOG00000017466.6	Kif5b	17	Kinesin-1 heavy chain OS=Rattus norvegicus OX=10116 GN=Kif5b PE=1 SV=1	0	274.127	41	40	64	29	1	963	109.5	6.44	229.61	40	10	0.903047	0.882733	0.889197	0.88181	0.935365	0.915974	0.930748	0.916898	0.976916	0.91105	1	0.94152	1	0.891659	1	1.02175	0.311737	1.05592	0.0594505	1.03345	0.272443
A0A0G2K1L8			ENSRNOG00000046313.2		2	Brain acid soluble protein 1 OS=Rattus norvegicus OX=10116 GN=Basp1 PE=1 SV=1	0	273.673	84	21	142	1	1	219	21.7	4.51	596.39	21	20	1.03976	0.967197	0.977137	1.22763	0.850895	1.23161	0.814115	0.877734	0.955268	1.10338	1	0.882372	1	0.994698	1	1.10926	0.444571	0.887075	0.0739655	0.7997	0.171102
F1LQ48	Pf00076, Pf13893, Pf14259	80846; 362650	ENSRNOG00000020235.8	Hnrnpl; Fblim1	1; 5	Heterogeneous nuclear ribonucleoprotein L OS=Rattus norvegicus OX=10116 GN=Hnrnpl PE=1 SV=2	0	273.481	52	25	69	21	1	623	67.9	8.47	272.08	25	5	1.45878	1.43617	1.38032	1.42952	1.45745	1.38564	1.26197	1.26729	1.22074	1.4242	1	1.25	1	1.42509	1	0.999378	0.978769	0.877138	0.00314893	0.877684	0.00242117
F1M3W5	Pf00400, Pf12234	315676	ENSRNOG00000009170.8	Dmxl2; Dmxl2-ps1	8	Dmx-like 2 OS=Rattus norvegicus OX=10116 GN=Dmxl2 PE=1 SV=3	0	272.109	16	46	66	44	1	3056	341.1	6.38	228.03	46	2	1.02583	1.04521	1.10226	1.1098	1.16577	1.14532	1.05167	1.02476	1.09473	1.14029	1	1.05705	1	1.05777	1	1.07802	0.0428343	0.999322	0.98246	0.926998	0.0333382
D3ZLC1	Pf00038, Pf00932	299625	ENSRNOG00000025742.7	Lmnb2	7	Lamin B2 OS=Rattus norvegicus OX=10116 GN=Lmnb2 PE=1 SV=2	0	271.812	56	35	106	31	1	616	68.8	5.26	353.72	35	0	1.21755	1.23678	1.20192	1.29567	1.28365	1.25841	1.20072	1.16827	1.15625	1.27925	1	1.17508	1	1.21875	1	1.04964	0.0153626	0.964168	0.0588547	0.918572	0.00377787
D3ZN95	Pf01344, Pf13415, Pf13418, Pf13854, Pf13964	363519	ENSRNOG00000051948.1	Hcfc1	X	Host cell factor C1 OS=Rattus norvegicus OX=10116 GN=Hcfc1 PE=1 SV=1	0	271.096	22	35	76	35	1	2034	209	7.01	281.07	35	0	1.16368	1.20191	1.2509	1.23178	1.2724	1.25448	1.22342	1.18638	1.16249	1.25289	1	1.19076	1	1.2055	1	1.03931	0.163954	0.987777	0.657765	0.950413	0.043195
Q66HM2	Pf01602, Pf02296, Pf02883, Pf13646	81637	ENSRNOG00000019534.7	Ap2a2	1	AP-2 complex subunit alpha OS=Rattus norvegicus OX=10116 GN=Ap2a2 PE=1 SV=1	0	270.306	37	39	85	1	1	939	104.1	6.83	263.23	39	0	0.878122	0.87013	0.934066	0.986014	0.982018	1.02198	1.08292	1.12088	1.11289	0.99667	1	1.10556	1	0.894106	1	1.11471	0.0125344	1.2365	0.000803226	1.10925	0.00316902
A0A0G2JU96			ENSRNOG00000057569.1		1	AHNAK nucleoprotein OS=Rattus norvegicus OX=10116 GN=Ahnak PE=1 SV=1	0	269.32	27	42	65	42	1	5364	571.5	6.23	194.24	42	0	0.262097	0.273827	0.284457	0.292889	0.277493	0.293255	0.333211	0.332111	0.315982	0.287879	1	0.327102	1	0.27346	1	1.05273	0.156872	1.19616	0.00326222	1.13625	0.00674124
A0A0G2JXT8	Pf00307, Pf00630	306204	ENSRNOG00000009470.7	Flnb	15	Filamin B OS=Rattus norvegicus OX=10116 GN=Flnb PE=1 SV=1	0	266.06	22	48	62	43	1	2602	277.7	5.67	200.38	48	1	0.610803	0.634349	0.655125	0.653047	0.642659	0.658587	0.707756	0.683518	0.679363	0.651431	1	0.690212	1	0.633426	1	1.02843	0.25692	1.08965	0.0218071	1.05953	0.0179228
Q641Y8	Pf00270, Pf00271, Pf00622	84474	ENSRNOG00000006652.6	Ddx1	6	ATP-dependent RNA helicase DDX1 OS=Rattus norvegicus OX=10116 GN=Ddx1 PE=1 SV=1	0	265.909	56	36	85	36	1	740	82.4	7.23	308.02	36	0	1.2152	1.22807	1.2152	1.20819	1.1883	1.21287	1.13684	1.14854	1.14269	1.20312	1	1.14269	1	1.21949	1	0.986573	0.131801	0.93702	0.000148018	0.949773	0.00185025
D4A5I9	Pf00063	315840	ENSRNOG00000011852.8	Myo6	8	Myosin VI OS=Rattus norvegicus OX=10116 GN=Myo6 PE=1 SV=3	0	265.86	34	44	69	43	1	1285	148	8.41	226.35	44	1	0.875117	0.861972	0.946479	0.969014	0.998122	1.03286	0.887324	0.89108	0.926761	1	1	0.901721	1	0.894523	1	1.11791	0.0303079	1.00805	0.816832	0.901721	0.0116764
P30835	Pf00365	25741	ENSRNOG00000001214.5	Pfkl	20	ATP-dependent 6-phosphofructokinase, liver type OS=Rattus norvegicus OX=10116 GN=Pfkl PE=1 SV=3	0	264.046	36	28	80	22	1	780	85.3	7.4	278.33	28	3	1.19351	1.19467	1.28621	1.15759	1.29432	1.11124	1.08111	1.07764	1.19003	1.18772	1	1.11626	1	1.2248	1	0.969726	0.587516	0.911384	0.0865998	0.939837	0.341121
P21575	Pf00169, Pf00350, Pf01031, Pf02212	140694	ENSRNOG00000033835.6	Dnm1	3	Dynamin-1 OS=Rattus norvegicus OX=10116 GN=Dnm1 PE=1 SV=2	0	263.115	41	42	107	28	1	864	97.2	6.87	350.4	42	14	1.26092	1.22668	1.24085	1.16529	1.31759	1.23377	1.12279	1.11452	1.12279	1.23888	1	1.12003	1	1.24282	1	0.996833	0.934725	0.901203	0.000284478	0.904066	0.0544643
F1M953	Pf00012, Pf06723	291671	ENSRNOG00000019525.6	Hspa9	18	Stress-70 protein, mitochondrial OS=Rattus norvegicus OX=10116 GN=Hspa9 PE=1 SV=1	0	261.678	44	37	108	36	1	679	73.7	6.16	360.66	37	0	1.34944	1.31846	1.21066	1.22305	1.28872	1.17224	1.29368	1.2689	1.26642	1.228	1	1.27633	1	1.29285	1	0.94984	0.295309	0.98722	0.72006	1.03935	0.237487
G3V888	Pf00285, Pf00549, Pf02629	24159	ENSRNOG00000016924.8	Acly	10	ATP-citrate synthase OS=Rattus norvegicus OX=10116 GN=Acly PE=1 SV=1	0	258.913	37	38	90	38	1	1101	120.7	7.44	282.18	38	0	0.972505	0.979633	1.05601	1.02953	1.09674	1.13136	0.946029	0.958248	1.01324	1.08588	1	0.972505	1	1.00272	1	1.08294	0.10675	0.969871	0.421772	0.895592	0.0355454
Q4QRB4	Pf00091, Pf03953, Pf10644	246118	ENSRNOG00000017209.6	Tubb3	19	Tubulin beta-3 chain OS=Rattus norvegicus OX=10116 GN=Tubb3 PE=1 SV=1	0	253.808	59	21	193	6	1	450	50.4	4.93	628.11	21	2	0.698153	0.752131	0.736506	0.665483	0.698864	0.640625	0.617188	0.647017	0.645597	0.668324	1	0.6366	1	0.72893	1	0.916856	0.0598136	0.873335	0.00790392	0.952533	0.178555
D4A133	Pf00006, Pf00306, Pf02874	685232	ENSRNOG00000001992.6	Atp6v1a	11	ATPase H+-transporting V1 subunit A OS=Rattus norvegicus OX=10116 GN=Atp6v1a PE=1 SV=1	0	252.765	51	30	107	30	1	617	68.2	5.58	363.11	30	0	1.26683	1.3149	1.23438	1.21635	1.23798	1.20793	1.17788	1.1851	1.17668	1.22075	1	1.17989	1	1.27204	1	0.959685	0.109997	0.927559	0.0173258	0.966524	0.0118631
Q63633	Pf00324, Pf10146, Pf13520	171373		Slc12a5	3	Solute carrier family 12 member 5 OS=Rattus norvegicus OX=10116 GN=Slc12a5 PE=1 SV=2	0	251.112	27	33	90	27	1	1139	126.2	6.81	308.45	33	7	1.33881	1.38053	1.28824	1.46018	1.28698	1.37421	1.14286	1.16941	1.20354	1.37379	1	1.17193	1	1.33586	1	1.02839	0.539998	0.877287	0.00683014	0.853067	0.0189559
A0A0G2JVH4	Pf09731, Pf12128		ENSRNOG00000009097.7		4	MICOS complex subunit MIC60 OS=Rattus norvegicus OX=10116 GN=Immt PE=1 SV=1	0	249.368	44	36	84	36	1	776	86.2	5.85	302.1	36	0	1.21795	1.17599	1.15967	1.29021	1.09324	1.29837	1.02564	1.19347	1.20163	1.22727	1	1.14025	1	1.18454	1	1.03608	0.570649	0.962611	0.500857	0.929091	0.37985
Q5M7V8	Pf15440	313591	ENSRNOG00000009977.6	Thrap3	5	Thyroid hormone receptor-associated protein 3 OS=Rattus norvegicus OX=10116 GN=Thrap3 PE=1 SV=1	0	248.582	34	35	82	34	1	951	108.2	10.15	270.42	35	1	1.19599	1.23849	1.23849	1.22314	1.17237	1.15112	1.21015	1.16647	1.21015	1.18221	1	1.19559	1	1.22432	1	0.965606	0.175798	0.976535	0.230236	1.01132	0.632088
D4A9D6	Pf00035, Pf00270, Pf00271, Pf04408, Pf07717	304859	ENSRNOG00000002735.6	Dhx9	13	DEAH (Asp-Glu-Ala-His) box polypeptide 9 (Predicted) OS=Rattus norvegicus OX=10116 GN=Dhx9 PE=1 SV=1	0	247.867	30	34	76	34	1	1174	131.6	6.35	260.59	34	0	1.0531	1.03097	1.12721	1.18916	1.1958	1.23894	1.09624	1.06305	1.06748	1.20796	1	1.07559	1	1.07043	1	1.12849	0.0140873	1.00482	0.875447	0.890415	0.00212508
A0A0A6YYM0	Pf00501		ENSRNOG00000026745.7		10	Long-chain-fatty-acid--CoA ligase 6 OS=Rattus norvegicus OX=10116 GN=Acsl6 PE=1 SV=2	0	247.539	42	27	69	26	1	722	80.9	7.09	269.76	27	1	1.03517	1.11841	1.24971	1.32239	1.2755	1.28957	1.0973	1.14068	1.19578	1.29582	1	1.14459	1	1.13443	1	1.14227	0.0651655	1.00896	0.88949	0.883293	0.00883676
F1LRI7	Pf00069, Pf07714	500244	ENSRNOG00000018317.6	Aak1	4	AP2-associated protein kinase 1 OS=Rattus norvegicus OX=10116 GN=Aak1 PE=1 SV=2	0	246.906	33	23	40	23	1	963	103.8	6.6	166.19	23	0	1.117	1.17108	1.23731	1.0574	1.10155	1.08168	1.12362	1.05077	1.09603	1.08021	1	1.09014	1	1.17513	1	0.919224	0.0625389	0.927677	0.105397	1.0092	0.708961
D4A4Z9		361029	ENSRNOG00000012255.8	Ktn1	15	Kinectin 1 OS=Rattus norvegicus OX=10116 GN=Ktn1 PE=1 SV=2	0	246.223	34	44	70	43	1	1325	151.7	6.01	246.81	44	0	1.0794	1.08906	1.08369	1.11803	1.11803	1.08798	1.06867	1.04292	1.04292	1.10801	1	1.0515	1	1.08405	1	1.0221	0.082496	0.969977	0.022646	0.948999	0.0128031
P11507	Pf00122, Pf00689, Pf00690, Pf00702, Pf08282, Pf12710, Pf13246	29693	ENSRNOG00000001285.8	Atp2a2	12	Sarcoplasmic/endoplasmic reticulum calcium ATPase 2 OS=Rattus norvegicus OX=10116 GN=Atp2a2 PE=1 SV=1	0	246.169	34	35	75	34	1	1043	114.7	5.34	252.31	35	0	1.031	0.85	0.911	1.232	0.947	1.307	0.855	0.956	0.911	1.162	1	0.907333	1	0.930667	1	1.24857	0.130505	0.974928	0.720088	0.780838	0.0882209
A0A0A0MY09	Pf00183, Pf02518, Pf13589		ENSRNOG00000026963.6		7	Endoplasmin OS=Rattus norvegicus OX=10116 GN=Hsp90b1 PE=1 SV=1	0	245.639	45	40	95	38	1	804	92.8	4.81	296.29	40	0	1.10213	1.13085	0.973404	1.16915	1.05745	1.13191	0.995745	1.11809	0.958511	1.1195	1	1.02411	1	1.06879	1	1.04745	0.434917	0.958195	0.548773	0.914793	0.17727
G3V9N8	Pf01602, Pf02883, Pf09066, Pf12717, Pf13646	29663	ENSRNOG00000008786.7	Ap1b1	14	AP complex subunit beta OS=Rattus norvegicus OX=10116 GN=Ap1b1 PE=1 SV=3	0	244.168	32	34	77	17	1	949	104.5	5.1	276.11	34	16	1.22813	1.19385	1.23995	1.19149	1.31087	1.21986	1.12293	1.15366	1.16076	1.24074	1	1.14578	1	1.22065	1	1.01646	0.629911	0.93867	0.0142936	0.923468	0.066076
P07335	Pf00217, Pf02807	24264	ENSRNOG00000010872.5	Ckb	6	Creatine kinase B-type OS=Rattus norvegicus OX=10116 GN=Ckb PE=1 SV=2	0	244.068	58	19	226	18	1	381	42.7	5.67	759.5	19	1	1.09474	1.16842	1.10105	1.07895	0.998947	1.04105	1.00526	1.03579	1.00316	1.03965	1	1.01474	1	1.1214	1	0.927096	0.0684689	0.904881	0.0144979	0.976038	0.38217
D3ZLZ7	Pf00478, Pf00571, Pf00977, Pf01070, Pf03060, Pf05690	362329		Impdh1	4	Inosine-5'-monophosphate dehydrogenase 1 OS=Rattus norvegicus OX=10116 GN=Impdh1 PE=3 SV=1	0	243.11	40	20	63	3	1	514	55.3	6.8	245	20	18	1.65379	1.66716	1.55275	1.49183	1.62407	1.43388	1.49331	1.47103	1.47103	1.51659	1	1.47845	1	1.62457	1	0.933537	0.1817	0.910061	0.0166403	0.974853	0.538529
A0A0G2K2M9			ENSRNOG00000058561.1		10	Serine/arginine repetitive matrix 2 OS=Rattus norvegicus OX=10116 GN=Srrm2 PE=1 SV=1	0	242.965	18	39	62	39	1	2707	295.9	12.02	215.14	39	0	1.07607	1.10915	1.14002	1.10695	1.12128	1.10033	1.14774	1.11466	1.11025	1.10952	1	1.12422	1	1.10842	1	1.00099	0.95756	1.01426	0.510975	1.01325	0.332549
M0R3M4	Pf00160, Pf00515, Pf00638, Pf00641, Pf07719, Pf12185, Pf13414, Pf13432	294429	ENSRNOG00000000796.8	Ranbp2	20	RAN-binding protein 2 OS=Rattus norvegicus OX=10116 GN=Ranbp2 PE=1 SV=1	0	242.815	15	48	64	47	1	3088	344.2	6.02	204.77	48	1	1.14566	1.16763	1.18035	1.19884	1.16301	1.17803	1.18844	1.18035	1.15954	1.17996	1	1.17611	1	1.16455	1	1.01324	0.348005	1.00993	0.433562	0.996734	0.789365
A0A0G2K7Y2	Pf01476, Pf07534, Pf09726	117520	ENSRNOG00000056487.1	Oxr1	7	Oxidation resistance protein 1 OS=Rattus norvegicus OX=10116 GN=Oxr1 PE=1 SV=1	0	242.612	37	29	60	6	1	873	97	5.34	233.34	29	21	1.1641	1.17291	1.19714	1.0793	1.11344	1.09692	1.10903	1.00551	1.07379	1.09655	1	1.06278	1	1.17805	1	0.93082	0.00428567	0.90215	0.0226062	0.9692	0.350044
A0A0G2KBC7	Pf00365		ENSRNOG00000057988.1		7	ATP-dependent 6-phosphofructokinase OS=Rattus norvegicus OX=10116 GN=Pfkm PE=1 SV=1	0	242.153	35	27	62	6	1	851	93.5	7.42	223.72	27	17	0.870523	0.869605	0.961433	0.921947	0.958678	0.977961	0.890725	0.825528	0.906336	0.952862	1	0.874197	1	0.90052	1	1.05812	0.20495	0.970768	0.539108	0.917443	0.0570879
G3V8Q4	Pf03572, Pf11918	24711	ENSRNOG00000051911.1	Rbp3	16	Retinol binding protein 3, interstitial OS=Rattus norvegicus OX=10116 GN=Rbp3 PE=4 SV=1	0	241.512	29	32	80	32	1	1234	134.6	5.16	282.56	32	0	1.3612	1.32107	1.301	1.18952	1.19398	1.4214	0.74136	0.842809	0.777035	1.2683	1	0.787068	1	1.32776	1	0.95522	0.491386	0.592779	9.77422e-05	0.620568	0.00423347
F1M3D3	Pf00076, Pf11532, Pf11608, Pf13893, Pf14259	116655	ENSRNOG00000007921.8	Hnrnpm	7	Heterogeneous nuclear ribonucleoprotein M OS=Rattus norvegicus OX=10116 GN=Hnrnpm PE=1 SV=1	0	241.334	43	33	92	33	1	729	77.6	8.63	309.54	33	0	1.31056	1.29068	1.35404	1.29938	1.31056	1.32919	1.2	1.16398	1.16398	1.31304	1	1.17598	1	1.31843	1	0.995917	0.807022	0.89196	0.00304711	0.895617	0.000761157
D3ZUY8	Pf01602, Pf02296, Pf02883, Pf13646	308578	ENSRNOG00000026243.5	Ap2a1	1	AP-2 complex subunit alpha OS=Rattus norvegicus OX=10116 GN=Ap2a1 PE=1 SV=1	0	240.396	41	42	76	28	1	977	107.6	7.06	231.79	42	14	1.13556	1.13222	1.19333	1.12333	1.20667	1.15889	1.05889	1.02667	1.07333	1.16296	1	1.05296	1	1.1537	1	1.00803	0.781734	0.912681	0.0140386	0.905414	0.0167317
A0A140UHX6	Pf00169, Pf00307, Pf00435, Pf11971, Pf15410	314251	ENSRNOG00000006911.7	Sptb	6	Spectrin beta chain OS=Rattus norvegicus OX=10116 GN=Sptb PE=1 SV=1	0	240.03	23	47	63	40	1	2329	267.9	5.45	214.55	47	1	0.849453	0.884124	0.928832	0.938869	0.917883	0.92062	0.905109	0.862226	0.917883	0.925791	1	0.895073	1	0.88747	1	1.04318	0.18413	1.00857	0.802701	0.96682	0.164459
P00507	Pf00155	25721	ENSRNOG00000011782.6	Got2	19	Aspartate aminotransferase, mitochondrial OS=Rattus norvegicus OX=10116 GN=Got2 PE=1 SV=2	0	239.922	57	25	101	25	1	430	47.3	9	384.81	25	0	1.4455	1.4346	1.37875	1.40736	1.52452	1.3842	1.297	1.30654	1.44278	1.43869	1	1.34877	1	1.41962	1	1.01344	0.711973	0.950096	0.240361	0.9375	0.233072
Q5U328	Pf00076, Pf13893, Pf14259	25135	ENSRNOG00000018273.7	Ncl	9	Nucleolin OS=Rattus norvegicus OX=10116 GN=Ncl PE=1 SV=1	0	239.791	42	46	143	46	1	714	77.2	4.73	408.72	46	0	1.1794	1.16319	1.15741	1.20602	1.03472	1.09144	1.22106	1.31481	1.20718	1.11073	1	1.24769	1	1.16667	1	0.95205	0.332691	1.06944	0.0782943	1.12331	0.0869263
Q9JKS6	Pf00168, Pf00595, Pf03154, Pf05715, Pf07223, Pf09770, Pf13388	56768		Pclo	4	Protein piccolo OS=Rattus norvegicus OX=10116 GN=Pclo PE=1 SV=1	0	238.939	11	46	57	21	1	5085	552.4	6.54	187.38	46	18	1.32306	1.34525	1.33539	1.25401	1.25771	1.22688	1.26264	1.1381	1.18866	1.2462	1	1.19647	1	1.33457	1	0.933785	0.00161858	0.89652	0.0197728	0.960092	0.254844
Q9JHU0	Pf01979, Pf13147, Pf13594	65208	ENSRNOG00000008996.6	LOC100910964; Dpysl5	6	Dihydropyrimidinase-related protein 5 OS=Rattus norvegicus OX=10116 GN=Dpysl5 PE=1 SV=1	0	238.646	53	27	83	27	1	564	61.5	7.08	316.73	27	0	1.16559	1.1828	1.15699	1.07312	1.12258	1.06882	1.0129	0.996774	0.973118	1.08817	1	0.994265	1	1.16846	1	0.931288	0.0130465	0.85092	0.000228148	0.913702	0.0106315
P05197	Pf00009, Pf00679, Pf03144, Pf03764, Pf14492	29565	ENSRNOG00000020266.5	Eef2	7	Elongation factor 2 OS=Rattus norvegicus OX=10116 GN=Eef2 PE=1 SV=4	0	237.916	37	34	90	32	1	858	95.2	6.83	285.94	34	2	1.20094	1.17039	1.25147	1.12926	1.24089	1.16686	1.22679	1.17861	1.18449	1.17901	1	1.19663	1	1.2076	1	0.976322	0.518407	0.990918	0.716141	1.01495	0.651217
O70511	Pf00023, Pf00531, Pf00791, Pf12796, Pf13606, Pf13637, Pf13857	361833		Ank3	20	Ankyrin-3 OS=Rattus norvegicus OX=10116 GN=Ank3 PE=1 SV=3	0	236.776	18	41	60	32	1	2622	284.3	7.9	208.85	41	0	0.837168	0.857522	0.869027	0.869027	0.883186	0.89469	0.907965	0.858407	0.872566	0.882301	1	0.879646	1	0.854572	1	1.03245	0.080404	1.02934	0.223763	0.996991	0.879976
P25113	Pf00300	24642	ENSRNOG00000050585.2	Pgam1	1	Phosphoglycerate mutase 1 OS=Rattus norvegicus OX=10116 GN=Pgam1 PE=1 SV=4	0	236.562	65	17	105	13	1	254	28.8	7.18	368.04	17	6	1.60537	1.52349	1.44161	1.25772	1.3906	1.24295	1.38389	1.2349	1.34228	1.29709	1	1.32036	1	1.52349	1	0.851395	0.0273266	0.866667	0.0350972	1.01794	0.736977
A0A0A0MXZ8	Pf00478, Pf00571, Pf00977, Pf01070, Pf03060, Pf05690	362329	ENSRNOG00000020032.6	Impdh1	4	Inosine-5'-monophosphate dehydrogenase OS=Rattus norvegicus OX=10116 GN=Impdh1 PE=3 SV=1	0	235.199	34	18	62	1	1	548	58.6	6.71	234.15	18	0	0.916757	1.07892	1.09946	1.16432	1.12541	1.01081	1.17189	1.10486	1.1373	1.10018	1	1.13802	1	1.03171	1	1.06636	0.406647	1.10304	0.156011	1.03439	0.491116
D3Z8C9	Pf00233, Pf01590, Pf13185	307401	ENSRNOG00000017816.5	Pde6a	18	Phosphodiesterase OS=Rattus norvegicus OX=10116 GN=Pde6a PE=3 SV=1	0	234.99	33	33	92	21	1	860	99.7	5.59	301.21	33	0	1.1461	1.12846	1.22544	1.28463	1.55793	1.41814	1.20907	1.37531	1.24811	1.42024	1	1.2775	1	1.16667	1	1.21734	0.0397014	1.095	0.130487	0.899497	0.201614
Q9Z2L0	Pf01459	83529	ENSRNOG00000006375.6	Vdac1	10	Voltage-dependent anion-selective channel protein 1 OS=Rattus norvegicus OX=10116 GN=Vdac1 PE=1 SV=4	0	234.055	71	17	107	17	1	283	30.7	8.54	456.69	17	0	1.48803	1.41755	1.28191	1.38697	1.40691	1.32314	1.30718	1.37101	1.31649	1.37234	1	1.33156	1	1.39583	1	0.983169	0.738157	0.953954	0.369892	0.970284	0.273647
M0RAQ6	Pf00349, Pf03727		ENSRNOG00000046891.2		20	Hexokinase-1 OS=Rattus norvegicus OX=10116 GN=Hk1 PE=1 SV=2	0	233.681	39	33	102	1	1	893	99.5	7.14	348.56	33	0	0.967546	0.914807	0.942191	0.954361	1.2069	1.06187	0.998986	1.03651	1.05781	1.07437	1	1.0311	1	0.941515	1	1.14111	0.150083	1.09515	0.017535	0.959723	0.595641
Q5XI78	Pf00676, Pf02779	360975; 103693780	ENSRNOG00000005130.7	Ogdh; LOC103693780	14	2-oxoglutarate dehydrogenase, mitochondrial OS=Rattus norvegicus OX=10116 GN=Ogdh PE=1 SV=1	0	233.08	33	31	60	26	1	1023	116.2	6.77	214.02	31	5	0.987342	1.00844	1.06646	1.08544	1.12236	1.10127	1.03797	1.06118	1.08017	1.10302	1	1.05977	1	1.02075	1	1.08061	0.0338677	1.03824	0.216399	0.960791	0.0560543
P47819	Pf00038, Pf01576, Pf04732, Pf05761, Pf12128	24387	ENSRNOG00000002919.9	Gfap	10	Glial fibrillary acidic protein OS=Rattus norvegicus OX=10116 GN=Gfap PE=1 SV=2	0	232.72	74	34	106	23	1	430	49.9	5.44	341.07	34	8	0.0958106	0.0914898	0.0916776	0.0882961	0.0854781	0.0758971	0.113282	0.139395	0.0973135	0.0832237	1	0.116664	1	0.0929927	1	0.894949	0.0714465	1.25455	0.127664	1.40181	0.0595986
A0A0G2K2C7	Pf00443, Pf13423	363445	ENSRNOG00000003261.7	Usp9x	X	Ubiquitin-specific peptidase 9, X-linked OS=Rattus norvegicus OX=10116 GN=Usp9x PE=1 SV=1	0	232.37	17	40	58	39	1	2554	290	5.82	183.57	40	1	0.868297	0.867357	0.946378	0.966134	0.945437	0.984008	0.955786	0.90969	0.964252	0.965193	1	0.943242	1	0.894011	1	1.07962	0.0666731	1.05507	0.189653	0.977258	0.340151
G3V7T6	Pf02161, Pf08920, Pf12815, Pf13513	84486	ENSRNOG00000013516.6	Sf3b1	9	Splicing factor 3b, subunit 1 OS=Rattus norvegicus OX=10116 GN=Sf3b1 PE=1 SV=1	0	231.53	26	30	63	30	1	1304	145.7	7.09	203.3	30	0	1.14252	1.1013	1.1861	1.24735	1.25206	1.29564	1.18846	1.16608	1.19906	1.26502	1	1.18453	1	1.14331	1	1.10646	0.0135862	1.03606	0.192658	0.936375	0.011464
G3V8T4	Pf03178, Pf10433	64470	ENSRNOG00000020715.7	Ddb1	1	DNA damage-binding protein 1 OS=Rattus norvegicus OX=10116 GN=Ddb1 PE=1 SV=1	0	231.27	33	37	75	37	1	1140	126.9	5.26	248.97	37	0	1.09956	1.10288	1.11062	1.10177	1.20354	1.11283	1.12058	1.09624	1.11615	1.13938	1	1.11099	1	1.10435	1	1.03172	0.340513	1.00601	0.462181	0.975081	0.439317
A0A0U1RS25	Pf04851, Pf09416, Pf13086, Pf13087, Pf13245, Pf13604	684558	ENSRNOG00000020134.7	LOC684558; Upf1	16	UPF1, RNA helicase and ATPase OS=Rattus norvegicus OX=10116 GN=Upf1 PE=1 SV=1	0	231.115	33	34	56	34	1	1124	123.9	6.61	196.43	34	0	1.05838	1.06811	1.08108	1.08649	1.12541	1.10486	1.11243	1.08757	1.08649	1.10559	1	1.0955	1	1.06919	1	1.03404	0.0490714	1.0246	0.0702572	0.990874	0.513139
Q5M7W5	Pf00418	367171	ENSRNOG00000020748.7	Map4	8	Microtubule-associated protein 4 OS=Rattus norvegicus OX=10116 GN=Map4 PE=1 SV=1	0	230.743	32	29	64	2	1	1057	110.2	4.73	217.96	29	0	0.767969	0.724219	0.720313	0.694531	0.763281	0.769531	0.759375	0.807031	0.807031	0.742448	1	0.791146	1	0.7375	1	1.00671	0.870474	1.07274	0.071658	1.06559	0.16615
A0A0G2JZ52	Pf00622, Pf13671	117280	ENSRNOG00000033790.4	Hnrnpu	13	Heterogeneous nuclear ribonucleoprotein U OS=Rattus norvegicus OX=10116 GN=Hnrnpu PE=1 SV=1	0	229.765	34	34	129	34	1	803	87.9	6.09	397.97	34	0	1.31734	1.13284	1.22386	1.52276	1.12669	1.33825	1.19065	1.26076	1.18696	1.32923	1	1.21279	1	1.22468	1	1.08537	0.454022	0.990291	0.848667	0.9124	0.375642
P12839	Pf00038, Pf07888, Pf10186, Pf12128	24588		Nefm	15	Neurofilament medium polypeptide OS=Rattus norvegicus OX=10116 GN=Nefm PE=1 SV=4	0	229.755	36	34	78	31	1	846	95.7	4.79	270.35	34	2	0.131277	0.131915	0.13234	0.110213	0.106383	0.108511	0.115106	0.172979	0.119149	0.108369	1	0.135745	1	0.131844	1	0.821947	3.40277e-05	1.02959	0.844598	1.25262	0.216781
A0A096MIX2	Pf00270, Pf00271	315133	ENSRNOG00000051170.2	Ddx17	7	DEAD (Asp-Glu-Ala-Asp) box polypeptide 17, isoform CRA_a OS=Rattus norvegicus OX=10116 GN=Ddx17 PE=1 SV=1	0	229.305	44	29	79	20	1	652	72.6	8.68	270.21	29	0	1.56328	1.56467	1.47844	1.4701	1.49235	1.42698	1.31572	1.3491	1.24618	1.46314	1	1.30366	1	1.53547	1	0.952899	0.103155	0.849034	0.00509124	0.891001	0.0112894
A0A0G2KAK2	Pf00373, Pf04382, Pf05902, Pf08736, Pf09379, Pf09380		ENSRNOG00000010037.8		5	Erythrocyte membrane protein band 4.1 OS=Rattus norvegicus OX=10116 GN=Epb41 PE=1 SV=1	0	227.293	54	35	87	2	1	638	72.3	6.55	269.9	35	0	1.23159	1.17577	1.18765	1.18171	1.41211	1.21021	1.1924	1.09264	1.1924	1.26801	1	1.15914	1	1.19834	1	1.05814	0.402495	0.967294	0.353093	0.914143	0.244104
M0R6K0	Pf00053, Pf00055, Pf00769, Pf01576, Pf04012, Pf06008, Pf07111, Pf11740, Pf12072, Pf12128, Pf12795, Pf13514, Pf13851, Pf13868, Pf14362, Pf14662, Pf15558, Pf15619	25473	ENSRNOG00000047768.2	Lamb2	8	Laminin subunit beta-2 OS=Rattus norvegicus OX=10116 GN=Lamb2 PE=1 SV=1	0	226.584	25	39	57	39	1	1801	196.4	6.8	176.41	39	0	0.684435	0.705757	0.707178	0.608387	0.569296	0.584932	0.749112	0.736318	0.761905	0.587538	1	0.749112	1	0.699123	1	0.840393	0.00117997	1.0715	0.00867691	1.275	0.000283324
A7VJC2	Pf00076, Pf13893, Pf14259	362361		Hnrnpa2b1	4	Heterogeneous nuclear ribonucleoproteins A2/B1 OS=Rattus norvegicus OX=10116 GN=Hnrnpa2b1 PE=1 SV=1	0	225.827	56	23	176	18	1	353	37.5	8.95	613.82	23	5	1.46196	1.45109	1.37772	1.53397	1.41848	1.45516	1.32201	1.35734	1.20924	1.4692	1	1.2962	1	1.43025	1	1.02723	0.417605	0.90627	0.0611519	0.882244	0.03693
Q2I6B4	Pf01496	29757		Atp6v0a1	10	V-type proton ATPase subunit a OS=Rattus norvegicus OX=10116 GN=Atp6v0a1 PE=2 SV=1	0	224.67	29	26	68	26	1	845	97	6.54	250.35	26	0	1.33806	1.31613	1.34968	1.33677	1.40129	1.3729	1.24903	1.23226	1.3071	1.37032	1	1.2628	1	1.33462	1	1.02675	0.165949	0.946181	0.043844	0.921532	0.0215601
P09606	Pf00120, Pf03951	24957	ENSRNOG00000049560.2	Glul	13	Glutamine synthetase OS=Rattus norvegicus OX=10116 GN=Glul PE=1 SV=3	0	223.774	49	20	201	20	1	373	42.2	7.08	690.3	20	0	1.3566	1.41624	1.21066	1.48477	1.1764	1.33756	1.14848	1.26269	1.29949	1.33291	1	1.23689	1	1.32783	1	1.00382	0.964758	0.931507	0.298225	0.927959	0.391248
O35814	Pf00515, Pf07719, Pf13414, Pf13424, Pf13432	192277	ENSRNOG00000021164.7	Stip1	1	Stress-induced-phosphoprotein 1 OS=Rattus norvegicus OX=10116 GN=Stip1 PE=1 SV=1	0	222.904	59	38	92	38	1	543	62.5	6.8	280.94	38	0	1.31079	1.38909	1.19573	1.25267	1.12218	1.24437	1.11744	1.17556	1.05457	1.20641	1	1.11586	1	1.29854	1	0.92905	0.259794	0.859318	0.0507318	0.924943	0.17362
D3ZE17	Pf00018, Pf00023, Pf00536, Pf07647, Pf07653, Pf12796, Pf13388, Pf13606, Pf13637, Pf13857, Pf14604	140722	ENSRNOG00000003195.8	Caskin1	10	Caskin-1 OS=Rattus norvegicus OX=10116 GN=Caskin1 PE=1 SV=2	0	222.542	25	26	39	25	1	1430	150.2	9.14	152.78	26	1	1.03178	1.08051	1.1536	1.06886	1.11864	1.08263	1.03708	0.983051	1.03814	1.09004	1	1.01942	1	1.08863	1	1.0013	0.972412	0.936426	0.157032	0.935212	0.0396172
P04642	Pf00056, Pf02866	24533	ENSRNOG00000013009.2	Ldha	1	L-lactate dehydrogenase A chain OS=Rattus norvegicus OX=10116 GN=Ldha PE=1 SV=1	0	222.304	59	23	184	20	1	332	36.4	8.27	588.09	23	3	1.55342	1.54658	1.44932	1.44932	1.41507	1.42603	1.20274	1.32055	1.33699	1.43014	1	1.28676	1	1.51644	1	0.943089	0.0698048	0.84854	0.0131351	0.899745	0.0299702
D3ZAN3	Pf01055, Pf13802	293721	ENSRNOG00000019724.6	Ganab	1	Alpha glucosidase 2 alpha neutral subunit (Predicted) OS=Rattus norvegicus OX=10116 GN=Ganab PE=1 SV=1	0	221.566	32	24	53	24	1	797	90.5	6.2	180.39	24	0	0.970864	1.00312	1.077	1.077	1.06764	1.10094	1.02914	1.0666	1.01353	1.08186	1	1.03642	1	1.017	1	1.06378	0.120312	1.0191	0.609868	0.957999	0.0710636
A0A096MJE6	Pf00041, Pf00147, Pf01683, Pf07974	25567	ENSRNOG00000002468.8	Tnr	13	Tenascin R, isoform CRA_b OS=Rattus norvegicus OX=10116 GN=Tnr PE=1 SV=1	0	221.02	26	26	39	26	1	1358	149.5	4.94	150.14	26	0	0.627291	0.650373	0.644263	0.681602	0.688391	0.645621	0.617787	0.644942	0.589274	0.671871	1	0.617334	1	0.640643	1	1.04875	0.105121	0.963617	0.253537	0.918828	0.0590077
Q3ZB97	Pf01602, Pf02883, Pf09066, Pf12717, Pf13646	140670	ENSRNOG00000061543.1	Ap2b1; LOC100912146	10	AP complex subunit beta OS=Rattus norvegicus OX=10116 GN=Ap2b1 PE=1 SV=1	0	219.404	28	30	71	13	1	951	105.6	5.34	253.23	30	0	0.968238	1.0123	1.09529	1.05225	1.04713	1.0707	1.0123	0.978484	1.01025	1.05669	1	1.00034	1	1.02527	1	1.03065	0.45398	0.975683	0.555681	0.946671	0.012552
Q5RKI0	Pf00400, Pf04762, Pf08662, Pf14783	360950	ENSRNOG00000028498.5	Wdr1	14	WD repeat-containing protein 1 OS=Rattus norvegicus OX=10116 GN=Wdr1 PE=1 SV=3	0	219.222	47	27	72	27	1	606	66.1	6.62	272.12	27	0	1.01113	1.03543	0.989879	0.993927	1.08907	0.977733	1.00911	1.03543	0.978745	1.02024	1	1.00776	1	1.01215	1	1.008	0.838078	0.995667	0.844819	0.987765	0.76139
D4A510	Pf04433	685179	ENSRNOG00000031135.6	LOC685179; Smarcc2	7	SWI/SNF-related, matrix-associated, actin-dependent regulator of chromatin, subfamily c, member 2 OS=Rattus norvegicus OX=10116 GN=Smarcc2 PE=1 SV=3	0	219.152	31	40	58	35	1	1135	124.7	5.44	196.22	40	5	1.27899	1.2814	1.18961	1.33213	1.17633	1.27415	1.1872	1.15821	1.19807	1.26087	1	1.18116	1	1.25	1	1.0087	0.851859	0.944928	0.101247	0.936782	0.165086
Q04462	Pf00043, Pf00133, Pf08264, Pf09334, Pf13603	25009	ENSRNOG00000000867.6	Vars	20	Valine--tRNA ligase OS=Rattus norvegicus OX=10116 GN=Vars PE=2 SV=2	0	216.809	28	31	51	31	1	1264	140.3	7.61	179.18	31	0	0.966457	0.977987	1.08281	1.08281	1.10063	1.13522	1.06918	1.02516	1.04298	1.10622	1	1.04577	1	1.00908	1	1.09626	0.0724997	1.03636	0.401852	0.945357	0.0391005
M0R410	Pf03607	683404	ENSRNOG00000046326.2	LOC683404	15	RCG52083 OS=Rattus norvegicus OX=10116 GN=Rp1l1 PE=4 SV=2	0	216.112	23	36	46	36	1	1860	200.3	6.21	159.77	36	0	1.32327	1.33333	1.3044	1.2566	1.2805	1.24654	1.22516	1.27547	1.33208	1.26122	1	1.27757	1	1.32034	1	0.955224	0.0109028	0.967609	0.252666	1.01297	0.641138
F1LM33	Pf01535, Pf12854, Pf13041, Pf13812	313867	ENSRNOG00000005877.6	Lrpprc	6	Leucine-rich PPR motif-containing protein, mitochondrial OS=Rattus norvegicus OX=10116 GN=Lrpprc PE=1 SV=2	0	215.688	29	44	65	44	1	1392	156.6	6.61	200.3	44	0	1.04449	1.05895	1.14905	1.13682	1.17575	1.17798	1.14127	1.11568	1.12347	1.16352	1	1.12681	1	1.08417	1	1.07319	0.0880782	1.03933	0.272948	0.968451	0.0751774
Q6AYI1	Pf00270, Pf00271, Pf08061	287765	ENSRNOG00000030680.4	Ddx5	10	DEAD (Asp-Glu-Ala-Asp) box polypeptide 5 OS=Rattus norvegicus OX=10116 GN=Ddx5 PE=1 SV=1	0	215.479	47	35	88	26	1	615	69.2	8.92	283.63	35	10	1.51701	1.49524	1.3102	1.52789	1.30204	1.38367	1.36735	1.37551	1.32517	1.40454	1	1.35601	1	1.44082	1	0.974819	0.71656	0.941139	0.276956	0.96545	0.513978
P14659	Pf00012, Pf06723	60460	ENSRNOG00000006472.5	Hspa2	6	Heat shock-related 70 kDa protein 2 OS=Rattus norvegicus OX=10116 GN=Hspa2 PE=1 SV=2	0	215.079	42	31	119	16	1	633	69.6	5.67	433.62	31	0	0.747118	0.7402	0.714066	0.702537	0.752498	0.720215	0.767102	0.800922	0.740968	0.725083	1	0.769664	1	0.733795	1	0.988128	0.649376	1.04888	0.148299	1.06148	0.120963
D3ZKX8		310013	ENSRNOG00000016505.6	Fam169a	2	Family with sequence similarity 169, member A OS=Rattus norvegicus OX=10116 GN=Fam169a PE=1 SV=2	0	214.679	37	20	63	20	1	663	73	4.68	259.39	20	0	1.388	1.32667	1.35067	1.38933	1.39867	1.37067	1.352	1.33333	1.424	1.38622	1	1.36978	1	1.35511	1	1.02296	0.188554	1.01082	0.678819	0.988137	0.599057
M0R660	Pf00044, Pf02800		ENSRNOG00000050630.2	RGD1565368	8	Glyceraldehyde-3-phosphate dehydrogenase OS=Rattus norvegicus OX=10116 PE=1 SV=1	0	214.499	49	16	295	6	1	333	35.8	8.25	1064.29	16	11	1.55133	1.46641	1.24208	1.29911	1.18124	1.28264	1.17364	1.25602	1.2218	1.25433	1	1.21715	1	1.41994	1	0.883368	0.170809	0.857185	0.100426	0.97036	0.444962
A0A0G2JZI2	Pf00458, Pf00587, Pf00749, Pf01406, Pf03129, Pf03950, Pf09180, Pf14497	289352	ENSRNOG00000002393.7	Eprs	13	Glutamyl-prolyl-tRNA synthetase OS=Rattus norvegicus OX=10116 GN=Eprs PE=1 SV=1	0	214.373	25	35	57	34	1	1512	169.8	7.44	200.39	35	1	0.991761	0.99691	1.04119	1.03913	1.09063	1.08651	1.03913	0.987642	1.02678	1.07209	1	1.01785	1	1.00996	1	1.06152	0.0525985	1.00782	0.7386	0.949408	0.0749362
P50475	Pf01411, Pf02272, Pf07973	292023	ENSRNOG00000018404.7	Aars	19	Alanine--tRNA ligase, cytoplasmic OS=Rattus norvegicus OX=10116 GN=Aars PE=1 SV=3	0	213.441	34	32	81	31	1	968	106.7	5.62	260.93	32	1	1.17621	1.14978	1.10463	1.06828	1.02533	1.21366	1.11674	1.10793	1.05176	1.10242	1	1.09214	1	1.14354	1	0.964045	0.53529	0.955056	0.152881	0.990676	0.873349
A0A0G2JWK2	Pf01429	29386	ENSRNOG00000056659.1	Mecp2	X	Methyl-CpG-binding protein 2 OS=Rattus norvegicus OX=10116 GN=Mecp2 PE=1 SV=1	0	211.836	52	25	61	25	1	492	53	9.96	215.17	25	0	1.1775	1.1259	1.1548	0.760578	0.688338	0.574819	1.29412	1.21259	1.33127	0.674579	1	1.27933	1	1.15273	1	0.585198	0.00103875	1.10982	0.0292998	1.89648	0.000717876
P48500	Pf00121	24849; 100911515	ENSRNOG00000050669.2; ENSRNOG00000015290.6	Tpi1; LOC100911515	4; 9	Triosephosphate isomerase OS=Rattus norvegicus OX=10116 GN=Tpi1 PE=1 SV=2	0	211.753	72	18	167	18	1	249	26.8	7.24	624.75	18	0	1.51684	1.48057	1.32254	1.3342	1.24352	1.24093	1.33161	1.23575	1.24741	1.27288	1	1.27159	1	1.43998	1	0.883958	0.0673806	0.883058	0.0654438	0.998982	0.977431
G3V8E1	Pf00069, Pf00615, Pf07714, Pf14531	81760	ENSRNOG00000018430.4	Grk1	16	G protein-coupled receptor kinase OS=Rattus norvegicus OX=10116 GN=Grk1 PE=3 SV=1	0	210.353	38	19	55	19	1	564	63.7	5.62	196.2	19	0	1.42507	1.37738	1.49046	1.40327	1.46185	1.49728	1.16485	1.33106	1.47275	1.45413	1	1.32289	1	1.43097	1	1.01619	0.61656	0.924468	0.317969	0.909744	0.231444
P04636	Pf00056, Pf01073, Pf01118, Pf02866, Pf13460	81829	ENSRNOG00000001440.4	Mdh2	12	Malate dehydrogenase, mitochondrial OS=Rattus norvegicus OX=10116 GN=Mdh2 PE=1 SV=2	0	210.3	57	17	110	17	1	338	35.7	8.68	422.01	17	0	1.41953	1.4248	1.33113	1.3628	1.38918	1.32718	1.29947	1.36412	1.27177	1.35972	1	1.31179	1	1.39182	1	0.976935	0.414522	0.942496	0.121896	0.964748	0.216928
D3ZKE6	Pf00498, Pf04111, Pf10174	290533	ENSRNOG00000011307.7	Slmap	16	Sarcolemma associated protein (Predicted) OS=Rattus norvegicus OX=10116 GN=Slmap PE=1 SV=1	0	209.93	36	35	69	5	1	787	90.5	5.2	228.62	35	27	1.25732	1.19756	1.23902	1.25244	1.32439	1.29024	1.23415	1.24634	1.15244	1.28902	1	1.21098	1	1.2313	1	1.04688	0.101815	0.983493	0.58611	0.939451	0.0964551
P63039	Pf00118	63868	ENSRNOG00000014525.5	Hspd1	9	60 kDa heat shock protein, mitochondrial OS=Rattus norvegicus OX=10116 GN=Hspd1 PE=1 SV=1	0	209.356	45	26	78	26	1	573	60.9	6.18	276.91	26	0	1.27415	1.26087	1.19444	1.21618	1.29227	1.18599	1.21014	1.27174	1.17271	1.23148	1	1.2182	1	1.24316	1	0.990609	0.785398	0.979922	0.546817	0.989212	0.771847
Q920L2	Pf00890, Pf02910	157074	ENSRNOG00000013331.5	Sdha	1	Succinate dehydrogenase [ubiquinone] flavoprotein subunit, mitochondrial OS=Rattus norvegicus OX=10116 GN=Sdha PE=1 SV=1	0	209.318	42	20	63	20	1	656	71.6	7.17	231.66	20	0	1.18968	1.23169	1.22329	1.2581	1.2473	1.26651	1.20648	1.18367	1.20048	1.2573	1	1.19688	1	1.21489	1	1.03491	0.0386937	0.985178	0.283218	0.951941	0.00235964
P51840	Pf00069, Pf00211, Pf01094, Pf07701, Pf07714, Pf14531	79222		Gucy2e	10	Guanylyl cyclase GC-E OS=Rattus norvegicus OX=10116 GN=Gucy2e PE=1 SV=1	0	208.03	25	26	63	22	1	1108	120.7	7.55	214.16	26	4	1.11458	1.11343	1.21528	1.19444	1.21181	1.32523	1.05903	1.15278	1.18634	1.24383	1	1.13272	1	1.14776	1	1.0837	0.144794	0.986891	0.782252	0.91067	0.11812
P13233	Pf01591, Pf05881, Pf06414, Pf08302, Pf13207, Pf13238, Pf13401, Pf13671	25275	ENSRNOG00000017496.4	Cnp	10	2',3'-cyclic-nucleotide 3'-phosphodiesterase OS=Rattus norvegicus OX=10116 GN=Cnp PE=1 SV=2	0	207.004	48	27	91	26	1	420	47.2	8.9	307.33	27	1	0.0391679	0.0407461	0.0423242	0.0436155	0.0413199	0.0436155	0.0476327	0.0880918	0.0480631	0.0428503	1	0.0612626	1	0.0407461	1	1.05164	0.151703	1.50352	0.201749	1.42969	0.242476
D3Z9D2	Pf01363, Pf01576, Pf02321, Pf02759, Pf05557, Pf05622, Pf09726, Pf10174, Pf12128, Pf13514, Pf13897, Pf15070, Pf15619	301085	ENSRNOG00000006336.7	Fyco1	8	FYVE and coiled-coil domain containing 1 (Predicted) OS=Rattus norvegicus OX=10116 GN=Fyco1 PE=1 SV=1	0	206.986	25	35	64	35	1	1451	163.5	5.07	207.62	35	0	1.13302	1.16803	1.19837	1.20303	1.27655	1.23687	1.14936	1.19253	1.10968	1.23882	1	1.15053	1	1.16647	1	1.06202	0.0636045	0.986329	0.628428	0.928728	0.0508659
Q66HF1	Pf00111, Pf00384, Pf09326, Pf10588, Pf13510	301458	ENSRNOG00000011849.6	Ndufs1	9	NADH-ubiquinone oxidoreductase 75 kDa subunit, mitochondrial OS=Rattus norvegicus OX=10116 GN=Ndufs1 PE=1 SV=1	0	206.973	44	29	52	29	1	727	79.4	5.9	190.82	29	0	1.20853	1.25592	1.23223	1.24052	1.31635	1.23223	1.09479	1.1955	1.07227	1.26303	1	1.12085	1	1.23223	1	1.025	0.363382	0.909615	0.0505841	0.88743	0.0374683
P35565	Pf00262	29144	ENSRNOG00000003343.6	Canx	10	Calnexin OS=Rattus norvegicus OX=10116 GN=Canx PE=1 SV=1	0	206.472	38	30	95	30	1	591	67.2	4.63	315.64	30	0	1.14238	1.08969	1.11659	1.11771	1.13677	1.12668	1.15919	1.09081	1.23094	1.12706	1	1.16031	1	1.11622	1	1.00971	0.539606	1.0395	0.365315	1.02951	0.461038
A0A0G2K8V2	Pf01044	305679	ENSRNOG00000010765.7	Vcl	15	Vinculin OS=Rattus norvegicus OX=10116 GN=Vcl PE=1 SV=1	0	205.194	34	39	62	39	1	1134	123.5	5.71	202.46	39	0	0.676107	0.694989	0.666667	0.684822	0.708787	0.696442	0.712418	0.718228	0.70443	0.696684	1	0.711692	1	0.679254	1	1.02566	0.182692	1.04775	0.0246328	1.02154	0.133601
P04256	Pf00076, Pf13893, Pf14259	29578		Hnrnpa1	7	Heterogeneous nuclear ribonucleoprotein A1 OS=Rattus norvegicus OX=10116 GN=Hnrnpa1 PE=1 SV=3	0	204.878	53	17	123	11	1	320	34.2	9.14	451.42	17	0	1.18313	1.27952	0.991566	1.71084	1.06988	1.46506	1.02169	1.30482	1.02169	1.41526	1	1.11606	1	1.15141	1	1.22916	0.267454	0.969306	0.794217	0.788593	0.225885
P21707	Pf00168	25716	ENSRNOG00000006426.6	Syt1	7	Synaptotagmin-1 OS=Rattus norvegicus OX=10116 GN=Syt1 PE=1 SV=3	0	204.841	43	21	91	14	1	421	47.4	8.41	288.1	21	7	1.33691	1.2604	1.33154	1.45235	1.50201	1.46577	1.34765	1.33154	1.39329	1.47338	1	1.35749	1	1.30962	1	1.12504	0.0047086	1.03656	0.195304	0.921348	0.0081106
F1M9V7	Pf01433, Pf11838, Pf13485	50558	ENSRNOG00000023095.5	Npepps	10	Aminopeptidase OS=Rattus norvegicus OX=10116 GN=Npepps PE=1 SV=1	0	204.771	33	29	68	29	1	920	103.3	5.77	245.74	29	0	1.16049	1.10662	1.14366	1.09652	1.22222	1.16723	1.0752	1.11336	1.13805	1.16199	1	1.10887	1	1.13692	1	1.02205	0.562161	0.975321	0.31141	0.954282	0.261985
O08838	Pf00018, Pf03114, Pf14604	60668		Amph	17	Amphiphysin OS=Rattus norvegicus OX=10116 GN=Amph PE=1 SV=1	0	204.438	38	24	67	22	1	683	74.8	4.64	247.31	24	0	1.18553	1.27305	1.20653	1.1867	1.20303	1.1972	1.1902	1.12952	1.09568	1.19564	1	1.13847	1	1.2217	1	0.978669	0.38603	0.931869	0.0949314	0.95218	0.111229
F1LMW7		25603	ENSRNOG00000000579.6	Marcks	20	Myristoylated alanine-rich C-kinase substrate OS=Rattus norvegicus OX=10116 GN=Marcks PE=1 SV=3	0	204.126	55	13	46	13	1	309	29.9	4.36	198.22	13	0	1.00835	0.902597	0.745826	1.13544	0.679963	1.11781	0.814471	0.913729	0.957328	0.977737	1	0.895176	1	0.885591	1	1.10405	0.611217	1.01082	0.917753	0.91556	0.622176
Q6P502	Pf00118	295230	ENSRNOG00000019090.6	Cct3	2	T-complex protein 1 subunit gamma OS=Rattus norvegicus OX=10116 GN=Cct3 PE=1 SV=1	0	203.393	44	32	59	31	1	545	60.6	6.64	184.12	32	1	1.23275	1.23041	1.20234	1.18596	1.27135	1.18012	1.12281	1.15322	1.11696	1.21248	1	1.13099	1	1.22183	1	0.992342	0.778235	0.925654	0.00365405	0.932797	0.0611715
P50399	Pf00996	29662	ENSRNOG00000018091.6	Gdi2	17	Rab GDP dissociation inhibitor beta OS=Rattus norvegicus OX=10116 GN=Gdi2 PE=1 SV=2	0	203.242	57	25	67	20	1	445	50.5	6.25	219.87	25	4	1.02752	1.02956	1.0051	0.964322	1.03874	0.96738	1.03772	1.05505	1.07034	0.990146	1	1.05437	1	1.02073	1	0.97004	0.297314	1.03296	0.0516546	1.06486	0.0694614
F1SW39	Pf00855, Pf11467	313323	ENSRNOG00000011498.6	Psip1	5	PC4 and SFRS1 interacting protein 1 OS=Rattus norvegicus OX=10116 GN=Psip1 PE=1 SV=1	0	201.564	46	31	80	30	1	528	59.6	9.13	252.12	31	1	1.31542	1.27453	1.29907	1.19393	1.05841	1.04322	1.1472	1.11098	1.23949	1.09852	1	1.16589	1	1.29634	1	0.847402	0.0160221	0.899369	0.0311815	1.06133	0.333508
P62260	Pf00244	29753	ENSRNOG00000005290.5	Ywhae	10	14-3-3 protein epsilon OS=Rattus norvegicus OX=10116 GN=Ywhae PE=1 SV=1	0	201.163	69	25	135	22	1	255	29.2	4.74	459.11	25	4	1.30296	1.28474	1.13098	1.082	1.16401	1.08428	1.12756	1.15262	1.05923	1.1101	1	1.11314	1	1.23956	1	0.895559	0.100465	0.898009	0.108036	1.00274	0.941375
B5DFK1	Pf00400, Pf04053, Pf06957	304978		Copa	13	Coatomer subunit alpha OS=Rattus norvegicus OX=10116 GN=Copa PE=2 SV=1	0	200.036	32	35	47	35	1	1224	138.3	7.58	159.02	35	0	1.03297	1.02418	1.13407	1.12198	1.2022	1.20879	1.1044	1.05055	1.11099	1.17766	1	1.08864	1	1.06374	1	1.10709	0.064414	1.02342	0.568307	0.924417	0.0581588
P50398	Pf00996	25183	ENSRNOG00000056870.1	Gdi1	X	Rab GDP dissociation inhibitor alpha OS=Rattus norvegicus OX=10116 GN=Gdi1 PE=1 SV=1	0	200.024	54	24	73	19	1	447	50.5	5.14	226.83	24	0	1.48421	1.43626	1.21053	1.07602	1.23392	1.09708	1.06082	1.05497	1.04094	1.13567	1	1.05224	1	1.377	1	0.824745	0.0691767	0.764156	0.018469	0.926536	0.1695
Q9Z0W5	Pf00018, Pf00611, Pf07653, Pf14604	29704		Pacsin1	20	Protein kinase C and casein kinase substrate in neurons protein 1 OS=Rattus norvegicus OX=10116 GN=Pacsin1 PE=1 SV=1	0	199.735	56	29	89	23	1	441	50.4	5.24	294.39	29	6	1.34944	1.32714	1.27633	1.29616	1.2689	1.28253	1.26146	1.1425	1.18711	1.28253	1	1.19703	1	1.31764	1	0.973354	0.201907	0.908464	0.0419779	0.933333	0.0740953
D4A5A6	Pf00623, Pf04983, Pf04990, Pf04992, Pf04997, Pf04998, Pf05000	363633	ENSRNOG00000028834.5	Polr2a	10	DNA-directed RNA polymerase subunit OS=Rattus norvegicus OX=10116 GN=Polr2a PE=1 SV=1	0	198.778	20	33	48	33	1	1970	217.1	7.37	162.28	33	0	1.12143	1.1381	1.175	1.24643	1.31548	1.28571	1.19643	1.21071	1.21548	1.28254	1	1.20754	1	1.14484	1	1.12028	0.00569406	1.05477	0.0203831	0.941522	0.0226358
P97685	Pf00041, Pf00047, Pf07679, Pf07686, Pf13882, Pf13895, Pf13927	116690	ENSRNOG00000030515.6	Nfasc	13	Neurofascin OS=Rattus norvegicus OX=10116 GN=Nfasc PE=1 SV=2	0	198.345	28	30	51	30	1	1240	137.9	6.13	166.93	30	0	0.982857	0.970476	0.984762	0.995238	1.02476	0.964762	0.919048	0.800952	0.88	0.994921	1	0.866667	1	0.979365	1	1.01588	0.433651	0.884927	0.0323507	0.871091	0.0298171
Q4KM71	Pf00076, Pf08075, Pf13893, Pf14259	252855		Sfpq	5	Splicing factor proline/glutamine rich (Polypyrimidine tract binding protein associated) OS=Rattus norvegicus OX=10116 GN=Sfpq PE=2 SV=1	0	197.7	35	27	78	25	1	699	75.4	9.44	250.94	27	2	1.37143	1.43106	1.2323	1.46211	1.20248	1.40248	1.13292	1.09565	1.09068	1.35569	1	1.10642	1	1.34493	1	1.008	0.917933	0.82266	0.0168124	0.816127	0.0351814
D3ZSS5	Pf00025, Pf00503	363143	ENSRNOG00000017589.5	Gnat1	8	G protein subunit alpha transducin 1 OS=Rattus norvegicus OX=10116 GN=Gnat1 PE=4 SV=1	0	197.631	58	19	122	15	1	350	39.9	5.62	437.58	19	5	1.54581	1.46323	1.29935	1.39097	1.33677	1.34194	0.970323	1.20774	1.3471	1.35656	1	1.17505	1	1.43613	1	0.944594	0.345401	0.818209	0.118461	0.866202	0.178376
P47858	Pf00365	65152		Pfkm	7	ATP-dependent 6-phosphofructokinase, muscle type OS=Rattus norvegicus OX=10116 GN=Pfkm PE=1 SV=3	0	197.213	32	22	52	1	1	780	85.5	8	189.1	22	0	0.657523	0.757273	0.750623	0.857024	0.927681	0.808811	0.791355	0.901081	0.862012	0.864505	1	0.851482	1	0.721807	1	1.1977	0.0390485	1.17965	0.0463162	0.984936	0.796048
P19527	Pf00038, Pf01576	83613	ENSRNOG00000013658.3	Nefl	15	Neurofilament light polypeptide OS=Rattus norvegicus OX=10116 GN=Nefl PE=1 SV=3	0	197.1	51	29	70	26	1	542	61.3	4.65	239.05	29	0	0.134558	0.134558	0.134131	0.111918	0.106578	0.111491	0.112986	0.173857	0.115976	0.109996	1	0.134273	1	0.134415	1	0.818326	0.000142593	0.998941	0.99461	1.22071	0.289168
P31977	Pf00373, Pf00769, Pf09379, Pf09380	54319	ENSRNOG00000018524.6	Ezr	1	Ezrin OS=Rattus norvegicus OX=10116 GN=Ezr PE=1 SV=3	0	195.291	42	37	85	27	1	586	69.3	6.1	260.82	37	9	1.18655	1.15944	1.2039	1.20933	1.21909	1.36876	0.862256	0.776573	0.862256	1.26573	1	0.833695	1	1.1833	1	1.06966	0.196162	0.704552	0.000368276	0.658669	0.00184754
P97536	Pf08623, Pf12755, Pf13513	117152	ENSRNOG00000007834.5	Cand1	7	Cullin-associated NEDD8-dissociated protein 1 OS=Rattus norvegicus OX=10116 GN=Cand1 PE=1 SV=1	0	194.015	28	33	74	30	1	1230	136.3	5.78	240.43	33	2	1.11706	1.05909	1.14158	1.13043	1.25641	1.17949	1.07581	1.07469	1.11483	1.18878	1	1.08844	1	1.10591	1	1.07493	0.13323	0.984207	0.563805	0.915599	0.0616488
A0A0U1RRT8	Pf00735		ENSRNOG00000043182.3		X	Septin 6 OS=Rattus norvegicus OX=10116 GN=Sept6 PE=1 SV=1	0	193.033	44	18	48	10	1	432	49.4	6.8	175.03	18	8	1.23438	1.21429	1.09152	1.28795	0.960938	1.36272	0.895089	1.05134	1.0625	1.20387	1	1.00298	1	1.18006	1	1.02018	0.86482	0.849937	0.0649264	0.833127	0.210082
E9PTB2	Pf00467, Pf03439, Pf04731, Pf07223, Pf11029, Pf11942, Pf12815		ENSRNOG00000032034.7		1	Transcription elongation factor SPT5 OS=Rattus norvegicus OX=10116 GN=Supt5h PE=1 SV=2	0	193.03	36	29	41	29	1	1083	121	5.16	135.37	29	0	1.15323	1.17594	1.16686	1.15096	1.20885	1.18842	1.10329	1.11351	1.09081	1.18275	1	1.10253	1	1.16534	1	1.01494	0.392814	0.946104	0.002513	0.932182	0.0115751
O08839	Pf00018, Pf03114, Pf07653, Pf14604	117028		Bin1	18	Myc box-dependent-interacting protein 1 OS=Rattus norvegicus OX=10116 GN=Bin1 PE=1 SV=1	0	191.989	40	26	57	4	1	588	64.5	5.03	200.24	26	20	1.04563	1.03495	0.984466	0.934951	0.979612	0.950485	0.973786	0.918447	0.885437	0.955016	1	0.92589	1	1.02168	1	0.934748	0.043954	0.90624	0.0399716	0.969502	0.37067
P28480	Pf00118	24818	ENSRNOG00000014160.4	Tcp1	1	T-complex protein 1 subunit alpha OS=Rattus norvegicus OX=10116 GN=Tcp1 PE=1 SV=1	0	191.824	44	23	61	23	1	556	60.3	6.21	224.93	23	0	1.26478	1.23641	1.18558	1.15721	1.21395	1.15721	1.17849	1.21513	1.20922	1.17612	1	1.20095	1	1.22892	1	0.957038	0.152245	0.977236	0.339234	1.02111	0.323459
Q63622	Pf00018, Pf00595, Pf00625, Pf07653, Pf10600, Pf13180	64053		Dlg2	1	Disks large homolog 2 OS=Rattus norvegicus OX=10116 GN=Dlg2 PE=1 SV=1	0	191.769	30	22	44	17	1	852	94.9	6.24	168.35	22	0	1.26719	1.25817	1.24239	1.12965	1.14769	1.11274	1.07779	1.00564	1.03269	1.13003	1	1.03871	1	1.25592	1	0.899761	0.000533983	0.82705	0.000617665	0.919189	0.0173536
A0A0G2JVW5	Pf02825, Pf06012, Pf06025, Pf14377		ENSRNOG00000061262.1		X	E3 ubiquitin-protein ligase HUWE1 OS=Rattus norvegicus OX=10116 GN=Huwe1 PE=1 SV=1	0	191.736	9	34	41	34	1	4062	447.4	5.4	146.21	34	0	1.01217	0.964503	1.01826	0.993915	1.07505	1.0355	1.03043	0.98073	1.03245	1.03482	1	1.01454	1	0.99831	1	1.03657	0.275641	1.01625	0.535655	0.980399	0.521347
P62815	Pf00006, Pf00306, Pf02874	117596	ENSRNOG00000011891.6	Atp6v1b2	16	V-type proton ATPase subunit B, brain isoform OS=Rattus norvegicus OX=10116 GN=Atp6v1b2 PE=1 SV=1	0	191.243	38	18	87	18	1	511	56.5	5.81	312.42	18	0	1.21555	1.23439	1.18021	1.26148	1.15194	1.19317	1.18375	1.18375	1.17432	1.2022	1	1.1806	1	1.21005	1	0.993511	0.836551	0.975665	0.14304	0.982038	0.537951
Q6P136	Pf00012	192235	ENSRNOG00000010944.6	Hyou1	8	Hyou1 protein OS=Rattus norvegicus OX=10116 GN=Hyou1 PE=1 SV=1	0	190.665	25	26	64	2	1	998	111.2	5.19	206.45	26	23	1.257	1.24239	1.20097	1.23995	1.29111	1.25091	1.25822	1.20585	1.23143	1.26066	1	1.23183	1	1.23346	1	1.02205	0.300179	0.998683	0.946133	0.977134	0.254582
D4AE00	Pf01602, Pf12717, Pf13646, Pf14796	308777	ENSRNOG00000019249.7	Ap3b2	1	AP-3 complex subunit beta OS=Rattus norvegicus OX=10116 GN=Ap3b2 PE=1 SV=1	0	190.633	31	33	57	32	1	1082	119.1	5.63	192.49	33	1	1.12289	1.13191	1.22773	1.10936	1.14092	1.12627	1.14656	1.10372	1.1646	1.12552	1	1.13829	1	1.16084	1	0.969569	0.367039	0.980576	0.585777	1.01135	0.56189
P09951	Pf02078, Pf02750, Pf08443, Pf10581	24949	ENSRNOG00000010365.7	Syn1	X	Synapsin-1 OS=Rattus norvegicus OX=10116 GN=Syn1 PE=1 SV=3	0	190.084	42	20	50	20	1	704	73.9	9.8	203.51	20	0	1.49935	1.47355	1.45548	1.27484	1.33806	1.27355	1.28387	1.11097	1.19484	1.29548	1	1.19656	1	1.47613	1	0.877622	0.00189032	0.810606	0.00559224	0.923639	0.14242
P10860	Pf00208, Pf02812	24399	ENSRNOG00000057367.1	Glud1	16	Glutamate dehydrogenase 1, mitochondrial OS=Rattus norvegicus OX=10116 GN=Glud1 PE=1 SV=2	0	189.952	47	24	58	24	1	558	61.4	8	212.38	24	0	0.934502	0.909594	0.893911	0.891144	1.00277	0.912362	0.859779	0.896679	0.923432	0.935424	1	0.893296	1	0.912669	1	1.02493	0.563794	0.978774	0.426589	0.954964	0.339536
Q4V8B0	Pf01476, Pf07534, Pf09726	117520		Oxr1	7	Oxidation resistance protein 1 OS=Rattus norvegicus OX=10116 GN=Oxr1 PE=1 SV=3	0	189.797	32	24	52	1	1	839	92.8	5.1	195.88	24	0	1.31098	1.18266	1.14104	1.14798	1.24046	1.11676	1.23353	1.08324	1.10289	1.1684	1	1.13988	1	1.21156	1	0.964377	0.532199	0.94084	0.361095	0.975594	0.659545
F8WFM2	Pf14938	499903	ENSRNOG00000004753.6	Napb	3	Beta-soluble NSF attachment protein OS=Rattus norvegicus OX=10116 GN=Napb PE=4 SV=1	0	189.317	59	18	50	15	1	298	33.5	5.47	196.18	18	3	1.25738	1.2987	1.23495	1.20543	1.25738	1.19835	1.10153	1.15584	1.09917	1.22039	1	1.11885	1	1.26368	1	0.965743	0.175902	0.885394	0.00529847	0.916801	0.0180172
Q6AY56	Pf00091, Pf03953	500377	ENSRNOG00000048169.2	Tuba8	4	Tubulin alpha-8 chain OS=Rattus norvegicus OX=10116 GN=Tuba8 PE=2 SV=1	0	188.576	28	13	116	1	1	449	50	5.1	449.34	13	0	NA	NA	NA	NA	NA	NA	NA	NA	NA	NA	0	NA	0	NA	0	NA	NA	NA	NA	NA	NA
D4A8B3	Pf00122, Pf00689, Pf00690, Pf00702, Pf08282, Pf12424, Pf12710, Pf13246		ENSRNOG00000030269.6		4	Calcium-transporting ATPase OS=Rattus norvegicus OX=10116 GN=Atp2b2 PE=1 SV=3	0	188.548	23	26	52	15	1	1199	131.4	6.32	165.08	26	0	1.08758	1.05804	1.09776	1.05397	1.05601	1.09063	0.917515	0.876782	0.94501	1.06687	1	0.913103	1	1.08113	1	0.986813	0.44471	0.844584	0.00190474	0.85587	0.00265146
Q2TA68	Pf00350, Pf01926	171116	ENSRNOG00000001717.8	Opa1	11	Dynamin-like 120 kDa protein, mitochondrial OS=Rattus norvegicus OX=10116 GN=Opa1 PE=1 SV=1	0	188.442	32	31	49	31	1	960	111.2	7.53	169.79	31	0	1.10497	1.10271	1.13093	1.14898	1.1772	1.15688	1.12077	1.15011	1.19413	1.16102	1	1.155	1	1.11287	1	1.04327	0.0175633	1.03786	0.142997	0.994815	0.805769
G3V699	Pf12931	93646	ENSRNOG00000002251.8	Sec31a	14	Protein transport protein Sec31A OS=Rattus norvegicus OX=10116 GN=Sec31a PE=1 SV=1	0	188.159	25	33	53	33	1	1249	135.1	6.93	168.45	33	0	1.15445	1.16009	1.11387	1.11499	1.2221	1.1071	1.15107	1.14769	1.10259	1.14806	1	1.13378	1	1.1428	1	1.0046	0.901319	0.992108	0.694524	0.987561	0.740624
Q6AYT3	Pf01139	362855	ENSRNOG00000004813.5	LOC362855; Rtcb	7	tRNA-splicing ligase RtcB homolog OS=Rattus norvegicus OX=10116 GN=Rtcb PE=2 SV=1	0	187.618	44	22	55	22	1	505	55.2	7.23	192.76	22	0	1.67932	1.7398	1.46273	1.43601	1.44304	1.46132	1.27989	1.28551	1.27707	1.44679	1	1.28083	1	1.62729	1	0.889081	0.0993808	0.787093	0.0146443	0.885288	3.09956e-05
Q62950	Pf01979, Pf07969, Pf13147, Pf13594	25415	ENSRNOG00000004781.6	Crmp1	14	Dihydropyrimidinase-related protein 1 OS=Rattus norvegicus OX=10116 GN=Crmp1 PE=1 SV=1	0	186.978	45	23	74	19	1	572	62.2	7.12	265.3	23	1	0.968504	1.01378	0.985236	0.987205	0.990157	0.957677	1.00689	0.948819	0.983268	0.978346	1	0.979659	1	0.989173	1	0.989055	0.554373	0.990381	0.679932	1.00134	0.950321
A0A0G2K2P5	Pf00595, Pf00625, Pf00791, Pf07653, Pf13180		ENSRNOG00000011077.7		1	Tight junction protein ZO-1 OS=Rattus norvegicus OX=10116 GN=Tjp1 PE=1 SV=1	0	186.92	20	31	50	31	1	1765	197	6.6	158.99	31	0	0.903793	0.901018	0.916744	0.889917	0.919519	0.879741	0.972248	0.944496	0.925069	0.896392	1	0.947271	1	0.907185	1	0.988103	0.449135	1.04419	0.0508319	1.05676	0.0487198
G3V928	Pf00057, Pf00058, Pf07645, Pf12662, Pf14670	299858	ENSRNOG00000025053.5	Lrp1	7	LDL receptor-related protein 1 OS=Rattus norvegicus OX=10116 GN=Lrp1 PE=1 SV=1	0	186.617	11	43	53	43	1	4545	504.6	5.36	169.27	43	0	0.984174	1.03561	1.07023	1.07122	1.02671	1.05935	0.895153	0.870425	0.878338	1.05242	1	0.881306	1	1.03	1	1.02177	0.472858	0.855634	0.00465133	0.837406	0.000352293
A0A0G2JZM8	Pf12348		ENSRNOG00000009161.7		8	CLIP-associating protein 2 OS=Rattus norvegicus OX=10116 GN=Clasp2 PE=1 SV=1	0	186.184	24	31	41	28	1	1505	164.6	8.03	138.4	31	2	0.888087	0.867329	0.938628	0.865523	0.885379	0.90704	0.886282	0.859206	0.927798	0.885981	1	0.891095	1	0.898014	1	0.9866	0.646828	0.992295	0.823668	1.00577	0.836816
A0A0G2JZI0	Pf00076, Pf02037, Pf13893, Pf14259	64196	ENSRNOG00000050543.2	Safb	9	Scaffold attachment factor B OS=Rattus norvegicus OX=10116 GN=Safb PE=1 SV=1	0	184.395	29	31	54	23	1	940	105.5	5.36	159.66	31	7	1.14466	1.0907	1.19059	1.26062	1.24225	1.26636	1.11137	1.07922	1.09414	1.25641	1	1.09491	1	1.14198	1	1.1002	0.0183952	0.95878	0.195527	0.871459	0.000164839
D4ABT8	Pf00622, Pf02037, Pf08433, Pf13671	309197	ENSRNOG00000019507.6	Hnrnpul2	1	Heterogeneous nuclear ribonucleoprotein U-like 2 OS=Rattus norvegicus OX=10116 GN=Hnrnpul2 PE=1 SV=1	0	184.204	35	30	72	30	1	745	84.8	4.91	202.85	30	0	1.28141	1.22236	1.24874	1.34548	1.34422	1.28894	1.32412	1.22864	1.28015	1.32621	1	1.27764	1	1.25084	1	1.06026	0.0406651	1.02143	0.455242	0.963372	0.218349
Q6URK4	Pf00076, Pf13893, Pf14259	362152	ENSRNOG00000052968.1	Hnrnpa3	3	Heterogeneous nuclear ribonucleoprotein A3 OS=Rattus norvegicus OX=10116 GN=Hnrnpa3 PE=1 SV=1	0	184.078	40	19	105	16	1	379	39.6	9.01	352.13	19	1	1.19854	1.30938	1.18149	1.47259	1.15956	1.41169	1.06456	1.24604	1.13764	1.34795	1	1.14941	1	1.2298	1	1.09607	0.318856	0.934632	0.291609	0.852711	0.143651
Q63617	Pf00012	192235		Hyou1	8	Hypoxia up-regulated protein 1 OS=Rattus norvegicus OX=10116 GN=Hyou1 PE=1 SV=1	0	183.902	24	25	60	1	1	999	111.2	5.19	192.73	25	0	0.9875	0.972917	1.00417	1.08333	1.11979	1.11146	1.10729	0.976042	1.05417	1.10486	1	1.04583	1	0.988194	1	1.11806	0.00121331	1.05833	0.215138	0.946574	0.211078
A0A0G2K7B3	Pf00076, Pf13893, Pf14259	100911576; 290046	ENSRNOG00000050800.2	LOC100911576; Hnrnpc	14; 15	Heterogeneous nuclear ribonucleoproteins C1/C2-like OS=Rattus norvegicus OX=10116 GN=LOC100911576 PE=1 SV=1	0	183.697	59	22	77	21	1	300	33	5.03	242.87	22	1	1.58356	1.4434	1.38275	1.35984	1.35714	1.30997	1.42183	1.31671	1.30189	1.34232	1	1.34681	1	1.4699	1	0.913203	0.107208	0.916259	0.155464	1.00335	0.918186
Q5U2P5		300666	ENSRNOG00000009719.7	C2cd2l	8	C2CD2-like OS=Rattus norvegicus OX=10116 GN=C2cd2l PE=1 SV=1	0	183.637	42	17	41	17	1	706	76	7.46	186.77	17	0	0.996743	1.00651	1.09012	1.13029	1.14658	1.16938	1.11944	1.04669	1.14984	1.14875	1	1.10532	1	1.03113	1	1.11408	0.0206979	1.07196	0.156509	0.962193	0.254026
Q5QD51	Pf03832	83425	ENSRNOG00000019549.8	Akap12	1	A-kinase anchor protein 12 OS=Rattus norvegicus OX=10116 GN=Akap12 PE=1 SV=1	0	183.518	22	26	37	26	1	1687	181	4.4	134.59	26	0	0.485888	0.488102	0.482014	0.426674	0.44383	0.426121	0.617598	0.590481	0.573326	0.432208	1	0.593802	1	0.485335	1	0.890536	0.000944609	1.22349	0.00113112	1.37388	0.000334317
A0A0G2K4U6	Pf00035, Pf07528, Pf14709		ENSRNOG00000022741.6		8	Interleukin enhancer-binding factor 3 OS=Rattus norvegicus OX=10116 GN=Ilf3 PE=1 SV=1	0	183.292	27	24	57	21	1	915	98	8.78	191.66	24	4	1.22249	1.18462	1.22485	1.30059	1.13846	1.22722	1.18107	1.16213	1.1929	1.22209	1	1.1787	1	1.21065	1	1.00945	0.82565	0.973607	0.113503	0.964493	0.414637
Q9QZM6	Pf01699, Pf03154, Pf05109	56814		Slc24a1	8	Sodium/potassium/calcium exchanger 1 OS=Rattus norvegicus OX=10116 GN=Slc24a1 PE=2 SV=1	0	183.162	18	21	48	21	1	1181	129.9	4.63	185.32	21	0	1.28641	1.27907	1.28519	1.20196	1.20563	1.23133	1.08323	1.20196	1.46512	1.21297	1	1.2501	1	1.28356	1	0.94501	0.00176315	0.973935	0.781654	1.03061	0.759407
F1LRP7	Pf02170, Pf02171, Pf08699	59117	ENSRNOG00000008533.4	Ago2; Eif2c2	7	Protein argonaute-2 OS=Rattus norvegicus OX=10116 GN=Ago2 PE=1 SV=2	0	183.118	38	29	43	24	1	880	99.5	9.14	155.51	29	5	1.16821	1.14733	1.24246	1.17981	1.24942	1.26334	1.11717	1.10557	1.12761	1.23086	1	1.11678	1	1.186	1	1.03782	0.311327	0.941637	0.0792291	0.90732	0.0127756
F1LM66	Pf00009, Pf00679, Pf03144, Pf03764, Pf14492	287739	ENSRNOG00000002818.7	Eftud2	10	Elongation factor Tu GTP-binding domain-containing 2 OS=Rattus norvegicus OX=10116 GN=Eftud2 PE=1 SV=2	0	182.741	25	24	53	23	1	971	109.3	5	174.73	24	0	1.15719	1.18259	1.2237	1.28537	1.26723	1.33978	1.20798	1.24063	1.18742	1.29746	1	1.21201	1	1.18783	1	1.0923	0.0197925	1.02036	0.384826	0.934141	0.0330488
Q6P6V0	Pf00342	292804	ENSRNOG00000023150.5	Gpi	1	Glucose-6-phosphate isomerase OS=Rattus norvegicus OX=10116 GN=Gpi PE=1 SV=1	0	182.099	37	25	130	25	1	558	62.8	7.77	395.79	25	0	1.21236	1.1764	1.22247	1.07416	1.10337	1.21011	1.04944	1.07079	1.11461	1.12921	1	1.07828	1	1.20375	1	0.938083	0.162693	0.895769	0.00614405	0.954892	0.326124
D4A997	Pf00076, Pf13893, Pf14259	317612	ENSRNOG00000027761.6	Htatsf1	X	HIV TAT specific factor 1 (Predicted) OS=Rattus norvegicus OX=10116 GN=Htatsf1 PE=1 SV=2	0	181.545	35	35	72	35	1	776	88.6	4.39	212.66	35	0	1.20318	1.20441	1.2093	1.22154	1.23011	1.24725	1.29743	1.28029	1.34639	1.23297	1	1.30804	1	1.20563	1	1.02267	0.0246328	1.08494	0.00675265	1.06089	0.0239759
F1LST4	Pf00418	29477	ENSRNOG00000005133.9	LOC497674; Mapt	10	Microtubule-associated protein OS=Rattus norvegicus OX=10116 GN=Mapt PE=1 SV=1	0	181.38	43	28	68	12	1	752	78.5	6.3	223.19	28	15	0.91874	0.963516	0.821725	0.825871	0.745439	0.762852	0.781924	0.728856	0.743781	0.778054	1	0.75152	1	0.901327	1	0.863232	0.0637121	0.833793	0.0285937	0.965897	0.413374
P62738	Pf00022	81633		Acta2	1	Actin, aortic smooth muscle OS=Rattus norvegicus OX=10116 GN=Acta2 PE=2 SV=1	0	180.994	50	18	215	6	1	377	42	5.39	738.63	18	0	0.814908	0.910385	0.917085	0.813233	0.789782	0.876047	0.757956	0.748744	0.747069	0.826354	1	0.751256	1	0.880793	1	0.938193	0.263281	0.852932	0.0174681	0.909122	0.0445046
G3V6L4	Pf00225, Pf14362	311024	ENSRNOG00000004680.7	Kif5c	3	Kinesin-like protein OS=Rattus norvegicus OX=10116 GN=Kif5c PE=1 SV=3	0	180.688	35	35	45	25	1	955	109.1	6.02	144.02	35	1	0.978578	0.951315	0.962999	1.00389	1.02337	1.01753	0.969815	0.883155	0.94742	1.01493	1	0.933463	1	0.964297	1	1.05251	0.00661979	0.968024	0.319449	0.919731	0.0375809
Q4FZT9	Pf01851	287984	ENSRNOG00000001719.6	Psmd2	11	26S proteasome non-ATPase regulatory subunit 2 OS=Rattus norvegicus OX=10116 GN=Psmd2 PE=1 SV=1	0	180.615	33	27	48	27	1	908	100.1	5.2	169.9	27	0	1.02495	1.02703	1.05613	1.03119	0.980249	1.07588	1.07692	1.07692	1.04678	1.02911	1	1.06687	1	1.03604	1	0.993311	0.825252	1.02977	0.0960083	1.0367	0.26823
A0A0G2K719	Pf00270, Pf00271, Pf04851	317335	ENSRNOG00000023383.6	Ddx3x	X	DEAD-box helicase 3, X-linked OS=Rattus norvegicus OX=10116 GN=Ddx3x PE=1 SV=1	0	180.329	39	23	45	7	1	662	73.1	7.18	170.18	23	14	1.01805	0.992569	1.02442	1.06794	1.13694	1.07219	1.14544	1.0913	1.06582	1.09236	1	1.10085	1	1.01168	1	1.07975	0.0295794	1.08814	0.0246909	1.00777	0.806158
Q9WVE9						Intersectin-1 OS=Rattus norvegicus OX=10116 GN=Itsn1 PE=1 SV=2	0	180.327	19	30	51	26	1	1713	194.1	7.84	160.61	30	3	1.12101	1.11661	1.12981	1.10891	1.11221	1.10451	1.16062	1.044	1.10341	1.10854	1	1.10268	1	1.12248	1	0.987586	0.0357651	0.982359	0.590361	0.994707	0.870388
Q5D059	Pf00013, Pf08067, Pf13014, Pf13083	117282	ENSRNOG00000019113.7	Hnrnpk	17	Heterogeneous nuclear ribonucleoprotein K OS=Rattus norvegicus OX=10116 GN=Hnrnpk PE=1 SV=1	0	180.188	43	20	115	20	1	464	51	5.33	394.09	20	0	1.48188	1.52349	1.38121	1.41745	1.35034	1.40134	1.30872	1.32081	1.23893	1.38971	1	1.28949	1	1.46219	1	0.950428	0.196589	0.881885	0.0248996	0.927882	0.0370126
P10760	Pf00670, Pf02254, Pf02826, Pf05221	29443	ENSRNOG00000017777.3	Ahcy	3	Adenosylhomocysteinase OS=Rattus norvegicus OX=10116 GN=Ahcy PE=1 SV=3	0	179.904	47	22	90	20	1	432	47.5	6.54	343.23	22	2	1.20714	1.22143	1.27976	1.19048	1.31786	1.28452	1.14048	1.10476	1.15833	1.26429	1	1.13452	1	1.23611	1	1.02279	0.557949	0.917817	0.0202797	0.897363	0.0346867
Q64560	Pf00082, Pf12580	81815	ENSRNOG00000011194.6	Tpp2	9	Tripeptidyl-peptidase 2 OS=Rattus norvegicus OX=10116 GN=Tpp2 PE=2 SV=3	0	179.878	29	32	45	32	1	1249	138.2	6.38	142	32	0	1.02049	1.01844	1.03074	1.01332	1.03279	1.01127	1.06967	1.01844	1.03074	1.01913	1	1.03962	1	1.02322	1	0.995995	0.62878	1.01602	0.360844	1.02011	0.291889
P20942	Pf02114	25343	ENSRNOG00000002517.5	Pdc	13	Phosducin OS=Rattus norvegicus OX=10116 GN=Pdc PE=1 SV=1	0	178.67	61	16	121	15	1	246	28.1	4.67	382.14	16	1	1.31707	1.26829	1.29878	1.18415	1.22927	1.23171	1.16098	1.17683	1.32805	1.21504	1	1.22195	1	1.29472	1	0.938462	0.0192401	0.943799	0.257231	1.00569	0.906824
Q3ZB99	Pf00595, Pf00625, Pf07653, Pf13180	115769	ENSRNOG00000015030.7	Tjp2	1	Tight junction protein 2 OS=Rattus norvegicus OX=10116 GN=Tjp2 PE=1 SV=1	0	177.501	31	33	52	33	1	1164	131.3	6.73	158.28	33	0	1.03024	1.05735	1.03858	1.04067	1.08759	0.998957	1.07716	1.05735	1.04067	1.04241	1	1.05839	1	1.04206	1	1.00033	0.990283	1.01568	0.285082	1.01534	0.594586
D3ZQ57	Pf01403, Pf01437, Pf01833, Pf08337	315217	ENSRNOG00000007133.7	Plxnb2	7	Plexin B2 OS=Rattus norvegicus OX=10116 GN=Plxnb2 PE=1 SV=1	0	177.28	18	25	36	25	1	1841	205.8	5.99	127.9	25	0	1.02965	1.01329	1.05112	1.0818	1.091	1.07771	0.990798	0.916155	0.972393	1.0835	1	0.959782	1	1.03136	1	1.05056	0.0109843	0.930601	0.0456903	0.885813	0.00558654
D3ZC55	Pf00012	307997	ENSRNOG00000018019.5	Hspa12a	1	Heat shock 70kDa protein 12A (Predicted), isoform CRA_a OS=Rattus norvegicus OX=10116 GN=Hspa12a PE=1 SV=1	0	176.407	34	22	54	20	1	675	74.8	6.61	185.08	22	2	0.631438	0.64214	0.67291	0.624749	0.652843	0.643478	0.614716	0.594649	0.611371	0.640357	1	0.606912	1	0.648829	1	0.986942	0.600566	0.935395	0.0392792	0.947772	0.0317568
B5DF63	Pf00498, Pf04111	290533	ENSRNOG00000011307.7	Slmap	16	Sarcolemmal membrane-associated protein OS=Rattus norvegicus OX=10116 GN=Slmap PE=1 SV=1	0	176.179	33	32	64	2	1	749	86	5.29	210.03	32	0	0.956751	0.89346	1.14557	1.15506	1.10021	1.35443	1.02743	1.06118	0.853376	1.20323	1	0.980661	1	0.998594	1	1.20493	0.131461	0.982042	0.865599	0.81502	0.0912723
G3V6Y6	Pf00343	25739	ENSRNOG00000007583.7	Pygb	3	Alpha-1,4 glucan phosphorylase OS=Rattus norvegicus OX=10116 GN=Pygb PE=1 SV=2	0	175.832	33	25	56	1	1	846	96.7	6.9	189.11	25	0	1.13984	1.25194	1.32519	1.20866	1.2131	1.17647	0.922309	0.975583	0.884573	1.19941	1	0.927488	1	1.23899	1	0.96805	0.512347	0.748582	0.00655873	0.773288	0.00070281
O35788	Pf00027, Pf00520	83686		Cngb1	19	Cyclic nucleotide-gated channel beta subunit OS=Rattus norvegicus OX=10116 GN=Cngb1 PE=2 SV=1	0	175.812	19	23	64	18	1	1339	151	4.48	210.12	23	5	1.26923	1.24566	1.29653	1.27543	1.31266	1.39578	1.08189	1.30521	1.22705	1.32796	1	1.20471	1	1.27047	1	1.04525	0.209603	0.948242	0.382317	0.907194	0.173299
Q9EPH8	Pf00076, Pf00658, Pf13893, Pf14259	171350	ENSRNOG00000008639.7	Pabpc1	7	Polyadenylate-binding protein 1 OS=Rattus norvegicus OX=10116 GN=Pabpc1 PE=1 SV=1	0	174.984	34	24	55	12	1	636	70.7	9.5	192.48	24	12	1.2286	1.22978	1.24736	1.24502	1.31184	1.26729	1.10199	1.10551	0.987104	1.27472	1	1.06487	1	1.23525	1	1.03195	0.127312	0.862069	0.0123683	0.835377	0.00854909
Q03555	Pf00994, Pf03453, Pf03454	64845		Gphn	6	Gephyrin OS=Rattus norvegicus OX=10116 GN=Gphn PE=1 SV=3	0	174.652	35	23	45	2	1	768	83.2	5.73	150.43	23	19	1.34867	1.3632	1.32082	1.17312	1.20944	1.13801	1.23366	1.12833	1.19249	1.17353	1	1.18483	1	1.34423	1	0.873011	0.00209013	0.881417	0.00852339	1.00963	0.774936
M0RBF1	Pf00207, Pf01759, Pf01821, Pf01835, Pf07677, Pf07678, Pf07703, Pf10569, Pf11974	24232	ENSRNOG00000046834.3	C3	9	Complement C3 OS=Rattus norvegicus OX=10116 GN=C3 PE=1 SV=1	0	174.19	21	31	41	31	1	1663	186.2	6.47	137.76	31	0	0.745355	0.768306	0.809836	0.83388	0.787978	0.744262	1.63934	1.53661	2.06339	0.788707	1	1.74645	1	0.774499	1	1.01834	0.680224	2.25494	0.0039116	2.21432	0.00421828
F1LPB9	Pf00130, Pf00168, Pf02318, Pf05715	171039	ENSRNOG00000001368.6	Rph3a	12	Rabphilin-3A OS=Rattus norvegicus OX=10116 GN=Rph3a PE=1 SV=1	0	174.042	36	22	45	22	1	684	75.8	8.18	157.93	22	0	1.36131	1.32725	1.3309	1.22384	1.3017	1.22506	1.1545	1.06813	1.17397	1.2502	1	1.1322	1	1.33982	1	0.933111	0.0326104	0.845036	0.00374694	0.905611	0.0466556
P59215	Pf00025, Pf00503	50664	ENSRNOG00000019482.7	Gnao1	19	Guanine nucleotide-binding protein G(o) subunit alpha OS=Rattus norvegicus OX=10116 GN=Gnao1 PE=1 SV=2	0	173.863	47	16	94	14	1	354	40	5.53	353.93	16	1	1.20465	1.14651	1.2186	1.26395	1.23256	1.27558	1.07209	1.05581	1.1593	1.25736	1	1.09574	1	1.18992	1	1.05668	0.0575619	0.920847	0.073067	0.871455	0.00951145
A0A0H2UHG0	Pf00579, Pf01588	313047	ENSRNOG00000007213.5	Yars	5	Tyrosine--tRNA ligase OS=Rattus norvegicus OX=10116 GN=Yars PE=1 SV=1	0	173.819	52	34	64	34	1	564	63	8.44	195.45	34	0	1.21641	1.20333	1.19144	1.19857	1.27943	1.24019	1.22354	1.20095	1.13793	1.2394	1	1.18748	1	1.20373	1	1.02963	0.218071	0.9865	0.574426	0.958107	0.208456
A0A0G2JTB6	Pf13409, Pf13410, Pf13417, Pf14497	304081	ENSRNOG00000026870.5	Clic6	11	Chloride intracellular channel protein OS=Rattus norvegicus OX=10116 GN=Clic6 PE=1 SV=1	0	173.662	44	20	50	19	1	613	64.7	4.32	188.38	20	1	1.38369	1.41966	1.44245	1.44484	1.3753	1.6307	0.793765	0.702638	0.796163	1.48361	1	0.764189	1	1.41527	1	1.04829	0.431067	0.53996	5.0362e-05	0.515086	0.000939882
O35303	Pf00350, Pf01031, Pf02212	114114	ENSRNOG00000001813.8	Dnm1l	11	Dynamin-1-like protein OS=Rattus norvegicus OX=10116 GN=Dnm1l PE=1 SV=1	0	173.46	41	31	64	31	1	755	83.9	7.08	219.13	31	0	1.10412	1.09111	1.12798	1.08026	1.13774	1.11931	1.07918	1.03254	1.07375	1.11244	1	1.06182	1	1.10774	1	1.00424	0.826545	0.958551	0.0657423	0.954501	0.0872049
Q64542	Pf00122, Pf00689, Pf00690, Pf00702, Pf08282, Pf12424, Pf12710, Pf13246	29600	ENSRNOG00000003031.7	Atp2b4	13	Plasma membrane calcium-transporting ATPase 4 OS=Rattus norvegicus OX=10116 GN=Atp2b4 PE=1 SV=1	0	173.456	19	21	41	9	1	1203	133	6.57	143.39	21	0	0.936556	0.990937	1.0282	1.01913	1.01309	1.04129	1.03223	0.925478	1.08459	1.0245	1	1.0141	1	0.98523	1	1.03986	0.232733	1.0293	0.62032	0.989843	0.837636
P02091	Pf00042	24440		Hbb	1	Hemoglobin subunit beta-1 OS=Rattus norvegicus OX=10116 GN=Hbb PE=1 SV=3	0	173.144	79	13	122	3	1	147	16	8.07	499.81	13	10	0.746914	0.797325	0.774691	0.911523	1.03807	0.894033	1.58642	1.27366	1.2644	0.947874	1	1.37483	1	0.772977	1	1.22626	0.0213998	1.77862	0.00488447	1.45043	0.0206922
D4AC23	Pf00118	297406	ENSRNOG00000015630.5	Cct7	4	T-complex protein 1 subunit eta OS=Rattus norvegicus OX=10116 GN=Cct7 PE=1 SV=1	0	173.005	45	27	69	27	1	544	59.6	8	224.06	27	0	1.10738	1.08894	1.13015	1.06399	1.15727	1.09978	1.06833	1.07375	1.05531	1.10701	1	1.0658	1	1.10882	1	0.99837	0.954338	0.9612	0.030491	0.962769	0.211175
P53534	Pf00343	25739		Pygb	3	Glycogen phosphorylase, brain form (Fragment) OS=Rattus norvegicus OX=10116 GN=Pygb PE=1 SV=3	0	172.994	33	26	58	2	1	838	96.1	6.68	192.73	26	24	0.924074	0.899074	0.952778	0.898148	1	0.962963	0.864815	0.87037	0.887037	0.953704	1	0.874074	1	0.925309	1	1.03069	0.445213	0.94463	0.0386567	0.916505	0.0593913
P27008	Pf00533, Pf00644, Pf00645, Pf02877, Pf05406, Pf08063	25591	ENSRNOG00000003084.5	Parp1	13	Poly [ADP-ribose] polymerase 1 OS=Rattus norvegicus OX=10116 GN=Parp1 PE=1 SV=4	0	172.508	31	31	45	31	1	1014	112.6	8.97	128.31	31	0	1.04811	1.01145	1.10195	1.20962	1.26575	1.26346	1.20046	1.12371	1.23139	1.24628	1	1.18519	1	1.05384	1	1.18261	0.00387044	1.12464	0.0338053	0.95098	0.173043
M0R9Q1	Pf00076, Pf13893, Pf14259	170900	ENSRNOG00000045568.3	LOC100911677; Rbm14	1	RCG48334, isoform CRA_e OS=Rattus norvegicus OX=10116 GN=Rbm14 PE=1 SV=1	0	171.846	33	25	56	25	1	669	69.5	9.67	189	25	0	1.29537	1.3592	1.34668	1.29036	1.27159	1.23905	1.30038	1.22278	1.19149	1.267	1	1.23821	1	1.33375	1	0.949953	0.0534557	0.92837	0.0648478	0.97728	0.464899
Q5XI34	Pf02985, Pf13513, Pf13646	117281	ENSRNOG00000011282.6	Ppp2r1a	1	Protein phosphatase 2 (Formerly 2A), regulatory subunit A (PR 65), alpha isoform, isoform CRA_a OS=Rattus norvegicus OX=10116 GN=Ppp2r1a PE=1 SV=1	0	171.838	37	22	60	22	1	589	65.3	5.11	208.36	22	0	1.20529	1.19788	1.04339	1.09947	0.869841	1.06455	1.01164	1.09735	0.992593	1.01129	1	1.03386	1	1.14885	1	0.880258	0.196343	0.899908	0.136452	1.02232	0.787606
A0A0G2K6S9	Pf00063, Pf01576, Pf02736, Pf03842, Pf04111, Pf04156, Pf07888, Pf09726, Pf10079, Pf12128, Pf13514	24582	ENSRNOG00000057880.1	Myh11	10	Myosin-11 OS=Rattus norvegicus OX=10116 GN=Myh11 PE=1 SV=1	0	170.618	17	35	49	13	1	1979	227.9	5.49	159.77	35	0	0.559107	0.593486	0.628468	0.556695	0.489144	0.551267	0.565139	0.550663	0.536791	0.532368	1	0.550864	1	0.593687	1	0.896715	0.106222	0.92787	0.118842	1.03474	0.469292
P24155	Pf01432	64517	ENSRNOG00000019924.6	Thop1	7	Thimet oligopeptidase OS=Rattus norvegicus OX=10116 GN=Thop1 PE=1 SV=4	0	169.948	42	32	59	30	1	687	78.3	5.94	181.33	32	2	1.19413	1.1377	1.14108	1.1298	1.19977	1.12867	1.12077	1.12641	1.10835	1.15275	1	1.11851	1	1.15764	1	0.995775	0.877516	0.966201	0.10901	0.9703	0.228685
P54311	Pf00400	24400	ENSRNOG00000016638.5	Gnb1	5	Guanine nucleotide-binding protein G(I)/G(S)/G(T) subunit beta-1 OS=Rattus norvegicus OX=10116 GN=Gnb1 PE=1 SV=4	0	169.9	42	13	177	6	1	340	37.4	6	672.89	13	8	1.6469	1.52569	1.22793	1.45586	1.19236	1.19368	1.19631	1.32411	1.41107	1.28063	1	1.3105	1	1.46684	1	0.873054	0.288352	0.893413	0.324292	1.02332	0.795017
Q6AY84	Pf03577	502776	ENSRNOG00000009636.5	Scrn1	4	Secernin-1 OS=Rattus norvegicus OX=10116 GN=Scrn1 PE=1 SV=1	0	169.725	43	17	51	17	1	414	46.4	4.84	189.53	17	0	0.870608	0.891174	0.893745	0.847472	0.816624	0.757498	0.836332	0.831191	0.823479	0.807198	1	0.830334	1	0.885176	1	0.911907	0.0465588	0.938045	0.00262193	1.02866	0.434459
Q5HZA7	Pf00018, Pf03114, Pf07653, Pf14604	117028	ENSRNOG00000012852.8	Bin1	18	Bin1 protein OS=Rattus norvegicus OX=10116 GN=Bin1 PE=1 SV=1	0	168.903	50	23	48	1	1	410	45.8	5.41	168.3	23	0	0.20293	0.207507	0.225511	0.213	0.211779	0.234666	0.259384	0.255111	0.241379	0.219815	1	0.251958	1	0.211983	1	1.03695	0.482858	1.18858	0.0103732	1.14623	0.0250923
D3ZAA9	Pf00018, Pf00595, Pf00625, Pf02828, Pf07653, Pf13180, Pf14685	85275	ENSRNOG00000059683.1	Mpp2	10	MAGUK p55 subfamily member 2 OS=Rattus norvegicus OX=10116 GN=Mpp2 PE=1 SV=2	0	168.776	48	26	52	25	1	552	61.5	6.44	178.02	26	0	1.18884	1.19715	1.20784	1.26485	1.3076	1.26247	1.17577	1.16627	1.10689	1.27831	1	1.14964	1	1.19794	1	1.06709	0.0068317	0.959683	0.0956694	0.89935	0.00784147
P41542	Pf01576, Pf02403, Pf04869, Pf04871, Pf08432, Pf12795, Pf13514	56042	ENSRNOG00000002301.6	Uso1	14	General vesicular transport factor p115 OS=Rattus norvegicus OX=10116 GN=Uso1 PE=1 SV=1	0	168.017	26	23	44	23	1	959	107.1	4.96	153.88	23	0	1.15103	1.12014	1.16247	1.14073	1.1968	1.18993	1.17963	1.11327	1.18764	1.17582	1	1.16018	1	1.14455	1	1.02732	0.223248	1.01366	0.590176	0.986701	0.623539
P31016	Pf00018, Pf00595, Pf00625, Pf07653, Pf10600, Pf10608, Pf13180	29495	ENSRNOG00000018526.7	Dlg4	10	Disks large homolog 4 OS=Rattus norvegicus OX=10116 GN=Dlg4 PE=1 SV=1	0	167.836	35	25	43	20	1	724	80.4	5.88	153.19	25	5	1.10369	1.14286	1.20622	1.197	1.19355	1.19009	1.14747	1.14747	1.19009	1.19355	1	1.16167	1	1.15092	1	1.03704	0.227611	1.00934	0.761431	0.973295	0.0904669
Q9JHZ4	Pf01576, Pf04111, Pf07888, Pf10186, Pf12128	116493	ENSRNOG00000009071.7	Gripap1	X	GRIP1-associated protein 1 OS=Rattus norvegicus OX=10116 GN=Gripap1 PE=1 SV=1	0	167.26	38	28	39	28	1	837	96	5.21	135.43	28	0	1.0966	1.10867	1.12623	1.0955	1.09879	1.08123	1.16246	1.08233	1.12404	1.09184	1	1.12294	1	1.1105	1	0.983196	0.139937	1.0112	0.640794	1.02849	0.260642
Q9JJ54	Pf00076, Pf13893, Pf14259	79256	ENSRNOG00000002292.8	Hnrpd; Hnrnpd	14	Heterogeneous nuclear ribonucleoprotein D0 OS=Rattus norvegicus OX=10116 GN=Hnrnpd PE=1 SV=2	0	166.852	44	20	64	20	1	353	38.2	7.81	194.9	20	0	1.48948	1.55259	1.51332	1.65358	1.31697	1.6101	1.26788	1.38008	1.23983	1.52688	1	1.29593	1	1.51847	1	1.00554	0.941252	0.853448	0.00882593	0.848745	0.112873
A0A0G2JTL5	Pf00289, Pf00364, Pf00682, Pf02222, Pf02436, Pf02785, Pf02786, Pf07478, Pf08443, Pf13535, Pf15632	25104	ENSRNOG00000019372.6	Pc	1	Pyruvate carboxylase, mitochondrial OS=Rattus norvegicus OX=10116 GN=Pc PE=1 SV=1	0	166.65	24	26	43	26	1	1277	139.9	6.77	146.65	26	0	0.882521	0.916905	0.95893	1	0.972302	1.01146	0.924546	0.940783	0.943649	0.994588	1	0.936326	1	0.919452	1	1.08172	0.0395657	1.01835	0.501761	0.941421	0.0111424
Q9ET62	Pf01390	66014		Impg1	8	Interphotoreceptor matrix proteoglycan 1 OS=Rattus norvegicus OX=10116 GN=Impg1 PE=2 SV=1	0	166.563	25	20	47	20	1	798	89.9	5.16	170.93	20	0	1.30226	1.30226	1.37683	1.32623	1.45406	1.44208	1.36352	1.33156	1.41811	1.40746	1	1.37106	1	1.32712	1	1.06054	0.167704	1.03311	0.282837	0.974141	0.490155
G3V7G0	Pf00005, Pf05783, Pf10662	252902	ENSRNOG00000010434.4	Dync1li1	8	Cytoplasmic dynein 1 light intermediate chain 1 OS=Rattus norvegicus OX=10116 GN=Dync1li1 PE=1 SV=1	0	166.332	51	26	47	25	1	523	56.6	6.29	161.89	26	0	1.18278	1.20991	1.23113	1.16863	1.22995	1.23467	1.18868	1.16156	1.18514	1.21108	1	1.17846	1	1.20794	1	1.0026	0.907656	0.975594	0.146229	0.973061	0.227533
P47728	Pf00036, Pf13405, Pf13499	117059	ENSRNOG00000016977.4	Calb2	19	Calretinin OS=Rattus norvegicus OX=10116 GN=Calb2 PE=1 SV=1	0	166.064	65	21	72	20	1	271	31.4	5.02	213.77	21	1	1.257	1.19227	1.11498	0.856039	0.933333	0.780676	0.868599	0.828986	0.828986	0.856683	1	0.84219	1	1.18808	1	0.721063	0.00531989	0.708864	0.00131093	0.983083	0.768493
Q5XIM9	Pf00118	299809	ENSRNOG00000021317.5	Cct2	7	T-complex protein 1 subunit beta OS=Rattus norvegicus OX=10116 GN=Cct2 PE=1 SV=3	0	165.942	36	21	68	21	1	535	57.4	6.46	226.28	21	0	1.31415	1.28177	1.23022	1.18345	1.28657	1.21703	1.16906	1.17506	1.13189	1.22902	1	1.15867	1	1.27538	1	0.963648	0.300042	0.908493	0.0139187	0.942764	0.101708
F1LRZ7	Pf00038, Pf07142, Pf10186, Pf15035	24587	ENSRNOG00000008716.6	Nefh	14	Neurofilament heavy polypeptide OS=Rattus norvegicus OX=10116 GN=Nefh PE=1 SV=1	0	165.38	24	26	53	24	1	1064	114.3	5.81	165.24	26	1	0.165099	0.164356	0.165099	0.161634	0.142574	0.157921	0.15198	0.201485	0.165099	0.154043	1	0.172855	1	0.164851	1	0.934434	0.137807	1.04855	0.6176	1.12212	0.302673
G3V949	Pf01302, Pf01576, Pf02463, Pf08317, Pf10174, Pf10473, Pf12128, Pf14257	29264	ENSRNOG00000021611.5	Clip2	12	CAP-Gly domain-containing linker protein 2 OS=Rattus norvegicus OX=10116 GN=Clip2 PE=1 SV=1	0	165.213	33	30	39	25	1	1047	115.7	6.54	137.62	30	4	0.79722	0.824203	0.804579	0.805397	0.781684	0.766149	0.810303	0.78659	0.800491	0.78441	1	0.799128	1	0.808667	1	0.970003	0.157431	0.988204	0.418675	1.01876	0.331316
A0A0G2K9E0		100360501	ENSRNOG00000016416.7	LOC100360501; Rnh1	1	Ribonuclease inhibitor OS=Rattus norvegicus OX=10116 GN=Rnh1 PE=1 SV=1	0	164.647	44	16	39	16	1	492	54.1	4.98	159.69	16	0	1.08252	1.11075	1.0836	1.07383	1.09012	1.05429	1.15201	1.13572	1.07492	1.07275	1	1.12088	1	1.09229	1	0.982107	0.231779	1.02618	0.320096	1.04487	0.13372
P07323	Pf00113, Pf03952, Pf13378	24334; 100911625	ENSRNOG00000048365.2; ENSRNOG00000013141.6	Eno2; LOC100911625	4; 9	Gamma-enolase OS=Rattus norvegicus OX=10116 GN=Eno2 PE=1 SV=2	0	164.097	46	15	137	11	1	434	47.1	5.16	558.3	15	2	1.46125	1.39625	1.31125	1.19875	1.29875	1.1675	1.22875	1.205	1.2325	1.22167	1	1.22208	1	1.38958	1	0.87916	0.0460418	0.87946	0.0193821	1.00034	0.992286
A0A0G2K9I6	Pf00394, Pf07731, Pf07732	24268	ENSRNOG00000011913.7	Cp	2	Ceruloplasmin OS=Rattus norvegicus OX=10116 GN=Cp PE=1 SV=1	0	163.277	22	23	50	23	1	1084	123.6	5.68	163.48	23	0	0.615031	0.638037	0.644172	0.701687	0.690184	0.718558	0.877301	0.838957	0.944018	0.703476	1	0.886759	1	0.632413	1	1.11237	0.00420677	1.40218	0.00134904	1.26054	0.00448723
P26453	Pf00047, Pf07679, Pf13895, Pf13927	25246	ENSRNOG00000008414.8	Bsg	7	Basigin OS=Rattus norvegicus OX=10116 GN=Bsg PE=1 SV=2	0	162.828	44	15	58	15	1	388	42.4	5.4	202.69	15	0	1.12514	1.18944	1.25488	1.31114	1.07692	1.32836	1.01378	1.03444	1.14696	1.23881	1	1.06506	1	1.18982	1	1.04117	0.612586	0.895143	0.089081	0.859747	0.12898
Q9QVC8	Pf00254, Pf00515, Pf07719, Pf13414, Pf13424, Pf13432, Pf14559	260321	ENSRNOG00000006444.6	Fkbp4	4	Peptidyl-prolyl cis-trans isomerase FKBP4 OS=Rattus norvegicus OX=10116 GN=Fkbp4 PE=1 SV=3	0	162.62	54	24	58	24	1	458	51.4	5.62	200.61	24	0	1.30742	1.33098	1.27326	1.15665	1.22615	1.17432	1.12132	1.11307	1.0742	1.18571	1	1.10287	1	1.30389	1	0.909365	0.0115298	0.84583	0.000820761	0.930132	0.0310901
B3GS92	Pf00994, Pf03453, Pf03454	64845		Gphn	6	Gephyrin isoform OS=Rattus norvegicus OX=10116 PE=2 SV=1	0	162.482	35	22	43	1	1	730	79.1	5.48	144.16	22	0	1.30284	1.32262	1.26576	1.22002	1.30037	1.16811	1.25834	1.2843	1.2398	1.2295	1	1.26082	1	1.29707	1	0.947903	0.182332	0.972046	0.160511	1.02547	0.483371
O08629	Pf00628, Pf00643	116698	ENSRNOG00000027487.2	Trim28	1	Transcription intermediary factor 1-beta OS=Rattus norvegicus OX=10116 GN=Trim28 PE=1 SV=2	0	161.644	34	24	51	24	1	835	88.9	5.77	162.89	24	0	1.19355	1.19816	1.17051	1.16475	1.2477	1.18894	1.13594	1.1129	1.10829	1.20046	1	1.11905	1	1.1874	1	1.011	0.642806	0.942432	0.00482922	0.932182	0.0354335
P23565	Pf00038, Pf04732, Pf10186	24503		Ina	1	Alpha-internexin OS=Rattus norvegicus OX=10116 GN=Ina PE=1 SV=2	0	161.322	47	26	56	2	1	505	56.1	5.22	173.72	26	21	0.140122	0.137511	0.137293	0.114447	0.109661	0.10879	0.12141	0.179939	0.127067	0.110966	1	0.142805	1	0.138309	1	0.802307	0.000159247	1.03251	0.821426	1.28693	0.164221
Q5U2N3	Pf02121, Pf02862, Pf08235	361694	ENSRNOG00000018553.4	Pitpnm1	1	Membrane-associated phosphatidylinositol transfer protein 1 OS=Rattus norvegicus OX=10116 GN=Pitpnm1 PE=1 SV=1	0	160.838	21	20	29	19	1	1242	134.9	5.96	117.34	20	1	1.08193	1.06622	1.12682	1.15376	1.20875	1.20426	1.10213	1.09764	1.1807	1.18893	1	1.12682	1	1.09166	1	1.0891	0.0184105	1.03221	0.340251	0.947766	0.126178
Q66X93	Pf00565, Pf00567	64635	ENSRNOG00000031173.6	Snd1	4	Staphylococcal nuclease domain-containing protein 1 OS=Rattus norvegicus OX=10116 GN=Snd1 PE=1 SV=1	0	160.54	33	29	46	29	1	909	101.9	7.18	154.62	29	0	0.991641	0.994775	1.0209	1.06897	1.11181	1.1024	1.08882	1.01567	1.05643	1.09439	1	1.05364	1	1.00244	1	1.09173	0.00451193	1.05108	0.0910053	0.962763	0.176161
P32551	Pf00675, Pf05193	293448	ENSRNOG00000036742.3	Uqcrc2	1	Cytochrome b-c1 complex subunit 2, mitochondrial OS=Rattus norvegicus OX=10116 GN=Uqcrc2 PE=1 SV=2	0	160.406	46	19	56	19	1	452	48.4	9.14	213.82	19	0	1.04022	1.05326	1.07174	1.1337	1.1663	1.13043	1.0837	1.075	1.11522	1.14348	1	1.0913	1	1.05507	1	1.08379	0.00380636	1.03434	0.0764677	0.954373	0.0356731
Q68FQ0	Pf00118	294864	ENSRNOG00000011632.6	Cct5	2	T-complex protein 1 subunit epsilon OS=Rattus norvegicus OX=10116 GN=Cct5 PE=1 SV=1	0	160.347	44	26	60	25	1	541	59.5	5.72	205.07	26	1	1.29769	1.30377	1.25638	1.21385	1.31713	1.23086	1.18834	1.20535	1.13852	1.25395	1	1.1774	1	1.28595	1	0.975118	0.41558	0.915591	0.0121916	0.938953	0.112418
Q9JLA3	Pf06427	171129	ENSRNOG00000014901.5	Uggt1	9	UDP-glucose:glycoprotein glucosyltransferase 1 OS=Rattus norvegicus OX=10116 GN=Uggt1 PE=1 SV=2	0	160.329	18	27	38	27	1	1551	176.3	5.66	128.14	27	0	0.992473	1.01398	1.1043	1.13441	1.13118	1.16129	1.07097	1.07742	1.06667	1.14229	1	1.07168	1	1.03692	1	1.10162	0.0414287	1.03353	0.369359	0.938186	0.00215585
A0A0G2JUE4	Pf01465, Pf12128, Pf13166	501069	ENSRNOG00000029910.5	Golga4	8	Golgin subfamily A member 4 OS=Rattus norvegicus OX=10116 GN=Golga4 PE=1 SV=1	0	159.625	16	37	42	37	1	2281	262.3	5.34	125	37	0	1.00107	1.04167	1.05662	1.05556	1.04915	1.05556	1.20726	1.08761	1.12821	1.05342	1	1.14103	1	1.03312	1	1.01965	0.29185	1.10445	0.049965	1.08316	0.0675536
P07936	Pf00612, Pf10580	29423	ENSRNOG00000001528.5	Gap43	11	Neuromodulin OS=Rattus norvegicus OX=10116 GN=Gap43 PE=1 SV=1	0	159.341	76	17	38	17	1	226	23.6	4.7	135.89	17	0	0.916052	0.860701	0.879151	0.896679	0.871771	0.874539	0.990775	0.892989	1.04336	0.880996	1	0.975707	1	0.885301	1	0.995137	0.823496	1.10212	0.126549	1.1075	0.101782
Q5RKI1	Pf00270, Pf00271, Pf04851	303831	ENSRNOG00000001815.6	Eif4a2	11	Eukaryotic initiation factor 4A-II OS=Rattus norvegicus OX=10116 GN=Eif4a2 PE=1 SV=1	0	159.042	50	19	49	9	1	407	46.4	5.48	168.84	19	10	1.0205	1.06472	1.13161	1.08414	1.11866	1.13376	1.09924	1.07012	1.06472	1.11219	1	1.07803	1	1.07228	1	1.03722	0.323524	1.00537	0.873948	0.969285	0.133481
Q7TT49	Pf00038, Pf00069, Pf00130, Pf00261, Pf00769, Pf00780, Pf00786, Pf01442, Pf01540, Pf01576, Pf02029, Pf02463, Pf02841, Pf03148, Pf03938, Pf03962, Pf03999, Pf04012, Pf04111, Pf04156, Pf04849, Pf05262, Pf05276, Pf05483, Pf05557, Pf05622, Pf05667, Pf05701, Pf05911, Pf06008, Pf06160, Pf07321, Pf07714, Pf07767, Pf07888, Pf07926, Pf08017, Pf08317, Pf08826, Pf09304, Pf09321, Pf09726, Pf09728, Pf09730, Pf0…	113960	ENSRNOG00000009675.5	Cdc42bpb	6	Serine/threonine-protein kinase MRCK beta OS=Rattus norvegicus OX=10116 GN=Cdc42bpb PE=1 SV=1	0	158.973	18	29	39	25	1	1713	194.8	6.46	125.76	29	3	0.892148	0.902554	0.948912	0.981079	1.00095	1.01041	0.924314	0.9035	0.897824	0.997477	1	0.908546	1	0.914538	1	1.09069	0.0130567	0.993448	0.770761	0.910844	0.00166664
A0A0G2JTN4	Pf00586, Pf02769, Pf13507	287420	ENSRNOG00000005193.7	Pfas	10	Phosphoribosylformylglycinamidine synthase OS=Rattus norvegicus OX=10116 GN=Pfas PE=1 SV=1	0	158.837	23	23	45	23	1	1337	144.3	5.73	163.89	23	0	1.26196	1.32656	1.28708	1.24282	1.22967	1.24641	1.14713	1.15431	1.06459	1.23963	1	1.12201	1	1.29187	1	0.959568	0.055122	0.868519	0.00781225	0.905114	0.0158101
Q63198	Pf00041, Pf00047, Pf07679, Pf07686, Pf13895, Pf13927	117258	ENSRNOG00000004438.4	Cntn1	7	Contactin-1 OS=Rattus norvegicus OX=10116 GN=Cntn1 PE=1 SV=2	0	158.671	31	27	41	27	1	1021	113.4	6.11	146.81	27	0	0.652616	0.681686	0.712936	0.752907	0.763808	0.71657	0.642442	0.700581	0.644622	0.744428	1	0.662548	1	0.682413	1	1.09088	0.0511909	0.970891	0.484201	0.89001	0.02625
A0A0G2JV65	Pf00244		ENSRNOG00000008195.6		7	14-3-3 protein zeta/delta OS=Rattus norvegicus OX=10116 GN=Ywhaz PE=1 SV=1	0	158.644	54	15	111	10	1	256	29	4.78	424.64	15	3	1.04801	1.01124	1.04597	0.965271	1.02656	0.990807	1.06333	1.00511	1.05822	0.994212	1	1.04222	1	1.03507	1	0.960526	0.128952	1.00691	0.762606	1.04829	0.135566
A1A5L2	Pf00408, Pf02878, Pf02879, Pf02880	24645		Pgm1	5	Pgm1 protein (Fragment) OS=Rattus norvegicus OX=10116 GN=Pgm1 PE=2 SV=1	0	158.55	40	21	45	21	1	583	63.3	6.4	166.95	21	0	1.26199	1.22755	1.28044	1.24108	1.33087	1.36285	1.19311	1.16359	1.23862	1.3116	1	1.19844	1	1.25666	1	1.04372	0.237689	0.95367	0.0952637	0.913723	0.0561724
F1LM09	Pf00443, Pf00917, Pf12436, Pf13423, Pf14533		ENSRNOG00000025496.6		10	Ubiquitin carboxyl-terminal hydrolase 7 OS=Rattus norvegicus OX=10116 GN=Usp7 PE=1 SV=2	0	157.847	27	27	47	27	1	1103	128.3	5.55	150.89	27	0	1.13426	1.12153	1.18634	1.17824	1.2419	1.21296	1.17593	1.12731	1.19329	1.21103	1	1.16551	1	1.14738	1	1.05548	0.0782326	1.0158	0.552277	0.962408	0.166928
F1LM55	Pf14443, Pf14444	306007	ENSRNOG00000018295.7	RGD1309922; Ccar2	15	Cell cycle and apoptosis regulator 2 OS=Rattus norvegicus OX=10116 GN=Ccar2 PE=1 SV=1	0	157.528	37	29	57	29	1	922	102.7	5.16	191.97	29	0	1.17702	1.14302	1.16647	1.20516	1.29777	1.22509	1.16061	1.16882	1.17937	1.24267	1	1.1696	1	1.16217	1	1.06927	0.0544437	1.00639	0.551038	0.941195	0.0633408
P21807	Pf00038, Pf04732	24688		Prph	7	Peripherin OS=Rattus norvegicus OX=10116 GN=Prph PE=1 SV=1	0	156.899	47	25	58	21	1	468	53.5	5.47	174.73	25	0	0.139627	0.146154	0.163869	0.145688	0.120513	0.137529	0.152214	0.18648	0.139161	0.134577	1	0.159285	1	0.149883	1	0.897875	0.213806	1.06273	0.585212	1.1836	0.196052
Q62780	Pf00270, Pf00271	245957	ENSRNOG00000021637.6	Ddx46	17	Probable ATP-dependent RNA helicase DDX46 OS=Rattus norvegicus OX=10116 GN=Ddx46 PE=1 SV=1	0	155.934	29	35	51	35	1	1032	117.3	9.26	160.78	35	0	1.13517	1.1134	1.16609	1.16266	1.21993	1.16609	1.18099	1.13173	1.17869	1.18289	1	1.1638	1	1.13822	1	1.03925	0.136593	1.02248	0.312704	0.983861	0.479807
O35567	Pf01808, Pf02142	81643	ENSRNOG00000015511.4	Atic	9	Bifunctional purine biosynthesis protein PURH OS=Rattus norvegicus OX=10116 GN=Atic PE=1 SV=2	0	155.67	40	19	37	19	1	592	64.2	7.14	141.37	19	0	1.13462	1.09615	1.08654	1.01175	1.10791	1.0609	1.07051	1.03953	1.07692	1.06019	1	1.06232	1	1.10577	1	0.958776	0.220283	0.960709	0.0806397	1.00202	0.946752
Q6P3V8	Pf00270, Pf00271, Pf04851	287436	ENSRNOG00000030628.2	Eif4a1	10	Eukaryotic translation initiation factor 4A1 OS=Rattus norvegicus OX=10116 GN=Eif4a1 PE=1 SV=1	0	155.266	50	19	43	9	1	406	46.1	5.48	145.13	19	0	1.06778	1.14222	1.26556	1.06444	1.12	1.08444	1.18667	1.07444	1.10667	1.08963	1	1.12259	1	1.15852	1	0.940537	0.314314	0.96899	0.618347	1.03025	0.424542
A0A0G2JU05	Pf08366	360661	ENSRNOG00000004834.5	Llgl2	10	LLGL2, scribble cell polarity complex component OS=Rattus norvegicus OX=10116 GN=Llgl2 PE=1 SV=1	0	155.232	25	20	34	20	1	1077	119.6	8.19	133.21	20	0	0.989978	1.03007	1.10913	1.14477	1.19933	1.10913	1.1559	1.17817	1.22049	1.15108	1	1.18486	1	1.04306	1	1.10356	0.0689857	1.13594	0.0235304	1.02935	0.355404
A0A0G2K405	Pf00027, Pf02197, Pf05758		ENSRNOG00000020284.7		8	cAMP-dependent protein kinase type II-alpha regulatory subunit OS=Rattus norvegicus OX=10116 GN=Prkar2a PE=1 SV=1	0	155.056	37	14	52	12	1	423	48.1	5.21	179.75	14	3	1.3633	1.37069	1.16995	1.38177	1.14901	1.32882	1.05172	1.28202	1.21798	1.28654	1	1.18391	1	1.30131	1	0.988644	0.885505	0.909779	0.284211	0.92023	0.355607
Q6MG60	Pf02274	294239	ENSRNOG00000000842.5	Ddah2	20	N(G),N(G)-dimethylarginine dimethylaminohydrolase 2 OS=Rattus norvegicus OX=10116 GN=Ddah2 PE=1 SV=1	0	154.912	63	17	69	16	1	285	29.7	6.01	252.69	17	1	1.32893	1.30012	1.16086	1.33613	1.04082	1.19328	1.21729	1.28932	1.13685	1.19008	1	1.21449	1	1.26331	1	0.942034	0.503843	0.961356	0.512826	1.02051	0.811758
E9PT66	Pf03178, Pf10433	292019	ENSRNOG00000017724.6	Sf3b3	19	Splicing factor 3b, subunit 3 OS=Rattus norvegicus OX=10116 GN=Sf3b3 PE=1 SV=2	0	154.798	23	27	51	27	1	1217	135.5	5.26	160.74	27	0	1.13054	1.13636	1.15734	1.20746	1.27273	1.26457	1.15385	1.18182	1.14918	1.24825	1	1.16162	1	1.14141	1	1.0936	0.00841696	1.0177	0.196314	0.930594	0.0194415
P04785	Pf00085, Pf01216, Pf13098, Pf13848, Pf13899, Pf13905	25506	ENSRNOG00000036689.2	P4hb	10	Protein disulfide-isomerase OS=Rattus norvegicus OX=10116 GN=P4hb PE=1 SV=2	0	154.355	40	23	64	23	1	509	56.9	4.93	196.79	23	0	1.21537	1.18393	1.14785	1.18277	1.23981	1.17928	1.17695	1.2142	1.10244	1.20062	1	1.16453	1	1.18238	1	1.01543	0.545804	0.984903	0.664685	0.969942	0.399049
D3ZQM0	Pf00240, Pf01805, Pf12230, Pf14560	305479	ENSRNOG00000005218.5	Sf3a1	14	Splicing factor 3a, subunit 1 OS=Rattus norvegicus OX=10116 GN=Sf3a1 PE=1 SV=1	0	153.855	29	22	46	21	1	791	88.5	5.22	149.23	22	0	1.22783	1.29557	1.22906	1.33005	1.24015	1.25985	1.28325	1.19212	1.25616	1.27668	1	1.24384	1	1.25082	1	1.02068	0.504224	0.994421	0.852021	0.974277	0.440599
D3ZD97	Pf00270, Pf00271, Pf04408, Pf07717, Pf13401	289693	ENSRNOG00000003844.6	Dhx15	14	DEAH (Asp-Glu-Ala-His) box polypeptide 15 (Predicted), isoform CRA_b OS=Rattus norvegicus OX=10116 GN=Dhx15 PE=1 SV=1	0	153.373	30	24	52	24	1	795	90.9	7.46	184.4	24	0	1.17221	1.13777	1.19121	1.21615	1.2601	1.27672	1.18527	1.18171	1.25534	1.25099	1	1.20744	1	1.16706	1	1.07191	0.0246288	1.0346	0.23116	0.96519	0.220497
A0A140TAA4	Pf03097, Pf13949	501083	ENSRNOG00000008981.7	Pdcd6ip	8	Programmed cell death 6-interacting protein OS=Rattus norvegicus OX=10116 GN=Pdcd6ip PE=1 SV=1	0	153.274	34	28	47	28	1	868	95.8	6.52	148.57	28	0	1.08082	1.09483	1.0819	1.07651	1.12069	1.07759	1.11422	1.07759	1.0528	1.09159	1	1.08154	1	1.08585	1	1.00529	0.725092	0.99603	0.826285	0.990786	0.684761
E9PTX9	Pf00324, Pf08403, Pf13520, Pf14667		ENSRNOG00000015971.5	LOC497723	18	Solute carrier family 12 member 2 OS=Rattus norvegicus OX=10116 GN=Slc12a2 PE=1 SV=1	0	153.178	21	22	36	22	1	1203	130.3	6.52	133.73	22	0	0.716339	0.693646	0.726172	0.747352	0.748109	0.793495	0.710287	0.69289	0.736006	0.762985	1	0.713061	1	0.712052	1	1.07153	0.0476809	1.00142	0.952161	0.934567	0.0647106
P13264	Pf04960, Pf12796	24398		Gls	9	Glutaminase kidney isoform, mitochondrial OS=Rattus norvegicus OX=10116 GN=Gls PE=1 SV=2	0	153.056	38	19	47	4	1	674	74	7.87	182.94	19	14	1.39767	1.35622	1.36788	1.28627	1.39119	1.36658	1.25518	1.24741	1.28368	1.34801	1	1.26209	1	1.37392	1	0.981144	0.488514	0.918605	0.00250098	0.936259	0.0625308
P17764	Pf00108, Pf00109, Pf02803	25014	ENSRNOG00000007862.6	Acat1	8	Acetyl-CoA acetyltransferase, mitochondrial OS=Rattus norvegicus OX=10116 GN=Acat1 PE=1 SV=1	0	152.877	46	21	41	21	1	424	44.7	8.76	136.9	21	0	1.19262	1.20761	1.11188	1.16955	1.17993	1.1511	1.20185	1.13725	1.18339	1.16686	1	1.17416	1	1.1707	1	0.996716	0.906986	1.00296	0.926824	1.00626	0.745223
P54921	Pf14938	140673	ENSRNOG00000001494.6	Napa	1	Alpha-soluble NSF attachment protein OS=Rattus norvegicus OX=10116 GN=Napa PE=1 SV=2	0	152.807	54	15	40	12	1	295	33.2	5.45	170.17	15	0	1.09283	1.077	1.04008	1.02215	1.06751	1.0654	1.06329	1.07595	1.0443	1.05169	1	1.06118	1	1.06997	1	0.982912	0.443178	0.991784	0.653157	1.00903	0.614484
F1LUE2	Pf00069, Pf07714, Pf08332, Pf12680, Pf13474, Pf14534	24245	ENSRNOG00000052080.1	Camk2b	14	Calcium/calmodulin-dependent protein kinase II, beta, isoform CRA_c OS=Rattus norvegicus OX=10116 GN=Camk2b PE=1 SV=2	0	152.254	34	19	43	10	1	666	72.8	7.27	145.06	19	9	1.21059	1.14077	1.09572	1.35135	1.03266	1.38063	0.888514	1.08108	1.07995	1.25488	1	1.01652	1	1.14902	1	1.09213	0.414331	0.884678	0.140364	0.810051	0.137208
Q9EQS0	Pf00923	83688	ENSRNOG00000018367.6	Taldo1	1	Transaldolase OS=Rattus norvegicus OX=10116 GN=Taldo1 PE=1 SV=2	0	152.181	45	19	74	19	1	337	37.4	7.03	251.13	19	0	1.39871	1.38323	1.34581	1.32516	1.34194	1.31613	1.24645	1.27226	1.27355	1.32774	1	1.26409	1	1.37591	1	0.964989	0.0506436	0.918725	0.00342526	0.952057	0.0054067
A0A0G2K0F3	Pf00373, Pf04382, Pf05902, Pf08736, Pf09379, Pf09380	59317	ENSRNOG00000057817.1	Epb41l1	3	Band 4.1-like protein 1-like OS=Rattus norvegicus OX=10116 GN=Epb41l1 PE=1 SV=1	0	151.099	17	22	36	20	1	1551	171	5.34	109.2	22	0	1.00559	1.0028	1.05033	0.890028	0.876048	0.897484	0.903075	0.797763	0.896552	0.887853	1	0.865797	1	1.01957	1	0.87081	0.00137543	0.849177	0.0146959	0.975157	0.558948
Q3KRF2	Pf00013, Pf13014, Pf14611	64474	ENSRNOG00000031479.4	Hdlbp	9	High density lipoprotein binding protein (Vigilin) OS=Rattus norvegicus OX=10116 GN=Hdlbp PE=1 SV=1	0	151.084	29	35	48	35	1	1268	141.6	6.95	134.32	35	0	1.0413	1.11304	1.13152	1.16087	1.11087	1.13804	1.10652	1.01957	1.04783	1.13659	1	1.05797	1	1.09529	1	1.03771	0.254588	0.965928	0.376995	0.930826	0.0555904
D3ZSA9	Pf05738, Pf13620, Pf13715, Pf14686	361578	ENSRNOG00000021118.5	Nomo1	1	Nodal modulator 1 OS=Rattus norvegicus OX=10116 GN=Nomo1 PE=1 SV=1	0	151.066	23	24	41	24	1	1214	133.4	6.07	142.18	24	0	1.01068	0.998932	1.05235	1.07158	1.10897	1.11966	1.09188	1.10897	1.12179	1.10007	1	1.10755	1	1.02066	1	1.07781	0.0218965	1.08514	0.00911558	1.0068	0.681964
D4AEI5	Pf00076, Pf11608, Pf13893, Pf14259	679712	ENSRNOG00000005258.7	Myef2	3	Myelin expression factor 2 OS=Rattus norvegicus OX=10116 GN=Myef2 PE=1 SV=1	0	150.865	33	26	56	26	1	591	63.3	8.87	177	26	0	1.60081	1.57124	1.50941	1.38978	1.38441	1.41129	1.2043	1.20027	1.16801	1.39516	1	1.19086	1	1.56048	1	0.894057	0.00419943	0.763135	0.000226487	0.853565	0.000132583
E9PU01	Pf00176, Pf00271, Pf00385, Pf00628, Pf04851, Pf06461, Pf06465, Pf08073, Pf08074, Pf13831	117535	ENSRNOG00000018309.7	Chd4	4	Chromodomain helicase DNA-binding protein 4 OS=Rattus norvegicus OX=10116 GN=Chd4 PE=1 SV=3	0	150.758	16	34	54	32	1	1921	218	5.81	161.9	34	2	1.18086	1.1762	1.24037	1.08751	1.10968	1.13302	1.26138	1.17736	1.30222	1.11007	1	1.24699	1	1.19914	1	0.925722	0.022001	1.0399	0.319882	1.12334	0.0247223
B5DFC4	Pf00069, Pf00130, Pf00168, Pf00433, Pf07714	24680		Prkca	10	Protein kinase C OS=Rattus norvegicus OX=10116 GN=Prkca PE=2 SV=1	0	150.666	40	26	56	18	1	672	76.7	7.05	173.31	26	7	1.08904	1.0742	1.2089	1.19521	1.21804	1.27626	1.13128	1.09932	1.12443	1.22983	1	1.11834	1	1.12405	1	1.09411	0.0969978	0.994922	0.902468	0.909344	0.0127849
A0A0G2K4T7	Pf02946	353256	ENSRNOG00000001479.9	Gtf2i	12	General transcription factor II-I OS=Rattus norvegicus OX=10116 GN=Gtf2i PE=1 SV=1	0	150.29	24	25	46	25	1	999	112.2	6.39	152.4	25	0	1.16073	1.14466	1.16533	1.22962	1.16188	1.23421	1.11366	1.12285	1.14811	1.20857	1	1.12821	1	1.15691	1	1.04466	0.0997278	0.97519	0.0758858	0.933502	0.0346617
D3ZRG7	Pf00076, Pf00642, Pf01480, Pf13893, Pf14259	306137	ENSRNOG00000009836.8	RGD1308297; Rbm26	15	RNA-binding motif protein 26 OS=Rattus norvegicus OX=10116 GN=Rbm26 PE=1 SV=2	0	150.059	22	23	34	21	1	1007	113.5	9.16	114.96	23	2	1.11631	1.12543	1.17446	1.17788	1.21209	1.19156	1.15393	1.11403	1.13683	1.19384	1	1.13493	1	1.13873	1	1.0484	0.0555888	0.996662	0.867906	0.950653	0.0180833
A0A096MK30	Pf00373, Pf00769, Pf09379, Pf09380	81521	ENSRNOG00000030118.7	Msn	X	Moesin OS=Rattus norvegicus OX=10116 GN=Msn PE=1 SV=1	0	149.928	40	33	62	22	1	577	67.8	6.47	185.87	33	2	0.673375	0.668731	0.72678	0.714396	0.732198	0.797214	0.828947	0.779412	0.820433	0.747936	1	0.809598	1	0.689628	1	1.08455	0.136047	1.17396	0.00760564	1.08244	0.104387
Q7TPB1	Pf00118	29374	ENSRNOG00000009642.3	Cct4	14	T-complex protein 1 subunit delta OS=Rattus norvegicus OX=10116 GN=Cct4 PE=1 SV=3	0	149.921	39	21	51	20	1	539	58.1	8.02	172.48	21	0	1.18349	1.19839	1.19495	1.13991	1.21445	1.17546	1.12844	1.0883	1.14564	1.17661	1	1.1208	1	1.19228	1	0.986855	0.515434	0.940045	0.0152588	0.952567	0.111544
Q6AYP5	Pf00047, Pf07679, Pf07686, Pf08205, Pf13895, Pf13927	363058		Cadm1	8	Cell adhesion molecule 1 OS=Rattus norvegicus OX=10116 GN=Cadm1 PE=1 SV=1	0	149.906	28	9	32	9	1	476	51.8	4.83	175.2	9	0	1.48054	1.47651	1.4698	1.42013	1.2443	1.44295	1.26577	1.32081	1.30201	1.36913	1	1.2962	1	1.47562	1	0.927835	0.165406	0.878411	0.000401391	0.946732	0.323397
P54319	Pf00400, Pf08324, Pf09070	116645	ENSRNOG00000007753.6	Plaa	5	Phospholipase A-2-activating protein OS=Rattus norvegicus OX=10116 GN=Plaa PE=1 SV=3	0	149.432	35	23	40	23	1	795	87	6.09	132.01	23	0	1.04343	1.00742	1.03072	1.04025	1.14619	1.08792	1.09428	1.08475	1.05932	1.09145	1	1.07945	1	1.02719	1	1.06256	0.118289	1.05088	0.0243881	0.989	0.729441
B5DFC3	Pf00626, Pf04810, Pf04811, Pf04815, Pf08033	58817	ENSRNOG00000004657.6	Sec23a	6	Protein transport protein SEC23 OS=Rattus norvegicus OX=10116 GN=Sec23a PE=1 SV=1	0	149.389	32	21	51	19	1	765	86.1	7.08	155.69	21	2	0.958506	0.989627	1.08402	1.07988	1.08921	1.13797	1.03734	0.98444	1.01141	1.10235	1	1.01107	1	1.01072	1	1.09066	0.0935505	1.00034	0.99363	0.917189	0.0180599
P85834	Pf00009, Pf03143, Pf03144	293481	ENSRNOG00000018604.6	Tufm	1	Elongation factor Tu, mitochondrial OS=Rattus norvegicus OX=10116 GN=Tufm PE=1 SV=1	0	149.324	48	21	53	21	1	452	49.5	7.56	188.81	21	0	1.19003	1.21089	1.18076	1.17845	1.21321	1.14484	1.15875	1.13441	1.17497	1.17883	1	1.15604	1	1.1939	1	0.987383	0.524947	0.968295	0.0624959	0.980668	0.37763
A0A0G2K9Q6	Pf00122, Pf00689, Pf00690, Pf00702, Pf08282, Pf12424, Pf12710, Pf13246		ENSRNOG00000061304.1		X	Calcium-transporting ATPase OS=Rattus norvegicus OX=10116 GN=Atp2b3 PE=1 SV=1	0	149.162	20	22	47	10	1	1258	138.5	5.94	151.7	22	0	0.915152	0.958586	1.05859	1.07071	1.00505	1.07576	1.0303	0.957576	1.02828	1.05051	1	1.00539	1	0.977441	1	1.07475	0.204043	1.02859	0.597056	0.957051	0.243619
D3Z956	Pf00650, Pf03765, Pf13716	293049	ENSRNOG00000016897.6	Rlbp1	1	Retinaldehyde binding protein 1 (Predicted), isoform CRA_a OS=Rattus norvegicus OX=10116 GN=Rlbp1 PE=4 SV=1	0	149.093	37	16	79	16	1	317	36.4	5.06	250.98	16	0	1.61281	1.55989	1.45543	1.47911	1.36769	1.36908	1.27019	1.30362	1.50975	1.40529	1	1.36119	1	1.54271	1	0.910924	0.0808941	0.882335	0.108188	0.968616	0.625331
O88989	Pf00056, Pf02866	24551	ENSRNOG00000008103.7	Mdh1	14	Malate dehydrogenase, cytoplasmic OS=Rattus norvegicus OX=10116 GN=Mdh1 PE=1 SV=3	0	149.047	46	16	92	16	1	334	36.5	6.58	287.98	16	0	1.42691	1.36999	1.41138	1.27426	1.34411	1.35058	1.26649	1.2251	1.26779	1.32298	1	1.25313	1	1.40276	1	0.943129	0.0551944	0.893329	0.00245196	0.947197	0.0682315
A0A0G2K1M2	Pf00018, Pf00595, Pf00625, Pf07653, Pf09058, Pf10600, Pf10608		ENSRNOG00000038597.4		11	Disks large homolog 1 OS=Rattus norvegicus OX=10116 GN=Dlg1 PE=1 SV=1	0	148.916	27	22	34	14	1	917	101.1	5.71	114.49	22	3	0.918227	0.984236	0.97931	0.975369	1.02956	0.99803	1.01478	0.986207	0.967488	1.00099	1	0.989491	1	0.960591	1	1.04205	0.200902	1.03009	0.316962	0.988517	0.611264
B1WC61	Pf00441, Pf02770, Pf02771, Pf08028	294973	ENSRNOG00000014178.5	Acad9	2	Acad9 protein OS=Rattus norvegicus OX=10116 GN=Acad9 PE=1 SV=1	0	148.87	34	20	46	20	1	625	68.8	7.69	167	20	0	1.16569	1.13749	1.19271	1.21034	1.23149	1.20682	1.19154	1.15394	1.26204	1.21622	1	1.20251	1	1.1653	1	1.0437	0.0452206	1.03193	0.353361	0.988728	0.69579
Q8VHK7	Pf00855	114499		Hdgf	2	Hepatoma-derived growth factor OS=Rattus norvegicus OX=10116 GN=Hdgf PE=1 SV=2	0	148.668	58	17	56	16	1	237	26.5	4.81	180.86	17	0	1.40669	1.40026	1.26512	1.4556	1.1982	1.3166	1.29344	1.31017	1.22265	1.32347	1	1.27542	1	1.35736	1	0.975032	0.718363	0.939633	0.199591	0.963695	0.57623
A0A0G2JUI5	Pf02985, Pf12348		ENSRNOG00000002376.8		13	Cytoplasmic linker-associated protein 1 OS=Rattus norvegicus OX=10116 GN=Clasp1 PE=1 SV=1	0	148.09	20	29	38	26	1	1551	170.8	9.19	111.84	29	0	0.751931	0.803433	0.927039	0.869528	0.792275	0.883262	0.895279	0.786266	0.875536	0.848355	1	0.852361	1	0.827468	1	1.02524	0.741923	1.03008	0.707877	1.00472	0.931672
Q3B8Q2	Pf00270, Pf00271	688288	ENSRNOG00000045791.2	Eif4a3	10	Eukaryotic initiation factor 4A-III OS=Rattus norvegicus OX=10116 GN=Eif4a3 PE=1 SV=1	0	147.494	40	18	38	16	1	411	46.8	6.73	142.32	18	0	1.1444	1.1432	1.142	1.2503	1.28761	1.28279	1.2864	1.23105	1.26715	1.27357	1	1.26153	1	1.1432	1	1.11404	0.000373644	1.10351	0.00188525	0.990551	0.580041
P12711	Pf00107, Pf08240	100145871	ENSRNOG00000046357.2	Adh5	2	Alcohol dehydrogenase class-3 OS=Rattus norvegicus OX=10116 GN=Adh5 PE=1 SV=2	0	147.369	45	16	42	16	1	374	39.6	7.49	160.09	16	0	1.31739	1.35356	1.07351	1.31739	1.01517	1.29872	0.954492	1.2042	1.13419	1.21042	1	1.09763	1	1.24815	1	0.969773	0.788441	0.879402	0.261292	0.906812	0.410464
D3ZPR0	Pf03378, Pf03810, Pf08506	362273	ENSRNOG00000007665.4	Cse1l	3	Chromosome segregation 1-like OS=Rattus norvegicus OX=10116 GN=Cse1l PE=1 SV=1	0	147.242	20	22	40	22	1	971	110.1	5.77	129.52	22	0	1.0663	1.0884	1.14586	1.10608	1.1989	1.15138	1.07293	1.07182	1.14696	1.15212	1	1.09724	1	1.10018	1	1.0472	0.220285	0.997322	0.935775	0.952366	0.20768
D3ZZ99	Pf00596	24170	ENSRNOG00000013039.8	Add1	14	Alpha-adducin OS=Rattus norvegicus OX=10116 GN=Add1 PE=1 SV=3	0	146.313	37	21	43	4	1	678	74.7	6.46	149.24	21	16	1.00779	0.988315	1.01753	0.968841	0.972736	0.979552	0.948393	0.910419	0.943525	0.97371	1	0.934112	1	1.00454	1	0.969305	0.0279517	0.929887	0.00870164	0.959333	0.0325726
D3ZVQ0	Pf00443, Pf00627, Pf02148, Pf13423	297593	ENSRNOG00000015409.5	Usp5	4	Ubiquitin carboxyl-terminal hydrolase OS=Rattus norvegicus OX=10116 GN=Usp5 PE=1 SV=1	0	146.078	28	21	45	21	1	858	95.7	5.01	133.99	21	0	1.07186	1.03947	0.996964	0.969636	1.03543	0.950405	1.03644	1.00101	1.02126	0.985155	1	1.01957	1	1.0361	1	0.95083	0.204694	0.984044	0.528679	1.03493	0.282125
Q9ERH3	Pf00400	66031	ENSRNOG00000018387.4	Wdr7	18	WD repeat-containing protein 7 OS=Rattus norvegicus OX=10116 GN=Wdr7 PE=1 SV=1	0	145.935	20	25	39	25	1	1488	163.1	7.02	138.09	25	0	1.04097	1.1229	0.967437	1.03676	1.08508	1.06513	1.08929	0.99895	1.09769	1.06232	1	1.06197	1	1.04377	1	1.01778	0.713326	1.01744	0.756842	0.99967	0.992405
A0A0G2JUC7	Pf04912		ENSRNOG00000025481.4		7	Dynactin subunit 2 OS=Rattus norvegicus OX=10116 GN=Dctn2 PE=1 SV=1	0	145.171	47	18	40	18	1	420	46.2	5.5	153.12	18	0	1.15635	1.14767	1.11944	1.07383	1.12161	1.06515	1.07275	1.06298	1.03692	1.08686	1	1.05755	1	1.14115	1	0.952426	0.0593473	0.926736	0.00564231	0.973027	0.226925
P60881	Pf00835, Pf05739	25012		Snap25	3	Synaptosomal-associated protein 25 OS=Rattus norvegicus OX=10116 GN=Snap25 PE=1 SV=1	0	145.007	66	16	50	15	1	206	23.3	4.77	188.11	16	2	1.4017	1.30947	1.32403	1.16141	1.26456	1.23422	1.13107	1.1165	1.19296	1.22006	1	1.14684	1	1.34506	1	0.907068	0.0406334	0.852632	0.00585608	0.939987	0.130348
G3V6V1	Pf01433, Pf09127, Pf13485	81761	ENSRNOG00000006720.7	Rnpep	13	Aminopeptidase B OS=Rattus norvegicus OX=10116 GN=Rnpep PE=1 SV=1	0	144.882	29	20	53	20	1	650	72.6	5.59	168.77	20	0	1.07135	1.07928	1.13817	1.12231	1.20951	1.10079	1.19479	1.17667	1.23216	1.14421	1	1.20121	1	1.09626	1	1.04373	0.290115	1.09573	0.0170248	1.04982	0.198624
D3ZWA8	Pf00169, Pf00640		ENSRNOG00000013574.6		16	Adaptor protein, phosphotyrosine-interacting with PH domain and leucine zipper 1 OS=Rattus norvegicus OX=10116 GN=Appl1 PE=1 SV=3	0	144.866	39	21	27	20	1	671	75.4	5.68	95.4	21	1	1.05814	1.08668	1.10782	1.05391	1.11945	1.02537	1.02748	1.03594	1.05497	1.06624	1	1.03946	1	1.08421	1	0.983425	0.597185	0.958726	0.0537018	0.974884	0.408215
A0A140TAJ3	Pf00013, Pf07650, Pf13014		ENSRNOG00000043370.3		2	Far upstream element-binding protein 1 OS=Rattus norvegicus OX=10116 GN=Fubp1 PE=1 SV=1	0	144.794	45	28	47	21	1	642	67.5	7.61	152.69	28	2	1.16172	1.14851	1.09461	1.12871	1.13311	1.12321	1.09461	1.10341	1.0143	1.12835	1	1.07077	1	1.13495	1	0.994184	0.766045	0.943457	0.140656	0.948976	0.113437
Q07266	Pf00241	81653		Dbn1	17	Drebrin OS=Rattus norvegicus OX=10116 GN=Dbn1 PE=1 SV=3	0	144.513	30	19	36	19	1	707	77.4	4.5	135.43	19	0	1.26183	1.20572	1.14411	1.07481	1.11331	1.05721	1.08691	1.0033	1.05611	1.08177	1	1.04877	1	1.20389	1	0.898568	0.0319996	0.871154	0.0207192	0.969492	0.325935
B1WC32	Pf00899, Pf02134, Pf10585, Pf14732	308508		Uba2	1	RCG53609 OS=Rattus norvegicus OX=10116 GN=Uba2 PE=2 SV=1	0	144.1	33	21	56	21	1	639	70.7	5.25	192.51	21	0	1.27091	1.26342	1.30337	1.2834	1.32335	1.33208	1.22971	1.21348	1.26467	1.31294	1	1.23596	1	1.27923	1	1.02635	0.156686	0.966168	0.0901215	0.941363	0.0223886
P63245	Pf00400	83427; 100911540	ENSRNOG00000049070.2; ENSRNOG00000052620.1	Gnb2l1; Rack1; LOC100911540	10; 12	Receptor of activated protein C kinase 1 OS=Rattus norvegicus OX=10116 GN=Rack1 PE=1 SV=3	0	143.597	62	17	42	17	1	317	35.1	7.69	161.02	17	0	1.37453	1.34048	1.24968	1.23834	1.38209	1.2169	1.29508	1.30517	1.20555	1.27911	1	1.2686	1	1.32156	1	0.967875	0.542535	0.959924	0.339636	0.991784	0.871093
P37285	Pf08317, Pf09311, Pf13374, Pf13414, Pf13424, Pf13432, Pf14559	171041	ENSRNOG00000011572.9	Klc1	6	Kinesin light chain 1 OS=Rattus norvegicus OX=10116 GN=Klc1 PE=1 SV=2	0	143.269	42	25	47	17	1	560	63.7	6.01	153.28	25	6	1.07959	1.05408	1.01735	1.01429	1.08265	1.00408	1.0051	0.955102	0.991837	1.03367	1	0.984014	1	1.05034	1	0.984132	0.614643	0.936852	0.0474332	0.951958	0.160253
A0A0G2JY73	Pf02020, Pf02847, Pf02854		ENSRNOG00000014368.7		5	Eukaryotic translation initiation factor 4 gamma, 3 OS=Rattus norvegicus OX=10116 GN=Eif4g3 PE=1 SV=1	0	143.265	18	26	35	2	1	1614	179	5.85	106.79	26	17	1.07974	1.07974	1.12392	1.08082	1.05927	1.07004	1.14547	1.04526	1.09159	1.07004	1	1.09411	1	1.09447	1	0.977683	0.201281	0.999672	0.991708	1.02249	0.462065
A0A0G2K051	Pf01363, Pf03961, Pf09726, Pf12128, Pf13654		ENSRNOG00000021681.6		7	Early endosome antigen 1 OS=Rattus norvegicus OX=10116 GN=Eea1 PE=1 SV=1	0	143.12	20	29	36	28	1	1449	165.3	5.72	114.12	29	1	1.04193	1.08176	1.09644	1.0566	1.0587	1.05031	1.05031	1.04193	1.00629	1.05521	1	1.03284	1	1.07338	1	0.983073	0.33206	0.96224	0.127804	0.978808	0.178696
M0RD63	Pf00638		ENSRNOG00000049785.3		9	RAN-binding protein 3 OS=Rattus norvegicus OX=10116 GN=Ranbp3 PE=1 SV=2	0	142.96	34	15	45	15	1	557	59.1	4.97	174.15	15	0	1.14886	1.19886	1.1875	1.10455	1.13295	1.1125	1.16477	1.15341	1.16136	1.11667	1	1.15985	1	1.17841	1	0.947605	0.0235608	0.984249	0.297305	1.03867	0.00902539
B5DFE0	Pf00018, Pf00595, Pf00625, Pf02828, Pf07653, Pf13180, Pf14604, Pf14685	362359	ENSRNOG00000021579.6	Mpp6	4	Membrane palmitoylated protein 6 OS=Rattus norvegicus OX=10116 GN=Mpp6 PE=1 SV=1	0	142.839	42	22	34	20	1	540	60.9	6.18	111.56	22	0	1.15444	1.13472	1.1172	1.15334	1.16648	1.10077	1.07558	1.03067	1.01752	1.1402	1	1.04126	1	1.13545	1	1.00418	0.845113	0.917042	0.0102486	0.913224	0.0206873
Q9JJ19	Pf00595, Pf09007, Pf13180	59114	ENSRNOG00000003232.4	Slc9a3r1	10	Na(+)/H(+) exchange regulatory cofactor NHE-RF1 OS=Rattus norvegicus OX=10116 GN=Slc9a3r1 PE=1 SV=3	0	142.315	49	18	47	18	1	356	38.8	6	170.04	18	0	1.28605	1.32033	1.29196	1.30142	1.27778	1.36525	1.02364	0.962175	0.991726	1.31481	1	0.992514	1	1.29945	1	1.01183	0.614591	0.763796	0.00011958	0.75487	0.000519496
Q8CJB9	Pf00097, Pf13639, Pf13920, Pf13923, Pf14634	266712	ENSRNOG00000018840.2	Rnf40	1	E3 ubiquitin-protein ligase BRE1B OS=Rattus norvegicus OX=10116 GN=Rnf40 PE=1 SV=1	0	142.251	27	24	31	20	1	1002	113.8	6.48	99.71	24	4	1.15813	1.13197	1.14448	1.14562	1.15586	1.17861	1.20023	1.08987	1.17065	1.16003	1	1.15358	1	1.14486	1	1.01325	0.286175	1.00762	0.809286	0.994443	0.860425
P40329	Pf00750, Pf03485, Pf05746	287191	ENSRNOG00000007739.6	Rars	10	Arginine--tRNA ligase, cytoplasmic OS=Rattus norvegicus OX=10116 GN=Rars PE=1 SV=2	0	142.191	29	22	38	22	1	660	75.8	7.05	128.32	22	0	0.994748	0.993697	1.07668	1.03466	1.10294	1.10294	1.06828	1.04622	1.08613	1.08018	1	1.06688	1	1.02171	1	1.05723	0.176657	1.04421	0.20434	0.987682	0.629637
A0A0G2K9N3	Pf00270, Pf00271, Pf04851		ENSRNOG00000057231.2		Y	DEAD (Asp-Glu-Ala-Asp) box polypeptide 3 OS=Rattus norvegicus OX=10116 GN=Ddx3 PE=1 SV=1	0	142.157	33	19	38	3	1	652	73	7.3	142.34	19	0	0.914736	0.912882	1.06487	0.83874	0.857275	0.880445	1.02595	0.866543	0.904541	0.85882	1	0.932345	1	0.964164	1	0.89074	0.111659	0.966998	0.671352	1.08561	0.212094
D4A3C2	Pf12335	307907	ENSRNOG00000017431.6	RGD1304884	19	Similar to RIKEN cDNA 6430548M08 OS=Rattus norvegicus OX=10116 GN=RGD1304884 PE=1 SV=1	0	142.126	42	20	53	20	1	407	46.2	5.02	196.09	20	0	1.51871	1.43742	1.45161	1.27355	1.31097	1.18323	1.3071	1.14581	1.27613	1.25591	1	1.24301	1	1.46925	1	0.854801	0.00935362	0.846019	0.0150638	0.989726	0.846005
F1LX07	Pf00153, Pf13499		ENSRNOG00000022922.6		3	Solute carrier family 25 member 12 OS=Rattus norvegicus OX=10116 GN=Slc25a12 PE=1 SV=3	0	141.923	29	19	41	15	1	655	71.9	8.12	139.08	19	4	1.13013	1.11723	1.18523	1.20985	1.31887	1.25557	1.1313	1.15358	1.22157	1.26143	1	1.16882	1	1.1442	1	1.10246	0.0363651	1.02152	0.511813	0.92658	0.0903472
P18418	Pf00262	64202	ENSRNOG00000003029.6	Calr	19	Calreticulin OS=Rattus norvegicus OX=10116 GN=Calr PE=1 SV=1	0	141.899	44	23	66	23	1	416	48	4.49	198.15	23	0	1.39191	1.30721	1.21365	1.27686	1.35525	1.2579	1.2933	1.35525	1.19216	1.29667	1	1.28024	1	1.30426	1	0.994184	0.904677	0.981583	0.748987	0.987325	0.78411
Q499P2	Pf01433, Pf09127, Pf13485	299732	ENSRNOG00000004494.5	Lta4h	7	Leukotriene A(4) hydrolase OS=Rattus norvegicus OX=10116 GN=Lta4h PE=1 SV=1	0	141.898	39	21	42	21	1	611	69	6.2	144.38	21	0	1.10463	1.0837	1.13767	1.0804	1.17731	1.14427	1.07489	1.06938	1.13987	1.13399	1	1.09471	1	1.10866	1	1.02285	0.479217	0.987417	0.639244	0.965361	0.340681
Q75Q39	Pf00515, Pf07719, Pf13414	304017		Tomm70a; Tomm70	11	Mitochondrial import receptor subunit TOM70 OS=Rattus norvegicus OX=10116 GN=Tomm70 PE=1 SV=1	0	141.827	44	28	55	28	1	610	67.4	7.5	178.38	28	0	1.11712	1.10923	1.18806	1.21959	1.10248	1.23649	1.06982	1.05405	1.16554	1.18619	1	1.09647	1	1.13814	1	1.04222	0.382579	0.963391	0.386566	0.924367	0.176143
Q6AYD3	Pf00557	288778	ENSRNOG00000004904.5	Pa2g4	7	Proliferation-associated protein 2G4 OS=Rattus norvegicus OX=10116 GN=Pa2g4 PE=1 SV=1	0	141.596	55	19	44	16	1	394	43.6	6.86	161.84	19	3	1.18203	1.21429	1.1947	1.20853	1.12097	1.197	1.1371	1.1659	1.10138	1.1755	1	1.13479	1	1.197	1	0.982034	0.499893	0.948027	0.0407943	0.965371	0.287486
A0A0G2JSM7	Pf00596	24170	ENSRNOG00000013039.8	Add1	14	Adducin 1 (Alpha), isoform CRA_b OS=Rattus norvegicus OX=10116 GN=Add1 PE=1 SV=1	0	141.482	31	19	43	2	1	735	80.3	6.15	154.8	19	0	1.0501	1.01904	0.958918	0.902806	1.05812	0.922846	1.03407	1.02405	1.0511	0.961256	1	1.03641	1	1.00935	1	0.952349	0.436079	1.0268	0.387186	1.07818	0.202912
A0A1K0FUA6	Pf00042	100134871; 689064; 103694857	ENSRNOG00000054582.1; ENSRNOG00000047098.2; ENSRNOG00000061299.1	LOC100134871; LOC689064; LOC103694857	1	Globin a2 OS=Rattus norvegicus OX=10116 GN=LOC689064 PE=3 SV=1	0	141.322	69	12	98	2	1	147	16	8.79	405.21	12	0	0.901676	0.897207	0.909497	1.0648	1.23687	1.06145	1.50615	1.36313	1.23128	1.12104	1	1.36685	1	0.902793	1	1.24175	0.0197622	1.51403	0.00428317	1.21927	0.0666424
F1LPA3	Pf01369		ENSRNOG00000014083.7		4	IQ motif and SEC7 domain-containing protein 3 OS=Rattus norvegicus OX=10116 GN=Iqsec3 PE=1 SV=1	0	140.778	20	20	32	18	1	1194	128.9	6.21	111.83	20	2	1.11895	1.10632	1.16737	1.04737	1.07158	1.07158	1.01684	0.937895	0.987368	1.06351	1	0.980702	1	1.13088	1	0.940428	0.0293314	0.867204	0.00712079	0.922138	0.0274549
P61265	Pf00804, Pf05739, Pf13166, Pf14523	24923	ENSRNOG00000019193.4	Stx1b	1	Syntaxin-1B OS=Rattus norvegicus OX=10116 GN=Stx1b PE=1 SV=1	0	140.612	48	17	52	13	1	288	33.2	5.38	170.1	17	4	0.961856	0.93299	1.0433	1.12784	1.08557	1.2134	0.979381	0.95567	1.00825	1.14227	1	0.9811	1	0.979381	1	1.16632	0.0312374	1.00175	0.964573	0.858905	0.0164874
M0R757	Pf00009, Pf03143, Pf03144	100360413; 100911991	ENSRNOG00000056855.1; ENSRNOG00000051885.1	LOC100360413; LOC100911991	X	Elongation factor 1-alpha OS=Rattus norvegicus OX=10116 GN=LOC100360413 PE=3 SV=1	0	140.579	40	18	114	10	1	462	50.1	9.01	364.83	18	8	1.0819	1.11099	1.06897	1.11099	1.04849	1.13793	1.09698	1.04849	1.07112	1.09914	1	1.0722	1	1.08728	1	1.0109	0.706135	0.986125	0.465631	0.97549	0.419482
Q62885	Pf05351	29402	ENSRNOG00000011060.7	Unc119	10	Protein unc-119 homolog A OS=Rattus norvegicus OX=10116 GN=Unc119 PE=1 SV=1	0	140.576	64	12	40	11	1	240	27	6.15	151.75	12	1	1.4734	1.46385	1.40109	1.36153	1.47203	1.36562	1.30286	1.39836	1.40518	1.39973	1	1.3688	1	1.44611	1	0.967925	0.338366	0.946541	0.125877	0.977908	0.562115
Q6IMZ3	Pf00191	79125	ENSRNOG00000010668.7	Anxa6	10	Annexin OS=Rattus norvegicus OX=10116 GN=Anxa6 PE=1 SV=1	0	140.555	36	25	40	23	1	673	75.7	5.57	128.09	25	2	0.457773	0.486283	0.493276	0.487359	0.45078	0.659494	0.410974	0.498655	0.43518	0.532544	1	0.44827	1	0.479111	1	1.11153	0.458866	0.935629	0.337198	0.841751	0.29174
A0A0G2K926	Pf00207, Pf01835, Pf07677, Pf07678, Pf07703, Pf10569, Pf11974, Pf13249	297568	ENSRNOG00000037188.5	A1i3; LOC297568	4	Murinoglobulin-1 OS=Rattus norvegicus OX=10116 GN=LOC297568 PE=1 SV=1	0	140.466	17	27	42	9	1	1477	163.6	6.01	137.12	27	15	0.818599	0.808266	0.828932	0.773823	0.871412	0.839265	1.4248	1.88519	2.23192	0.828167	1	1.8473	1	0.818599	1	1.01169	0.760593	2.25666	0.0116987	2.23059	0.0123774
P84586	Pf00076, Pf08081, Pf13893, Pf14259	307779		Rbmxrtl	19	RNA-binding motif protein, X chromosome retrogene-like OS=Rattus norvegicus OX=10116 GN=Rbmxrtl PE=1 SV=1	0	140.446	55	29	74	7	1	388	42.2	9.99	223.92	29	21	1.08847	1.13271	1.19325	1.32014	1.22119	1.31898	1.15483	1.11991	1.09313	1.28677	1	1.12262	1	1.13815	1	1.13058	0.0292305	0.986362	0.682286	0.872437	0.0117298
Q66HA8	Pf00012	288444	ENSRNOG00000000902.7	Hsph1	12	Heat shock protein 105 kDa OS=Rattus norvegicus OX=10116 GN=Hsph1 PE=1 SV=1	0	140.294	27	23	45	19	1	858	96.4	5.55	155.63	23	0	1.08008	1.06428	1.05269	1.01581	1.1117	1.04426	1.08008	1.08957	0.998946	1.05725	1	1.0562	1	1.06568	1	0.99209	0.789398	0.991101	0.766473	0.999003	0.98046
Q63754	Pf01387	113893		Sncb	17	Beta-synuclein OS=Rattus norvegicus OX=10116 GN=Sncb PE=1 SV=1	0	140.115	52	8	71	4	1	137	14.5	4.48	316.52	8	0	1.70213	1.51596	1.37766	1.24069	1.34176	1.21011	1.48404	1.0891	1.3391	1.26418	1	1.30408	1	1.53191	1	0.825231	0.0586214	0.851273	0.200489	1.03156	0.760093
G3V6S5	Pf00763, Pf01268, Pf02882	64300	ENSRNOG00000005602.5	Mthfd1	6	C-1-tetrahydrofolate synthase, cytoplasmic OS=Rattus norvegicus OX=10116 GN=Mthfd1 PE=1 SV=1	0	140.093	24	23	35	23	1	935	100.9	7.42	115.87	23	0	0.764463	0.82314	0.81405	0.81157	0.828926	0.814876	0.809917	0.790909	0.806612	0.818457	1	0.802479	1	0.800551	1	1.02237	0.399201	1.00241	0.924649	0.980478	0.113747
P52925	Pf00505, Pf09011	29395; 498072	ENSRNOG00000033321.2; ENSRNOG00000013167.6	Hmgb2; RGD1564519; Hmgb2l1	16; 11	High mobility group protein B2 OS=Rattus norvegicus OX=10116 GN=Hmgb2 PE=2 SV=2	0	139.887	52	17	66	14	1	210	24.1	7.39	215.22	17	4	1.2386	1.18012	1.18947	1.05965	1.12515	0.987135	1.27836	1.34386	1.29591	1.05731	1	1.30604	1	1.20273	1	0.879092	0.0293555	1.0859	0.0179689	1.23525	0.00498747
Q566E4	Pf00076, Pf13893, Pf14259	319110	ENSRNOG00000011910.7	Hnrnpr	5	Heterogeneous nuclear ribonucleoprotein R OS=Rattus norvegicus OX=10116 GN=Hnrnpr PE=1 SV=1	0	139.876	30	20	42	15	1	632	70.8	8.13	135.67	20	5	1.27467	1.21879	1.22592	1.22354	1.16647	1.13199	1.22117	1.22235	1.2069	1.174	1	1.21681	1	1.23979	1	0.946931	0.108579	0.981458	0.276274	1.03646	0.190074
Q5U302	Pf01044	307505	ENSRNOG00000005796.7	Ctnna1	18	Catenin (Cadherin associated protein), alpha 1 OS=Rattus norvegicus OX=10116 GN=Ctnna1 PE=1 SV=1	0	139.721	28	25	34	16	1	908	100.2	6.23	117.91	25	8	0.862989	0.816726	0.868327	0.846975	0.946619	0.858541	0.903915	0.851423	0.940391	0.884045	1	0.898577	1	0.849348	1	1.04085	0.383408	1.05796	0.182721	1.01644	0.739123
A0A0G2JT93	Pf00514	84353	ENSRNOG00000054172.1	Ctnnb1	8	Catenin (Cadherin associated protein), beta 1, isoform CRA_a OS=Rattus norvegicus OX=10116 GN=Ctnnb1 PE=1 SV=1	0	139.394	33	22	35	18	1	781	85.4	5.86	124.2	22	4	0.989796	0.991837	1.0898	1.06122	1.0949	1.08776	0.963265	0.940816	0.983673	1.08129	1	0.962585	1	1.02381	1	1.05615	0.171511	0.940199	0.157351	0.890217	0.00178893
D3ZJH2	Pf01585, Pf01805, Pf12656	361126	ENSRNOG00000020269.4	Sugp2	16	SURP and G patch domain-containing 2 OS=Rattus norvegicus OX=10116 GN=Sugp2 PE=1 SV=1	0	139.044	26	25	33	25	1	1068	118	8.02	115.62	25	0	1.24444	1.28519	1.3963	1.21975	1.30123	1.20617	1.27037	1.18272	1.23827	1.24239	1	1.23045	1	1.30864	1	0.949371	0.288837	0.940252	0.207834	0.990394	0.775976
Q9JKL8	Pf00046, Pf12756, Pf13909	64622	ENSRNOG00000010975.6	Adnp	3	Activity-dependent neuroprotector homeobox protein OS=Rattus norvegicus OX=10116 GN=Adnp PE=1 SV=2	0	138.815	26	26	33	26	1	1103	123.5	7.33	105.99	26	0	1.01535	1.00329	1.10088	1.16228	1.19189	1.19846	1.12281	1.06469	1.10526	1.18421	1	1.09759	1	1.03984	1	1.13884	0.0115199	1.05554	0.176318	0.926852	0.0134048
Q68FR6	Pf00043, Pf00647, Pf02798, Pf13409, Pf13410, Pf13417, Pf14497	293725	ENSRNOG00000020075.7	Eef1g	1	Elongation factor 1-gamma OS=Rattus norvegicus OX=10116 GN=Eef1g PE=2 SV=3	0	138.66	36	20	54	20	1	437	50	6.74	155.21	20	0	1.12206	1.05782	1.06745	1.11456	0.992505	1.14347	1.07281	1.07709	1.05996	1.08351	1	1.06995	1	1.08244	1	1.00099	0.984069	0.98846	0.577945	0.987484	0.785266
D3ZQP6	Pf01403, Pf01437, Pf13895	315711	ENSRNOG00000007687.5	Sema7a	8	Sema domain, immunoglobulin domain (Ig), and GPI membrane anchor, (Semaphorin) 7A (Predicted) OS=Rattus norvegicus OX=10116 GN=Sema7a PE=1 SV=1	0	138.463	23	16	30	16	1	666	75.1	7.42	114.32	16	0	1.12357	1.1373	1.23341	1.28146	1.25629	1.22197	1.01373	1.08352	1.09039	1.25324	1	1.06255	1	1.16476	1	1.07597	0.0837362	0.912246	0.0732817	0.847839	0.00312012
Q6AY48	Pf00013, Pf13014	294336	ENSRNOG00000001245.5	Pcbp3	20	Poly(rC)-binding protein 3 OS=Rattus norvegicus OX=10116 GN=Pcbp3 PE=1 SV=1	0	138.038	55	14	43	7	1	319	33.8	8.51	168.26	14	9	1.62222	1.60278	1.41667	1.40694	1.45278	1.44028	1.34722	1.32778	1.27222	1.43333	1	1.31574	1	1.54722	1	0.926391	0.164052	0.850389	0.0287832	0.917959	0.0110754
M0R423	Pf00994, Pf03453, Pf03454		ENSRNOG00000028366.7		6	Gephyrin OS=Rattus norvegicus OX=10116 GN=Gphn PE=1 SV=2	0	138.025	33	20	38	1	1	666	72.1	6.58	124.09	20	0	NA	NA	NA	NA	NA	NA	NA	NA	NA	NA	0	NA	0	NA	0	NA	NA	NA	NA	NA	NA
B5DF89	Pf00888, Pf10557	301555		Cul3	9	Cullin-3 OS=Rattus norvegicus OX=10116 GN=Cul3 PE=1 SV=2	0	137.95	30	26	41	25	1	768	88.9	8.48	129.01	26	0	1.02194	0.985371	1.06061	1.0209	1.0815	1.0418	1.07628	1.00313	1.15778	1.04807	1	1.07907	1	1.02264	1	1.02486	0.416203	1.05518	0.319367	1.02958	0.55414
G3V6G4	Pf00036, Pf13499, Pf13833	140936	ENSRNOG00000003633.4	Rcvrn	10	Recoverin OS=Rattus norvegicus OX=10116 GN=Rcvrn PE=4 SV=1	0	137.895	58	14	110	14	1	202	23.4	5.12	392.21	14	0	1.59143	1.49571	1.45571	1.47571	1.54286	1.46714	1.36143	1.53571	1.35857	1.49524	1	1.41857	1	1.51429	1	0.987421	0.705088	0.936792	0.249359	0.948726	0.292359
P13221	Pf00155	24401	ENSRNOG00000016356.7	Got1	1	Aspartate aminotransferase, cytoplasmic OS=Rattus norvegicus OX=10116 GN=Got1 PE=1 SV=3	0	137.839	43	19	86	18	1	413	46.4	7.21	283.18	19	1	1.33459	1.31955	1.24812	1.20551	1.44987	1.21554	1.20677	1.28697	1.26441	1.29031	1	1.25272	1	1.30075	1	0.991972	0.907249	0.96307	0.250755	0.970864	0.675261
Q08163	Pf01213, Pf07986, Pf08603	64185	ENSRNOG00000013492.4	Cap1	5	Adenylyl cyclase-associated protein 1 OS=Rattus norvegicus OX=10116 GN=Cap1 PE=1 SV=3	0	137.734	39	17	43	16	1	474	51.6	7.52	154.62	17	1	0.990807	1.09704	1.0715	1.03166	1.12768	1.07252	0.921348	0.968335	0.933606	1.07729	1	0.941096	1	1.05312	1	1.02296	0.599183	0.893631	0.0327992	0.873578	0.0119819
G3V8B6	Pf01851, Pf13513, Pf13646	83806	ENSRNOG00000017730.6	Psmd1	9	26S proteasome non-ATPase regulatory subunit 1 OS=Rattus norvegicus OX=10116 GN=Psmd1 PE=1 SV=1	0	137.694	25	21	29	21	1	953	105.6	5.39	100.1	21	0	1.16573	1.12289	1.12401	1.09357	1.22773	1.14769	1.12289	1.10485	1.1646	1.15633	1	1.13078	1	1.13754	1	1.01652	0.673754	0.994054	0.779827	0.977901	0.582603
D3ZU13	Pf00566, Pf02020, Pf02847, Pf02854	287986	ENSRNOG00000001738.8	Eif4g1	11	Eukaryotic translation initiation factor 4 gamma, 1 OS=Rattus norvegicus OX=10116 GN=Eif4g1 PE=1 SV=1	0	137.62	20	27	39	23	1	1598	175.6	5.38	121.07	27	4	0.984048	0.969093	1.05484	0.958126	0.999003	0.947159	1.07677	0.959123	1.02193	0.968096	1	1.01928	1	1.00266	1	0.965529	0.324469	1.01657	0.719235	1.05287	0.243734
O08662	Pf00454, Pf00613	64161		Pi4ka	11	Phosphatidylinositol 4-kinase alpha OS=Rattus norvegicus OX=10116 GN=Pi4ka PE=1 SV=2	0	137.578	15	29	36	29	1	2096	236.8	7.2	108.94	29	0	1.12285	1.11022	1.20781	1.18025	1.2147	1.2411	1.15499	1.07807	1.17107	1.21202	1	1.13471	1	1.14696	1	1.05672	0.139491	0.989323	0.785014	0.936217	0.0833277
G3V7L6	Pf00004, Pf00158, Pf07724, Pf07726, Pf07728, Pf13191, Pf13401	25581	ENSRNOG00000012026.6	Psmc2	4	26S proteasome regulatory subunit 7 OS=Rattus norvegicus OX=10116 GN=Psmc2 PE=1 SV=1	0	137.545	44	18	33	18	1	433	48.6	5.95	119.25	18	0	1.19355	1.17396	1.1659	1.14171	1.19009	1.16244	1.19355	1.13364	1.1659	1.16475	1	1.16436	1	1.1778	1	0.988914	0.466539	0.988588	0.521633	0.99967	0.98707
P62697	Pf00030	25422	ENSRNOG00000050023.1	Crybb2	12	Beta-crystallin B2 OS=Rattus norvegicus OX=10116 GN=Crybb2 PE=1 SV=2	0	137.369	63	12	50	12	1	205	23.4	7.01	174.66	12	0	0.432099	0.470508	0.473251	0.477366	0.857339	0.522634	3.81207	4.57613	1.09465	0.619113	1	3.16095	1	0.458619	1	1.34995	0.253922	6.89232	0.0627857	5.10561	0.0751083
D3ZXE2		304218	ENSRNOG00000001098.8	Pds5b	12	Sister chromatid cohesion protein PDS5 homolog B OS=Rattus norvegicus OX=10116 GN=Pds5b PE=1 SV=1	0	137.166	19	28	39	26	1	1450	164.4	8.62	121.2	28	2	1.06726	1.04372	1.15247	1.14238	1.14574	1.21076	1.16928	1.09641	1.18498	1.16629	1	1.15022	1	1.08782	1	1.07214	0.12013	1.05737	0.218937	0.986222	0.671809
P50554	Pf00202, Pf13481	81632	ENSRNOG00000002636.7	Abat	10	4-aminobutyrate aminotransferase, mitochondrial OS=Rattus norvegicus OX=10116 GN=Abat PE=1 SV=3	0	137.154	46	17	43	17	1	500	56.4	7.93	156.71	17	0	1.24239	1.21315	1.34227	1.27406	1.29354	1.32643	1.18149	1.09622	1.21072	1.29801	1	1.16281	1	1.26594	1	1.02534	0.487309	0.918538	0.118536	0.89584	0.0228296
B3GNI6	Pf00735	305227		2021-09-11	14	Septin-11 OS=Rattus norvegicus OX=10116 GN=Sept11 PE=1 SV=1	0	137.102	40	16	40	6	1	431	49.7	6.68	136.27	16	0	0.924125	0.991245	0.978599	0.985409	0.994163	0.976654	0.90856	0.94358	1.02529	0.985409	1	0.959144	1	0.964656	1	1.02151	0.383132	0.994286	0.897687	0.973346	0.494177
A0A0H2UHP1	Pf00171, Pf05893, Pf07368		ENSRNOG00000017619.7		1	Retinal dehydrogenase 1 OS=Rattus norvegicus OX=10116 GN=Aldh1a1 PE=1 SV=1	0	137.075	36	18	34	17	1	521	56.6	7.8	110.23	18	1	0.832571	0.863678	0.867338	0.922232	0.960659	0.830741	0.983532	0.840805	1.04758	0.904544	1	0.957304	1	0.854529	1	1.05853	0.280138	1.12027	0.17327	1.05833	0.505692
P68255	Pf00244	25577	ENSRNOG00000051650.1	Ywhaq	6	14-3-3 protein theta OS=Rattus norvegicus OX=10116 GN=Ywhaq PE=1 SV=1	0	136.855	57	15	70	9	1	245	27.8	4.78	237.32	15	0	0.952036	0.921267	0.920362	0.835294	0.903167	0.860633	0.883258	0.900452	0.874208	0.866365	1	0.885973	1	0.931222	1	0.930353	0.0441596	0.951409	0.0250093	1.02263	0.408272
F1LPV0	Pf00152, Pf01336	291556	ENSRNOG00000017852.8	Nars	18	Asparaginyl-tRNA synthetase OS=Rattus norvegicus OX=10116 GN=Nars PE=1 SV=2	0	136.737	30	16	34	15	1	558	64.1	5.86	120.75	16	1	1.05531	1.03037	1.13883	1.10521	1.141	1.17028	1.09328	1.00542	1.10521	1.13883	1	1.06797	1	1.07484	1	1.05954	0.165825	0.993609	0.887177	0.937778	0.125391
A0A0G2K872	Pf00047, Pf07679, Pf08205, Pf13895, Pf13927	360882	ENSRNOG00000003365.6	Cadm3	13	Cell adhesion molecule 3 OS=Rattus norvegicus OX=10116 GN=Cadm3 PE=1 SV=1	0	136.471	34	11	26	11	1	430	46.6	5.21	119.37	11	0	0.897127	0.895273	0.928638	0.990732	0.998146	1.03707	0.842447	0.797961	0.881372	1.00865	1	0.840593	1	0.907013	1	1.11206	0.00483714	0.926771	0.0657537	0.833384	0.00390642
Q9QY17	Pf00018, Pf00611, Pf07653, Pf14604, Pf15294	124461	ENSRNOG00000009756.8	Pacsin2	7	Protein kinase C and casein kinase substrate in neurons 2 protein OS=Rattus norvegicus OX=10116 GN=Pacsin2 PE=1 SV=2	0	136.209	42	24	59	19	1	488	55.9	5.14	190.35	24	0	1.10925	1.17726	1.19509	1.14381	1.13712	1.16388	1.0524	1.09588	1.07469	1.14827	1	1.07432	1	1.16054	1	0.989433	0.677213	0.925712	0.0410662	0.935599	0.00770026
Q05140	Pf01417, Pf07651	65178		Snap91	8	Clathrin coat assembly protein AP180 OS=Rattus norvegicus OX=10116 GN=Snap91 PE=1 SV=1	0	135.823	17	17	54	1	1	915	93.5	4.93	203.88	17	0	1.31218	1.26943	1.45466	1.36917	1.26425	1.44689	1.3057	1.14378	1.38731	1.3601	1	1.27893	1	1.34542	1	1.01091	0.858164	0.950578	0.50487	0.940317	0.413342
B2RYP6	Pf03194	312251	ENSRNOG00000006001.6	Luc7l2	4	LUC7-like 2 (S. cerevisiae) OS=Rattus norvegicus OX=10116 GN=Luc7l2 PE=1 SV=1	0	135.405	37	16	38	10	1	392	46.6	10.1	141.7	16	6	1.23488	1.22301	1.23843	1.22183	1.17438	1.23725	1.19692	1.16607	1.16963	1.21115	1	1.17754	1	1.23211	1	0.982991	0.342657	0.955712	0.00721821	0.972249	0.189369
D4A0X3	Pf15363		ENSRNOG00000023446.5		14	AP2-interacting clathrin-endocytosis protein OS=Rattus norvegicus OX=10116 GN=Kiaa1107 PE=1 SV=2	0	135.362	19	19	25	19	1	1367	147.7	7.21	100.34	19	0	1.14167	1.18333	1.21458	0.947917	0.99375	0.940625	1.06042	0.927083	1.00625	0.960764	1	0.997917	1	1.17986	1	0.814303	0.00123297	0.845792	0.0145459	1.03867	0.427701
P12369	Pf00027, Pf02197	24679	ENSRNOG00000009079.6	Prkar2b	6	cAMP-dependent protein kinase type II-beta regulatory subunit OS=Rattus norvegicus OX=10116 GN=Prkar2b PE=1 SV=3	0	135.362	33	11	29	9	1	416	46.1	4.98	110.95	11	0	1.129	1.19977	1.22945	1.21804	1.22032	1.23858	1.07534	1.10616	0.998858	1.22565	1	1.06012	1	1.18607	1	1.03337	0.264208	0.893808	0.0447662	0.864949	0.00705763
A0A0G2KAN7	Pf04960		ENSRNOG00000056246.1		9	Glutaminase kidney isoform, mitochondrial OS=Rattus norvegicus OX=10116 GN=Gls PE=1 SV=1	0	135.179	33	17	38	2	1	602	65.8	8.12	135.41	17	0	1.23625	1.23375	1.2225	1.25	1.36	1.2625	1.2675	1.2875	1.38	1.29083	1	1.31167	1	1.23083	1	1.04875	0.16188	1.06567	0.0815291	1.01614	0.693105
D3ZWL9	Pf00628, Pf07500, Pf07744	362286	ENSRNOG00000009936.8	Dido1	3	Death inducer-obliterator 1 OS=Rattus norvegicus OX=10116 GN=Dido1 PE=1 SV=2	0	134.933	16	27	32	27	1	2219	243.1	7.42	104.95	27	0	1.05705	1.0592	1.06997	1.07535	1.10441	1.08396	1.10441	1.0915	1.11733	1.08791	1	1.10441	1	1.06207	1	1.02432	0.0530196	1.03986	0.00746761	1.01517	0.221147
B1WC34	Pf07915, Pf12999, Pf13015	300445	ENSRNOG00000013360.6	Prkcsh	8	Protein kinase C substrate 80K-H OS=Rattus norvegicus OX=10116 GN=Prkcsh PE=1 SV=1	0	134.841	33	19	56	19	1	525	59.2	4.48	184.06	19	0	1.2336	1.18642	1.13579	1.17837	1.12198	1.16226	1.16341	1.23245	1.09321	1.1542	1	1.16302	1	1.18527	1	0.973786	0.397732	0.98123	0.674115	1.00764	0.84936
D4A554	Pf02020, Pf02847, Pf02854	298573	ENSRNOG00000014368.7	Eif4g3	5	Eukaryotic translation initiation factor 4 gamma, 3 OS=Rattus norvegicus OX=10116 GN=Eif4g3 PE=1 SV=2	0	134.799	16	25	34	1	1	1583	175.3	5.78	101.7	25	0	NA	NA	NA	NA	NA	NA	NA	NA	NA	NA	0	NA	0	NA	0	NA	NA	NA	NA	NA	NA
Q64548	Pf02453	116644		Rtn1	6	Reticulon-1 OS=Rattus norvegicus OX=10116 GN=Rtn1 PE=1 SV=1	0	134.739	26	16	35	15	1	777	83	4.61	130.65	16	1	1.19935	1.20043	1.1681	1.01832	1.08082	0.976293	1.0528	0.984914	1.09483	1.02514	1	1.04418	1	1.1893	1	0.861975	0.00696474	0.877982	0.0126231	1.01857	0.688415
F1LNL2	Pf00176, Pf00270, Pf00271, Pf04851, Pf09110, Pf09111, Pf11496	307766	ENSRNOG00000018149.5	Smarca5	19	SWI/SNF related, matrix associated, actin dependent regulator of chromatin, subfamily a, member 5 (Predicted), isoform CRA_a OS=Rattus norvegicus OX=10116 GN=Smarca5 PE=1 SV=2	0	134.699	29	29	37	29	1	995	116.6	8.41	109.51	29	0	0.961658	0.958549	1.03834	1.01451	1.06321	1.03523	1.09845	1.06736	1.12539	1.03765	1	1.09706	1	0.986183	1	1.05219	0.157775	1.11243	0.0232747	1.05726	0.0534764
Q5FVM4	Pf00076, Pf08075, Pf13893, Pf14259	317259	ENSRNOG00000003689.6	Nono	X	Non-POU domain-containing octamer-binding protein OS=Rattus norvegicus OX=10116 GN=Nono PE=1 SV=3	0	134.373	33	19	78	16	1	476	54.9	8.95	231.37	19	1	1.35347	1.36761	1.41902	1.4126	1.36247	1.48072	1.18123	1.15039	1.12596	1.41859	1	1.15253	1	1.38003	1	1.02794	0.385706	0.835144	0.000878148	0.812443	0.00215043
B5DFK6	Pf01602, Pf06375	314633	ENSRNOG00000018977.5	Ap3d1	7	Adaptor-related protein complex 3 subunit delta 1 OS=Rattus norvegicus OX=10116 GN=Ap3d1 PE=1 SV=1	0	134.159	21	24	37	24	1	1204	135.6	7.15	122.65	24	0	1.07066	1.05032	1.12955	1.04497	1.07495	1.06638	1.09636	0.979657	1.19379	1.0621	1	1.08994	1	1.08351	1	0.980237	0.446239	1.00593	0.927473	1.02621	0.679251
P42123	Pf00056, Pf02866	24534	ENSRNOG00000013000.7	Ldhb	4	L-lactate dehydrogenase B chain OS=Rattus norvegicus OX=10116 GN=Ldhb PE=1 SV=2	0	134.115	40	14	92	11	1	334	36.6	6.05	276.55	14	0	1.08423	1.09403	1.05583	0.947111	1.00294	0.956905	0.898139	0.864838	0.890304	0.968985	1	0.884427	1	1.07803	1	0.898849	0.00619356	0.820412	0.000221165	0.912736	0.0132373
Q5XIH3	Pf01512, Pf10531, Pf10589	293655	ENSRNOG00000018117.6	Ndufv1	1	NADH dehydrogenase [ubiquinone] flavoprotein 1, mitochondrial OS=Rattus norvegicus OX=10116 GN=Ndufv1 PE=1 SV=1	0	134.001	42	17	44	17	1	464	50.7	8.07	139.34	17	0	1.2697	1.25862	1.29187	1.27217	1.33498	1.3436	1.17488	1.17611	1.19212	1.31691	1	1.18103	1	1.2734	1	1.03417	0.150896	0.927466	0.00119625	0.89682	0.00423151
Q5PPH9	Pf12799, Pf13855, Pf14580	100909983; 25379		LOC100909983; Anp32a	8	Acidic (Leucine-rich) nuclear phosphoprotein 32 family, member A OS=Rattus norvegicus OX=10116 GN=Anp32a PE=2 SV=1	0	133.864	39	15	98	12	1	247	28.5	4.07	312.79	15	3	1.52374	1.50698	1.42737	1.45112	1.52793	1.41061	1.34637	1.48464	1.28631	1.46322	1	1.37244	1	1.48603	1	0.984649	0.642217	0.923559	0.159421	0.937957	0.253092
Q5PQM2	Pf00515, Pf09311, Pf13374, Pf13414, Pf13424, Pf13432, Pf14559	316226	ENSRNOG00000018168.7	Klc4	9	Kinesin light chain 4 OS=Rattus norvegicus OX=10116 GN=Klc4 PE=1 SV=1	0	133.429	39	21	34	15	1	619	68.9	6.25	109.46	21	2	0.974975	0.988989	0.985986	0.988989	0.984985	0.991992	1.07107	1.00501	1.01902	0.988655	1	1.0317	1	0.983317	1	1.00543	0.321132	1.0492	0.0780877	1.04354	0.100112
F1M7V4	Pf00168, Pf00595, Pf05715, Pf15449		ENSRNOG00000005726.9		4	Protein piccolo OS=Rattus norvegicus OX=10116 GN=Pclo PE=1 SV=3	0	132.986	9	28	29	3	1	3896	427.2	5.54	92.92	28	0	0.949206	1.11005	1.23704	1.06878	1.17989	1.04762	0.991534	1.06878	0.929101	1.09877	1	0.996473	1	1.09877	1	1	1	0.906902	0.331104	0.906902	0.150261
Q5XHZ0	Pf00183, Pf02518, Pf13589	287069	ENSRNOG00000005418.4	Trap1	10	Heat shock protein 75 kDa, mitochondrial OS=Rattus norvegicus OX=10116 GN=Trap1 PE=1 SV=1	0	132.873	31	21	40	20	1	706	80.4	7.03	134.1	21	0	1.12729	1.10665	1.15252	1.17546	1.22936	1.18693	1.16743	1.1422	1.18119	1.19725	1	1.16361	1	1.12882	1	1.06062	0.0315272	1.03082	0.117763	0.971903	0.167483
P45592	Pf00241	29271	ENSRNOG00000020660.7	Cfl1	1	Cofilin-1 OS=Rattus norvegicus OX=10116 GN=Cfl1 PE=1 SV=3	0	132.714	70	16	59	13	1	166	18.5	8.09	212.32	16	2	1.32444	1.29363	0.815195	1.1345	0.783368	1.00513	0.938398	1.01643	0.956879	0.974333	1	0.970568	1	1.14442	1	0.851376	0.430416	0.848086	0.355422	0.996136	0.973167
P81155	Pf01459	83531	ENSRNOG00000013505.6	Vdac2	15	Voltage-dependent anion-selective channel protein 2 OS=Rattus norvegicus OX=10116 GN=Vdac2 PE=1 SV=2	0	132.59	47	12	62	11	1	295	31.7	7.49	241.4	12	0	1.34895	1.23058	1.13933	1.46116	1.12454	1.34155	1.10974	1.37731	1.19729	1.30908	1	1.22811	1	1.23962	1	1.05603	0.580651	0.990716	0.913431	0.938148	0.555859
D4A031	Pf00270, Pf00271, Pf13307	303607	ENSRNOG00000009474.5	Ddx42	10	DEAD (Asp-Glu-Ala-Asp) box polypeptide 42 (Predicted) OS=Rattus norvegicus OX=10116 GN=Ddx42 PE=1 SV=1	0	132.446	23	19	29	19	1	929	102	7.03	98.3	19	0	1.1295	1.16787	1.25659	1.22902	1.24221	1.24221	1.29976	1.21703	1.20624	1.23781	1	1.24101	1	1.18465	1	1.04487	0.233327	1.04757	0.304156	1.00258	0.919898
G3V8Q2	Pf00038, Pf04732	24503	ENSRNOG00000020248.6	Ina	1	Alpha-internexin OS=Rattus norvegicus OX=10116 GN=Ina PE=1 SV=1	0	132.307	44	25	50	1	1	506	56.2	5.2	149.91	25	0	0.156013	0.154448	0.155342	0.104828	0.106169	0.0949933	0.130979	0.188198	0.144166	0.101997	1	0.154448	1	0.155267	1	0.65691	0.000115176	0.994722	0.964498	1.51424	0.0411038
P35213	Pf00244	56011	ENSRNOG00000010945.6	Ywhab	3	14-3-3 protein beta/alpha OS=Rattus norvegicus OX=10116 GN=Ywhab PE=1 SV=3	0	132.251	53	12	73	5	1	246	28	4.88	254.28	12	0	1.0496	1.03644	1.01417	0.924089	1.05567	0.903846	1.01518	1.04251	1.07794	0.961201	1	1.04521	1	1.0334	1	0.930134	0.212363	1.01143	0.602283	1.0874	0.174477
B4F777	Pf01101	681284	ENSRNOG00000029078.5	Hmgn5; Hmgn5b; Nsbp1_predicted	1	High mobility group nucleosome-binding domain-containing protein 5 OS=Rattus norvegicus OX=10116 GN=Hmgn5 PE=2 SV=1	0	132.223	53	19	50	19	1	429	48.6	4.37	153.21	19	0	1.31962	1.23032	1.16686	1.08343	1.0423	1.08813	1.24912	1.23267	1.33843	1.07129	1	1.2734	1	1.23893	1	0.864685	0.0228677	1.02782	0.565925	1.18867	0.00491435
D4A2P1	Pf02037, Pf14443, Pf14444	361849	ENSRNOG00000000397.6	Ccar1	20	Cell division cycle and apoptosis regulator 1 OS=Rattus norvegicus OX=10116 GN=Ccar1 PE=1 SV=2	0	132.13	22	26	44	26	1	1148	132.1	5.99	138.32	26	0	1.21838	1.21122	1.21718	1.20167	1.26492	1.20048	1.19928	1.21957	1.20048	1.22235	1	1.20644	1	1.21559	1	1.00556	0.767798	0.992474	0.257568	0.986983	0.514519
P18395	Pf00313, Pf12901	100364335; 117180	ENSRNOG00000061058.1	LOC100364335; Csde1	19; 2	Cold shock domain-containing protein E1 OS=Rattus norvegicus OX=10116 GN=Csde1 PE=2 SV=1	0	132.02	32	23	36	23	1	798	88.8	6.37	112.85	23	0	0.987976	1.01703	1.00701	0.993988	0.986974	0.98998	1.0481	0.988978	1	0.990314	1	1.01236	1	1.00401	1	0.986361	0.193065	1.00832	0.698467	1.02226	0.293926
Q7TSA0	Pf00071, Pf08355, Pf08356, Pf08477	287156	ENSRNOG00000019930.6	Rhot2	10	Mitochondrial Rho GTPase 2 OS=Rattus norvegicus OX=10116 GN=Rhot2 PE=1 SV=1	0	131.876	26	13	35	11	1	622	69.1	5.71	133.19	13	0	1.06353	1.10588	1.24118	1.21412	1.17529	1.23529	1.22941	1.17412	1.32471	1.20824	1	1.24275	1	1.13686	1	1.06278	0.274236	1.09314	0.201318	1.02856	0.506561
Q5PQK5	Pf00373, Pf00769, Pf09379, Pf09380	315655		Rdx	8	Radixin OS=Rattus norvegicus OX=10116 GN=Rdx PE=2 SV=1	0	131.864	35	30	57	18	1	583	68.5	6.27	174.91	30	1	0.935391	0.926712	1.00096	0.956606	0.995178	0.974928	0.962392	0.917068	0.974928	0.975571	1	0.951463	1	0.954356	1	1.02223	0.45954	0.996969	0.926086	0.975288	0.311058
A0A0G2K0T6	Pf01387	64347	ENSRNOG00000058006.1	Sncg	16	Gamma-synuclein OS=Rattus norvegicus OX=10116 GN=Sncg PE=1 SV=1	0	131.82	89	13	46	12	1	123	13	4.7	186.73	13	1	0.572777	0.548435	0.406855	0.375559	0.395926	0.355191	0.442623	0.414804	0.455539	0.375559	1	0.437655	1	0.509356	1	0.737321	0.0652093	0.859233	0.248321	1.16534	0.0209633
O35331	Pf00294, Pf08543	83578		Pdxk	20	Pyridoxal kinase OS=Rattus norvegicus OX=10116 GN=Pdxk PE=1 SV=1	0	131.803	49	12	36	12	1	312	34.9	6.8	136.19	12	0	1.17203	1.21088	1.20755	1.13873	1.12209	1.16426	1.04107	1.02664	1.01665	1.14169	1	1.02812	1	1.19682	1	0.953941	0.0342936	0.859042	0.000296215	0.900518	0.00131257
Q9JM53	Pf00070, Pf07992, Pf14721, Pf14962	83533	ENSRNOG00000006067.6	Aifm1	X	Apoptosis-inducing factor 1, mitochondrial OS=Rattus norvegicus OX=10116 GN=Aifm1 PE=1 SV=1	0	131.763	28	16	33	16	1	612	66.7	8.97	117.5	16	0	1.08824	1.07805	1.11765	1.11765	1.19344	1.24095	1.14027	1.08597	1.24887	1.18401	1	1.15837	1	1.09465	1	1.08164	0.077396	1.05822	0.266056	0.978344	0.690419
D3ZT07	Pf00735, Pf03193	116728	ENSRNOG00000029912.6	2021-09-05	11	Septin 5, isoform CRA_c OS=Rattus norvegicus OX=10116 GN=Sept5 PE=1 SV=2	0	131.688	40	17	44	1	1	369	42.8	6.67	142.78	17	0	1.74084	1.62958	1.44241	1.19634	1.21073	1.28927	1.3089	1.02618	1.24346	1.23211	1	1.19284	1	1.60428	1	0.768017	0.0153886	0.743541	0.0279793	0.96813	0.685768
P05370	Pf00479, Pf02781	24377	ENSRNOG00000056728.1	G6pd	X	Glucose-6-phosphate 1-dehydrogenase OS=Rattus norvegicus OX=10116 GN=G6pdx PE=1 SV=3	0	131.655	41	24	44	24	1	515	59.3	6.38	141.89	24	0	1.01615	1.04137	1.07064	0.990918	1.02018	0.975782	1.03532	0.941473	0.998991	0.995627	1	0.991927	1	1.04272	1	0.954839	0.0825679	0.95129	0.182521	0.996284	0.908606
O08651	Pf00389, Pf02826	58835	ENSRNOG00000019328.6	Phgdh	2	D-3-phosphoglycerate dehydrogenase OS=Rattus norvegicus OX=10116 GN=Phgdh PE=1 SV=3	0	131.583	27	13	23	13	1	533	56.5	6.71	104.26	13	0	0.421852	0.420382	0.424302	0.438511	0.432631	0.421362	0.438511	0.462518	0.43949	0.430835	1	0.44684	1	0.422179	1	1.0205	0.168712	1.05841	0.0358398	1.03715	0.16103
D3ZDH8	Pf00735, Pf03193	116728	ENSRNOG00000029912.6	2021-09-05	11	Septin 5, isoform CRA_d OS=Rattus norvegicus OX=10116 GN=Sept5 PE=1 SV=1	0	131.257	38	17	44	1	1	378	43.9	6.67	142.86	17	17	1.18079	1.22034	1.15141	1.16497	1.23164	1.16497	1.0904	1.04746	1.04859	1.18719	1	1.06215	1	1.18418	1	1.00254	0.924519	0.896947	0.00755034	0.89467	0.00897965
D3ZQD3	Pf00676, Pf02779	290566	ENSRNOG00000019955.6	Ogdhl	16	Oxoglutarate dehydrogenase-like OS=Rattus norvegicus OX=10116 GN=Ogdhl PE=1 SV=2	0	131.056	22	20	31	15	1	1010	114.6	6.93	106.1	20	0	1.06776	1.09579	1.1986	1.2243	1.21495	1.19042	1.2535	1.13435	1.30257	1.20989	1	1.23014	1	1.12072	1	1.07957	0.0954802	1.09764	0.16172	1.01674	0.711391
P85845	Pf06268	683788		Fscn1; LOC683788	12	Fascin OS=Rattus norvegicus OX=10116 GN=Fscn1 PE=1 SV=2	0	131.02	34	17	47	3	1	493	54.5	6.74	166.82	17	14	0.855009	0.884886	0.867311	0.837434	0.884007	0.822496	0.872583	0.900703	0.862039	0.847979	1	0.878442	1	0.869069	1	0.975733	0.360712	1.01079	0.551474	1.03592	0.235244
Q4QQV0	Pf00091, Pf03953	307351	ENSRNOG00000018371.4	Tubb6	18	Tubulin beta chain OS=Rattus norvegicus OX=10116 GN=Tubb6 PE=1 SV=1	0	130.894	31	14	109	1	1	447	50	4.89	286.36	14	0	NA	NA	NA	NA	NA	NA	NA	NA	NA	NA	0	NA	0	NA	0	NA	NA	NA	NA	NA	NA
Q62733	Pf03020, Pf08198	25359	ENSRNOG00000008797.7	Tmpo	7	Lamina-associated polypeptide 2, isoform beta OS=Rattus norvegicus OX=10116 GN=Tmpo PE=1 SV=3	0	130.884	48	16	37	16	1	452	50.2	9.39	122.17	16	0	1.05896	1.04649	1.15079	1.18481	1.24376	1.19615	1.15646	1.12245	1.178	1.20824	1	1.15231	1	1.08541	1	1.11316	0.0306881	1.06163	0.142012	0.953707	0.0822891
F1M787	Pf00514	114028	ENSRNOG00000010649.6	Ctnnd2	2	Catenin delta-2 OS=Rattus norvegicus OX=10116 GN=Ctnnd2 PE=1 SV=3	0	130.744	22	22	30	21	1	1233	133.4	7.47	120.53	22	1	0.913978	0.961877	1.02835	0.957967	0.981427	0.957967	1.02053	0.954057	0.999022	0.965787	1	0.991202	1	0.968068	1	0.997644	0.949837	1.0239	0.580403	1.02632	0.294518
B2GV01	Pf00249, Pf00320, Pf01426, Pf01448	361724	ENSRNOG00000019913.5	Mta2	1	Metastasis-associated 1 family, member 2 OS=Rattus norvegicus OX=10116 GN=Mta2 PE=1 SV=1	0	130.598	33	22	34	20	1	668	74.9	9.67	113.01	22	2	1.08398	1.0663	1.10829	1.06409	1.09392	1.03094	1.09392	1.21878	1.29061	1.06298	1	1.2011	1	1.08619	1	0.978637	0.348823	1.1058	0.122048	1.12994	0.0837078
Q1WIM2	Pf00047, Pf07654, Pf07679, Pf08205, Pf13895, Pf13927	360687		Cadm2	11	Cell adhesion molecule 2 OS=Rattus norvegicus OX=10116 GN=Cadm2 PE=1 SV=2	0	130.092	33	13	42	13	1	435	47.5	5.41	166.5	13	0	1.2435	1.14303	0.959811	1.59929	0.991726	1.57565	1.00473	1.16903	1.13357	1.38889	1	1.10244	1	1.11545	1	1.24514	0.273022	0.988343	0.899733	0.793759	0.23461
G3V945	Pf00171	291133	ENSRNOG00000023538.6	Aldh5a1	17	Aldehyde dehydrogenase family 5, subfamily A1 OS=Rattus norvegicus OX=10116 GN=Aldh5a1 PE=1 SV=1	0	130.076	27	14	40	14	1	523	56.1	8.09	142	14	0	1.09941	1.20947	1.2284	1.2213	1.26746	1.24024	1.19172	1.22722	1.14793	1.243	1	1.18895	1	1.17909	1	1.0542	0.20613	1.00836	0.84172	0.956522	0.11157
O35987	Pf00789, Pf08059, Pf14555	83809	ENSRNOG00000008604.7	Nsfl1c	3	NSFL1 cofactor p47 OS=Rattus norvegicus OX=10116 GN=Nsfl1c PE=1 SV=1	0	130.031	62	18	30	18	1	370	40.7	5.15	108.88	18	0	1.25318	1.25318	1.20809	1.1422	1.14682	1.12023	1.21734	1.11908	1.10058	1.13642	1	1.14566	1	1.23815	1	0.917834	0.00402322	0.925303	0.0778576	1.00814	0.815661
Q68FS4	Pf00883, Pf02789	289668	ENSRNOG00000003289.8	Lap3	14	Cytosol aminopeptidase OS=Rattus norvegicus OX=10116 GN=Lap3 PE=1 SV=1	0	129.964	40	19	37	19	1	519	56.1	7.21	126.67	19	0	0.840035	0.84528	0.847028	0.854021	0.86014	0.848776	0.906469	0.86451	0.875874	0.854312	1	0.882284	1	0.844114	1	1.01208	0.0590453	1.04522	0.039763	1.03274	0.0969301
D4AB03			ENSRNOG00000016779.7		17	Family with sequence similarity 120A OS=Rattus norvegicus OX=10116 GN=Fam120a PE=1 SV=2	0	129.666	24	22	27	20	1	1115	122.1	8.84	104.24	22	0	0.992872	1.01222	1.10183	1.03971	0.934827	1.1446	0.847251	1.06008	1.04786	1.03971	1	0.985064	1	1.03564	1	1.00393	0.955908	0.951164	0.545799	0.947437	0.583687
D3ZB48	Pf04156, Pf05622	313370	ENSRNOG00000026226.4	Hook1	5	Hook homolog 1 (Drosophila) (Predicted) OS=Rattus norvegicus OX=10116 GN=Hook1 PE=1 SV=1	0	129.614	29	22	36	21	1	728	84.3	5.22	112.86	22	1	1.11995	1.19377	1.22261	1.19723	1.14418	1.21453	1.17993	1.11765	1.14418	1.18531	1	1.14725	1	1.17878	1	1.00554	0.868999	0.973255	0.424636	0.967888	0.243005
G3V8G5	Pf00839	29476	ENSRNOG00000018668.3	Glg1	19	Golgi apparatus protein 1 OS=Rattus norvegicus OX=10116 GN=Glg1 PE=1 SV=1	0	129.378	25	29	41	29	1	1171	133.5	6.9	126.13	29	0	1.1266	1.10337	1.1475	1.23577	1.24042	1.27294	1.18118	1.13008	1.17654	1.24971	1	1.1626	1	1.12582	1	1.11004	0.00201115	1.03267	0.150314	0.930297	0.012255
Q63610	Pf00261, Pf12718	117557	ENSRNOG00000017441.8	Tpm3	2	Tropomyosin alpha-3 chain OS=Rattus norvegicus OX=10116 GN=Tpm3 PE=1 SV=2	0	129.217	63	23	58	10	1	248	29	4.78	184.17	23	11	0.854637	0.835422	0.803676	0.78279	0.80284	0.768588	0.85213	0.829574	0.824561	0.78474	1	0.835422	1	0.831245	1	0.944054	0.0599368	1.00503	0.819113	1.06458	0.0178374
Q64057	Pf00171	291450	ENSRNOG00000014645.7	Aldh7a1	18	Alpha-aminoadipic semialdehyde dehydrogenase OS=Rattus norvegicus OX=10116 GN=Aldh7a1 PE=1 SV=2	0	129.166	33	14	30	14	1	539	58.7	7.87	114.01	14	0	1.01626	0.995935	1.02744	0.997967	1.04675	1.04167	1.01524	0.995935	1.02642	1.02879	1	1.01253	1	1.01321	1	1.01538	0.435979	0.999331	0.960384	0.984195	0.414124
G3V6S2	Pf00330, Pf00694		ENSRNOG00000005849.7		5	Cytoplasmic aconitate hydratase OS=Rattus norvegicus OX=10116 GN=Aco1 PE=1 SV=1	0	129.158	29	23	39	23	1	889	98.1	7.39	127.89	23	0	1.03593	1.002	1.03094	0.963074	1.02495	0.997006	1.00299	0.951098	0.972056	0.99501	1	0.975383	1	1.02295	1	0.972683	0.249952	0.953496	0.0611078	0.980274	0.448677
Q68FP1	Pf00626	296654	ENSRNOG00000018991.6	Gsn	3	Gelsolin OS=Rattus norvegicus OX=10116 GN=Gsn PE=1 SV=1	0	128.714	30	23	36	23	1	780	86	6.09	110.89	23	0	0.305022	0.302806	0.301329	0.283604	0.298375	0.278065	0.291728	0.326809	0.305391	0.286681	1	0.307976	1	0.303053	1	0.945979	0.0564216	1.01625	0.656533	1.07428	0.147342
Q6P6R2	Pf00070, Pf00890, Pf01134, Pf01946, Pf02852, Pf03486, Pf07992, Pf12831, Pf13450	298942	ENSRNOG00000006364.7	Dld	6	Dihydrolipoyl dehydrogenase, mitochondrial OS=Rattus norvegicus OX=10116 GN=Dld PE=1 SV=1	0	128.395	29	13	45	13	1	509	54	7.87	164.52	13	0	1.19765	1.19529	1.18824	1.19176	1.22235	1.15059	1.20941	1.20706	1.20118	1.18824	1	1.20588	1	1.19373	1	0.995401	0.806513	1.01018	0.0313851	1.01485	0.446723
B1WBQ0	Pf00249, Pf11831, Pf13921	85434	ENSRNOG00000019975.5	Cdc5l	9	CDC5 cell division cycle 5-like (S. pombe) OS=Rattus norvegicus OX=10116 GN=Cdc5l PE=1 SV=1	0	128.356	33	24	31	24	1	802	92.2	8.02	106.48	24	0	1.28695	1.24877	1.29187	1.21059	1.24507	1.25862	1.29187	1.24507	1.23768	1.2381	1	1.25821	1	1.27586	1	0.970399	0.128373	0.986165	0.462697	1.01625	0.415879
Q4V898	Pf00076, Pf08081, Pf13893, Pf14259	302855	ENSRNOG00000000866.7	Rbmx	X	RNA-binding motif protein, X chromosome OS=Rattus norvegicus OX=10116 GN=Rbmx PE=1 SV=1	0	128.242	52	28	65	7	1	390	42.2	10.05	194.29	28	0	0.865672	1.0629	1.08102	1.1791	1.15032	1.18977	1.03518	1.08742	1.00853	1.17306	1	1.04371	1	1.0032	1	1.16932	0.0721373	1.04038	0.607308	0.88973	0.00761621
P24268	Pf00026, Pf07966, Pf14541, Pf14543	171293		Ctsd	1	Cathepsin D OS=Rattus norvegicus OX=10116 GN=Ctsd PE=1 SV=1	0	128.239	31	11	32	11	1	407	44.7	7.09	108.99	11	0	1.38821	1.35135	1.29607	1.29975	1.39189	1.27273	1.10688	1.12776	1.05037	1.32146	1	1.095	1	1.34521	1	0.982344	0.624979	0.814003	0.0021083	0.828633	0.00614661
A0A0G2KAM4	Pf06268		ENSRNOG00000056585.1		12	Fascin OS=Rattus norvegicus OX=10116 GN=Fscn1 PE=3 SV=1	0	127.668	28	15	44	1	1	492	53.8	7.4	156.28	15	0	0.88764	0.876404	0.835782	0.823682	0.85739	0.84529	0.840104	0.859983	0.817632	0.84212	1	0.839239	1	0.866609	1	0.971742	0.257955	0.968418	0.241878	0.996579	0.863427
Q6AY09	Pf00076, Pf08080, Pf14259	308650	ENSRNOG00000011661.5	Hnrnph2	X	Heterogeneous nuclear ribonucleoprotein H2 OS=Rattus norvegicus OX=10116 GN=Hnrnph2 PE=1 SV=1	0	127.549	37	11	54	5	1	449	49.3	6.3	188.58	11	0	1.33046	1.39334	1.4328	1.28483	1.28237	1.34649	1.12577	1.09371	1.04069	1.30456	1	1.08672	1	1.38553	1	0.94156	0.0904196	0.784337	0.00152597	0.833018	0.00257393
F1M3H8	Pf00076, Pf13893, Pf14259		ENSRNOG00000039876.4		17	Hypothetical protein LOC681410 OS=Rattus norvegicus OX=10116 GN=LOC681410 PE=1 SV=3	0	127.493	45	12	59	10	1	301	30.1	9.32	211.38	12	0	1.39708	1.35989	1.417	1.44356	1.39044	1.45286	1.35458	1.28287	1.18194	1.42895	1	1.27313	1	1.39132	1	1.02704	0.216317	0.915049	0.0887553	0.890954	0.0440834
Q5XIM7	Pf00152, Pf00587, Pf01336	292028	ENSRNOG00000019456.6	Kars	19	Lysine--tRNA ligase OS=Rattus norvegicus OX=10116 GN=Kars PE=1 SV=1	0	127.334	28	19	36	19	1	626	71.6	6.6	112.9	19	0	1.0642	1.02067	1.07182	1.09032	1.19695	1.12405	1.11099	1.08705	1.11643	1.13711	1	1.10482	1	1.05223	1	1.08066	0.0738447	1.04998	0.0453517	0.971611	0.379913
F1LTJ5	Pf00047, Pf00052, Pf00053, Pf00057, Pf07679, Pf07686, Pf13895, Pf13927		ENSRNOG00000021437.7		5	Uncharacterized protein OS=Rattus norvegicus OX=10116 PE=1 SV=3	0	127.23	13	23	27	23	1	2449	262.9	5.99	100.08	23	0	0.675127	0.71066	0.738941	0.649021	0.62074	0.612763	0.736041	0.767223	0.741117	0.627508	1	0.748127	1	0.708243	1	0.886007	0.0198291	1.05631	0.128123	1.19222	0.00118336
A0A0G2JSV6	Pf00042	360504	ENSRNOG00000047321.2	Hba2	10	Globin c2 OS=Rattus norvegicus OX=10116 GN=Hba-a2 PE=1 SV=1	0	127.111	64	9	107	7	1	142	15.3	8.31	393.65	9	2	0.874464	0.877682	0.824034	0.979614	1.15558	0.887339	1.58906	1.35622	1.18455	1.00751	1	1.37661	1	0.858727	1	1.17326	0.138547	1.60308	0.0119634	1.36635	0.0591397
Q5RKG9	Pf00076, Pf14259	300253	ENSRNOG00000010103.6	Eif4b	7	Eukaryotic translation initiation factor 4B OS=Rattus norvegicus OX=10116 GN=Eif4b PE=1 SV=1	0	127.105	36	23	45	23	1	611	69	5.81	146.17	23	0	1.39237	1.35424	1.29889	1.14883	1.20541	1.07134	1.33333	1.27552	1.22017	1.14186	1	1.27634	1	1.3485	1	0.846762	0.0120644	0.946488	0.164533	1.11777	0.0570441
Q6AYU2	Pf00013, Pf13014	363005		Pcbp2	7	Pcbp2 protein OS=Rattus norvegicus OX=10116 GN=Pcbp2 PE=2 SV=1	0	127.031	44	13	47	6	1	362	38.2	6.79	176.82	13	0	1.53039	1.50138	1.41989	1.37293	1.48619	1.37431	1.37155	1.40055	1.35497	1.41114	1	1.37569	1	1.48389	1	0.950977	0.219554	0.927087	0.0386157	0.974878	0.423611
P35559	Pf00675, Pf05193	25700	ENSRNOG00000016833.7	Ide	1	Insulin-degrading enzyme OS=Rattus norvegicus OX=10116 GN=Ide PE=1 SV=1	0	127.006	22	22	34	22	1	1019	117.6	6.61	107.09	22	0	1.03885	1.0333	1.11543	1.0899	1.17869	1.19312	1.18313	1.13319	1.13319	1.1539	1	1.14983	1	1.06252	1	1.086	0.0938672	1.08217	0.0493209	0.996473	0.916167
A0A0G2JWG6	Pf04111, Pf05557, Pf07888, Pf09726, Pf12128	192243	ENSRNOG00000030314.5	Golgb1	11	Golgin B1 OS=Rattus norvegicus OX=10116 GN=Golgb1 PE=1 SV=1	0	126.969	8	27	33	26	1	3228	368.9	5.06	95.77	27	1	0.916415	0.95569	0.950655	1.03625	1.05539	1.03525	1.08963	0.996979	1.03424	1.0423	1	1.04028	1	0.94092	1	1.10774	0.00191489	1.1056	0.0284142	0.998068	0.94553
P19139	Pf00069, Pf01633, Pf01636, Pf07714, Pf12484	116549	ENSRNOG00000005276.6	Csnk2a1	3	Casein kinase II subunit alpha OS=Rattus norvegicus OX=10116 GN=Csnk2a1 PE=1 SV=2	0	126.894	52	15	28	15	1	391	45	7.74	99.27	15	0	0.926854	0.96493	0.998998	0.968938	1.03808	1.03206	1.01002	1.01603	1.06413	1.01303	1	1.03006	1	0.963594	1	1.0513	0.179074	1.06898	0.069355	1.01682	0.575363
F1LRK0	Pf01417, Pf07651		ENSRNOG00000023861.6		8	Clathrin coat assembly protein AP180 OS=Rattus norvegicus OX=10116 GN=Snap91 PE=1 SV=3	0	126.867	18	18	54	2	1	918	93.6	4.96	200.04	18	16	1.36534	1.37531	1.40773	1.23441	1.35786	1.26434	1.17955	1.11471	1.16833	1.28554	1	1.1542	1	1.38279	1	0.929666	0.0686813	0.834686	0.000651397	0.897834	0.0358398
F1LQI5	Pf02207, Pf13764		ENSRNOG00000018183.7		5	E3 ubiquitin-protein ligase UBR4 OS=Rattus norvegicus OX=10116 GN=Ubr4 PE=1 SV=1	0	126.575	7	33	35	33	1	5194	573.4	6.05	104.72	33	0	0.860902	0.861842	0.964286	0.928571	0.957707	0.984962	0.960526	0.915414	0.964286	0.95708	1	0.946742	1	0.895677	1	1.06856	0.181181	1.05701	0.247326	0.989198	0.671351
P84092	Pf00928	116563	ENSRNOG00000001709.7	Ap2m1	11	AP-2 complex subunit mu OS=Rattus norvegicus OX=10116 GN=Ap2m1 PE=1 SV=1	0	126.513	43	19	42	19	1	435	49.6	9.54	150.59	19	0	0.986248	0.923379	0.984283	1.05992	0.916503	1.08644	0.802554	0.998035	1.06385	1.02096	1	0.954813	1	0.964637	1	1.05838	0.376605	0.989817	0.90947	0.935215	0.522822
A0A0G2JY08	Pf00038, Pf00063, Pf00595, Pf00769, Pf01496, Pf01576, Pf02463, Pf02841, Pf03962, Pf04111, Pf04156, Pf04502, Pf04615, Pf05483, Pf05557, Pf05622, Pf05701, Pf05911, Pf05914, Pf06160, Pf06785, Pf07888, Pf09726, Pf09728, Pf09730, Pf09787, Pf10174, Pf12128, Pf12329, Pf12889, Pf13166, Pf13514, Pf13851, Pf15070, Pf15397		ENSRNOG00000033101.5		10	Myosin XVIIIa OS=Rattus norvegicus OX=10116 GN=Myo18a PE=1 SV=1	0	126.452	14	30	37	30	1	2054	233.2	6.24	107.27	30	0	0.617166	0.623978	0.642371	0.678474	0.642371	0.678474	0.650545	0.629428	0.649864	0.66644	1	0.643279	1	0.627838	1	1.06148	0.0530202	1.02459	0.20574	0.965247	0.170666
Q63413	Pf00270, Pf00271, Pf14617	114612	ENSRNOG00000000841.7	Ddx39b	20	Spliceosome RNA helicase Ddx39b OS=Rattus norvegicus OX=10116 GN=Ddx39b PE=2 SV=3	0	126.345	45	19	71	9	1	428	49	5.67	241.78	19	10	1.24656	1.26408	1.3229	1.37171	1.24531	1.38298	1.18273	1.21026	1.29161	1.33333	1	1.2282	1	1.27785	1	1.04342	0.327702	0.961149	0.282572	0.921151	0.128115
Q6AXS5	Pf04774	246303		Serbp1	4	Plasminogen activator inhibitor 1 RNA-binding protein OS=Rattus norvegicus OX=10116 GN=Serbp1 PE=1 SV=2	0	126.127	36	17	44	17	1	407	44.7	8.54	150.51	17	0	1.08973	1.16757	1.09514	1.08865	1.05622	1.03243	1.1373	1.05189	1.09081	1.0591	1	1.09333	1	1.11748	1	0.947759	0.122782	0.978394	0.53047	1.03232	0.311509
P07943	Pf00248	24192	ENSRNOG00000009513.3	Akr1b1	4	Aldose reductase OS=Rattus norvegicus OX=10116 GN=Akr1b1 PE=1 SV=3	0	126.062	62	20	86	17	1	316	35.8	6.71	277.13	20	3	1.26561	1.26805	1.21297	1.17748	1.31457	1.32681	1.21787	1.23378	1.22032	1.27295	1	1.22399	1	1.24888	1	1.01927	0.662293	0.980072	0.252615	0.961538	0.366485
P37377	Pf01387	29219	ENSRNOG00000008656.8	Snca	4	Alpha-synuclein OS=Rattus norvegicus OX=10116 GN=Snca PE=1 SV=1	0	126.035	60	10	42	7	1	140	14.5	4.77	162.25	10	3	1.5795	1.60184	1.46649	1.3272	1.36925	1.22208	1.32063	1.10907	1.14323	1.30618	1	1.19098	1	1.54928	1	0.843087	0.0159623	0.768731	0.00999567	0.911804	0.217754
A0A0G2JSR0	Pf01459	83532	ENSRNOG00000019277.8	Vdac3	16	Voltage-dependent anion-selective channel protein 3 OS=Rattus norvegicus OX=10116 GN=Vdac3 PE=1 SV=1	0	125.866	58	13	32	12	1	283	30.8	8.59	127.32	13	1	1.2754	1.20196	1.20685	1.27173	1.43329	1.26928	1.15422	1.23378	1.19339	1.32477	1	1.1938	1	1.22807	1	1.07874	0.177845	0.972093	0.357769	0.90114	0.090363
D4A9L2	Pf00076, Pf13893, Pf14259	689890	ENSRNOG00000050323.1	Srsf1	10	RCG34610, isoform CRA_c OS=Rattus norvegicus OX=10116 GN=Srsf1 PE=1 SV=1	0	125.763	56	17	84	17	1	248	27.7	10.36	290.46	17	0	1.34794	1.39691	1.24742	1.42268	1.28222	1.31572	1.30155	1.32345	1.25	1.34021	1	1.29167	1	1.33076	1	1.0071	0.884525	0.970626	0.470467	0.963782	0.365729
G3V9V3	Pf00400, Pf11540	116659	ENSRNOG00000009781.8	Dync1i2	3	Cytoplasmic dynein 1 intermediate chain 2 OS=Rattus norvegicus OX=10116 GN=Dync1i2 PE=1 SV=3	0	125.717	24	12	34	12	1	638	71.3	5.24	132.98	12	0	1.08613	1.06723	1.00735	0.996849	1.02311	0.987395	1.12605	1.06197	1.14706	1.00245	1	1.11169	1	1.05357	1	0.951479	0.121093	1.05517	0.171243	1.10898	0.0169656
A0A0G2JTG7	Pf00076, Pf08080, Pf14259	140931	ENSRNOG00000003399.8	Hnrnph1; Hnrph1	10	Heterogeneous nuclear ribonucleoprotein H OS=Rattus norvegicus OX=10116 GN=Hnrnph1 PE=1 SV=1	0	125.516	45	13	57	6	1	449	49.2	6.3	207.29	13	6	1.19204	1.1897	1.2096	1.22131	1.1815	1.20843	1.23302	1.10773	1.16862	1.20375	1	1.16979	1	1.19711	1	1.00554	0.644163	0.977176	0.498111	0.97179	0.422338
P63159	Pf00505, Pf09011	25459; 679571		Hmgb1; Hmg1l1	12; 19	High mobility group protein B1 OS=Rattus norvegicus OX=10116 GN=Hmgb1 PE=1 SV=2	0	125.502	43	10	115	9	1	215	24.9	5.74	406.42	10	0	1.08352	1.09577	1.25278	1.00223	1.09131	0.989978	1.16927	1.20156	1.24944	1.02784	1	1.20676	1	1.14402	1	0.898443	0.139686	1.05483	0.349503	1.17407	0.0106042
B5DEG8	Pf00626, Pf04810, Pf04811, Pf04815, Pf08033, Pf09770	685144	ENSRNOG00000009042.7	Sec24c	15	LOC685144 protein OS=Rattus norvegicus OX=10116 GN=Sec24c PE=1 SV=1	0	125.497	20	19	34	19	1	1095	118.4	7.06	122.35	19	0	0.974441	1.01065	1.08094	1.09052	1.11608	1.13845	1.09904	1.05751	1.082	1.11502	1	1.07952	1	1.02201	1	1.091	0.0529771	1.05627	0.161241	0.968163	0.125262
G3V790	Pf00176, Pf00270, Pf00271, Pf00439, Pf07529, Pf07533, Pf08880, Pf09606, Pf11496, Pf14619	171379	ENSRNOG00000009271.6	Smarca4	8	Transcription activator BRG1 OS=Rattus norvegicus OX=10116 GN=Smarca4 PE=1 SV=2	0	125.465	15	25	38	19	1	1613	181.3	8	119.09	25	5	1.04333	1.04333	1.14778	1.07111	1.09111	1.12556	1.22111	1.11778	1.24889	1.09593	1	1.19593	1	1.07815	1	1.01649	0.666453	1.10924	0.0901563	1.09125	0.0803578
A0A0H2UHQ0	Pf00128	50567	ENSRNOG00000018487.3	Slc3a2	1	4F2 cell-surface antigen heavy chain OS=Rattus norvegicus OX=10116 GN=Slc3a2 PE=1 SV=1	0	125.452	28	13	37	13	1	566	61.8	5.19	134.11	13	0	1.21308	1.15012	1.20823	1.2954	1.32809	1.36441	1.18886	1.12228	1.2385	1.3293	1	1.18321	1	1.19048	1	1.11661	0.00810841	0.993898	0.862275	0.890103	0.0202308
Q4V7C6	Pf00117, Pf00733, Pf00958, Pf01171, Pf02540, Pf03054, Pf06508, Pf07722	295088		Gmps	2	GMP synthase [glutamine-hydrolyzing] OS=Rattus norvegicus OX=10116 GN=Gmps PE=1 SV=1	0	125.278	30	19	33	19	1	693	76.7	6.64	114.78	19	0	1.25301	1.2506	1.20723	1.22651	1.3012	1.20964	1.22289	1.19277	1.18434	1.24578	1	1.2	1	1.23695	1	1.00714	0.795066	0.97013	0.122654	0.96325	0.207393
F1M949	Pf12348	311191	ENSRNOG00000016067.8	Ckap5	3	Cytoskeleton-associated protein 5 OS=Rattus norvegicus OX=10116 GN=Ckap5 PE=1 SV=3	0	125.02	14	24	36	24	1	1698	187.8	8.12	107.56	24	0	0.868421	0.846642	0.936479	0.892922	0.953721	0.924682	0.911071	0.826679	0.912886	0.923775	1	0.883545	1	0.883848	1	1.04517	0.283438	0.999658	0.994221	0.956451	0.295057
B2GV06	Pf01144	690163	ENSRNOG00000043094.3	Oxct1	2	Succinyl-CoA:3-ketoacid coenzyme A transferase 1, mitochondrial OS=Rattus norvegicus OX=10116 GN=Oxct1 PE=1 SV=1	0	124.985	28	12	30	12	1	520	56.2	8.47	100.44	12	0	1.36224	1.39796	1.40179	1.32015	1.22959	1.34821	1.27168	1.24745	1.1773	1.29932	1	1.23214	1	1.38733	1	0.936561	0.0811763	0.88814	0.00743829	0.948298	0.214946
P09527	Pf00025, Pf00071, Pf01926, Pf04670, Pf07728, Pf08477	29448	ENSRNOG00000012247.6	Rab7a	4	Ras-related protein Rab-7a OS=Rattus norvegicus OX=10116 GN=Rab7a PE=1 SV=2	0	124.963	73	14	32	14	1	207	23.5	6.7	118.41	14	0	0.674591	0.653046	0.722883	0.719911	0.759287	0.76523	0.713967	0.705795	0.715453	0.748143	1	0.711738	1	0.683507	1	1.09457	0.0614424	1.0413	0.247437	0.951341	0.0664199
D3ZTL0	Pf00397, Pf01846, Pf13949	307474	ENSRNOG00000018849.7	Tcerg1	18	Transcription elongation regulator 1 OS=Rattus norvegicus OX=10116 GN=Tcerg1 PE=1 SV=1	0	124.65	22	23	33	23	1	1081	121.8	8.65	105.66	23	0	1.10842	1.13379	1.21684	1.23183	1.2203	1.27105	1.14072	1.10611	1.10496	1.24106	1	1.11726	1	1.15302	1	1.07636	0.0716308	0.96899	0.362014	0.900248	0.00305122
G3V6T7	Pf00085, Pf01216, Pf13098, Pf13848, Pf13905	116598	ENSRNOG00000006228.5	Pdia4	4	Protein disulfide-isomerase A4 OS=Rattus norvegicus OX=10116 GN=Pdia4 PE=1 SV=1	0	124.34	30	19	35	19	1	643	72.7	5.15	98.98	19	0	0.859848	0.863636	0.914773	0.962121	1.05019	0.974432	0.934659	0.967803	0.942235	0.995581	1	0.948232	1	0.879419	1	1.13209	0.0238381	1.07825	0.0277555	0.952441	0.181441
F1LNC8	Pf01390, Pf06247	245919	ENSRNOG00000001622.6	Impg2	11	Interphotoreceptor matrix proteoglycan 2 OS=Rattus norvegicus OX=10116 GN=Impg2 PE=4 SV=3	0	123.988	14	18	40	1	1	1241	137.5	4.73	130.39	18	16	1.26928	1.26144	1.2915	1.26797	1.37124	1.39739	1.43791	1.37516	1.40131	1.34553	1	1.40479	1	1.27407	1	1.05609	0.152585	1.1026	0.00299353	1.04404	0.244743
P70628	Pf01390, Pf06247	245919		Impg2	11	Interphotoreceptor matrix proteoglycan 2 OS=Rattus norvegicus OX=10116 GN=Impg2 PE=2 SV=2	0	123.798	14	18	40	1	1	1241	137.5	4.74	129.73	18	0	0.982814	0.918367	0.950591	1.0247	0.79377	1.73255	0.973147	0.671321	1.6928	1.18367	1	1.11242	1	0.950591	1	1.2452	0.456474	1.17024	0.622194	0.939806	0.871776
D3ZMS1	Pf02037, Pf04037, Pf04046		ENSRNOG00000020412.7		1	Splicing factor 3b, subunit 2 OS=Rattus norvegicus OX=10116 GN=Sf3b2 PE=1 SV=3	0	123.686	25	24	49	24	1	878	98.1	5.62	149.19	24	0	1.24638	1.23671	1.20652	1.26329	1.28502	1.24155	1.22585	1.20411	1.16667	1.26329	1	1.19887	1	1.22987	1	1.02717	0.126687	0.974795	0.214703	0.949012	0.0393311
Q5PPJ6	Pf00133, Pf01406, Pf08264, Pf09334	291624	ENSRNOG00000018304.7	Lars	18	Leucyl-tRNA synthetase OS=Rattus norvegicus OX=10116 GN=Lars PE=1 SV=1	0	123.499	19	21	30	21	1	1178	134.2	7.28	103.5	21	0	1.11406	1.0443	1.09302	1.10078	1.2093	1.12514	1.13732	1.06645	1.18383	1.14507	1	1.1292	1	1.08379	1	1.05654	0.189684	1.04189	0.318635	0.986138	0.754486
Q6T487	Pf00036, Pf00307, Pf00435, Pf08726, Pf11971, Pf13405, Pf13833	81634	ENSRNOG00000056756.1	Actn1	6	Alpha-actinin-1 OS=Rattus norvegicus OX=10116 GN=Actn1 PE=1 SV=1	0	123.196	24	19	51	9	1	914	105.4	5.39	160	19	0	0.592643	0.610354	0.655995	0.645777	0.635559	0.669619	0.696185	0.649183	0.657357	0.650318	1	0.667575	1	0.619664	1	1.04947	0.22529	1.07732	0.114372	1.02654	0.383919
Q56A27	Pf02854, Pf09088, Pf09090	298075	ENSRNOG00000023605.4	Ncbp1	5	Nuclear cap-binding protein subunit 1 OS=Rattus norvegicus OX=10116 GN=Ncbp1 PE=1 SV=1	0	122.823	19	16	25	16	1	790	91.9	6.64	85.8	16	0	1.05393	1.07978	1.14494	1.2	1.22135	1.22022	1.09101	1.05618	1.16854	1.21386	1	1.10524	1	1.09288	1	1.11069	0.0123704	1.01131	0.787329	0.910521	0.0328465
D3Z9Z0	Pf00023, Pf00791, Pf12796, Pf13606, Pf13637, Pf13857	306570	ENSRNOG00000018241.6	Ank1	16	Ankyrin 1 OS=Rattus norvegicus OX=10116 GN=Ank1 PE=1 SV=1	0	122.621	14	20	33	17	1	1707	187	6.7	109.39	20	0	0.92113	0.932814	1.01461	1.01753	0.974684	1.00682	0.984421	0.906524	0.979552	0.999675	1	0.956832	1	0.956183	1	1.04549	0.246912	1.00068	0.987428	0.957143	0.204505
Q6Q0N1	Pf01546, Pf07687	291394	ENSRNOG00000015591.5	Cndp2	18	Cytosolic non-specific dipeptidase OS=Rattus norvegicus OX=10116 GN=Cndp2 PE=1 SV=1	0	122.51	36	14	31	14	1	475	52.7	5.66	105.89	14	0	1.24018	1.25635	1.22517	1.13164	1.22055	1.11547	1.1224	1.12125	1.11316	1.15589	1	1.11894	1	1.24057	1	0.931741	0.0668356	0.901955	0.000210942	0.968032	0.322891
P55053	Pf00061	140868	ENSRNOG00000049075.2	Fabp5	2	Fatty acid-binding protein 5 OS=Rattus norvegicus OX=10116 GN=Fabp5 PE=1 SV=3	0	122.482	54	8	47	8	1	135	15.1	7.18	211.17	8	0	1.44055	1.39049	1.20651	1.13016	1.20651	1.04881	1.39424	1.45807	1.24155	1.12849	1	1.36462	1	1.34585	1	0.8385	0.0617802	1.01395	0.854278	1.20924	0.03998
P06238	Pf00207, Pf01835, Pf07677, Pf07678, Pf07703, Pf10569, Pf11974, Pf13249	24153; 100911545	ENSRNOG00000028896.4; ENSRNOG00000045772.2	A2m; LOC100911545	4	Alpha-2-macroglobulin OS=Rattus norvegicus OX=10116 GN=A2m PE=2 SV=2	0	122.481	17	22	29	21	1	1472	163.7	6.29	97.48	22	0	0.896809	0.907447	0.935106	1.06809	0.931915	1.08085	1.44574	1.24787	1.1234	1.02695	1	1.27234	1	0.913121	1	1.12466	0.080899	1.3934	0.0191119	1.23895	0.0801413
Q6DGG0	Pf00160, Pf00515, Pf07719, Pf13414, Pf13424, Pf13432, Pf14559	361967	ENSRNOG00000027408.4	Ppid	2	Peptidyl-prolyl cis-trans isomerase D OS=Rattus norvegicus OX=10116 GN=Ppid PE=1 SV=3	0	122.08	39	17	42	16	1	370	40.7	7.17	148.63	17	0	1.37165	1.36654	1.2848	1.29757	1.31162	1.30396	1.30524	1.30268	1.22605	1.30438	1	1.27799	1	1.341	1	0.972698	0.26724	0.953016	0.175262	0.979765	0.372275
A0A0G2JVM2	Pf02463, Pf03938, Pf05483, Pf05557, Pf05622, Pf06409, Pf09726, Pf10174, Pf10186, Pf12718, Pf13166, Pf13851		ENSRNOG00000059202.1		13	Uncharacterized protein OS=Rattus norvegicus OX=10116 PE=1 SV=1	0	121.832	18	22	30	22	1	1377	153.4	5.21	102.43	22	0	1.00847	1.01905	1.03492	1.10582	1.11217	1.10794	1.10794	1.04021	1.04656	1.10864	1	1.0649	1	1.02081	1	1.08604	0.00037442	1.04319	0.126755	0.960547	0.113766
A0A0G2K3V4	Pf00515, Pf04184, Pf07719, Pf13176, Pf13181, Pf13374, Pf13414, Pf13424, Pf13428, Pf13429, Pf13431, Pf13432, Pf13844, Pf14559	26295	ENSRNOG00000003359.7	Ogt	X	O-linked N-acetylglucosamine (GlcNAc) transferase (UDP-N-acetylglucosamine:polypeptide-N-acetylglucosaminyl transferase), isoform CRA_a OS=Rattus norvegicus OX=10116 GN=Ogt PE=1 SV=1	0	121.815	21	17	27	17	1	1046	116.9	6.7	103.93	17	0	1.11255	1.06385	1.11905	1.08983	1.13636	1.11255	1.06818	1.01515	1.1039	1.11291	1	1.06241	1	1.09848	1	1.01314	0.54764	0.967159	0.31075	0.954619	0.157336
Q63092	Pf00069, Pf07714	79011		Camkv	8	CaM kinase-like vesicle-associated protein OS=Rattus norvegicus OX=10116 GN=Camkv PE=1 SV=1	0	121.721	42	14	28	1	1	504	54.1	5.54	126.75	14	0	1.0467	1.13781	1.17312	1.19476	1.13554	1.38041	1.39408	0.700456	1.22551	1.2369	1	1.10668	1	1.11921	1	1.10516	0.228351	0.988806	0.955758	0.894721	0.588192
Q3MHS9	Pf00118	288620	ENSRNOG00000000923.8	Cct6a	12	Chaperonin containing Tcp1, subunit 6A (Zeta 1) OS=Rattus norvegicus OX=10116 GN=Cct6a PE=1 SV=1	0	121.713	35	23	55	23	1	531	58	7.08	185.24	23	0	1.25993	1.29171	1.02497	1.3235	1.03973	1.22928	1.01249	1.11691	1.05108	1.1975	1	1.06016	1	1.19221	1	1.00444	0.966485	0.889242	0.214025	0.885308	0.197003
P18163	Pf00501	25288	ENSRNOG00000010633.3	Acsl1	16	Long-chain-fatty-acid--CoA ligase 1 OS=Rattus norvegicus OX=10116 GN=Acsl1 PE=1 SV=1	0	121.638	30	21	30	20	1	699	78.1	6.99	100.95	21	0	1.08902	1.07861	1.18497	1.21618	1.22659	1.28208	1.16994	1.13988	1.17341	1.24162	1	1.16108	1	1.11753	1	1.11103	0.0349377	1.03897	0.287068	0.935133	0.0250535
Q6P7A7	Pf04597	25596	ENSRNOG00000046345.2	Rpn1	4	Dolichyl-diphosphooligosaccharide--protein glycosyltransferase subunit 1 OS=Rattus norvegicus OX=10116 GN=Rpn1 PE=1 SV=1	0	121.525	37	20	41	20	1	606	68.4	6.51	127.12	20	0	0.978079	0.974948	1.06576	1.09812	1.08142	1.10334	1.04384	1.04697	1.04593	1.09429	1	1.04558	1	1.00626	1	1.08748	0.0446826	1.03907	0.257187	0.955485	0.0018743
D3ZWB5	Pf01167	309900	ENSRNOG00000000507.6	Tulp1	20	Tubby-like protein OS=Rattus norvegicus OX=10116 GN=Tulp1 PE=3 SV=1	0	121.298	39	19	40	19	1	467	52	9.86	127.78	19	0	1.18142	1.12058	1.22013	0.90708	0.919248	0.815265	1.24779	1.20907	1.44137	0.880531	1	1.29941	1	1.17404	1	0.75	0.00257627	1.10678	0.180945	1.47571	0.00607686
Q09073	Pf00153	25176	ENSRNOG00000039980.4	Slc25a5	X	ADP/ATP translocase 2 OS=Rattus norvegicus OX=10116 GN=Slc25a5 PE=1 SV=3	0	120.904	43	15	76	8	1	298	32.9	9.73	216.16	15	8	1.13357	1.14286	1.12427	1.43786	1.06852	1.49942	0.917538	1.19396	1.09408	1.33527	1	1.06852	1	1.13357	1	1.17794	0.208517	0.942623	0.466943	0.800232	0.16445
P60123	Pf00004, Pf01078, Pf01695, Pf05496, Pf06068, Pf06414, Pf07726, Pf13191, Pf13238, Pf13245, Pf13481	65137	ENSRNOG00000013195.6	Ruvbl1	4	RuvB-like 1 OS=Rattus norvegicus OX=10116 GN=Ruvbl1 PE=1 SV=1	0	120.724	40	13	32	13	1	456	50.2	6.42	117.2	13	0	1.15746	1.19976	1.19154	1.20212	1.20212	1.20564	1.21857	1.18566	1.18684	1.20329	1	1.19702	1	1.18292	1	1.01722	0.192309	1.01192	0.449693	0.994792	0.59418
A0A0G2K548	Pf02463, Pf04156, Pf05852, Pf06785, Pf07888, Pf10186, Pf10495, Pf13166	246150	ENSRNOG00000026319.6	Akap9	4	A-kinase-anchoring protein 9 OS=Rattus norvegicus OX=10116 GN=Akap9 PE=1 SV=1	0	120.487	9	34	34	34	1	3847	441.3	5.06	90.51	34	0	1.04348	1.06004	1.04451	1.04451	1.01553	0.986542	1.05072	1.01242	1.09317	1.01553	1	1.0521	1	1.04934	1	0.967774	0.12661	1.00263	0.913709	1.03602	0.271545
P62198	Pf00004, Pf00910, Pf01057, Pf01078, Pf05496, Pf06068, Pf06414, Pf07724, Pf07726, Pf07728, Pf13191, Pf13207, Pf13401	81827	ENSRNOG00000010038.6	Psmc5	10	26S proteasome regulatory subunit 8 OS=Rattus norvegicus OX=10116 GN=Psmc5 PE=1 SV=1	0	120.48	46	16	30	15	1	406	45.6	7.55	106.2	16	1	1.05742	1.10509	1.11918	1.08992	1.08559	1.09101	1.10401	1.05525	1.12784	1.08884	1	1.0957	1	1.0939	1	0.995378	0.800855	1.00165	0.952323	1.0063	0.764814
A0A0H2UHJ5	Pf07528, Pf12171, Pf12874	365703	ENSRNOG00000011627.7	Zfr	2	Zinc finger RNA-binding protein OS=Rattus norvegicus OX=10116 GN=Zfr PE=1 SV=1	0	120.306	19	19	28	19	1	1074	116.8	9.04	97.22	19	0	1.18025	1.1791	1.21584	1.11825	1.19173	1.1194	1.1814	1.13777	1.15499	1.14313	1	1.15806	1	1.19173	1	0.959216	0.14771	0.971741	0.126689	1.01306	0.615091
M0R6L2	Pf00400	364653	ENSRNOG00000048847.2	LOC364653; Wdr17	16	RCG59107, isoform CRA_a OS=Rattus norvegicus OX=10116 GN=Wdr17 PE=4 SV=2	0	120.288	18	20	26	20	1	1297	144.7	6.68	89.57	20	0	1.16285	1.22316	1.29433	1.21713	1.30277	1.33052	1.14113	1.16043	1.22919	1.28347	1	1.17692	1	1.22678	1	1.04621	0.329206	0.959358	0.34358	0.91698	0.0698156
Q1JU68	Pf01399	292148	ENSRNOG00000010117.7	Eif3a	1	Eukaryotic translation initiation factor 3 subunit A OS=Rattus norvegicus OX=10116 GN=Eif3a PE=2 SV=2	0	120.149	24	38	50	38	1	1354	163.1	6.77	146.57	38	0	1.02059	1.04334	1.06609	1.12676	1.14735	1.13434	1.11809	1.07692	1.10076	1.13615	1	1.09859	1	1.04334	1	1.08896	0.00301707	1.05296	0.0357546	0.966942	0.0482771
B5DEH2	Pf01145	290823	ENSRNOG00000013763.6	Erlin2	16	Erlin-2 OS=Rattus norvegicus OX=10116 GN=Erlin2 PE=1 SV=1	0	120.002	48	18	35	14	1	339	37.7	5.74	119.54	18	4	1.34522	1.28917	1.30701	1.33248	1.33121	1.32994	1.28153	1.29682	1.22548	1.33121	1	1.26794	1	1.3138	1	1.01325	0.352163	0.965094	0.167908	0.952472	0.0434181
Q5U2S7	Pf01399, Pf08375	287670	ENSRNOG00000028103.5	Psmd3	10	Proteasome (Prosome, macropain) 26S subunit, non-ATPase, 3 OS=Rattus norvegicus OX=10116 GN=Psmd3 PE=1 SV=1	0	119.931	38	21	30	21	1	530	60.7	8.44	99.77	21	0	0.89678	0.877841	0.942235	0.911932	0.993371	0.970644	0.946023	0.926136	1.00379	0.958649	1	0.958649	1	0.905619	1	1.05856	0.161087	1.05856	0.153138	1	1
A0A0G2K931	Pf00266		ENSRNOG00000013971.7		1	Phosphoserine aminotransferase OS=Rattus norvegicus OX=10116 GN=Psat1 PE=1 SV=1	0	119.876	44	15	35	15	1	370	40.5	7.69	120.67	15	0	0.819444	0.834201	0.873264	0.820312	0.93316	0.872396	0.811632	0.828993	0.888021	0.875289	1	0.842882	1	0.842303	1	1.03916	0.415452	1.00069	0.984582	0.962975	0.462993
F2Z3Q8	Pf02985, Pf03810, Pf13513		ENSRNOG00000009275.4		10	Importin subunit beta-1 OS=Rattus norvegicus OX=10116 GN=Kpnb1 PE=1 SV=1	0	119.817	19	16	36	16	1	876	97.1	4.78	128.66	16	0	1.00509	0.984741	0.994914	1.01017	1.08952	1.0234	1.02442	1.00712	1.03357	1.04103	1	1.0217	1	0.994914	1	1.04635	0.141662	1.02693	0.051176	0.981433	0.494468
D3ZI07	Pf00225	296284	ENSRNOG00000010361.7	Kif3b	3	Kinesin-like protein OS=Rattus norvegicus OX=10116 GN=Kif3b PE=1 SV=1	0	119.73	29	21	32	14	1	747	85.2	7.69	105.39	21	6	1.10766	1.13319	1.17869	1.10322	1.14983	1.18535	1.08213	1.05216	1.10433	1.14613	1	1.07954	1	1.13984	1	1.00552	0.851841	0.947095	0.0787448	0.941898	0.0773829
Q68FX0	Pf00180	94173	ENSRNOG00000007316.6	Idh3B	3	Isocitrate dehydrogenase [NAD] subunit beta, mitochondrial OS=Rattus norvegicus OX=10116 GN=Idh3B PE=2 SV=1	0	119.454	42	17	42	16	1	385	42.3	8.75	138.49	17	1	1.23013	1.28351	1.28707	1.18743	1.24792	1.22301	1.15421	1.09846	1.14947	1.21945	1	1.13405	1	1.2669	1	0.962547	0.135612	0.895131	0.00660226	0.929961	0.0269815
P07340	Pf00287	25650	ENSRNOG00000002934.7	Atp1b1	13	Sodium/potassium-transporting ATPase subunit beta-1 OS=Rattus norvegicus OX=10116 GN=Atp1b1 PE=1 SV=1	0	119.325	47	15	58	15	1	304	35.2	8.65	161.84	15	0	0.887011	0.851423	0.933274	0.942171	0.94395	0.983096	0.782918	0.782028	0.790036	0.956406	1	0.784994	1	0.890569	1	1.07393	0.0727245	0.881452	0.0114192	0.820775	0.000227667
P20595	Pf00211, Pf07700, Pf07701	25202	ENSRNOG00000012060.7	Gucy1b3	2	Guanylate cyclase soluble subunit beta-1 OS=Rattus norvegicus OX=10116 GN=Gucy1b1 PE=1 SV=2	0	119.257	32	20	37	20	1	619	70.4	5.4	119.55	20	0	1.17356	1.16092	1.23218	1.18276	1.22529	1.2023	1.12299	1.07241	1.12184	1.20345	1	1.10575	1	1.18889	1	1.01225	0.593821	0.930068	0.0393092	0.918816	0.00918943
Q6P9Y4	Pf00153	85333	ENSRNOG00000010830.4	Slc25a4	16	ADP/ATP translocase 1 OS=Rattus norvegicus OX=10116 GN=Slc25a4 PE=1 SV=1	0	119.024	43	15	91	8	1	298	32.9	9.74	266.59	15	0	1.0981	1.05463	1.17503	1.18841	1.22408	1.28986	1.0223	1.05909	1.03679	1.23411	1	1.03939	1	1.10925	1	1.11256	0.0535063	0.937018	0.130405	0.842216	0.00351222
Q5I0D1	Pf00903, Pf12681	363644	ENSRNOG00000007788.7	Glod4	10	Glyoxalase domain-containing protein 4 OS=Rattus norvegicus OX=10116 GN=Glod4 PE=1 SV=1	0	118.931	48	14	30	14	1	298	33.2	5.27	108.05	14	0	1.23762	1.21342	1.14631	1.06931	1.09021	1.0253	1.09241	1.06381	1.06271	1.06161	1	1.07297	1	1.19912	1	0.885321	0.0145635	0.894801	0.0121447	1.01071	0.624307
P62632	Pf00009, Pf03143, Pf03144	24799	ENSRNOG00000012477.4	Eef1a2	3	Elongation factor 1-alpha 2 OS=Rattus norvegicus OX=10116 GN=Eef1a2 PE=1 SV=1	0	118.708	42	17	73	9	1	463	50.4	9.03	234.27	17	0	1.18379	1.18607	1.31507	1.17808	1.19749	1.19292	1.10731	0.977169	1.07877	1.1895	1	1.05441	1	1.22831	1	0.968401	0.425389	0.858426	0.0413832	0.886436	0.0276941
P39052	Pf00169, Pf00350, Pf01031, Pf02212	25751	ENSRNOG00000007649.8	Dnm2	8	Dynamin-2 OS=Rattus norvegicus OX=10116 GN=Dnm2 PE=1 SV=1	0	118.621	24	21	49	6	1	870	98.2	7.43	143.93	21	0	0.761985	0.783011	0.767031	0.83852	0.862069	0.797309	0.852817	0.83852	0.909167	0.832632	1	0.866835	1	0.770676	1	1.08039	0.0360679	1.12477	0.0128665	1.04108	0.299119
G3V8A5	Pf03635	25479	ENSRNOG00000017612.5	Vps35	19	Vacuolar protein sorting-associated protein 35 OS=Rattus norvegicus OX=10116 GN=Vps35 PE=1 SV=1	0	118.52	24	18	36	18	1	796	91.7	5.44	128.61	18	0	0.92729	0.913126	0.961284	0.936733	0.996223	0.97356	0.905571	0.906516	0.923513	0.968839	1	0.911867	1	0.9339	1	1.03741	0.194869	0.976407	0.226564	0.941196	0.035694
Q5U2N2	Pf00443, Pf13423	291796	ENSRNOG00000014981.7	Usp14	18	Ubiquitin specific protease 14 OS=Rattus norvegicus OX=10116 GN=Usp14 PE=1 SV=1	0	118.404	36	19	30	19	1	493	55.9	5.2	101.6	19	0	0.991718	1.03727	1.04865	0.995859	1.08178	1.03416	1.04037	1.04865	1.0735	1.03727	1	1.05418	1	1.02588	1	1.0111	0.72643	1.02758	0.230829	1.0163	0.561951
D4A3E1	Pf00076, Pf13893, Pf14259	313842	ENSRNOG00000006929.6	Hnrnpll; Hnrpll	6	Heterogeneous nuclear ribonucleoprotein L-like OS=Rattus norvegicus OX=10116 GN=Hnrnpll PE=1 SV=1	0	118.296	37	18	30	18	1	591	64.3	5.95	103.05	18	0	1.29901	1.27295	1.24069	1.27916	1.366	1.28164	1.22457	1.2196	1.22333	1.30893	1	1.2225	1	1.27089	1	1.02994	0.315111	0.961926	0.0460264	0.933965	0.0390131
G3V9J7	Pf01496, Pf03528, Pf09311, Pf09726, Pf12128, Pf13949	54190	ENSRNOG00000005015.6	Rabep1	10	Rab GTPase-binding effector protein 1 OS=Rattus norvegicus OX=10116 GN=Rabep1 PE=1 SV=1	0	118.203	27	25	31	25	1	862	99.3	4.98	99.85	25	0	1.06289	1.07442	1.06604	1.0283	1.07442	1.06289	1.01677	1.05031	1.04717	1.05521	1	1.03809	1	1.06778	1	0.98822	0.428103	0.972186	0.0573776	0.983775	0.38343
F1M4A4	Pf00169, Pf00225, Pf00498, Pf12423, Pf12473	363288	ENSRNOG00000023993.7	Kif1a	9	Kinesin family member 1A OS=Rattus norvegicus OX=10116 GN=Kif1a PE=1 SV=3	0	118.174	17	25	31	15	1	1707	192.8	6.2	95.67	25	6	0.948919	0.96169	1.01081	0.983301	1.00491	1.01473	0.97446	0.96169	0.962672	1.00098	1	0.966274	1	0.973805	1	1.02791	0.265754	0.992266	0.716337	0.965325	0.026796
P61983	Pf00244	56010	ENSRNOG00000001436.5	Ywhag	12	14-3-3 protein gamma OS=Rattus norvegicus OX=10116 GN=Ywhag PE=1 SV=2	0	118.113	57	15	91	9	1	247	28.3	4.89	287.08	15	5	1.44418	1.3161	1.08578	1.18566	1.04465	1.11398	1.27615	1.10458	1.17861	1.11477	1	1.18645	1	1.28202	1	0.869539	0.211228	0.925451	0.456385	1.0643	0.326931
Q63041	Pf00207, Pf01835, Pf07677, Pf07678, Pf07703, Pf10569, Pf11974, Pf13249	252922	ENSRNOG00000006709.6	Pzp	4	Alpha-1-macroglobulin OS=Rattus norvegicus OX=10116 GN=A1m PE=1 SV=1	0	118.057	14	22	34	22	1	1500	167	6.9	104.91	22	0	0.829545	0.823864	0.834091	0.877273	0.932955	0.863636	1.63295	1.57045	2	0.891288	1	1.73447	1	0.829167	1	1.07492	0.0440358	2.09182	0.00250438	1.94603	0.00340976
D3ZQE8	Pf08389	363194	ENSRNOG00000019085.5	Xpo5	9	Exportin 5 OS=Rattus norvegicus OX=10116 GN=Xpo5 PE=1 SV=1	0	117.898	17	18	30	18	1	1204	136.8	5.81	91.36	18	0	1.03132	1.03348	1.12095	1.08531	1.13823	1.14795	1.10151	1.03564	1.10583	1.12383	1	1.08099	1	1.06192	1	1.05831	0.154851	1.01797	0.635509	0.961883	0.225362
Q5PQN4	Pf15501	314859	ENSRNOG00000007286.7	Mdm1	7	Nuclear protein MDM1 OS=Rattus norvegicus OX=10116 GN=Mdm1 PE=1 SV=2	0	117.871	33	22	28	22	1	719	80.6	9.17	86.27	22	0	1.16226	1.20913	1.20793	1.26803	1.26202	1.25601	1.19952	1.2476	1.20673	1.26202	1	1.21795	1	1.19311	1	1.05776	0.0120851	1.02082	0.312207	0.965079	0.0455582
P50503	Pf00515, Pf13371, Pf13414, Pf13424, Pf13431, Pf13432	81800	ENSRNOG00000019070.4	St13	7	Hsc70-interacting protein OS=Rattus norvegicus OX=10116 GN=St13 PE=1 SV=1	0	117.867	42	20	57	20	1	368	41.3	5.39	173.92	20	0	1.25759	1.36333	1.08436	1.24859	1.036	1.16198	1.00112	1.08324	1.01125	1.14886	1	1.03187	1	1.2351	1	0.930176	0.445799	0.835458	0.0758367	0.898172	0.155336
Q5XIW8	Pf03343	29678	ENSRNOG00000020475.3	Sart1	1	U4/U6.U5 tri-snRNP-associated protein 1 OS=Rattus norvegicus OX=10116 GN=Sart1 PE=1 SV=1	0	117.731	26	19	25	19	1	806	91	5.77	92.37	19	0	1.12304	1.11633	1.16331	1.07606	1.06376	1.06823	1.23937	1.14877	1.18904	1.06935	1	1.19239	1	1.13423	1	0.942801	0.0126926	1.05128	0.124867	1.11506	0.00965339
P54313	Pf00400	81667	ENSRNOG00000001409.4	Gnb2	12	Guanine nucleotide-binding protein G(I)/G(S)/G(T) subunit beta-2 OS=Rattus norvegicus OX=10116 GN=Gnb2 PE=1 SV=4	0	117.647	30	11	90	3	1	340	37.3	6	311.97	11	2	0.924731	0.869176	0.849462	0.887993	0.921147	0.854839	0.897849	0.875448	0.879032	0.887993	1	0.88411	1	0.881123	1	1.0078	0.827672	1.00339	0.905319	0.995627	0.858061
Q63525	Pf04969, Pf14050	29648	ENSRNOG00000051720.1	Nudc	5	Nuclear migration protein nudC OS=Rattus norvegicus OX=10116 GN=Nudc PE=1 SV=1	0	117.59	47	18	41	17	1	332	38.4	5.38	139.41	18	0	1.19432	1.20227	1.17727	1.11705	1.13295	1.10682	1.175	1.16364	1.09432	1.11894	1	1.14432	1	1.19129	1	0.939269	0.00240317	0.960572	0.148309	1.02268	0.38979
Q63009	Pf05175, Pf06325, Pf08241, Pf12847, Pf13489, Pf13649, Pf13847	60421	ENSRNOG00000026109.6	Prmt1	1	Protein arginine N-methyltransferase 1 OS=Rattus norvegicus OX=10116 GN=Prmt1 PE=1 SV=1	0	117.535	36	14	28	11	1	353	40.5	5.6	103.72	14	3	1.03194	1.07159	1.13216	1.09802	1.10683	1.12445	1.19493	1.07489	1.17841	1.10977	1	1.14941	1	1.07856	1	1.02893	0.359276	1.06569	0.210405	1.03573	0.359737
Q6P7B0	Pf00458, Pf00579	314442	ENSRNOG00000004359.7	Wars	6	Tryptophan--tRNA ligase, cytoplasmic OS=Rattus norvegicus OX=10116 GN=Wars PE=1 SV=2	0	117.414	35	16	28	16	1	481	54.1	6.48	88.26	16	0	0.966019	0.98932	1.02621	0.948544	0.990291	0.953398	0.96699	0.920388	0.947573	0.964078	1	0.944984	1	0.993851	1	0.970042	0.246074	0.95083	0.0918093	0.980195	0.369036
Q4KLI7	Pf11931, Pf12108, Pf13297	313583	ENSRNOG00000007629.7	Sf3a3	5	Splicing factor 3a, subunit 3 OS=Rattus norvegicus OX=10116 GN=Sf3a3 PE=1 SV=1	0	117.363	30	15	31	15	1	501	58.8	5.34	107.46	15	0	1.21508	1.20643	1.22497	1.30284	1.35352	1.33004	1.25711	1.22744	1.24475	1.3288	1	1.2431	1	1.21549	1	1.09322	0.00190449	1.02271	0.0527719	0.935504	0.00725028
A0A0G2K350	Pf14938	307382	ENSRNOG00000018914.7	Napg	18	NSF attachment protein gamma OS=Rattus norvegicus OX=10116 GN=Napg PE=1 SV=1	0	117.332	50	14	48	14	1	312	34.6	5.41	169.56	14	0	1.31579	1.34211	1.2782	1.33709	1.34085	1.30201	1.22556	1.22556	1.16416	1.32665	1	1.2051	1	1.31203	1	1.01114	0.547735	0.918497	0.0179677	0.908375	0.00706773
P62882	Pf00400	83579		Gnb5	8	Guanine nucleotide-binding protein subunit beta-5 OS=Rattus norvegicus OX=10116 GN=Gnb5 PE=2 SV=1	0	117.232	41	13	34	13	1	353	38.7	6.06	129.21	13	0	1.45763	1.46545	1.41851	1.309	1.41851	1.3455	1.13038	1.24902	1.24381	1.35767	1	1.20774	1	1.4472	1	0.938138	0.0643274	0.834535	0.00441597	0.889565	0.040819
A0A0G2K658	Pf00106, Pf01370, Pf08659, Pf13561	102556347	ENSRNOG00000049911.3	LOC102556347	11	Carbonyl reductase [NADPH] 1-like OS=Rattus norvegicus OX=10116 GN=LOC102556347 PE=1 SV=1	0	117.07	53	15	40	1	1	329	36.2	8.59	143.12	15	14	1.50124	1.54218	1.09801	1.41935	1.10298	1.134	1.08189	1.40323	1.12407	1.21878	1	1.20306	1	1.38048	1	0.882864	0.404957	0.87148	0.36537	0.987106	0.917489
M0RDF1	Pf02373	682469	ENSRNOG00000050200.3	Kdm3b; LOC682469	18	Lysine demethylase 3B OS=Rattus norvegicus OX=10116 GN=Kdm3b PE=1 SV=2	0	117.053	14	20	24	20	1	1724	186.8	7.61	80.29	20	0	1.1088	1.15046	1.20023	1.19444	1.22106	1.17477	1.17014	1.17245	1.18056	1.19676	1	1.17438	1	1.15316	1	1.03781	0.215281	1.0184	0.469986	0.981302	0.179765
P56574	Pf00180	361596	ENSRNOG00000013949.7	Idh2	1	Isocitrate dehydrogenase [NADP], mitochondrial OS=Rattus norvegicus OX=10116 GN=Idh2 PE=1 SV=2	0	116.924	35	17	31	15	1	452	50.9	8.69	109.07	17	0	0.919887	0.922714	0.93591	0.94722	1.01037	0.967012	0.876532	0.957587	0.887842	0.974866	1	0.90732	1	0.92617	1	1.05258	0.0650501	0.979647	0.505829	0.930712	0.0983479
D4A8A0	Pf00117, Pf00185, Pf00289, Pf00988, Pf01071, Pf01979, Pf02142, Pf02222, Pf02729, Pf02786, Pf02787, Pf07478, Pf07722, Pf08443, Pf13147, Pf13535, Pf13594, Pf15632		ENSRNOG00000026474.6		6	Carbamoyl-phosphate synthetase 2, aspartate transcarbamylase, and dihydroorotase OS=Rattus norvegicus OX=10116 GN=Cad PE=1 SV=2	0	116.727	11	20	24	20	1	2224	243.2	6.54	88.73	20	0	1.00106	0.993617	1.03404	1.07234	1.11702	1.12447	1.13298	1.09468	1.06809	1.10461	1	1.09858	1	1.00957	1	1.09413	0.00972357	1.08816	0.0168879	0.994543	0.820561
F1LP76	Pf04762	140934	ENSRNOG00000016725.5	Ikbkap; Elp1	5	Elongator complex protein 1 OS=Rattus norvegicus OX=10116 GN=Elp1 PE=1 SV=2	0	116.649	17	20	26	20	1	1331	149.1	6.34	86.91	20	0	0.945417	0.975283	1.05973	1.03913	1.08651	1.08136	1.03605	1.06694	1.00721	1.069	1	1.03673	1	0.993478	1	1.07602	0.113414	1.04354	0.322221	0.969814	0.230939
Q45QN0	Pf00025, Pf00503	81664	ENSRNOG00000016592.6	Gnai2	8	Guanine nucleotide binding protein alpha inhibiting 2 OS=Rattus norvegicus OX=10116 GN=Gnai2 PE=2 SV=1	0	116.574	43	13	45	6	1	355	40.5	5.45	149.17	13	4	0.693845	0.752998	0.741807	0.878497	0.844924	0.809752	0.720224	0.77538	0.776179	0.844391	1	0.757261	1	0.72955	1	1.15741	0.012941	1.03798	0.345339	0.896813	0.032597
A0A0G2K1M8	Pf00326, Pf02897		ENSRNOG00000051061.2		20	Prolyl endopeptidase OS=Rattus norvegicus OX=10116 GN=Prep PE=1 SV=1	0	116.502	31	19	34	19	1	709	80.4	5.87	105.04	19	0	0.8861	0.966216	1.02703	0.94112	0.970077	0.983591	0.980695	0.950772	0.946911	0.964929	1	0.959459	1	0.959781	1	1.00536	0.909827	0.999665	0.994279	0.994331	0.756338
F1MAA7	Pf00052, Pf00053, Pf00055, Pf01576, Pf05130, Pf05483, Pf05557, Pf06160, Pf08317, Pf09969, Pf13514	117036	ENSRNOG00000002680.7	Lamc1	13	Laminin subunit gamma 1 OS=Rattus norvegicus OX=10116 GN=Lamc1 PE=1 SV=1	0	116.156	15	22	27	22	1	1607	177.3	5.22	81.23	22	0	0.727601	0.725434	0.731214	0.604769	0.574422	0.589595	0.762283	0.756503	0.75289	0.589595	1	0.757225	1	0.728083	1	0.809792	0.000100524	1.04003	0.000819304	1.28431	5.28468e-05
P23514	Pf01602, Pf07718, Pf14806	114023	ENSRNOG00000057623.1	Copb1	1	Coatomer subunit beta OS=Rattus norvegicus OX=10116 GN=Copb1 PE=1 SV=1	0	116.063	20	16	26	16	1	953	106.9	5.96	91.52	16	0	1.03474	1.04886	1.06623	1.13355	1.14549	1.15309	1.11944	1.02714	1.12812	1.14405	1	1.09157	1	1.04995	1	1.08962	0.000934206	1.03964	0.282769	0.954128	0.184915
Q9JMJ4	Pf00400, Pf04564, Pf08606, Pf11789	246216	ENSRNOG00000020897.6	Prpf19	1	Pre-mRNA-processing factor 19 OS=Rattus norvegicus OX=10116 GN=Prpf19 PE=1 SV=2	0	115.996	31	14	31	14	1	504	55.2	6.61	121.51	14	0	1.40843	1.37945	1.278	1.35178	1.47167	1.36364	1.29513	1.38076	1.24638	1.3957	1	1.30742	1	1.35529	1	1.02981	0.502881	0.964679	0.43883	0.936753	0.182193
A0A0G2K7P9	Pf00041, Pf00047, Pf07679, Pf07686, Pf13895, Pf13927		ENSRNOG00000002126.7		11	Neural cell adhesion molecule 2 OS=Rattus norvegicus OX=10116 GN=Ncam2 PE=1 SV=1	0	115.994	27	21	36	21	1	836	93	6.1	120.6	21	0	0.893637	0.919278	0.97056	1.0076	0.97151	1.01709	0.91453	0.882241	0.919278	0.998734	1	0.90535	1	0.927825	1	1.07642	0.0556805	0.975776	0.426736	0.906498	0.00672187
A0A0G2JUG7	Pf01369		ENSRNOG00000060350.1		4	IQ motif and Sec7 domain 1 OS=Rattus norvegicus OX=10116 GN=Iqsec1 PE=1 SV=1	0	115.862	22	20	30	18	1	962	108	7.68	106.32	20	0	0.989011	1.03896	1.06194	0.999001	1.03497	0.971029	0.969031	0.894106	1.03297	1.00167	1	0.965368	1	1.02997	1	0.972519	0.375145	0.937278	0.22899	0.963763	0.45755
Q4KLL0	Pf01096, Pf07500, Pf08711	362479; 498453	ENSRNOG00000022323.5	Tcea1; LOC498453	5; 15	Transcription elongation factor A protein 1 OS=Rattus norvegicus OX=10116 GN=Tcea1 PE=1 SV=1	0	115.346	55	15	24	15	1	301	33.9	8.38	83.41	15	0	1.58108	1.48919	1.40946	1.34324	1.44054	1.32838	1.2973	1.29459	1.33108	1.37072	1	1.30766	1	1.49324	1	0.917949	0.114091	0.875716	0.0219226	0.953993	0.16421
Q66H90	Pf14783	361930	ENSRNOG00000015816.7	Bbs7	2	Bardet-Biedl syndrome 7 protein homolog OS=Rattus norvegicus OX=10116 GN=Bbs7 PE=2 SV=1	0	115.323	24	18	35	18	1	715	80.1	5.88	124.43	18	0	1.27985	1.26866	1.27114	1.23134	1.33333	1.23881	1.21517	1.29104	1.30846	1.26783	1	1.27156	1	1.27322	1	0.995767	0.878177	0.998697	0.956899	1.00294	0.935853
P47727	Pf00106, Pf08659, Pf13561	29224		Cbr1	11	Carbonyl reductase [NADPH] 1 OS=Rattus norvegicus OX=10116 GN=Cbr1 PE=1 SV=2	0	114.99	60	14	44	1	1	277	30.6	8.06	155.74	14	0	1.1452	1.08297	1.05677	1.06659	1.15393	0.99345	1.10699	1.20742	1.10262	1.07132	1	1.13901	1	1.09498	1	0.978398	0.680074	1.04021	0.36492	1.06318	0.305489
Q62829	Pf00069, Pf00786, Pf07714, Pf14531	29433	ENSRNOG00000004676.7	Pak3	X	Serine/threonine-protein kinase PAK 3 OS=Rattus norvegicus OX=10116 GN=Pak3 PE=1 SV=1	0	114.98	30	15	32	8	1	544	60.7	5.52	120.94	15	7	1.14567	1.19934	1.19606	1.06681	1.11501	1.06024	1.08434	1.08434	1.00219	1.08069	1	1.05696	1	1.18036	1	0.915558	0.0152217	0.895453	0.0190104	0.978041	0.504134
P09495	Pf00261, Pf12718	24852	ENSRNOG00000015496.6	Tpm4	16	Tropomyosin alpha-4 chain OS=Rattus norvegicus OX=10116 GN=Tpm4 PE=1 SV=3	0	114.95	58	21	49	9	1	248	28.5	4.69	134.51	21	0	0.797823	0.787714	0.744946	0.746501	0.757387	0.72395	0.764386	0.757387	0.695956	0.742613	1	0.739243	1	0.776827	1	0.955956	0.145504	0.951618	0.237957	0.995462	0.894534
Q9R1R4	Pf00567, Pf12872	85425	ENSRNOG00000055779.1	Tdrd7	5	Tudor domain-containing protein 7 OS=Rattus norvegicus OX=10116 GN=Tdrd7 PE=1 SV=1	0	114.867	20	23	32	23	1	1113	125.2	7.03	100.31	23	0	1.12309	1.14654	1.19226	1.16413	1.24971	1.2075	1.20985	1.20164	1.2286	1.20711	1	1.21336	1	1.15397	1	1.04605	0.171898	1.05147	0.0528716	1.00518	0.82153
A0A0G2JYB1	Pf01115		ENSRNOG00000007330.7		5	F-actin-capping protein subunit beta OS=Rattus norvegicus OX=10116 GN=Capzb PE=1 SV=1	0	114.735	50	16	53	16	1	296	33.4	5.49	164.48	16	0	1.14831	1.16525	0.949153	1.1589	0.949153	1.08475	0.949153	1.08792	1.10064	1.06427	1	1.0459	1	1.08757	1	0.978571	0.8138	0.961688	0.648396	0.982747	0.826022
Q8VI04	Pf01112	246307	ENSRNOG00000020202.6	Asrgl1	1	Isoaspartyl peptidase/L-asparaginase OS=Rattus norvegicus OX=10116 GN=Asrgl1 PE=1 SV=1	0	114.456	48	13	30	13	1	333	34.4	7.88	119.45	13	0	1.05544	1.09446	1.08522	1.02977	1.07803	0.916838	0.947639	1.05852	1.00205	1.00821	1	1.00274	1	1.07837	1	0.934941	0.226972	0.929864	0.0908592	0.994569	0.928711
P63004	Pf00400, Pf08513, Pf11715	83572	ENSRNOG00000002755.6	Pafah1b1	10	Platelet-activating factor acetylhydrolase IB subunit alpha OS=Rattus norvegicus OX=10116 GN=Pafah1b1 PE=1 SV=2	0	113.916	42	16	33	15	1	410	46.6	7.37	114.79	16	1	1.04752	1.05359	1.02528	0.980789	1.07179	0.954499	0.988878	0.975733	1.01314	1.00236	1	0.992585	1	1.04213	1	0.961837	0.337858	0.952458	0.0236735	0.990249	0.805653
B2RYC6	Pf07535, Pf12171, Pf12874	685474	ENSRNOG00000036833.4	Zfp385a	7	Zfp385a protein OS=Rattus norvegicus OX=10116 GN=Zfp385a PE=1 SV=1	0	113.688	35	13	26	13	1	415	43.6	9.74	100.06	13	0	1.33596	1.37664	1.39764	1.38058	1.48556	1.40814	1.24672	1.2874	1.20604	1.42476	1	1.24672	1	1.37008	1	1.03991	0.206125	0.909962	0.0141489	0.875038	0.0105136
G3V702	Pf00400	117541	ENSRNOG00000007671.4	Smu1	5	Smu-1 suppressor of mec-8 and unc-52 homolog (C. elegans) OS=Rattus norvegicus OX=10116 GN=Smu1 PE=1 SV=1	0	113.655	34	17	31	17	1	513	57.5	7.18	107.72	17	0	1.10631	1.125	1.19276	1.22196	1.24883	1.24416	1.1729	1.18341	1.18925	1.23832	1	1.18185	1	1.14136	1	1.08495	0.0244271	1.03548	0.203827	0.954403	0.00412896
A0A0G2K9V6	Pf00587, Pf02824, Pf03129, Pf07973	294810	ENSRNOG00000019023.6	Tars	2	Threonine--tRNA ligase, cytoplasmic OS=Rattus norvegicus OX=10116 GN=Tars PE=1 SV=1	0	113.624	30	20	30	19	1	722	83.3	7.03	103.44	20	1	0.924395	0.944556	1.02218	1.00504	1.02218	1.04335	1.02016	1.05948	1.03931	1.02352	1	1.03965	1	0.96371	1	1.06206	0.133145	1.0788	0.0759127	1.01576	0.366701
O35889	Pf00498, Pf00595, Pf00788, Pf01843	26955		Mllt4; Afdn	1	Afadin OS=Rattus norvegicus OX=10116 GN=Afdn PE=1 SV=1	0	113.606	15	25	31	25	1	1829	207.5	6.16	95.37	25	0	1.03842	1.04752	1.06775	0.993933	1.01213	0.9818	1.0364	0.948433	0.984833	0.995956	1	0.989889	1	1.05123	1	0.947419	0.0110593	0.941648	0.0851553	0.993909	0.833223
D3ZJR1	Pf00038, Pf00261, Pf00529, Pf00769, Pf01576, Pf02321, Pf02463, Pf02841, Pf03148, Pf03938, Pf03962, Pf03999, Pf04012, Pf04111, Pf04156, Pf05103, Pf05149, Pf05478, Pf05557, Pf05622, Pf05667, Pf05701, Pf06008, Pf06160, Pf06818, Pf07111, Pf07798, Pf07888, Pf07926, Pf08317, Pf08614, Pf09311, Pf09726, Pf09730, Pf09731, Pf09755, Pf10146, Pf10168, Pf10174, Pf10186, Pf10234, Pf10359, Pf10498, Pf11180, Pf1…	361120	ENSRNOG00000013502.7	Eps15l1	16	Epidermal growth factor receptor pathway substrate 15-like 1 OS=Rattus norvegicus OX=10116 GN=Eps15l1 PE=1 SV=3	0	113.427	22	18	25	18	1	909	99.4	5.02	79.17	18	0	1.20486	1.20718	1.17361	1.17477	1.18403	1.1331	1.19792	1.14699	1.15162	1.16397	1	1.16551	1	1.19522	1	0.973854	0.176042	0.975145	0.202914	1.00133	0.948781
F1M1Y0	Pf00928, Pf10291		ENSRNOG00000006357.8		5	SH3-containing GRB2-like protein 3-interacting protein 1 OS=Rattus norvegicus OX=10116 GN=Sgip1 PE=1 SV=3	0	113.405	27	16	27	16	1	827	88.5	8.18	104.29	16	0	1.25874	1.24126	1.21678	1.14569	1.15152	1.12587	1.18065	1.13986	1.1958	1.14103	1	1.17211	1	1.23893	1	0.920978	0.0024653	0.946065	0.0318781	1.02724	0.166821
P31044	Pf01161	29542	ENSRNOG00000001136.6	Pebp1	12	Phosphatidylethanolamine-binding protein 1 OS=Rattus norvegicus OX=10116 GN=Pebp1 PE=1 SV=3	0	113.329	67	11	55	11	1	187	20.8	5.8	232.31	11	0	1.20539	1.27497	1.17284	1.11223	1.1358	1.05724	1.11336	1.09652	1.05499	1.10176	1	1.08829	1	1.21773	1	0.904762	0.038157	0.893702	0.0204016	0.987776	0.666785
A0A0G2K502	Pf00390, Pf03949	307270	ENSRNOG00000015582.6	Me2	18	Malic enzyme OS=Rattus norvegicus OX=10116 GN=Me2 PE=1 SV=1	0	113.29	33	16	36	15	1	591	66.3	7.91	127.67	16	1	1.08105	1.1347	1.18607	1.16553	1.24658	1.1347	1.13128	1.19292	1.14384	1.18227	1	1.15601	1	1.13394	1	1.04262	0.344103	1.01946	0.569689	0.977792	0.530659
F1M0M0			ENSRNOG00000013474.8		5	Castor zinc finger 1 OS=Rattus norvegicus OX=10116 GN=Casz1 PE=1 SV=3	0	113.215	14	20	23	20	1	1691	184	8.38	79.21	20	0	1.09205	1.13068	1.17273	1.06023	1.14659	1.13182	1.19091	1.18409	1.25568	1.11288	1	1.21023	1	1.13182	1	0.983266	0.621115	1.06928	0.0739782	1.08747	0.0501312
A0A0G2K654	Pf00538	684681	ENSRNOG00000054978.1	LOC684681; Hist1h1c	17	Histone cluster 1 H1 family member c OS=Rattus norvegicus OX=10116 GN=Hist1h1c PE=1 SV=1	0	113.166	44	15	57	3	1	212	21.3	11	187.13	15	0	0.325197	0.275591	0.356299	0.162598	0.244882	0.126378	0.508268	0.419685	0.518504	0.177953	1	0.482152	1	0.319029	1	0.557795	0.028772	1.51131	0.0141296	2.70944	0.00294714
G3V7M0	Pf04054, Pf12842	291841	ENSRNOG00000012271.5	Cnot1	19	CCR4-NOT transcription complex, subunit 1 OS=Rattus norvegicus OX=10116 GN=Cnot1 PE=1 SV=1	0	113.05	10	23	29	23	1	2376	266.7	7.11	97.33	23	0	1.10609	1.07788	1.18172	1.1614	1.16479	1.19526	1.16704	1.06885	1.16366	1.17381	1	1.13318	1	1.1219	1	1.04628	0.188782	1.01006	0.813033	0.965385	0.297277
A0A0H2UHG3	Pf00888, Pf10557	64624	ENSRNOG00000008039.6	Cul5	8	Cullin-5 OS=Rattus norvegicus OX=10116 GN=Cul5 PE=1 SV=1	0	112.958	21	20	30	20	1	855	98.7	8.6	105.31	20	0	1.09375	1.08482	1.17188	1.12388	1.16295	1.17522	1.12165	1.0692	1.15737	1.15402	1	1.11607	1	1.11682	1	1.03331	0.305509	0.999334	0.985193	0.967118	0.273489
A1A5S1	Pf06424, Pf13414, Pf14559	366276	ENSRNOG00000051498.1	Prpf6	3	Pre-mRNA-processing factor 6 OS=Rattus norvegicus OX=10116 GN=Prpf6 PE=1 SV=1	0	112.93	28	26	29	26	1	941	106.7	8.09	91.97	26	0	1.05204	1.06448	1.16063	1.17534	1.1629	1.1991	1.19457	1.11425	1.18778	1.17911	1	1.16554	1	1.09238	1	1.07939	0.0731968	1.06697	0.163211	0.988487	0.651147
M0RDJ7	Pf04538	680282	ENSRNOG00000046280.1	Tceal5; NEWGENE_1594149	X	RCG20041, isoform CRA_a OS=Rattus norvegicus OX=10116 GN=Tceal5 PE=4 SV=1	0	112.882	67	17	49	10	1	200	22	5.9	129.88	17	7	0.92827	0.91308	0.857384	0.799156	0.788186	0.751055	0.854008	0.721519	0.827848	0.779466	1	0.801125	1	0.899578	1	0.866479	0.00988663	0.890557	0.0984728	1.02779	0.641302
F1LUD3			ENSRNOG00000028545.4		6	Uncharacterized protein OS=Rattus norvegicus OX=10116 PE=1 SV=2	0	112.713	20	24	35	24	1	5582	584.8	5.59	105.35	24	0	0.276515	0.288567	0.293733	0.269972	0.253099	0.254477	0.250689	0.30303	0.252755	0.259183	1	0.268825	1	0.286272	1	0.905373	0.0219008	0.939054	0.383875	1.0372	0.61961
G3V9D7	Pf00596	25230	ENSRNOG00000012820.8	Add3	1	Adducin 3 (Gamma), isoform CRA_a OS=Rattus norvegicus OX=10116 GN=Add3 PE=1 SV=1	0	112.466	25	14	23	14	1	705	78.8	5.95	95.16	14	0	1.01083	0.977362	0.985236	0.943898	1.01772	0.936024	0.970472	0.957677	1.04429	0.965879	1	0.990814	1	0.991142	1	0.974512	0.416584	0.999669	0.991463	1.02582	0.542384
D4A206	Pf03546		ENSRNOG00000026108.6		18	Treacle ribosome biogenesis factor 1 OS=Rattus norvegicus OX=10116 GN=Tcof1 PE=1 SV=2	0	112.423	19	24	32	24	1	1395	144.6	9.1	96.97	24	0	0.986193	0.975345	1.02367	0.930966	0.927022	0.876726	1.07101	1.04536	1.02761	0.911571	1	1.04799	1	0.995069	1	0.916089	0.0214921	1.05319	0.0518709	1.14966	0.00317542
A0A0G2K1R5	Pf00069, Pf07714		ENSRNOG00000058938.1		8	CaM kinase-like vesicle-associated protein OS=Rattus norvegicus OX=10116 GN=Camkv PE=1 SV=1	0	112.31	42	14	26	1	1	504	54.1	5.54	116.78	14	12	1.31546	1.27057	1.32918	1.29177	1.45012	1.34289	1.16209	1.06484	1.2419	1.3616	1	1.15628	1	1.30507	1	1.04331	0.320633	0.885987	0.0515359	0.849206	0.0413837
Q68FY0	Pf00675, Pf05193, Pf08367	301011	ENSRNOG00000032134.4	Uqcrc1	8	Cytochrome b-c1 complex subunit 1, mitochondrial OS=Rattus norvegicus OX=10116 GN=Uqcrc1 PE=1 SV=1	0	112.079	34	13	34	12	1	480	52.8	5.88	124.05	13	1	1.30685	1.28117	1.22738	1.22005	1.33374	1.18704	1.1956	1.25672	1.2176	1.24694	1	1.22331	1	1.2718	1	0.980455	0.646597	0.961871	0.175051	0.981046	0.64753
D3ZWL6	Pf00670, Pf01262, Pf02254, Pf02826, Pf05221	312192	ENSRNOG00000039300.4	Ahcyl2	4	Adenosylhomocysteinase OS=Rattus norvegicus OX=10116 GN=Ahcyl2 PE=1 SV=3	0	111.94	29	19	49	6	1	612	66.8	7.36	158.28	19	11	0.940546	0.967836	1.03996	0.98538	0.973684	0.963938	0.973684	0.938596	0.961988	0.974334	1	0.95809	1	0.982781	1	0.991405	0.794209	0.974876	0.47561	0.983328	0.248388
G3V7I8	Pf00069, Pf07714, Pf12474, Pf14531		ENSRNOG00000011339.6		1	RCG57812, isoform CRA_b OS=Rattus norvegicus OX=10116 GN=Slk PE=1 SV=1	0	111.871	18	18	24	17	1	1203	137.6	5.02	79.86	18	1	1.02062	1.01134	1.06598	1.02062	1.03918	1.05258	1.05155	0.98866	1.05876	1.03746	1	1.03299	1	1.03265	1	1.00466	0.815017	1.00033	0.990775	0.995694	0.862039
P14408	Pf00206, Pf10415	24368		Fh	13	Fumarate hydratase, mitochondrial OS=Rattus norvegicus OX=10116 GN=Fh PE=1 SV=1	0	111.853	35	15	30	15	1	507	54.4	8.95	102.44	15	0	1.30506	1.32911	1.31519	1.30886	1.33671	1.30506	1.28481	1.2038	1.26962	1.31688	1	1.25274	1	1.31646	1	1.00032	0.974005	0.951603	0.0691347	0.951298	0.0748362
A0A0G2JYI0	Pf02138, Pf06469, Pf13385, Pf14844		ENSRNOG00000023453.6		2	LPS-responsive beige-like anchor protein OS=Rattus norvegicus OX=10116 GN=Lrba PE=1 SV=1	0	111.803	10	21	28	21	1	2783	309.3	5.74	88.91	21	0	1.06002	1.0872	1.1846	1.15968	1.21404	1.19026	1.16535	1.09173	1.17441	1.188	1	1.14383	1	1.11061	1	1.06968	0.131851	1.02991	0.510104	0.962822	0.221683
P15865	Pf00538	201097	ENSRNOG00000047459.1	Hist1h1d	17	Histone H1.4 OS=Rattus norvegicus OX=10116 GN=Hist1h1e PE=1 SV=3	0	111.742	46	16	57	3	1	219	22	11.11	183.26	16	6	0.276408	0.241443	0.309533	0.140596	0.213839	0.109312	0.486198	0.59919	0.304012	0.154582	1	0.463133	1	0.275794	1	0.560498	0.0298195	1.67927	0.1009	2.99603	0.027889
B5DFN2	Pf00670, Pf01262, Pf01488, Pf02254, Pf02826, Pf05221	362013	ENSRNOG00000018569.7	Ahcyl1	2	S-adenosylhomocysteine hydrolase-like protein 1 OS=Rattus norvegicus OX=10116 GN=Ahcyl1 PE=1 SV=2	0	111.717	32	18	53	5	1	483	53.7	7.44	167.11	18	0	0.889089	0.877367	0.922453	0.864743	0.93147	0.846709	0.875564	0.924256	0.885482	0.880974	1	0.895101	1	0.896303	1	0.982897	0.626241	0.998659	0.955122	1.01604	0.659694
F1LT49	Pf03483, Pf12799, Pf13855	362672	ENSRNOG00000024796.5	Lrrc47	5	Leucine-rich repeat-containing 47 OS=Rattus norvegicus OX=10116 GN=Lrrc47 PE=1 SV=2	0	111.693	37	19	30	19	1	580	63.5	8.24	97.15	19	0	1.16378	1.21684	1.18339	1.16378	1.203	1.17186	1.18108	1.14879	1.10265	1.17955	1	1.14418	1	1.188	1	0.99288	0.687817	0.963107	0.186575	0.970013	0.240867
D4A962	Pf00622, Pf02037, Pf13671	361522	ENSRNOG00000020683.7	Hnrnpul1	1	Heterogeneous nuclear ribonucleoprotein U-like 1 OS=Rattus norvegicus OX=10116 GN=Hnrnpul1 PE=1 SV=1	0	111.458	24	19	34	19	1	859	95.9	6.64	109.34	19	0	1.16783	1.10723	1.15851	1.20862	1.25758	1.22028	1.20979	1.16434	1.162	1.22883	1	1.17871	1	1.14452	1	1.07366	0.0244047	1.02987	0.234296	0.959216	0.0796418
D3ZK73	Pf00888, Pf10557	302502	ENSRNOG00000002585.6	Cul4b	X	Cullin 4B OS=Rattus norvegicus OX=10116 GN=Cul4b PE=1 SV=1	0	111.425	25	23	27	15	1	971	110.7	8.44	91.72	23	6	0.994742	0.984227	1.06309	1.03365	1.13249	1.07886	1.06309	1.04311	1.12093	1.08167	1	1.07571	1	1.01402	1	1.06671	0.147852	1.06084	0.143756	0.994491	0.879495
P15178	Pf00152, Pf01336	116483	ENSRNOG00000003743.7	Dars	13	Aspartate--tRNA ligase, cytoplasmic OS=Rattus norvegicus OX=10116 GN=Dars PE=1 SV=1	0	111.028	44	21	44	21	1	501	57.1	6.44	128.93	21	0	0.921471	0.946322	1.01193	0.982107	1.00696	1.02386	1.04076	0.970179	1.03678	1.00431	1	1.0159	1	0.959907	1	1.04625	0.207759	1.05834	0.188689	1.01155	0.677553
A0A0G2K8P3	Pf00168, Pf00397, Pf00632	25489	ENSRNOG00000058898.1	Nedd4	8	E3 ubiquitin-protein ligase OS=Rattus norvegicus OX=10116 GN=Nedd4 PE=1 SV=1	0	110.651	29	21	25	19	1	889	102.7	5.24	82.87	21	1	0.956226	0.939689	0.958171	0.949416	1.01265	0.952335	0.990272	0.965953	1.00389	0.971466	1	0.986706	1	0.951362	1	1.02113	0.401206	1.03715	0.0480109	1.01569	0.550466
Q08877	Pf00169, Pf00350, Pf01031, Pf02212	171574	ENSRNOG00000026490.6	Dnm3	13	Dynamin-3 OS=Rattus norvegicus OX=10116 GN=Dnm3 PE=1 SV=2	0	110.423	23	23	55	9	1	869	97.9	8.35	164.22	23	4	0.999006	0.991054	1.0338	1.0169	1.06163	1.05666	0.932406	0.899602	0.94831	1.04506	1	0.926773	1	1.00795	1	1.03682	0.126909	0.919461	0.0139633	0.88681	0.00420483
Q5BJT9	Pf00217, Pf02807	29593	ENSRNOG00000014573.6	Ckmt1b; Ckmt1	3	Creatine kinase U-type, mitochondrial OS=Rattus norvegicus OX=10116 GN=Ckmt1 PE=1 SV=1	0	110.347	34	13	74	13	1	418	46.9	8.32	254.32	13	0	1.05556	1.15278	1.19792	1.20602	1.25463	1.26852	1.10417	1.13657	1.19907	1.24306	1	1.1466	1	1.13542	1	1.0948	0.0797287	1.00985	0.835191	0.922408	0.0457824
A2VCW8	Pf00735, Pf01926, Pf05368	64551		2021-09-07	8	Septin 7 OS=Rattus norvegicus OX=10116 GN=Sept7 PE=2 SV=1	0	110.326	41	20	40	19	1	437	50.6	8.57	129.99	20	1	0.797762	0.754596	0.788169	0.772182	0.788169	0.819345	0.7506	0.740208	0.782574	0.793232	1	0.757794	1	0.780176	1	1.01673	0.530826	0.971311	0.287732	0.955324	0.132853
Q64303	Pf00069, Pf00786, Pf07714, Pf14531	100910732; 29432	ENSRNOG00000048597.2; ENSRNOG00000001747.5	LOC100910732; Pak2	11	Serine/threonine-protein kinase PAK 2 OS=Rattus norvegicus OX=10116 GN=Pak2 PE=1 SV=1	0	110.176	34	15	27	8	1	524	57.9	5.77	97.57	15	1	1.17581	1.14782	1.1019	1.1019	1.21725	1.16125	1.09854	1.13438	1.05935	1.16013	1	1.09742	1	1.14184	1	1.01602	0.668646	0.961098	0.21967	0.945946	0.189602
P29266	Pf02254, Pf02826, Pf03446, Pf03807, Pf14833	63938	ENSRNOG00000008063.6	Hibadh	4	3-hydroxyisobutyrate dehydrogenase, mitochondrial OS=Rattus norvegicus OX=10116 GN=Hibadh PE=1 SV=3	0	110.166	35	10	22	10	1	335	35.3	8.47	96.34	10	0	1.33253	1.29141	1.21524	1.20677	1.27328	1.20798	1.18259	1.1838	1.19831	1.22934	1	1.18823	1	1.27973	1	0.96063	0.284286	0.928504	0.0579095	0.966557	0.142255
Q5BJU9	Pf13893	305884		Acin1	15	Acin1 protein (Fragment) OS=Rattus norvegicus OX=10116 GN=Acin1 PE=2 SV=1	0	110.083	25	16	40	1	1	515	59.8	9.51	138.81	16	0	1.2679	1.22963	1.2	1.34691	1.34815	1.33704	1.28025	1.25062	1.08519	1.34403	1	1.20535	1	1.23251	1	1.09048	0.00503905	0.977963	0.692184	0.896816	0.0846601
O35179	Pf00018, Pf03114, Pf07653, Pf10455, Pf14604	116743	ENSRNOG00000006761.7	Sh3gl2	5	Endophilin-A1 OS=Rattus norvegicus OX=10116 GN=Sh3gl2 PE=1 SV=2	0	109.987	39	14	43	10	1	352	39.9	5.39	137.15	14	4	1.32588	1.33647	1.13294	1.28941	1.09412	1.26941	1.02	1.18	1.11765	1.21765	1	1.10588	1	1.2651	1	0.962492	0.628451	0.874148	0.120413	0.908213	0.22304
Q8K3P4	Pf00076, Pf13893, Pf14259	259272		Msi1	12	RNA-binding protein Musashi homolog 1 OS=Rattus norvegicus OX=10116 GN=Msi1 PE=2 SV=1	0	109.88	38	11	28	10	1	362	39.1	7.87	102.45	11	1	1.53662	1.63944	1.45352	1.44507	1.47042	1.4662	1.29859	1.42394	1.35211	1.46056	1	1.35822	1	1.54319	1	0.946456	0.202991	0.880134	0.0463544	0.929926	0.0511185
D3ZKP9	Pf00092, Pf02743, Pf08399, Pf08473, Pf13519, Pf13768		ENSRNOG00000033531.6		4	Voltage-dependent calcium channel subunit alpha-2/delta-1 OS=Rattus norvegicus OX=10116 GN=Cacna2d1 PE=1 SV=3	0	109.721	19	20	28	19	1	1092	123.6	5.31	90.17	20	1	1.03168	1.04118	1.08448	1.09609	1.11193	1.14572	1.02429	1.00528	1.01901	1.11792	1	1.01619	1	1.05245	1	1.06221	0.040188	0.965552	0.102853	0.909005	0.00292038
D3ZCG2	Pf00225, Pf00400, Pf00769, Pf01576, Pf02050, Pf02090, Pf02841, Pf04111, Pf05483, Pf10174, Pf12128, Pf13863, Pf13868, Pf15619		ENSRNOG00000014844.8		7	Kinesin family member 21A OS=Rattus norvegicus OX=10116 GN=Kif21a PE=1 SV=2	0	109.682	11	16	24	14	1	1658	185.2	6.25	82.15	16	1	0.94732	0.924214	0.951017	0.88817	0.939926	0.882625	0.921442	0.876155	0.911275	0.903574	1	0.902957	1	0.94085	1	0.96038	0.13699	0.959725	0.0779443	0.999318	0.979761
O88767	Pf01965, Pf13278	117287	ENSRNOG00000018289.6	Park7	5	Protein/nucleic acid deglycase DJ-1 OS=Rattus norvegicus OX=10116 GN=Park7 PE=1 SV=1	0	109.609	65	14	66	14	1	189	20	6.77	215.72	14	0	1.58235	1.51383	1.43347	1.25033	1.34783	1.30698	1.29249	1.24374	1.20553	1.30171	1	1.24726	1	1.50988	1	0.862129	0.0155557	0.826062	0.00621559	0.958165	0.223566
D3ZAY8	Pf04696, Pf04697	368070	ENSRNOG00000004061.5	Pnn	6	Pinin, desmosome-associated protein OS=Rattus norvegicus OX=10116 GN=Pnn PE=1 SV=1	0	109.504	27	22	36	22	1	729	82.6	7.4	118.62	22	0	1.28571	1.29172	1.26531	1.10924	1.15126	1.06242	1.33013	1.22089	1.28812	1.10764	1	1.27971	1	1.28091	1	0.86473	0.00297803	0.999063	0.97256	1.15535	0.0135859
Q5U2U7	Pf03291	291534	ENSRNOG00000016698.6	Rnmt	18	mRNA cap guanine-N7 methyltransferase OS=Rattus norvegicus OX=10116 GN=Rnmt PE=1 SV=1	0	109.42	33	13	24	13	1	461	52.8	6.39	78.69	13	0	0.998971	0.981481	1.07305	1.02366	1.05556	1.09465	1.01749	0.968107	1.07407	1.05796	1	1.01989	1	1.01783	1	1.03942	0.312772	1.00202	0.962861	0.964019	0.360071
Q66HM7	Pf00076, Pf05383, Pf08777, Pf14259	81783	ENSRNOG00000007998.5	Ssb	3	Lupus La protein homolog OS=Rattus norvegicus OX=10116 GN=Ssb PE=1 SV=1	0	109.25	45	24	45	24	1	415	47.8	9.76	131.14	24	0	1.09944	1.04633	1.18418	1.07006	1.1774	1.07345	1.22147	1.15706	1.27006	1.10697	1	1.2162	1	1.10998	1	0.997285	0.957716	1.09569	0.109589	1.09867	0.0855768
O35142	Pf00400, Pf04053	60384		Copb2	8	Coatomer subunit beta' OS=Rattus norvegicus OX=10116 GN=Copb2 PE=1 SV=3	0	109.206	24	20	30	20	1	905	102.5	5.27	96.99	20	0	1.01064	1.00319	1.04681	1.05957	1.1266	1.0883	1.11064	1.0766	1.11596	1.09149	1	1.10106	1	1.02021	1	1.06986	0.0392979	1.07925	0.0114451	1.00877	0.698543
Q9QYU4	Pf01488, Pf02423, Pf03446	117024		Crym	1	Ketimine reductase mu-crystallin OS=Rattus norvegicus OX=10116 GN=Crym PE=1 SV=1	0	109.086	32	11	59	11	1	313	33.5	5.53	196.45	11	0	1.2801	1.37838	1.2457	1.1941	1.18796	1.2629	1.30344	1.22727	1.20639	1.21499	1	1.2457	1	1.30139	1	0.933606	0.136357	0.957206	0.323481	1.02528	0.464693
M0RC54	Pf05205		ENSRNOG00000050437.2		14	Biorientation of chromosomes in cell division 1-like 1 OS=Rattus norvegicus OX=10116 GN=Bod1l1 PE=1 SV=2	0	108.965	6	13	17	13	1	3040	328.4	5.33	57.42	13	0	0.881066	0.91627	0.94196	0.956232	0.906755	0.953378	1.02854	0.943863	0.987631	0.938788	1	0.986679	1	0.913099	1	1.02813	0.342012	1.08058	0.0712024	1.05101	0.1768
P14881	Pf00030	25583	ENSRNOG00000008700.7	Cryba1	10	Beta-crystallin A3 OS=Rattus norvegicus OX=10116 GN=Cryba1 PE=1 SV=2	0	108.916	47	9	31	9	1	215	25.3	6.62	127.08	9	0	0.481108	0.510076	0.536524	0.487406	0.761965	0.623426	3.1864	3.8073	1.19899	0.624265	1	2.7309	1	0.509236	1	1.22589	0.22793	5.36274	0.0476517	4.37458	0.0561262
D3ZH41	Pf09726	362859	ENSRNOG00000008016.6	Ckap4	7	Cytoskeleton-associated protein 4 OS=Rattus norvegicus OX=10116 GN=Ckap4 PE=1 SV=2	0	108.886	50	18	30	18	1	326	36.3	4.82	103.54	18	0	1.1382	1.10449	1.11798	1.16742	1.14382	1.15843	1.1236	1.16404	1.11798	1.15655	1	1.13521	1	1.12022	1	1.03243	0.0385644	1.01337	0.440382	0.981541	0.254425
Q5BJZ3	Pf01262, Pf02233, Pf05222, Pf12769	310378	ENSRNOG00000026842.5	Nnt	2	Nicotinamide nucleotide transhydrogenase OS=Rattus norvegicus OX=10116 GN=Nnt PE=1 SV=1	0	108.64	18	19	30	19	1	1086	113.8	7.88	101.28	19	0	0.805695	0.78392	0.806533	0.849246	0.855946	0.81072	0.828308	0.819095	0.816583	0.838638	1	0.821329	1	0.798716	1	1.04998	0.0661985	1.02831	0.0512431	0.979361	0.299578
P85968	Pf00393, Pf03446	100360180		Pgd; LOC100360180	5	6-phosphogluconate dehydrogenase, decarboxylating OS=Rattus norvegicus OX=10116 GN=Pgd PE=1 SV=1	0	108.565	31	15	40	15	1	483	53.2	7.02	123.7	15	0	0.993982	0.968907	1.04413	0.983952	1.05717	1.02608	0.997994	0.94985	1.00903	1.0224	1	0.985624	1	1.00234	1	1.02001	0.54847	0.983322	0.590515	0.964029	0.258331
A1A5L1	Pf03051	287552	ENSRNOG00000003563.6	Blmh	10	Bleomycin hydrolase OS=Rattus norvegicus OX=10116 GN=Blmh PE=1 SV=1	0	108.458	37	15	31	15	1	455	52.4	6.38	115.31	15	0	1.13747	1.10089	1.13304	1.11973	1.23725	1.14634	1.04656	1.0765	1.0898	1.16778	1	1.07095	1	1.1238	1	1.03913	0.304838	0.952976	0.0373012	0.917089	0.0625632
Q9Z270	Pf00635	58857	ENSRNOG00000014765.6	Vapa	9	Vesicle-associated membrane protein-associated protein A OS=Rattus norvegicus OX=10116 GN=Vapa PE=1 SV=3	0	108.411	39	12	39	11	1	249	27.8	8.4	144.05	12	1	1.00839	1.04507	1.16771	1.10168	1.07652	1.16143	0.974843	0.954927	0.990566	1.11321	1	0.973445	1	1.07372	1	1.03677	0.507842	0.906606	0.111511	0.874451	0.00680704
P18420	Pf00227, Pf10584	29668	ENSRNOG00000011745.4	Psma1	1	Proteasome subunit alpha type-1 OS=Rattus norvegicus OX=10116 GN=Psma1 PE=1 SV=2	0	108.326	56	16	36	16	1	263	29.5	6.61	127.15	16	0	1.20204	1.18956	1.15096	1.14188	1.19069	1.12032	1.10556	1.13053	1.11691	1.15096	1	1.11767	1	1.18086	1	0.974688	0.312376	0.946492	0.020469	0.971072	0.205269
G3V644		64539	ENSRNOG00000001182.7	Ndufv3	20	NADH dehydrogenase (Ubiquinone) flavoprotein 3-like, isoform CRA_a OS=Rattus norvegicus OX=10116 GN=Ndufv3 PE=1 SV=1	0	108.265	38	14	37	13	1	458	49.3	8.84	128.31	14	1	1.37484	1.37099	1.32478	1.25289	1.26958	1.21566	1.35045	1.33504	1.34403	1.24604	1	1.34318	1	1.35687	1	0.918322	0.00807505	0.989909	0.458143	1.07795	0.00420925
P62909	Pf00189, Pf07650	140654	ENSRNOG00000017418.5	Rps3	1	40S ribosomal protein S3 OS=Rattus norvegicus OX=10116 GN=Rps3 PE=1 SV=1	0	108.253	77	17	42	17	1	243	26.7	9.66	148.19	17	0	1.11534	1.07843	1.16263	1.15456	1.23991	1.24798	1.21223	1.13149	1.19031	1.21415	1	1.17801	1	1.1188	1	1.08522	0.0687551	1.05292	0.159167	0.970234	0.399882
P38983	Pf00318	29236	ENSRNOG00000018645.5	Rpsa	8	40S ribosomal protein SA OS=Rattus norvegicus OX=10116 GN=Rpsa PE=1 SV=3	0	108.232	44	10	33	10	1	295	32.8	4.87	133.75	10	0	1.11468	1.12156	1.11927	1.16514	1.17087	1.16514	1.25688	1.15367	1.19954	1.16705	1	1.20336	1	1.1185	1	1.0434	6.33919e-05	1.07587	0.0470619	1.03112	0.291567
P68511	Pf00244	25576	ENSRNOG00000055471.1	Ywhah	14	14-3-3 protein eta OS=Rattus norvegicus OX=10116 GN=Ywhah PE=1 SV=2	0	107.974	54	14	53	9	1	246	28.2	4.89	163.98	14	0	1.10368	1.03582	1.03016	0.855796	0.94722	0.864279	0.892554	0.845429	0.850141	0.889098	1	0.862708	1	1.05655	1	0.841511	0.011143	0.816533	0.00227627	0.970318	0.466012
D3ZHA0	Pf00307, Pf00630	362332	ENSRNOG00000007281.7	Flnc	4	Filamin-C OS=Rattus norvegicus OX=10116 GN=Flnc PE=1 SV=1	0	107.906	11	25	28	19	1	2726	290.8	5.9	75.27	25	0	0.192102	0.187352	0.211105	0.213183	0.178444	0.206651	0.274644	0.252078	0.253266	0.199426	1	0.259996	1	0.196853	1	1.01307	0.851561	1.32076	0.00360803	1.30372	0.00943464
Q9WV63	Pf00225	84391		Kif2a	2	Kinesin-like protein KIF2A OS=Rattus norvegicus OX=10116 GN=Kif2a PE=1 SV=2	0	107.902	30	20	29	20	1	705	79.7	6.68	93.55	20	0	1.00735	1	1.07458	1.05357	1.1208	1.11975	1.07038	1.00525	1.05252	1.09804	1	1.04272	1	1.02731	1	1.06885	0.0952824	1.015	0.641822	0.949617	0.134281
D4A4R1	Pf00400, Pf03451	102551660	ENSRNOG00000019873.6	LOC102551660; Eml3	1	Echinoderm microtubule-associated protein-like 3 OS=Rattus norvegicus OX=10116 GN=Eml3 PE=1 SV=2	0	107.882	22	15	20	15	1	896	95.6	7.23	74.1	15	0	1.11239	1.0906	1.14908	1.16055	1.2156	1.2305	1.15826	1.15711	1.19266	1.20222	1	1.16934	1	1.11735	1	1.07595	0.0358138	1.04653	0.065701	0.972655	0.246875
P43138	Pf03372, Pf14529	79116	ENSRNOG00000009663.5	Apex1	15	DNA-(apurinic or apyrimidinic site) lyase OS=Rattus norvegicus OX=10116 GN=Apex1 PE=1 SV=2	0	107.869	37	11	51	11	1	317	35.5	7.91	192.44	11	0	1.10805	1.07816	1.17126	1.18506	1.13218	1.23218	1.19655	1.0908	1.3	1.18314	1	1.19579	1	1.11916	1	1.05717	0.183565	1.06847	0.312324	1.01069	0.859388
Q6JE36	Pf00561, Pf03096, Pf12697	299923	ENSRNOG00000007393.7	Ndrg1	7	Protein NDRG1 OS=Rattus norvegicus OX=10116 GN=Ndrg1 PE=1 SV=1	0	107.864	28	8	21	8	1	394	42.9	6.19	84.71	8	0	1.04647	1.03346	1.01859	0.933086	0.927509	0.891264	0.787175	0.855948	0.799257	0.917286	1	0.814126	1	1.03284	1	0.888122	0.00168261	0.788242	0.000646539	0.887538	0.0143924
M0R7B4	Pf00538	684828	ENSRNOG00000048264.2	LOC684828	17	Histone cluster 1 H1 family member d OS=Rattus norvegicus OX=10116 GN=Hist1h1d PE=1 SV=2	0	107.858	46	17	52	9	1	220	22.2	11.11	165.2	17	8	0.334436	0.305621	0.374587	0.205007	0.295701	0.188474	0.552197	0.833727	0.634388	0.229728	1	0.673437	1	0.338214	1	0.679236	0.0492591	1.99115	0.0175332	2.93146	0.00786722
P08009	Pf00043, Pf02798, Pf13410, Pf13417, Pf14497	81869	ENSRNOG00000018937.4	Gstm7	2	Glutathione S-transferase Yb-3 OS=Rattus norvegicus OX=10116 GN=Gstm3 PE=1 SV=2	0	107.697	65	15	32	6	1	218	25.7	7.33	109.75	15	4	1.35274	1.27357	1.2922	1.16065	1.39464	1.10361	0.997672	1.01397	1.05122	1.21964	1	1.02095	1	1.30617	1	0.933749	0.401058	0.78164	0.00057369	0.837098	0.092982
Q5XIV1	Pf00162	316265	ENSRNOG00000013600.5	Pgk2	9	Phosphoglycerate kinase OS=Rattus norvegicus OX=10116 GN=Pgk2 PE=1 SV=1	0	107.385	18	10	77	1	1	417	45	7.66	315.27	10	0	NA	NA	NA	NA	NA	NA	NA	NA	NA	NA	0	NA	0	NA	0	NA	NA	NA	NA	NA	NA
Q5XIG8	Pf00400	297699	ENSRNOG00000007134.6	Strap	4	Serine-threonine kinase receptor-associated protein OS=Rattus norvegicus OX=10116 GN=Strap PE=1 SV=1	0	107.261	48	14	23	14	1	350	38.4	5.12	79.96	14	0	1.05342	1.10577	1.07372	1.05769	1.1015	1.03419	1.08868	1.11859	1.04915	1.06446	1	1.08547	1	1.07764	1	0.987773	0.625003	1.00727	0.771682	1.01974	0.497155
Q499R7	Pf00719	294504		Ppa1	20	Ppa1 protein (Fragment) OS=Rattus norvegicus OX=10116 GN=Ppa1 PE=2 SV=1	0	107.109	45	13	38	13	1	331	37.7	6.84	130.54	13	0	1.44782	1.50859	1.42536	1.32761	1.38838	1.31572	1.29194	1.28666	1.22061	1.3439	1	1.2664	1	1.46059	1	0.920109	0.0253469	0.867049	0.0045646	0.942333	0.0734425
F1LNF7	Pf00180	114096	ENSRNOG00000010277.4	Idh3a	8	Isocitrate dehydrogenase [NAD] subunit, mitochondrial OS=Rattus norvegicus OX=10116 GN=Idh3a PE=1 SV=2	0	106.985	38	15	40	15	1	382	41.2	6.93	128.72	15	0	1.17329	1.16115	1.16446	1.15342	1.18653	1.19757	0.998896	1.07395	0.927152	1.17918	1	1	1	1.1663	1	1.01104	0.402073	0.857413	0.017399	0.84805	0.0156722
M0R735	Pf00076, Pf13893, Pf14259	363113	ENSRNOG00000000204.7	Syncrip	8	Heterogeneous nuclear ribonucleoprotein Q OS=Rattus norvegicus OX=10116 GN=Syncrip PE=1 SV=2	0	106.622	30	15	30	10	1	562	62.6	7.56	104.34	15	0	1.18234	1.23165	1.20069	1.20986	1.18578	1.14794	1.15138	1.10206	1.05734	1.18119	1	1.10359	1	1.20489	1	0.98033	0.362198	0.915926	0.0300442	0.934304	0.0759205
Q6IN39	Pf00106, Pf01575, Pf02036, Pf08659, Pf13452, Pf13561, Pf14864	79244	ENSRNOG00000015840.7	Hsd17b4	18	Hsd17b4 protein OS=Rattus norvegicus OX=10116 GN=Hsd17b4 PE=1 SV=1	0	106.48	27	19	30	19	1	751	81	8.48	97.51	19	0	0.801601	0.817616	0.844306	0.88968	0.914591	0.902135	0.923488	0.904804	0.897687	0.902135	1	0.90866	1	0.821174	1	1.09859	0.00489908	1.10654	0.00394052	1.00723	0.56911
Q9QUR2	Pf05502	84428	ENSRNOG00000019298.7	Dctn4	18	Dynactin subunit 4 OS=Rattus norvegicus OX=10116 GN=Dctn4 PE=1 SV=1	0	106.461	31	13	25	13	1	467	53.1	7.72	91.38	13	0	1.09034	1.07983	1.09454	1.06828	1.15966	1.06933	0.966387	1.03887	0.936975	1.09909	1	0.980742	1	1.08824	1	1.00997	0.740735	0.901223	0.0245849	0.892322	0.0506702
Q66H61	Pf00749, Pf03950, Pf04557, Pf04558	290868	ENSRNOG00000060912.1	Qars	8	Glutamine--tRNA ligase OS=Rattus norvegicus OX=10116 GN=Qars PE=1 SV=1	0	106.338	28	21	30	20	1	775	87.6	7.31	84.29	21	0	0.951844	0.979508	1.03893	1.02766	1.04611	1.06455	1.05225	1.01434	1.06865	1.04611	1	1.04508	1	0.990096	1	1.05657	0.11428	1.05554	0.143852	0.999021	0.96018
B3DMA1	Pf06741, Pf07145, Pf09770, Pf14438	361649	ENSRNOG00000018686.7	Atxn2l	1	Ataxin 2-like OS=Rattus norvegicus OX=10116 GN=Atxn2l PE=1 SV=1	0	106.325	20	19	31	18	1	1072	112.8	8.59	91.29	19	0	1.1559	1.17149	1.18263	1.07461	1.06904	1.05902	1.21158	1.09131	1.11915	1.06756	1	1.14068	1	1.17001	1	0.912437	0.000338691	0.974937	0.474239	1.0685	0.116632
D4A8G7	Pf02731	500695	ENSRNOG00000037998.3	Snw1	6	SNW domain-containing 1 OS=Rattus norvegicus OX=10116 GN=Snw1 PE=1 SV=1	0	106.208	37	17	28	17	1	536	61.4	9.52	81.62	17	0	1.04669	1.02932	1.12812	1.14549	1.19544	1.16178	1.076	1.02172	1.0532	1.16757	1	1.05031	1	1.06804	1	1.09319	0.0422668	0.983395	0.63223	0.899566	0.00552826
G3V8T5	Pf00004, Pf03796, Pf06068, Pf13481	292907	ENSRNOG00000020793.6	Ruvbl2	1	RuvB-like helicase OS=Rattus norvegicus OX=10116 GN=Ruvbl2 PE=1 SV=1	0	106.188	37	18	31	18	1	463	51.1	5.64	112.55	18	0	1.26316	1.28397	1.2754	1.25337	1.29009	1.24602	1.22521	1.2093	1.19339	1.26316	1	1.2093	1	1.27417	1	0.991354	0.500943	0.949087	0.0041262	0.957364	0.0306003
A0A0G2K6E8	Pf09744		ENSRNOG00000002749.7		10	Sperm-associated antigen 9 OS=Rattus norvegicus OX=10116 GN=Spag9 PE=1 SV=1	0	106.16	15	19	22	17	1	1352	149.5	5.21	68.95	19	1	1.02804	1.00312	1.07996	1.02492	1.07373	1.081	1.04673	0.989616	1.05711	1.05988	1	1.03115	1	1.03704	1	1.02203	0.470245	0.994326	0.858085	0.972894	0.353429
P02528	Pf00030	24279; 24278		Cryge; Crygd	9	Gamma-crystallin E OS=Rattus norvegicus OX=10116 GN=Cryge PE=1 SV=2	0	106.085	45	8	31	1	1	174	21.3	7.5	119.82	8	0	0.708082	0.667069	0.711701	0.628468	0.675513	0.732207	2.31484	2.94089	1.68396	0.678729	1	2.31323	1	0.695617	1	0.975723	0.638054	3.32543	0.0112065	3.40818	0.0109113
F1LS86	Pf00133, Pf01406, Pf08264, Pf09334	306804	ENSRNOG00000014616.8	Iars	17	Isoleucine-tRNA synthetase (Predicted) OS=Rattus norvegicus OX=10116 GN=Iars PE=1 SV=2	0	106.026	22	27	36	27	1	1262	144.2	6.3	106	27	0	1.12686	1.10514	1.17714	1.152	1.21371	1.23314	1.15314	1.12114	1.14743	1.19962	1	1.14057	1	1.13638	1	1.05565	0.123132	1.00369	0.867082	0.950778	0.0887105
Q4KLH4	Pf00076, Pf08075, Pf13893, Pf14259	305910	ENSRNOG00000020782.7	Pspc1	15	Paraspeckle component 1 OS=Rattus norvegicus OX=10116 GN=Pspc1 PE=1 SV=1	0	105.891	28	16	29	14	1	522	58.7	6.67	89.8	16	0	1.29321	1.34571	1.33035	1.35467	1.32778	1.33547	1.33675	1.23688	1.23944	1.33931	1	1.27102	1	1.32309	1	1.01226	0.406856	0.960645	0.225586	0.949012	0.113687
P15791	Pf00069, Pf07714, Pf08332, Pf12680, Pf13474, Pf14534	24246	ENSRNOG00000011589.8	Camk2d	2	Calcium/calmodulin-dependent protein kinase type II subunit delta OS=Rattus norvegicus OX=10116 GN=Camk2d PE=1 SV=1	0	105.863	30	16	39	8	1	533	60	7.27	120.89	16	2	0.983382	0.935484	0.981427	0.971652	1.07527	0.999022	0.914956	0.912023	1.00293	1.01531	1	0.943304	1	0.966764	1	1.05022	0.234647	0.975733	0.524466	0.929076	0.169462
A0A0G2K7G7	Pf00735		ENSRNOG00000007462.7		10	Septin-8 OS=Rattus norvegicus OX=10116 GN=Sept8 PE=1 SV=1	0	105.757	35	16	34	11	1	483	55.8	6.1	124.28	16	2	0.556845	0.524942	0.511601	0.509281	0.544084	0.513341	0.543503	0.531903	0.564965	0.522235	1	0.54679	1	0.531129	1	0.983254	0.635137	1.02949	0.397615	1.04702	0.168932
P27139	Pf00194	54231	ENSRNOG00000009629.6	Ca2; Car2	2	Carbonic anhydrase 2 OS=Rattus norvegicus OX=10116 GN=Ca2 PE=1 SV=2	0	105.754	48	10	63	10	1	260	29.1	7.4	239.39	10	0	1.35733	1.26864	1.29692	1.24165	1.36118	1.40488	1.38175	1.15553	1.3856	1.3359	1	1.30763	1	1.30763	1	1.02163	0.636382	1	1	0.978833	0.769963
G3V9D1	Pf00168, Pf00169, Pf00387, Pf00388, Pf09279, Pf14788	24655	ENSRNOG00000032238.5	Plcd1	8	Phosphoinositide phospholipase C OS=Rattus norvegicus OX=10116 GN=Plcd1 PE=1 SV=1	0	105.515	26	17	26	17	1	756	85.9	6.34	94.67	17	0	0.762531	0.7765	0.801972	0.833196	0.869351	0.784717	0.79129	0.787182	0.811011	0.829088	1	0.796494	1	0.780334	1	1.06248	0.14641	1.02071	0.303215	0.960687	0.271867
Q923Z2	Pf00261, Pf12718	24851	ENSRNOG00000018184.8	Tpm1	8	Tropomyosin 1, alpha, isoform CRA_a OS=Rattus norvegicus OX=10116 GN=Tpm1 PE=1 SV=1	0	105.341	57	22	47	4	1	284	32.8	4.75	126.85	22	7	0.679654	0.699856	0.712121	0.692641	0.667388	0.683983	0.7114	0.68759	0.678932	0.681337	1	0.692641	1	0.69721	1	0.977234	0.257147	0.993446	0.753032	1.01659	0.407009
D3Z941	Pf00043, Pf00133, Pf00458, Pf09334, Pf13410, Pf14497	299851	ENSRNOG00000025459.4	Mars	7	Methionyl-tRNA synthetase OS=Rattus norvegicus OX=10116 GN=Mars PE=1 SV=1	0	105.306	26	21	31	21	1	902	101.5	6.46	98.39	21	0	1.01931	1.00215	1.08262	1.11803	1.18777	1.13948	1.06223	1.03541	1.08262	1.14843	1	1.06009	1	1.03469	1	1.10992	0.023713	1.02454	0.4162	0.923077	0.0233685
P10067	Pf00030	24278	ENSRNOG00000032219.5	Crygd	9	Gamma-crystallin D OS=Rattus norvegicus OX=10116 GN=Crygd PE=2 SV=2	0	105.24	51	9	29	2	1	174	21.1	7.37	100.42	9	8	0.509702	0.50194	0.549806	0.573092	0.684347	0.693402	2.6934	4.05951	1.67141	0.65028	1	2.80811	1	0.520483	1	1.24938	0.0350823	5.39519	0.0297609	4.3183	0.0357183
D4A4W7	Pf14962	689931	ENSRNOG00000011923.5	Mgarp	2	Mitochondria-localized glutamic acid-rich protein OS=Rattus norvegicus OX=10116 GN=Mgarp PE=1 SV=1	0	105.088	42	11	71	11	1	278	29.1	4.26	253.13	11	0	1.20482	1.22289	1.1747	1.37711	1.18916	1.2241	1.23614	1.1012	1.31687	1.26345	1	1.21807	1	1.2008	1	1.05217	0.351062	1.01438	0.802021	0.964081	0.623176
F1M471		316021	ENSRNOG00000043006.3	Epm2aip1	8	EPM2A-interacting protein 1 OS=Rattus norvegicus OX=10116 GN=Epm2aip1 PE=1 SV=3	0	105.078	33	17	25	17	1	606	70.1	5.8	87.69	17	0	1.16785	1.14184	1.18794	1.21513	1.35461	1.24113	1.13712	1.19622	1.17849	1.27029	1	1.17061	1	1.16588	1	1.08956	0.0804389	1.00406	0.840455	0.921526	0.0974671
Q9WVS2	Pf00814	290028	ENSRNOG00000009333.7	Osgep	15	Probable tRNA N6-adenosine threonylcarbamoyltransferase OS=Rattus norvegicus OX=10116 GN=Osgep PE=2 SV=2	0	105.054	41	12	19	12	1	335	36.3	6.04	75.13	12	0	1.18818	1.21954	1.24729	1.22075	1.27021	1.31484	1.20507	1.24849	1.14958	1.2686	1	1.20105	1	1.21834	1	1.04125	0.192368	0.985809	0.631312	0.946751	0.162151
I7FKL4	Pf01669	24547	ENSRNOG00000016516.8	Mbp	18	Myelin basic protein transcript variant 1 OS=Rattus norvegicus OX=10116 GN=Mbp PE=2 SV=1	0	104.944	53	10	74	1	1	195	21.5	11.24	232.27	10	0	0.0186927	0.0183214	0.0200545	0.02154	0.0212924	0.0226541	0.0225303	0.0695717	0.0235207	0.0218288	1	0.0385409	1	0.0190229	1	1.14751	0.0140386	2.02603	0.277133	1.7656	0.342279
E9PU28	Pf00478, Pf00571, Pf00977, Pf01070, Pf03060	301005	ENSRNOG00000031965.4	Impdh2	8	Inosine-5'-monophosphate dehydrogenase 2 OS=Rattus norvegicus OX=10116 GN=Impdh2 PE=1 SV=1	0	104.9	30	13	22	11	1	514	55.8	7.28	84.55	13	0	1.23424	1.23781	1.21403	1.17598	1.22117	1.1962	1.20571	1.19976	1.20571	1.19778	1	1.20373	1	1.2287	1	0.974839	0.108657	0.979677	0.0311498	1.00496	0.67614
A0A0G2KA27	Pf02141, Pf03455, Pf03456		ENSRNOG00000012568.7		3	MAP kinase-activating death domain protein OS=Rattus norvegicus OX=10116 GN=Madd PE=1 SV=1	0	104.855	15	23	28	23	1	1627	181	6.21	85.96	23	0	1.09497	1.05606	1.15904	1.15904	1.24256	1.23913	1.16934	1.11556	1.20595	1.21358	1	1.16362	1	1.10336	1	1.0999	0.0531579	1.05461	0.205295	0.958831	0.257448
Q62764	Pf00313	83807		Csda; Ybx3	4	Y-box-binding protein 3 OS=Rattus norvegicus OX=10116 GN=Ybx3 PE=1 SV=1	0	104.684	45	11	31	7	1	361	38.8	9.69	124.94	11	4	0.994786	1.04067	1.06361	1.03128	1.02398	1.03337	1.06465	1.12826	1.04901	1.02954	1	1.08064	1	1.03302	1	0.996635	0.873168	1.0461	0.205943	1.04963	0.104355
Q5FVG5	Pf00261, Pf12718	500450	ENSRNOG00000016731.8	Tpm2	5	Similar to tropomyosin 1, embryonic fibroblast-rat, isoform CRA_c OS=Rattus norvegicus OX=10116 GN=Tpm2 PE=2 SV=1	0	104.626	55	21	45	8	1	284	32.9	4.67	128.85	21	3	0.868082	1.01289	0.590599	0.727066	0.674754	0.717968	0.693707	0.651251	0.645186	0.706596	1	0.663381	1	0.823856	1	0.857669	0.401107	0.805215	0.267981	0.938841	0.123584
Q5FVI6	Pf03223	299971	ENSRNOG00000004846.5	Atp6v1c1	7	V-type proton ATPase subunit C 1 OS=Rattus norvegicus OX=10116 GN=Atp6v1c1 PE=2 SV=1	0	104.547	46	20	44	20	1	382	43.9	7.46	139.61	20	0	1.1712	1.13605	1.22222	1.13946	1.24263	1.18707	1.0805	1.01814	1.14059	1.18972	1	1.07974	1	1.17649	1	1.01124	0.75104	0.917764	0.0892014	0.90756	0.0761361
Q9JK25	Pf00038, Pf01302, Pf01496, Pf01576, Pf05483, Pf05557, Pf05622, Pf05701, Pf07888, Pf09726, Pf09731, Pf12128, Pf13166	65201	ENSRNOG00000001247.7	Clip1	12	CAP-Gly domain-containing linker protein 1 OS=Rattus norvegicus OX=10116 GN=Clip1 PE=1 SV=2	0	104.546	16	22	29	1	1	1320	148.2	5.31	89.97	22	0	1.08422	1.26216	1.28588	1.21471	1.172	1.2586	1.32977	1.10439	1.15184	1.2151	1	1.19533	1	1.21076	1	1.00359	0.952327	0.987263	0.877091	0.983729	0.799961
Q68FS2	Pf01399	360915	ENSRNOG00000023650.5	Cops4	14	COP9 signalosome complex subunit 4 OS=Rattus norvegicus OX=10116 GN=Cops4 PE=1 SV=1	0	104.429	40	14	26	14	1	406	46.3	5.85	98.01	14	0	1.05543	1.11196	1.11739	1.10652	1.1663	1.09022	1.08261	1.08261	1.05761	1.12101	1	1.07428	1	1.09493	1	1.02383	0.439923	0.981138	0.390969	0.958306	0.130062
P13668	Pf00836, Pf09726	29332	ENSRNOG00000016810.7	Stmn1	5	Stathmin OS=Rattus norvegicus OX=10116 GN=Stmn1 PE=1 SV=2	0	104.309	69	17	50	16	1	149	17.3	5.97	153.2	17	1	0.782578	0.852691	0.699717	0.65085	0.614023	0.657224	0.649433	0.595609	0.580028	0.640699	1	0.608357	1	0.778329	1	0.823173	0.0408204	0.78162	0.0255383	0.949521	0.264886
D3ZC56	Pf00036, Pf00307, Pf00435, Pf00681, Pf02187, Pf11971, Pf13499, Pf13514, Pf13833		ENSRNOG00000012207.8		9	Dystonin OS=Rattus norvegicus OX=10116 GN=Dst PE=1 SV=3	0	104.289	3	27	29	23	1	7512	846.7	5.34	81.92	27	1	0.745337	0.749392	0.780211	0.778589	0.800487	0.828062	0.840227	0.793187	0.794809	0.802379	1	0.809408	1	0.758313	1	1.05811	0.0711942	1.06738	0.0542642	1.00876	0.755065
F1LR36	Pf00017, Pf09371, Pf12836, Pf14633, Pf14635, Pf14639, Pf14641, Pf14878	303281	ENSRNOG00000012240.6	Supt6h	10	Transcription elongation factor spt6 OS=Rattus norvegicus OX=10116 GN=Supt6h PE=1 SV=2	0	104.227	12	20	28	20	1	1726	198.9	4.93	91.36	20	0	1.04392	1.08221	1.12613	1.16779	1.14865	1.21396	1.1723	1.16892	1.13514	1.1768	1	1.15878	1	1.08408	1	1.08553	0.0389957	1.06891	0.0481343	0.984689	0.472282
F1M842	Pf09038, Pf15057	296099	ENSRNOG00000013837.8	Tp53bp1	3	Tumor protein p53-binding protein 1 OS=Rattus norvegicus OX=10116 GN=Tp53bp1 PE=1 SV=3	0	104.188	12	18	21	18	1	1972	212.7	4.64	73.39	18	0	1.04541	1.0289	1.04644	1.05882	1.04644	1.03818	1.04334	0.947368	1.06502	1.04782	1	1.01858	1	1.04025	1	1.00728	0.411554	0.979167	0.585549	0.972095	0.469586
P02523	Pf00030	25421	ENSRNOG00000047653.3	Crybb1	12	Beta-crystallin B1 OS=Rattus norvegicus OX=10116 GN=Crybb1 PE=1 SV=4	0	104.133	56	11	34	11	1	250	28.1	7.3	126.28	11	0	0.586735	0.622449	0.677296	0.631378	0.834184	0.752551	3.1148	3.24745	1.28827	0.739371	1	2.55017	1	0.628827	1	1.17579	0.161876	4.05544	0.0385183	3.44911	0.0462875
Q5I034		288704	ENSRNOG00000001185.7	RGD1311899	12	Protein CUSTOS OS=Rattus norvegicus OX=10116 GN=Custos PE=1 SV=1	0	104.128	49	9	19	9	1	277	30	7.66	86.39	9	0	1.16743	1.19021	1.2426	1.15718	1.15148	1.12415	1.1697	1.06606	1.12187	1.14427	1	1.11921	1	1.20008	1	0.953496	0.0847903	0.932616	0.0961031	0.978102	0.472668
D3ZWZ6	Pf00013, Pf00076, Pf13014, Pf13893, Pf14259	303824	ENSRNOG00000025946.6	Igf2bp2	11	Insulin-like growth factor 2 mRNA-binding protein 2 OS=Rattus norvegicus OX=10116 GN=Igf2bp2 PE=1 SV=3	0	104.093	35	17	28	17	1	592	65.4	8.25	92.76	17	0	1.03261	1.17874	1.23671	1.29469	1.3285	1.31159	1.21135	1.29831	1.18478	1.31159	1	1.23148	1	1.14936	1	1.14116	0.0577118	1.07145	0.304202	0.93892	0.0878906
P02524	Pf00030	64349	ENSRNOG00000047673.1	Crybb3	12	Beta-crystallin B3 OS=Rattus norvegicus OX=10116 GN=Crybb3 PE=1 SV=5	0	103.979	58	12	34	12	1	211	24.3	7.58	125.85	12	0	0.503098	0.532838	0.553903	0.553903	0.738538	0.627014	3.01983	3.69888	1.16357	0.639818	1	2.62743	1	0.529946	1	1.20733	0.119665	4.95791	0.0504546	4.10652	0.0590115
A0A0G2K1D2	Pf00514	310909	ENSRNOG00000015987.7	Rap1gds1	2	RAP1, GTP-GDP dissociation stimulator 1 (Predicted), isoform CRA_a OS=Rattus norvegicus OX=10116 GN=Rap1gds1 PE=1 SV=1	0	103.969	28	14	25	14	1	527	57.5	5.63	88.05	14	0	0.963096	0.913591	0.891989	0.838884	0.909991	0.829883	0.867687	0.870387	0.916292	0.859586	1	0.884788	1	0.922892	1	0.931404	0.126979	0.958713	0.220975	1.02932	0.445946
A0A0G2JSY7	Pf00001, Pf10323, Pf10413	24717	ENSRNOG00000011144.5	Rho	4	Rhodopsin OS=Rattus norvegicus OX=10116 GN=Rho PE=3 SV=1	0	103.958	22	7	130	7	1	348	39	6.65	580.33	7	0	1.35964	1.38422	1.15006	1.32988	1.0621	1.21345	1.1436	1.52005	1.77361	1.20181	1	1.47909	1	1.29797	1	0.925914	0.421103	1.13953	0.411067	1.23071	0.235483
D3ZDD7	Pf00035, Pf07528, Pf14709	84476	ENSRNOG00000010150.7	Strbp	3	Spermatid perinuclear RNA binding protein, isoform CRA_a OS=Rattus norvegicus OX=10116 GN=Strbp PE=1 SV=1	0	103.88	24	16	30	13	1	672	73.7	8.68	91.67	16	0	1.09354	1.05679	1.11359	1.14254	1.20379	1.17483	1.13697	1.03898	1.17483	1.17372	1	1.11693	1	1.08797	1	1.07881	0.0241921	1.02661	0.544389	0.951613	0.267956
Q3ZAV2	Pf00313	500538	ENSRNOG00000023786.6	Ybx1	5	Nuclease-sensitive element-binding protein 1 OS=Rattus norvegicus OX=10116 GN=Ybx1 PE=1 SV=1	0	103.823	44	9	27	5	1	326	36.2	9.88	103.55	9	0	0.924492	0.878993	0.899322	0.913843	0.915779	0.867377	1.11229	1.0455	1.12294	0.899	1	1.09358	1	0.900936	1	0.997851	0.929567	1.21383	0.0022093	1.21644	0.00254943
P25304	Pf00008, Pf00050, Pf00053, Pf00054, Pf01390, Pf02210, Pf07648	25592		Agrn	5	Agrin OS=Rattus norvegicus OX=10116 GN=Agrn PE=1 SV=2	0	103.775	13	20	27	20	1	1959	208.5	6.15	86.02	20	0	0.833919	0.822496	0.864675	0.886643	0.935852	0.885764	0.86819	0.827768	0.862039	0.902753	1	0.852665	1	0.840363	1	1.07424	0.0399537	1.01464	0.527448	0.944517	0.073583
P11730	Pf00069, Pf07714, Pf08332, Pf12680, Pf13474, Pf14534	171140	ENSRNOG00000009783.8	Camk2g	15	Calcium/calmodulin-dependent protein kinase type II subunit gamma OS=Rattus norvegicus OX=10116 GN=Camk2g PE=1 SV=1	0	103.636	26	14	31	2	1	527	59	7.71	101.52	14	4	0.866372	0.853982	0.885841	0.886726	0.934513	0.928319	0.833628	0.824779	0.834513	0.916519	1	0.830973	1	0.868732	1	1.05501	0.0535692	0.956537	0.0181303	0.906662	0.00504699
Q5FWY5	Pf00254	282827	ENSRNOG00000022289.6	Aip	1	AH receptor-interacting protein OS=Rattus norvegicus OX=10116 GN=Aip PE=1 SV=1	0	103.477	48	13	27	13	1	330	37.6	6.54	97.9	13	0	1.06164	1.07545	1.08502	1.06482	1.07226	1.08183	1.08608	1.05526	1.04463	1.07297	1	1.06199	1	1.07403	1	0.999011	0.905237	0.988786	0.442946	0.989766	0.457505
A0A0G2K681	Pf01302, Pf01576, Pf05557, Pf05622, Pf05701, Pf07888, Pf10186, Pf12128		ENSRNOG00000001247.7		12	CAP-Gly domain-containing linker protein 1 OS=Rattus norvegicus OX=10116 GN=Clip1 PE=1 SV=1	0	103.309	15	22	28	1	1	1416	159.4	5.16	87.77	22	13	1.07854	1.11947	1.11615	1.13385	1.14602	1.14712	1.14823	1.10951	1.06416	1.14233	1	1.1073	1	1.10472	1	1.03405	0.0526562	1.00234	0.930021	0.969335	0.228553
A0A0G2JWX1	Pf01399	303353	ENSRNOG00000005538.7	Psmd11	10	26S proteasome non-ATPase regulatory subunit 11 OS=Rattus norvegicus OX=10116 GN=Psmd11 PE=1 SV=1	0	103.25	32	16	26	16	1	500	55.9	7.91	96.38	16	0	0.792916	0.853769	0.922797	0.935513	1.00272	0.97911	0.839237	0.91644	0.840145	0.972449	1	0.865274	1	0.856494	1	1.13538	0.0520789	1.01025	0.856112	0.889788	0.0293777
Q4G061	Pf00076, Pf08662, Pf13893, Pf14259	288516	ENSRNOG00000001253.6	Eif3b	12	Eukaryotic translation initiation factor 3 subunit B OS=Rattus norvegicus OX=10116 GN=Eif3b PE=1 SV=1	0	103	23	16	22	16	1	797	90.9	5.08	78.24	16	0	0.993617	1	1.06702	1.05426	1.11809	1.10532	1.08723	1.09043	1.12234	1.09255	1	1.1	1	1.02021	1	1.07091	0.0767932	1.07821	0.037403	1.00682	0.757196
Q5U3Z7	Pf00464	299857	ENSRNOG00000008106.4	Shmt2	7	Serine hydroxymethyltransferase OS=Rattus norvegicus OX=10116 GN=Shmt2 PE=1 SV=1	0	102.962	38	17	23	17	1	504	55.7	8.21	78.51	17	0	1.15771	1.17874	1.15304	1.16706	1.26051	1.27687	1.21262	1.16706	1.10864	1.23481	1	1.16277	1	1.16316	1	1.0616	0.110828	0.999665	0.990613	0.941659	0.188965
A0A0G2K0S1	Pf00038, Pf01576, Pf03961, Pf04111, Pf04156, Pf05557, Pf05622, Pf05667, Pf06008, Pf06785, Pf07888, Pf08317, Pf08614, Pf09730, Pf09787, Pf09789, Pf10146, Pf12128, Pf13514, Pf13851, Pf14662		ENSRNOG00000048982.2		7	Calcium-binding and coiled-coil domain-containing protein 1-like OS=Rattus norvegicus OX=10116 GN=Calcoco1 PE=1 SV=1	0	102.944	27	17	23	17	1	715	79.7	4.86	76.3	17	0	1.05675	1.07066	1.03212	1.0803	1.09208	1.06959	1.1242	1.07388	1.10707	1.08066	1	1.10171	1	1.05318	1	1.02609	0.102149	1.04609	0.0592649	1.01948	0.261901
Q00981	Pf01088	29545	ENSRNOG00000002343.7	Uchl1	14	Ubiquitin carboxyl-terminal hydrolase isozyme L1 OS=Rattus norvegicus OX=10116 GN=Uchl1 PE=1 SV=2	0	102.931	56	11	37	10	1	223	24.8	5.24	122.93	11	1	1.10047	1.04279	1.01023	0.813953	0.865116	0.773953	0.934884	0.888372	0.872558	0.817674	1	0.898605	1	1.05116	1	0.777876	0.00332547	0.854867	0.00919013	1.09898	0.0665918
B5DFC8	Pf01399, Pf05470	293484	ENSRNOG00000018761.6	Eif3c	1	Eukaryotic translation initiation factor 3 subunit C OS=Rattus norvegicus OX=10116 GN=Eif3c PE=1 SV=1	0	102.843	22	22	33	22	1	911	105.4	5.78	99.79	22	0	0.918	0.891	1.019	0.972	1.026	1.021	1.08	1.016	1.058	1.00633	1	1.05133	1	0.942667	1	1.06754	0.209296	1.11528	0.0658479	1.04472	0.15213
A0A0G2JW90	Pf00676		ENSRNOG00000025383.6		X	Pyruvate dehydrogenase E1 component subunit alpha OS=Rattus norvegicus OX=10116 GN=Pdha1 PE=1 SV=1	0	102.805	46	19	44	19	1	390	43.2	8.19	141.64	19	0	1.07741	1.10604	1.1071	1.09756	1.11453	1.06045	1.02863	1.00954	1.00212	1.09084	1	1.01343	1	1.09685	1	0.994521	0.764011	0.923945	0.00264154	0.929034	0.0122013
A0A0G2JUX5	Pf04845		ENSRNOG00000056150.1		14	Transcriptional activator protein Pur-beta OS=Rattus norvegicus OX=10116 GN=Purb PE=1 SV=1	0	102.748	44	13	38	1	1	317	33.5	5.43	141.88	13	0	1.65462	1.6091	1.50736	1.2838	1.27443	0.680054	1.50736	1.35475	1.51673	1.07943	1	1.45962	1	1.59036	1	0.678732	0.0667857	0.917789	0.1277	1.35221	0.139409
A0A0G2JSS8	Pf00578, Pf08534	113898	ENSRNOG00000021125.8	Prdx5	1	Peroxiredoxin 5, isoform CRA_c OS=Rattus norvegicus OX=10116 GN=Prdx5 PE=1 SV=1	0	102.601	39	8	26	8	1	213	22.2	8.66	102.64	8	0	1.40731	1.37453	1.29256	1.23834	1.32787	1.24212	1.24716	1.26734	1.21311	1.26944	1	1.24254	1	1.35813	1	0.934695	0.119651	0.914887	0.037182	0.978808	0.463742
P49805	Pf00610, Pf00615, Pf00631	29481	ENSRNOG00000003800.6	Rgs9	10	Regulator of G-protein signaling 9 OS=Rattus norvegicus OX=10116 GN=Rgs9 PE=2 SV=3	0	102.388	25	21	40	20	1	677	77.1	9.32	122.29	21	1	1.36835	1.30718	1.40824	1.39229	1.52128	1.53457	1.1609	1.24734	1.35638	1.48271	1	1.25488	1	1.36126	1	1.08922	0.0879778	0.92185	0.170416	0.846338	0.0347734
P04182	Pf00202	64313	ENSRNOG00000016807.5	Oat	1	Ornithine aminotransferase, mitochondrial OS=Rattus norvegicus OX=10116 GN=Oat PE=1 SV=1	0	102.313	32	13	23	13	1	439	48.3	6.99	79.05	13	0	1.20892	1.23944	1.25587	1.21244	1.24413	1.20423	1.13967	1.13263	1.10094	1.22027	1	1.12441	1	1.23474	1	0.988276	0.47461	0.910646	0.00373553	0.921449	0.00489776
A0A0G2K6A9	Pf01363, Pf01576, Pf02463, Pf02759, Pf05622, Pf06160, Pf09726		ENSRNOG00000003428.8		14	Protein RUFY3 OS=Rattus norvegicus OX=10116 GN=Rufy3 PE=1 SV=1	0	102.277	28	19	28	3	1	637	72	5.35	91.09	19	15	1.23676	1.17189	1.14703	1.02595	1.16	1.01622	1.05838	0.982703	1.01405	1.06739	1	1.01838	1	1.18523	1	0.900578	0.0925973	0.859228	0.00851143	0.954085	0.393698
A0A0G2JSI1	Pf00171	64040	ENSRNOG00000004027.5	Aldh9a1	13	4-trimethylaminobutyraldehyde dehydrogenase OS=Rattus norvegicus OX=10116 GN=Aldh9a1 PE=1 SV=1	0	102.046	34	13	33	13	1	497	54	6.67	114.98	13	0	1.36353	1.33412	1.28588	1.11294	1.20706	1.17059	1.12353	1.13529	1.03176	1.16353	1	1.09686	1	1.32784	1	0.876255	0.00985369	0.826048	0.00438088	0.942703	0.193318
Q5PQK2	Pf00076, Pf00641, Pf13893, Pf14259	317385	ENSRNOG00000023360.4	Fus	1	FUS RNA-binding protein OS=Rattus norvegicus OX=10116 GN=Fus PE=1 SV=1	0	102.023	19	11	51	9	1	518	52.6	9.36	179.16	11	2	1.46863	1.19462	1.16901	1.73752	1.12932	1.70807	1.08451	1.29449	1.01793	1.52497	1	1.13231	1	1.27742	1	1.19379	0.323453	0.886402	0.317088	0.742513	0.141594
Q91Z79	Pf00536, Pf04156, Pf07647, Pf12128	140591		Ppfia3	1	Liprin-alpha-3 OS=Rattus norvegicus OX=10116 GN=Ppfia3 PE=1 SV=2	0	101.583	20	23	32	20	1	1192	133.3	5.62	88.25	23	3	0.913471	0.987217	1.04523	1.00098	1.00295	1.00393	0.970501	0.949853	0.956735	1.00262	1	0.95903	1	0.981973	1	1.02103	0.616941	0.976636	0.584301	0.956522	0.00206852
F1M8H6	Pf01504		ENSRNOG00000020577.7		7	Phosphatidylinositol 4-phosphate 5-kinase type-1 gamma OS=Rattus norvegicus OX=10116 GN=Pip5k1c PE=1 SV=1	0	101.526	24	11	16	10	1	688	75.6	6.23	63.11	11	1	1.08315	1.16186	1.24501	1.05987	1.0122	1.0388	1.25499	1.04213	1.18958	1.03695	1	1.16223	1	1.16334	1	0.89136	0.0604358	0.999047	0.989395	1.12081	0.12381
P41499	Pf00017, Pf00102, Pf00782	25622	ENSRNOG00000030124.5	Ptpn11	12	Tyrosine-protein phosphatase non-receptor type 11 OS=Rattus norvegicus OX=10116 GN=Ptpn11 PE=1 SV=4	0	101.506	34	20	39	20	1	597	68.4	7.28	111.77	20	0	0.867107	0.911404	0.94345	0.918002	0.96607	0.951932	0.931197	0.940622	0.995287	0.945335	1	0.955702	1	0.90732	1	1.0419	0.222298	1.05332	0.17998	1.01097	0.694484
E9PTR4	Pf00627, Pf12478, Pf14555	361984	ENSRNOG00000017990.7	Atp8b2; Ubap2l	2	RCG62582, isoform CRA_b OS=Rattus norvegicus OX=10116 GN=Ubap2l PE=1 SV=2	0	101.476	17	16	26	16	1	1105	116.8	6.54	93.41	16	0	1.28759	1.28282	1.28162	1.12888	1.15632	1.07995	1.3031	1.20764	1.20525	1.12172	1	1.23866	1	1.28401	1	0.873606	0.00192949	0.964684	0.232765	1.10426	0.040638
Q9Z1N4	Pf00459	64473	ENSRNOG00000002378.7	Bpnt1	13	3'(2'),5'-bisphosphate nucleotidase 1 OS=Rattus norvegicus OX=10116 GN=Bpnt1 PE=1 SV=1	0	101.31	48	13	28	1	1	308	33.2	5.87	101.81	13	0	1.14107	1.22298	1.31058	1.05119	1.17406	1.07167	1.20364	1.0876	1.1149	1.09898	1	1.13538	1	1.22488	1	0.897214	0.111987	0.926935	0.211224	1.03313	0.520054
A0JN25	Pf00418	29477	ENSRNOG00000005133.9	Mapt	10	Microtubule-associated protein OS=Rattus norvegicus OX=10116 GN=Mapt PE=1 SV=1	0	101.288	51	18	48	2	1	343	35.9	9.44	144.9	18	0	1.36936	1.41686	1.42162	1.09739	1.14252	1.12827	1.25059	0.973872	1.07482	1.12272	1	1.09976	1	1.40261	1	0.800452	0.000195435	0.784081	0.0214189	0.979549	0.793204
F1M049	Pf06741, Pf07145, Pf09770, Pf14438	288663	ENSRNOG00000001256.8	Atxn2	12	Ataxin 2 OS=Rattus norvegicus OX=10116 GN=Atxn2 PE=1 SV=3	0	100.798	16	13	20	12	1	1085	117.2	8.88	76.6	13	0	1.0597	1.07143	1.12367	1.01812	1.04797	0.995736	1.14286	1.05757	1.14499	1.02061	1	1.11514	1	1.08493	1	0.940714	0.0605178	1.02784	0.435148	1.09262	0.0438412
O88658	Pf00169, Pf00225, Pf00498, Pf12423, Pf12473	117548	ENSRNOG00000057626.1	Kif1b	5	Kinesin-like protein KIF1B OS=Rattus norvegicus OX=10116 GN=Kif1b PE=1 SV=2	0	100.729	13	21	26	10	1	1816	204	5.64	80.3	21	1	0.972718	1.03882	0.976915	1.18468	1.04407	1.06296	1.12907	1.03568	1.04722	1.09724	1	1.07065	1	0.996153	1	1.10147	0.107933	1.07479	0.109694	0.975773	0.642117
F1MAQ7	Pf00035, Pf01585, Pf14709	304092	ENSRNOG00000002021.8	Son	11	Son DNA-binding protein OS=Rattus norvegicus OX=10116 GN=Son PE=1 SV=2	0	100.645	8	20	31	19	1	2446	266	5.57	94.89	20	1	0.96334	0.976578	1.02749	1.02138	1.04073	1.03564	1.07026	1.02444	1.02342	1.03259	1	1.03938	1	0.989138	1	1.04393	0.100165	1.05079	0.11403	1.00657	0.701787
G3V7Q6	Pf00227	29425	ENSRNOG00000013386.7	Psmb5	15	Proteasome subunit beta OS=Rattus norvegicus OX=10116 GN=Psmb5 PE=1 SV=1	0	100.535	43	11	24	11	1	263	28.5	7.02	93.94	11	0	1.08243	1.10195	1.09219	1.07267	1.18547	1.07158	1.07918	1.11714	1.0423	1.10991	1	1.07954	1	1.09219	1	1.01622	0.666938	0.988414	0.601185	0.972638	0.523752
G3V9M1	Pf00270, Pf00271, Pf04851	300208	ENSRNOG00000060154.1	Ddx23	7	DEAD (Asp-Glu-Ala-Asp) box polypeptide 23 (Predicted), isoform CRA_b OS=Rattus norvegicus OX=10116 GN=Ddx23 PE=1 SV=1	0	100.496	21	18	31	18	1	819	95.4	9.58	90.42	18	0	1.05617	1.06608	1.13656	1.10132	1.10573	1.1685	1.15529	1.0859	1.13656	1.12518	1	1.12592	1	1.08627	1	1.03582	0.307926	1.0365	0.292196	1.00065	0.981649
G3V7G8	Pf00458, Pf00587, Pf03129	297113	ENSRNOG00000011052.6	Gars	4	Glycine--tRNA ligase OS=Rattus norvegicus OX=10116 GN=Gars PE=1 SV=1	0	100.483	24	19	34	19	1	728	81.7	6.57	105.35	19	0	0.937888	0.957557	1.02588	1.04762	1.06832	1.06936	1.08903	1.07867	1.07764	1.06177	1	1.08178	1	0.973775	1	1.09036	0.0332323	1.11091	0.0159504	1.01885	0.0657327
B1WC49	Pf05918, Pf13646	362170	ENSRNOG00000009689.4	Api5	3	Api5 protein OS=Rattus norvegicus OX=10116 GN=Api5 PE=1 SV=1	0	100.326	32	18	33	18	1	504	56.8	5.92	100.16	18	0	1.31187	1.25505	1.31944	1.44066	1.12626	1.48485	1.07071	1.2803	1.33586	1.35059	1	1.22896	1	1.29545	1	1.04256	0.65585	0.948668	0.469167	0.909941	0.430285
B0BMW0	Pf00009, Pf00025, Pf00071, Pf04670, Pf08477	94197	ENSRNOG00000018901.5	Rab14	3	RAB14, member RAS oncogene family OS=Rattus norvegicus OX=10116 GN=Rab14 PE=1 SV=1	0	100.293	67	11	33	10	1	215	23.9	6.21	119.76	11	1	1.03625	1.02452	1.09062	1.08742	1.15458	1.10448	1.03092	1.04158	1.09062	1.11549	1	1.05437	1	1.05046	1	1.06191	0.0857432	1.00372	0.893577	0.945205	0.0885651
F1MAA1	Pf00443, Pf13423	308896	ENSRNOG00000026754.6	Usp47	1	Ubiquitin-specific peptidase 47 OS=Rattus norvegicus OX=10116 GN=Usp47 PE=1 SV=1	0	100.201	17	20	24	20	1	1355	154.6	5.08	72.14	20	0	1.0597	1.06823	1.08742	1.0693	1.10768	1.05117	1.08316	1.04158	1.09275	1.07605	1	1.07249	1	1.07178	1	1.00398	0.829586	1.00066	0.96992	0.996697	0.884158
O55164	Pf00595, Pf09045, Pf13180	29365	ENSRNOG00000007894.7	Mpdz	5	Multiple PDZ domain protein OS=Rattus norvegicus OX=10116 GN=Mpdz PE=1 SV=1	0	100.189	11	17	19	17	1	2054	218.5	5.05	61.94	17	0	0.963389	1	1.0251	1.06695	1.0136	1.06276	1.13285	1.07741	1.1182	1.04777	1	1.10948	1	0.996165	1	1.0518	0.105804	1.11376	0.00972699	1.0589	0.0607846
A0A0G2JY48	Pf00041, Pf00069, Pf00536, Pf01404, Pf07647, Pf07699, Pf07714, Pf14575		ENSRNOG00000012531.8		5	Eph receptor B2 OS=Rattus norvegicus OX=10116 GN=Ephb2 PE=1 SV=1	0	100.044	17	14	21	10	1	986	109.8	5.71	71.21	14	3	1.09357	1.10936	1.14994	1.21421	1.18151	1.24014	1.10598	1.05975	1.11838	1.21195	1	1.0947	1	1.11762	1	1.0844	0.0167844	0.979489	0.402352	0.903256	0.00888235
D3ZYQ9	Pf00097, Pf13639, Pf13920, Pf13923, Pf14634	313216	ENSRNOG00000006087.7	Rnf20	5	E3 ubiquitin protein ligase OS=Rattus norvegicus OX=10116 GN=Rnf20 PE=1 SV=1	0	100.042	20	19	25	14	1	973	113.4	5.96	74.88	19	1	1.07845	1.12265	1.12044	1.14586	1.10497	1.16022	1.14917	1.06077	1.10718	1.13702	1	1.10571	1	1.10718	1	1.02695	0.245198	0.998669	0.962307	0.972465	0.361615
A0A0G2JUP5	Pf00207, Pf01835, Pf07677, Pf07678, Pf07703, Pf10569, Pf11974, Pf13249		ENSRNOG00000037188.5		4	Murinoglobulin-1 OS=Rattus norvegicus OX=10116 GN=Mug1 PE=1 SV=1	0	99.979	15	22	35	5	1	1450	161.3	6.33	107.89	22	0	0.803797	0.878692	0.885021	0.85865	0.889241	0.870253	1.41456	1.95253	0.995781	0.872714	1	1.45429	1	0.855837	1	1.01972	0.573452	1.69926	0.0977944	1.6664	0.103748
D3ZUX5	Pf05300	296966	ENSRNOG00000013211.4	Chchd3	4	MICOS complex subunit OS=Rattus norvegicus OX=10116 GN=Chchd3 PE=1 SV=1	0	99.97	50	16	27	15	1	227	26.4	8.13	95.91	16	0	1.21553	1.17497	1.16107	1.21089	1.23175	1.1518	1.14253	1.11935	1.18076	1.19815	1	1.14755	1	1.18385	1	1.01207	0.647834	0.969331	0.208511	0.957769	0.165839
G3V640	Pf04280	29635	ENSRNOG00000001058.4	Timm44	12	Mitochondrial import inner membrane translocase subunit TIM44 OS=Rattus norvegicus OX=10116 GN=Timm44 PE=1 SV=1	0	99.906	35	17	24	17	1	453	51	8.31	79.5	17	0	1	1.03419	1.08226	1.03846	1.06731	1.14744	1.1047	1.10791	1.09936	1.0844	1	1.10399	1	1.03882	1	1.04388	0.322255	1.06274	0.0531756	1.01806	0.581385
A0A0G2K0W9	Pf00227, Pf10584	29674	ENSRNOG00000056853.1	Psma7	3	Proteasome subunit alpha type OS=Rattus norvegicus OX=10116 GN=Psma7 PE=1 SV=1	0	99.762	42	12	31	12	1	248	27.8	8.46	96.74	12	0	1.15959	1.13548	1.14811	1.12859	1.18255	1.13662	1.19173	1.14466	1.25258	1.14925	1	1.19633	1	1.14772	1	1.00133	0.936987	1.04235	0.203482	1.04096	0.255201
G3V936	Pf00285		ENSRNOG00000023520.5		7	Citrate synthase OS=Rattus norvegicus OX=10116 GN=Cs PE=1 SV=1	0	99.621	30	14	52	14	1	466	51.8	8.41	168.72	14	0	1.18127	1.15846	1.2497	1.23409	1.29892	1.26651	1.20288	1.15366	1.2605	1.26651	1	1.20568	1	1.19648	1	1.05853	0.102512	1.00769	0.834524	0.951975	0.167323
P20788	Pf00355, Pf02921, Pf09165	291103	ENSRNOG00000018281.6	Uqcrfs1	17	Cytochrome b-c1 complex subunit Rieske, mitochondrial OS=Rattus norvegicus OX=10116 GN=Uqcrfs1 PE=1 SV=2	0	99.526	43	13	39	13	1	274	29.4	8.87	123.24	13	0	1.12311	1.11339	0.852052	1.39849	0.904968	1.38337	0.910367	1.07991	1.0324	1.22894	1	1.00756	1	1.02952	1	1.19371	0.341188	0.978671	0.840287	0.819859	0.262114
Q8VHJ9	Pf00435, Pf10541	499010		Syne1	1	Nesprin-1 OS=Rattus norvegicus OX=10116 PE=2 SV=1	0	99.298	8	24	27	24	1	2838	324.9	5.29	80.56	24	0	0.985946	1.01514	1.09946	1.09622	1.17081	1.13946	1.07892	1.08973	1.13405	1.1355	1	1.1009	1	1.03351	1	1.09868	0.0647193	1.0652	0.150713	0.969533	0.27571
A0A0G2JXZ3	Pf00176, Pf00271		ENSRNOG00000056703.1		X	Transcriptional regulator ATRX OS=Rattus norvegicus OX=10116 GN=Atrx PE=1 SV=1	0	99.256	9	18	21	18	1	2475	279.2	6.9	65.71	18	0	1.00736	1.04101	1.12513	1.04627	1.01052	1.06519	1.1388	0.990536	1.09148	1.04066	1	1.07361	1	1.05783	1	0.983764	0.678743	1.01491	0.792252	1.03166	0.518306
Q64428	Pf00378, Pf00725, Pf02737	170670	ENSRNOG00000024629.6	Hadha	6	Trifunctional enzyme subunit alpha, mitochondrial OS=Rattus norvegicus OX=10116 GN=Hadha PE=1 SV=2	0	99.143	21	16	30	16	1	763	82.6	9.06	97.32	16	0	1.18086	1.17853	1.14702	1.18436	1.28121	1.25438	1.13769	1.14119	1.16219	1.23998	1	1.14702	1	1.16881	1	1.0609	0.0823651	0.981364	0.177517	0.925031	0.0357828
P51635	Pf00248	78959	ENSRNOG00000016727.5	Akr1a1	5	Alcohol dehydrogenase [NADP(+)] OS=Rattus norvegicus OX=10116 GN=Akr1a1 PE=1 SV=2	0	99.076	57	17	50	16	1	325	36.5	7.31	139.97	17	1	1.23926	1.30546	1.22184	1.11382	1.20093	1.10569	1.14518	1.17189	1.11034	1.14015	1	1.14247	1	1.25552	1	0.90811	0.0439277	0.90996	0.0220349	1.00204	0.950704
Q6P747	Pf00538	313647		Hp1bp3	5	Heterochromatin protein 1-binding protein 3 OS=Rattus norvegicus OX=10116 GN=Hp1bp3 PE=1 SV=1	0	99.056	31	19	35	19	1	553	60.8	9.67	98.75	19	0	0.603509	0.611404	0.690351	0.536842	0.684211	0.540351	1.27895	0.970175	1.85702	0.587135	1	1.36871	1	0.635088	1	0.924494	0.439399	2.15516	0.048482	2.33118	0.0417221
P02454	Pf00093, Pf01391, Pf01410	29393	ENSRNOG00000003897.6	Col1a1	10	Collagen alpha-1(I) chain OS=Rattus norvegicus OX=10116 GN=Col1a1 PE=1 SV=5	0	98.994	15	17	31	17	1	1453	137.9	5.92	95.66	17	0	0.0549611	0.0575551	0.0625811	0.061284	0.0729572	0.0617704	0.0766861	0.10522	0.0682555	0.0653372	1	0.0833874	1	0.0583658	1	1.11944	0.189892	1.4287	0.0933037	1.27626	0.201343
Q9Z0U8	Pf00076, Pf08143, Pf13893, Pf14259					Nucleic acid binding factor pRM10 OS=Rattus norvegicus OX=10116 GN=pRM10 PE=2 SV=1	0	98.993	41	14	38	13	1	298	33.8	9.31	121.2	14	0	1.43968	1.63673	1.2319	1.57641	1.2319	1.49598	1.2252	1.36327	1.20241	1.43476	1	1.26363	1	1.4361	1	0.999067	0.993575	0.8799	0.246685	0.880723	0.212721
P10824	Pf00025, Pf00503	25686	ENSRNOG00000057096.1	Gnai1	4	Guanine nucleotide-binding protein G(i) subunit alpha-1 OS=Rattus norvegicus OX=10116 GN=Gnai1 PE=1 SV=3	0	98.976	37	12	43	5	1	354	40.3	5.97	140.42	12	0	0.68541	0.676292	0.683891	0.784954	0.81307	0.75152	0.715046	0.724164	0.764438	0.783181	1	0.734549	1	0.681864	1	1.14859	0.00491261	1.07727	0.0269404	0.937904	0.106042
A0A0G2JSZ5	Pf00085, Pf13098, Pf13848, Pf13899, Pf13905	286906	ENSRNOG00000050197.2	Pdia6	6	Protein disulfide-isomerase A6 OS=Rattus norvegicus OX=10116 GN=Pdia6 PE=1 SV=1	0	98.952	29	11	27	11	1	445	48.7	5.19	84.35	11	0	1.08105	1.07886	1.05367	1.13691	1.1632	1.09419	1.13691	1.13582	1.07338	1.13143	1	1.11537	1	1.07119	1	1.05624	0.0516165	1.04124	0.124229	0.985802	0.609965
Q920Q0	Pf03285	170673	ENSRNOG00000009760.8	Palm	7	Paralemmin-1 OS=Rattus norvegicus OX=10116 GN=Palm PE=1 SV=1	0	98.877	32	13	26	12	1	383	41.9	4.91	89.57	13	1	0.961075	0.937905	0.966636	0.914736	0.929564	0.884152	0.907322	0.839666	0.925857	0.909484	1	0.890948	1	0.955205	1	0.952135	0.046081	0.93273	0.0806479	0.97962	0.56272
A0A0G2K9J2	Pf03224, Pf11698	297797	ENSRNOG00000030862.5	Atp6v1h	5	V-type proton ATPase subunit H OS=Rattus norvegicus OX=10116 GN=Atp6v1h PE=1 SV=1	0	98.768	33	15	34	15	1	483	55.8	6.61	121.06	15	0	1.18078	1.09039	1.13158	1.10984	1.24371	1.14989	1.15904	1.0778	1.29863	1.16781	1	1.17849	1	1.13425	1	1.02959	0.518824	1.039	0.559424	1.00914	0.894648
Q62688	Pf00168, Pf00169, Pf00387, Pf00388, Pf09279	84587		Plcl1	9	Inactive phospholipase C-like protein 1 OS=Rattus norvegicus OX=10116 GN=Plcl1 PE=1 SV=1	0	98.625	16	14	25	13	1	1096	122.7	5.66	100.66	14	1	0.876554	0.870337	0.922735	0.875666	0.874778	0.910302	0.862345	0.820604	0.867673	0.886915	1	0.850207	1	0.889876	1	0.996673	0.89083	0.955422	0.149048	0.958611	0.124464
I7EFB0	Pf01669	24547		Mbp	18	Myelin basic protein transcript variant N (Fragment) OS=Rattus norvegicus OX=10116 GN=Mbp PE=2 SV=1	0	98.548	48	10	75	1	1	209	22.9	10.27	227.9	10	10	0.0311381	0.0341692	0.036787	0.0391292	0.0347203	0.0376137	0.0406448	0.0810141	0.0425737	0.0371544	1	0.0547442	1	0.0340314	1	1.09177	0.20808	1.60864	0.192975	1.47342	0.253828
A0A0G2K3Z9	Pf00578, Pf08534, Pf10417	100363379	ENSRNOG00000017695.3	Prdx1l1	2	Uncharacterized protein OS=Rattus norvegicus OX=10116 PE=4 SV=1	0	98.48	66	14	50	12	1	199	22.2	8.4	163.78	14	2	1.11752	1.12382	1.12277	1.04722	1.0724	1.03358	1.02833	1.01889	0.928646	1.05107	1	0.991955	1	1.12137	1	0.937305	0.00366789	0.884591	0.015277	0.94376	0.15471
A0A0G2K9F9	Pf00400, Pf08953, Pf08954		ENSRNOG00000004146.7		10	Coronin OS=Rattus norvegicus OX=10116 GN=Coro7 PE=1 SV=1	0	98.269	23	17	21	17	1	923	101.2	6.48	72.11	17	0	1.00919	1.04597	1.0286	0.983657	1.05516	0.984678	1.03166	1.05618	1.01839	1.00783	1	1.03541	1	1.02792	1	0.980457	0.4819	1.00729	0.650906	1.02736	0.350687
B2GUZ3	Pf00763, Pf01268, Pf02882	361472	ENSRNOG00000019582.7	Mthfd1l	1	Methylenetetrahydrofolate dehydrogenase (NADP+-dependent) 1-like OS=Rattus norvegicus OX=10116 GN=Mthfd1l PE=1 SV=1	0	98.154	19	16	20	16	1	977	105.8	7.5	68.2	16	0	0.961185	1.01634	1.05414	1.0429	1.0572	1.03166	1.0286	1.00306	1.01941	1.04392	1	1.01702	1	1.01055	1	1.03302	0.298982	1.0064	0.828634	0.974234	0.0626112
A0A0G2JWM2	Pf02146	361532	ENSRNOG00000020102.6	Sirt2	1	NAD-dependent protein deacetylase OS=Rattus norvegicus OX=10116 GN=Sirt2 PE=1 SV=1	0	98.07	29	10	22	10	1	388	43.1	5.53	97.59	10	0	0.220977	0.233115	0.241208	0.225023	0.235917	0.230314	0.230003	0.269219	0.22658	0.230418	1	0.241934	1	0.231767	1	0.994181	0.849564	1.04387	0.532172	1.04998	0.458017
P60901	Pf00227, Pf10584	29673	ENSRNOG00000007114.6	Psma6	6	Proteasome subunit alpha type-6 OS=Rattus norvegicus OX=10116 GN=Psma6 PE=1 SV=1	0	97.918	48	12	34	12	1	246	27.4	6.76	113.31	12	0	1.35564	1.31351	1.24164	1.23916	1.35192	1.25774	1.23916	1.21437	1.1772	1.28294	1	1.21024	1	1.30359	1	0.984157	0.690537	0.92839	0.0691664	0.943335	0.137831
D3ZQG6	Pf00097, Pf00630, Pf00643, Pf01436, Pf08450, Pf10174, Pf13445, Pf13639, Pf13920, Pf13923, Pf14634, Pf15227	361970		Trim2	2	Tripartite motif-containing protein 2 OS=Rattus norvegicus OX=10116 GN=Trim2 PE=1 SV=2	0	97.915	22	15	23	13	1	744	81.4	7.05	81.19	15	2	0.931326	0.952023	0.952023	0.936971	0.933208	0.932267	0.94826	0.888053	0.934149	0.934149	1	0.923487	1	0.945124	1	0.988388	0.194352	0.977107	0.328175	0.988587	0.590174
A0A0G2JWK6	Pf09422		ENSRNOG00000013623.5		15	APC membrane recruitment protein 2 OS=Rattus norvegicus OX=10116 GN=Amer2 PE=1 SV=1	0	97.522	34	14	28	14	1	509	53.7	8.48	88.56	14	0	1.07956	1.09724	1.18232	1.07624	1.02431	1.10276	1.19669	1.11713	1.17238	1.06777	1	1.16206	1	1.11971	1	0.953618	0.255896	1.03783	0.343958	1.08831	0.0458043
P41777	Pf05022	64896	ENSRNOG00000018704.5	Nolc1	1	Nucleolar and coiled-body phosphoprotein 1 OS=Rattus norvegicus OX=10116 GN=Nolc1 PE=1 SV=2	0	97.383	26	20	31	20	1	704	73.5	9.54	100.04	20	0	1.21589	1.28106	1.09572	0.605906	0.680244	0.532587	1.33401	1.36253	1.07637	0.606246	1	1.25764	1	1.19756	1	0.506236	0.00101923	1.05017	0.601018	2.07447	0.00291989
A0A0G2JV31	Pf00557, Pf01321	170751	ENSRNOG00000012084.5	Xpnpep1	1	X-prolyl aminopeptidase (Aminopeptidase P) 1, soluble, isoform CRA_a OS=Rattus norvegicus OX=10116 GN=Xpnpep1 PE=1 SV=1	0	97.369	24	16	29	16	1	666	74.6	5.9	99.26	16	0	0.985432	1.02393	1.08117	1.04475	1.05515	1.0666	1.06139	1.00832	1.08012	1.0555	1	1.04995	1	1.03018	1	1.02458	0.424775	1.01919	0.603865	0.994742	0.816596
P12007	Pf00441, Pf02770, Pf02771, Pf08028	24513	ENSRNOG00000009421.5	Ivd	3	Isovaleryl-CoA dehydrogenase, mitochondrial OS=Rattus norvegicus OX=10116 GN=Ivd PE=1 SV=2	0	97.262	31	12	27	12	1	424	46.4	7.9	98.08	12	0	1.42409	1.4404	1.32873	1.39021	1.28356	0.95734	1.29987	1.22585	1.19824	1.21037	1	1.24132	1	1.39774	1	0.865949	0.236846	0.888091	0.0276167	1.02557	0.828294
A0A140TAF0	Pf00261, Pf12718	117557	ENSRNOG00000017441.8	Tpm3	2	RCG62531, isoform CRA_g OS=Rattus norvegicus OX=10116 GN=Tpm3 PE=1 SV=1	0	97.239	48	19	41	4	1	285	33	4.72	119.67	19	1	0.753962	0.742642	0.749434	0.723774	0.691321	0.696604	0.752453	0.743396	0.693585	0.703899	1	0.729811	1	0.748679	1	0.940188	0.0133348	0.974798	0.367628	1.03681	0.282427
Q6MG49	Pf00240, Pf11976, Pf12057	94342	ENSRNOG00000000851.8	Bag6	20	Large proline-rich protein BAG6 OS=Rattus norvegicus OX=10116 GN=Bag6 PE=1 SV=2	0	97.085	17	14	29	14	1	1146	119.9	5.66	118.24	14	0	1.02545	1.01166	1.04136	1.05514	1.08059	1.04242	1.13786	1.09438	1.11559	1.05938	1	1.11594	1	1.02616	1	1.03238	0.0783264	1.0875	0.00411514	1.05339	0.0283326
P31399	Pf05873	641434	ENSRNOG00000003626.6	Atp5h	10	ATP synthase subunit d, mitochondrial OS=Rattus norvegicus OX=10116 GN=Atp5pd PE=1 SV=3	0	96.862	61	11	48	11	1	161	18.8	6.6	158.62	11	0	1.31052	1.34601	1.26362	1.34474	1.35488	1.2801	1.27883	1.28771	1.20913	1.32657	1	1.25856	1	1.30672	1	1.0152	0.584514	0.963143	0.234608	0.948726	0.117174
A0A0G2JZG7	Pf00587, Pf02403	266975	ENSRNOG00000020255.6	Sars	2	Serine--tRNA ligase, cytoplasmic OS=Rattus norvegicus OX=10116 GN=Sars PE=1 SV=1	0	96.847	28	15	28	15	1	536	61.3	6.86	87.11	15	0	0.979042	0.931138	1	0.948104	1.04691	0.997006	1.02994	1	1.0489	0.997339	1	1.02628	1	0.97006	1	1.02812	0.479931	1.05796	0.0865281	1.02902	0.41527
A0A0G2JSQ4	Pf00261, Pf12718	24851	ENSRNOG00000018184.8	Tpm1	8	Tropomyosin 1, alpha, isoform CRA_p OS=Rattus norvegicus OX=10116 GN=Tpm1 PE=1 SV=1	0	96.829	57	19	45	3	1	248	28.5	4.77	128.88	19	1	0.731129	0.705248	0.652768	0.700935	0.728253	0.647017	0.647735	0.695902	0.679367	0.692068	1	0.674335	1	0.696382	1	0.993806	0.902843	0.968341	0.460608	0.974377	0.557369
P62193	Pf00004, Pf00910, Pf01078, Pf05496, Pf05673, Pf05729, Pf07724, Pf07726, Pf07728, Pf13191, Pf13401	117263	ENSRNOG00000003951.6	Psmc1	6	26S proteasome regulatory subunit 4 OS=Rattus norvegicus OX=10116 GN=Psmc1 PE=1 SV=1	0	96.791	32	14	35	13	1	440	49.2	6.21	113.41	14	0	1.08207	1.0216	1.10691	1.07559	1.12959	1.15659	1.10043	1.04536	1.08099	1.12059	1	1.07559	1	1.07019	1	1.04709	0.22078	1.00505	0.866052	0.959846	0.192703
P11497	Pf00289, Pf00364, Pf01039, Pf02222, Pf02655, Pf02785, Pf02786, Pf07478, Pf08326, Pf13535, Pf15632	60581		Acaca	10	Acetyl-CoA carboxylase 1 OS=Rattus norvegicus OX=10116 GN=Acaca PE=1 SV=1	0	96.587	9	20	26	3	1	2345	265	6.39	76.76	20	14	0.890566	0.901887	0.942453	0.926415	0.987736	0.967925	0.935849	0.9	0.980189	0.960692	1	0.938679	1	0.911635	1	1.05381	0.110113	1.02967	0.389347	0.977087	0.495629
P21775	Pf00108, Pf02803, Pf08541	24157		Acaa1a; Acaa1	8	3-ketoacyl-CoA thiolase A, peroxisomal OS=Rattus norvegicus OX=10116 GN=Acaa1a PE=1 SV=2	0	96.533	33	10	14	10	1	424	43.8	8.22	60.82	10	0	1.25717	1.20088	1.10927	1.05298	1.10596	0.908389	1.02097	1.24393	1.13576	1.02244	1	1.13355	1	1.18911	1	0.859839	0.0847881	0.95328	0.512935	1.10867	0.272279
P62804	Pf00125, Pf02969, Pf15630	500351; 680097; 100912564; 100912489; 64627; 100360950; 100912290; 679983; 502913; 291152; 295277; 102551184; 102548682; 102557184; 364723	ENSRNOG00000045978.1; ENSRNOG00000051891.1; ENSRNOG00000048642.1; ENSRNOG00000046636.1; ENSRNOG00000054017.1; ENSRNOG00000058444.1; ENSRNOG00000048215.1; ENSRNOG00000048735.1; ENSRNOG00000057690.1; ENSRNOG00000045840.1; ENSRNOG00000032224.4; ENSRNOG00000050933.1	LOC100912418; RGD1562378; LOC680097; Hist4h4; LOC100912564; LOC100912489; Hist1h4b; LOC100360950; LOC680430; LOC100912290; Hist1h4a; LOC679983; Hist2h4a; Hist1h4m; Hist2h4; LOC102551184; LOC102548682; LOC102557184; Hist1h2ao	4; 17; 2	Histone H4 OS=Rattus norvegicus OX=10116 GN=Hist1h4b PE=1 SV=2	0	96.529	53	8	67	8	1	103	11.4	11.36	230.3	8	0	1.11847	0.875933	0.941231	0.567164	0.652052	0.503731	1.43563	1.03825	1.19683	0.574316	1	1.22357	1	0.978545	1	0.586908	0.0086569	1.2504	0.146723	2.13048	0.00621715
B5DFH2		290640		Map1s	16	BPY2 interacting protein 1 (Predicted), isoform CRA_b OS=Rattus norvegicus OX=10116 GN=Map1s PE=2 SV=1	0	96.479	19	16	25	16	1	972	102.7	7.11	80.92	16	0	0.975345	0.965483	1.00888	0.960552	0.978304	0.939842	1.05227	0.980276	1.00099	0.959566	1	1.01118	1	0.983235	1	0.975928	0.240911	1.02842	0.328104	1.05379	0.0990359
G3V7J0	Pf00171	81708	ENSRNOG00000011419.4	Aldh6a1	6	Aldehyde dehydrogenase family 6, subfamily A1, isoform CRA_b OS=Rattus norvegicus OX=10116 GN=Aldh6a1 PE=1 SV=1	0	96.459	28	15	23	15	1	535	57.7	8.18	81.58	15	0	0.861803	0.871245	0.83176	0.839485	0.887554	0.787124	0.823176	0.838627	0.843777	0.838054	1	0.835193	1	0.854936	1	0.980254	0.618798	0.976908	0.215146	0.996586	0.927773
F1LM47	Pf00549, Pf02222, Pf02786, Pf08442, Pf13535, Pf13549	361071	ENSRNOG00000017481.6	Sucla2	15	Succinate--CoA ligase [ADP-forming] subunit beta, mitochondrial OS=Rattus norvegicus OX=10116 GN=Sucla2 PE=1 SV=1	0	96.436	33	18	50	18	1	465	50.3	7.69	155.11	18	0	1.31756	1.26401	1.30386	1.26276	1.33748	1.24408	1.28518	1.17559	1.26401	1.28144	1	1.24159	1	1.29514	1	0.989423	0.69717	0.958654	0.223496	0.968902	0.416828
Q04931	Pf00505, Pf03531, Pf08512, Pf09011	81785	ENSRNOG00000008825.6	Ssrp1	3	FACT complex subunit SSRP1 OS=Rattus norvegicus OX=10116 GN=Ssrp1 PE=1 SV=2	0	96.429	22	16	23	16	1	709	80.9	6.87	81.97	16	0	1.03614	1.04272	1.12596	1.06681	1.18949	1.06243	1.12705	1.15772	1.14458	1.10624	1	1.14312	1	1.06827	1	1.03554	0.495459	1.07006	0.0685709	1.03333	0.43531
Q63011	Pf00042	361619		Hbb-b1	1	Zero beta-globin (Fragment) OS=Rattus norvegicus OX=10116 PE=3 SV=1	0	96.376	61	9	57	3	1	146	15.9	7.3	203.45	9	2	0.690597	0.769464	0.744186	0.92821	1.07786	0.943377	1.4186	1.28514	1.25379	0.983148	1	1.31918	1	0.734749	1	1.33807	0.00936063	1.79541	0.000463938	1.34179	0.0083839
F1LNS0	Pf05716	316561	ENSRNOG00000016388.7	Sphkap	9	A-kinase anchor protein SPHKAP OS=Rattus norvegicus OX=10116 GN=Sphkap PE=1 SV=3	0	96.362	14	20	22	20	1	1708	187	5.1	69.5	20	0	1.13924	1.17405	1.12342	1.02954	1.05802	1.00316	1.03586	1.00211	0.981013	1.03024	1	1.00633	1	1.14557	1	0.899325	0.00611003	0.878453	0.00312708	0.976792	0.347742
A0A0G2JT63	Pf05994		ENSRNOG00000006557.7		10	Cytoplasmic FMR1-interacting protein 2 OS=Rattus norvegicus OX=10116 GN=Cyfip2 PE=4 SV=1	0	96.258	20	20	25	11	1	967	112	7.43	73.55	20	10	0.86999	0.910068	0.993157	0.991202	1.0567	1.03226	0.940371	0.977517	1.00391	1.02672	1	0.973933	1	0.924405	1	1.11068	0.0670755	1.05358	0.290371	0.948588	0.11767
D4A4U2	Pf14779	309156	ENSRNOG00000019832.6	Bbs1	1	Bardet-Biedl syndrome 1 OS=Rattus norvegicus OX=10116 GN=Bbs1 PE=4 SV=1	0	96.254	34	19	21	19	1	594	65.4	8.56	70.06	19	0	1.14723	1.14841	1.23086	1.19317	1.27915	1.23086	1.1225	1.20259	1.22379	1.23439	1	1.18296	1	1.1755	1	1.0501	0.188769	1.00635	0.86591	0.958333	0.264138
Q68A21	Pf04845	498407		Purb	14	Transcriptional activator protein Pur-beta OS=Rattus norvegicus OX=10116 GN=Purb PE=1 SV=3	0	96.123	43	13	38	1	1	315	33.4	5.43	140.25	13	10	1.46933	1.41867	1.32667	1.356	1.416	1.41333	1.33067	1.36667	1.23467	1.39511	1	1.31067	1	1.40489	1	0.99304	0.84245	0.932933	0.176081	0.939471	0.127318
Q5XIJ3	Pf00180	25179	ENSRNOG00000055572.1	Idh3g	X	Isocitrate dehydrogenase [NAD] subunit, mitochondrial OS=Rattus norvegicus OX=10116 GN=Idh3g PE=1 SV=1	0	96.034	42	14	36	1	1	393	42.8	9.01	123.2	14	0	0.782938	0.904265	0.991469	1.05972	0.914692	1.02085	0.947867	0.90237	0.953555	0.99842	1	0.934597	1	0.892891	1	1.11819	0.229035	1.04671	0.541705	0.936076	0.239873
P63086	Pf00069, Pf01636, Pf07714	116590	ENSRNOG00000001849.7	Mapk1	11	Mitogen-activated protein kinase 1 OS=Rattus norvegicus OX=10116 GN=Mapk1 PE=1 SV=3	0	96.004	46	17	34	11	1	358	41.2	6.98	105.81	17	6	0.898289	0.954373	1.0057	0.971483	0.968631	0.981939	0.912548	0.893536	0.919202	0.974018	1	0.908428	1	0.952788	1	1.02228	0.53458	0.953442	0.237413	0.932661	0.00165017
P19627	Pf00025, Pf00503, Pf13481	25740	ENSRNOG00000001313.4	Gnaz	20	Guanine nucleotide-binding protein G(z) subunit alpha OS=Rattus norvegicus OX=10116 GN=Gnaz PE=2 SV=3	0	95.969	41	12	18	12	1	355	40.9	7.61	70.27	12	0	1.15689	1.18323	1.30539	1.30778	1.2491	1.31976	1.18204	1.08862	1.18323	1.29222	1	1.1513	1	1.21517	1	1.0634	0.203151	0.947438	0.313541	0.890948	0.0210277
Q62936	Pf00018, Pf00595, Pf00625, Pf07653, Pf10600, Pf13180	58948	ENSRNOG00000002767.8	Dlg3	X	Disks large homolog 3 OS=Rattus norvegicus OX=10116 GN=Dlg3 PE=1 SV=1	0	95.903	19	13	19	11	1	849	93.5	6.79	75.23	13	0	1.12346	1.13244	1.17396	1.16835	1.13468	1.13244	1.1459	1.05836	1.15488	1.14516	1	1.11972	1	1.14328	1	1.00164	0.927877	0.979385	0.531949	0.977785	0.482595
Q9QZ86	Pf01798, Pf08060, Pf08156	60373	ENSRNOG00000016486.6	Nop58	9	Nucleolar protein 58 OS=Rattus norvegicus OX=10116 GN=Nop58 PE=1 SV=1	0	95.893	29	14	21	14	1	534	60	8.51	68.31	14	0	0.973893	0.956867	1.13507	1.20318	1.22134	1.38252	1.18048	1.12486	1.17367	1.26901	1	1.15967	1	1.02194	1	1.24176	0.0372537	1.13476	0.0813274	0.913834	0.140597
A0A0G2K1C0	Pf00022		ENSRNOG00000003206.7		13	Actin-related protein 3 OS=Rattus norvegicus OX=10116 GN=Actr3 PE=1 SV=1	0	95.806	36	16	32	14	1	419	47.6	6.18	111.93	16	1	1.09831	1.05285	1.08351	1.0592	1.13953	1.11628	1.01163	0.991543	1.01797	1.105	1	1.00705	1	1.07822	1	1.02484	0.383174	0.933987	0.010263	0.911352	0.0176433
P13803	Pf00766, Pf01012	300726	ENSRNOG00000015233.7	Etfa	8	Electron transfer flavoprotein subunit alpha, mitochondrial OS=Rattus norvegicus OX=10116 GN=Etfa PE=1 SV=4	0	95.588	40	10	18	10	1	333	34.9	8.38	73.03	10	0	1.14716	1.13601	1.08473	1.14158	1.18952	1.08361	1.11706	1.11929	1.12932	1.13824	1	1.12189	1	1.12263	1	1.0139	0.688206	0.999338	0.971554	0.985635	0.624164
D3ZPL1	Pf00076, Pf14259	299811	ENSRNOG00000005927.6	Cpsf6	7	Cleavage and polyadenylation specific factor 6, 68kDa (Predicted), isoform CRA_b OS=Rattus norvegicus OX=10116 GN=Cpsf6 PE=1 SV=2	0	95.586	24	13	28	13	1	551	59.1	7.15	97.83	13	0	1.13589	1.18235	1.18235	1.24274	1.16028	1.23229	1.19512	1.15796	1.1266	1.21177	1	1.15989	1	1.16686	1	1.03849	0.211145	0.994028	0.795373	0.957188	0.186977
Q99MZ8	Pf00018, Pf00412, Pf00880, Pf07653, Pf14604	29278	ENSRNOG00000004132.7	Lasp1	10	LIM and SH3 domain protein 1 OS=Rattus norvegicus OX=10116 GN=Lasp1 PE=1 SV=1	0	95.509	52	16	32	15	1	263	30	7.05	107.66	16	1	1.31395	1.34884	1.26047	1.08488	1.14302	1.04186	1.22674	1.07326	1.13372	1.08992	1	1.14457	1	1.30775	1	0.833432	0.00503119	0.875222	0.0339224	1.05014	0.363981
G3V792	Pf00400, Pf11540	29564	ENSRNOG00000009700.5	Dync1i1	4	Cytoplasmic dynein 1 intermediate chain 1 OS=Rattus norvegicus OX=10116 GN=Dync1i1 PE=1 SV=3	0	95.457	24	14	26	14	1	643	72.6	5.12	82.41	14	0	1.06455	1.08197	1.07582	1.04303	1.01742	1.01434	1.02254	0.939549	0.98668	1.02493	1	0.982923	1	1.07411	1	0.954213	0.00919279	0.915103	0.0206195	0.959014	0.177405
Q6AYN4	Pf00041	309901	ENSRNOG00000000274.7	Phyhipl	20	Phytanoyl-CoA hydroxylase-interacting protein-like OS=Rattus norvegicus OX=10116 GN=Phyhipl PE=1 SV=2	0	95.224	45	18	33	15	1	375	42.4	6.58	114.37	18	1	0.937782	0.900812	0.916141	0.824166	0.938683	0.819657	0.883679	0.860234	0.935978	0.860836	1	0.893297	1	0.918245	1	0.93748	0.22831	0.972831	0.371772	1.03771	0.509903
P15429	Pf00113, Pf03952, Pf13378	25438	ENSRNOG00000004078.7	Eno3	10	Beta-enolase OS=Rattus norvegicus OX=10116 GN=Eno3 PE=1 SV=3	0	95.167	23	8	126	1	1	434	47	7.44	568.56	8	0	1.07136	0.954774	0.986935	0.937688	1.13065	0.936683	0.99196	0.938693	1.10151	1.00168	1	1.01072	1	1.00436	1	0.997332	0.972571	1.00634	0.919564	1.00903	0.915791
P56571	Pf01965	294326	ENSRNOG00000001211.4	RGD1303003	20	ES1 protein homolog, mitochondrial OS=Rattus norvegicus OX=10116 PE=1 SV=2	0	95.149	49	12	33	12	1	266	28.2	8.92	124.26	12	0	1.17853	1.1887	1.16949	1.15141	1.12542	1.10056	1.16836	1.09379	1.12316	1.1258	1	1.12844	1	1.17891	1	0.954952	0.0276802	0.957188	0.0872182	1.00234	0.924657
P14669	Pf00191	25291	ENSRNOG00000002045.7	Anxa3	14	Annexin A3 OS=Rattus norvegicus OX=10116 GN=Anxa3 PE=1 SV=4	0	95.121	39	14	23	13	1	324	36.3	6.35	72.41	14	1	0.753761	0.770388	0.73555	0.741884	0.741093	0.699129	0.908947	0.748219	0.819477	0.727369	1	0.825548	1	0.753233	1	0.965662	0.210047	1.09601	0.203128	1.13498	0.11345
Q9JHL4	Pf00018, Pf00241, Pf07653, Pf14604	83527	ENSRNOG00000012378.7	Dbnl	14	Drebrin-like protein OS=Rattus norvegicus OX=10116 GN=Dbnl PE=1 SV=1	0	95.078	42	16	20	15	1	436	48.6	4.92	70.85	16	0	1.10619	1.12268	1.13093	0.995876	1.01959	0.980412	0.993814	0.993814	0.96701	0.998625	1	0.98488	1	1.11993	1	0.891685	0.000852937	0.879411	0.000302923	0.986235	0.396167
P62716	Pf00149	24673	ENSRNOG00000015182.6	Ppp2cb	16	Serine/threonine-protein phosphatase 2A catalytic subunit beta isoform OS=Rattus norvegicus OX=10116 GN=Ppp2cb PE=2 SV=1	0	94.849	51	14	29	2	1	309	35.6	5.43	94.1	14	11	1.08617	1.04894	1.0883	1.07234	1.15213	1.13723	1.01277	1.03723	1.00213	1.12057	1	1.01738	1	1.07447	1	1.0429	0.170524	0.946865	0.0256823	0.907911	0.0178674
A0A140TAH1	Pf00790, Pf01363, Pf12210		ENSRNOG00000036696.4		10	Hepatocyte growth factor-regulated tyrosine kinase substrate OS=Rattus norvegicus OX=10116 GN=Hgs PE=1 SV=1	0	94.636	20	17	30	17	1	914	101.1	7.03	93.32	17	0	1.11522	1.08774	1.11628	1.04334	1.12896	1.08034	1.02643	0.996829	0.975687	1.08421	1	0.999648	1	1.10641	1	0.979936	0.449263	0.903503	0.00359888	0.922002	0.042679
P09456	Pf00027, Pf02197	25725	ENSRNOG00000049876.1	Prkar1a	10	cAMP-dependent protein kinase type I-alpha regulatory subunit OS=Rattus norvegicus OX=10116 GN=Prkar1a PE=1 SV=2	0	94.4	37	15	26	11	1	381	43.1	5.35	86.69	15	3	1.05199	1.02854	1.01223	0.994903	1.06218	0.976555	1.04995	1.02854	0.989806	1.01121	1	1.02277	1	1.03092	1	0.980883	0.526898	0.99209	0.718122	1.01142	0.73174
A0A0G2K977	Pf10186, Pf12128, Pf15070	64528	ENSRNOG00000011884.6	Golga2	3	Golgin subfamily A member 2 OS=Rattus norvegicus OX=10116 GN=Golga2 PE=1 SV=1	0	94.307	16	14	17	14	1	1026	115.9	4.97	69.38	14	0	1.0507	1.09061	1.1068	1.12406	1.10248	1.12945	1.09924	1.03128	1.05286	1.11866	1	1.06113	1	1.0827	1	1.03321	0.125262	0.980073	0.45449	0.94857	0.0567347
O08557	Pf02274	64157	ENSRNOG00000014613.7	Ddah1	2	N(G),N(G)-dimethylarginine dimethylaminohydrolase 1 OS=Rattus norvegicus OX=10116 GN=Ddah1 PE=1 SV=3	0	94.293	60	14	26	13	1	285	31.4	6.13	88.22	14	0	1.17719	1.17821	1.10998	0.964358	0.997963	0.925662	0.927699	0.96334	0.9389	0.962661	1	0.943313	1	1.15513	1	0.833382	0.0033263	0.816632	0.00104861	0.979901	0.454607
Q8R5M4	Pf05557, Pf11577	246294		Optn	17	Optineurin OS=Rattus norvegicus OX=10116 GN=Optn PE=1 SV=3	0	94.033	29	18	24	18	1	585	67	5.07	83.75	18	0	1.24382	1.21437	1.18728	1.20141	1.34511	1.1331	1.11543	1.15901	1.17903	1.22654	1	1.15116	1	1.21516	1	1.00937	0.868613	0.947334	0.0618402	0.93854	0.312218
F1LN92	Pf00004, Pf01078, Pf01434, Pf05496, Pf06068, Pf06480, Pf07724, Pf07728, Pf13191, Pf13401	307350	ENSRNOG00000017965.5	Afg3l2	18	AFG3-like matrix AAA peptidase subunit 2 OS=Rattus norvegicus OX=10116 GN=Afg3l2 PE=1 SV=1	0	93.978	20	20	26	20	1	802	89.3	8.6	80.55	20	0	1.09721	1.06816	1.09832	1.14413	1.19665	1.16648	1.12737	1.10056	1.17542	1.16909	1	1.13445	1	1.0879	1	1.07463	0.0110229	1.04279	0.124657	0.970373	0.263777
Q641Z6	Pf00350, Pf01926, Pf12763	293692	ENSRNOG00000043503.2	Ehd1	1	EH domain-containing protein 1 OS=Rattus norvegicus OX=10116 GN=Ehd1 PE=1 SV=1	0	93.724	27	15	23	7	1	534	60.6	6.83	76.42	15	9	0.93666	0.932821	0.990403	0.926104	0.987524	0.960653	0.934741	0.907869	1.02111	0.958093	1	0.954575	1	0.953295	1	1.00503	0.861078	1.00134	0.975329	0.996327	0.931588
D4AA82	Pf00003		ENSRNOG00000029245.5		10	G protein-coupled receptor 179 OS=Rattus norvegicus OX=10116 GN=Gpr179 PE=4 SV=2	0	93.652	10	15	20	15	1	2287	247.6	5.41	61.15	15	0	1.28256	1.22296	1.25166	1.17108	1.15011	1.08278	1.01435	0.907285	0.95585	1.13466	1	0.959161	1	1.25239	1	0.905993	0.0206062	0.765864	0.00116122	0.845331	0.0126674
B2GVB7	Pf00326, Pf00561, Pf01738, Pf02230, Pf05448, Pf12695, Pf12697	24206		Apeh	8	N-acylaminoacyl-peptide hydrolase OS=Rattus norvegicus OX=10116 GN=Apeh PE=2 SV=1	0	93.597	25	16	21	16	1	732	81.3	5.73	73.36	16	0	1.21412	1.23176	1.19294	1.18	1.24588	1.19294	1.17647	1.19412	1.13765	1.20627	1	1.16941	1	1.21294	1	0.994504	0.786934	0.964113	0.0963197	0.969441	0.23159
Q5FVJ0	Pf02463, Pf02759, Pf05622, Pf09726	360921	ENSRNOG00000003428.8	Rufy3	14	Protein RUFY3 OS=Rattus norvegicus OX=10116 GN=Rufy3 PE=1 SV=1	0	93.52	33	19	27	3	1	469	52.9	5.49	86.16	19	0	1.20926	1.14085	1.14185	0.855131	0.968813	0.814889	1.03421	0.917505	0.978873	0.879611	1	0.976861	1	1.16398	1	0.75569	0.00519692	0.839239	0.00996393	1.11056	0.163734
A0A1W2Q6F8	Pf01712	316632	ENSRNOG00000062245.1	Ndufa10l1	6	NADH dehydrogenase [ubiquinone] 1 alpha subcomplex subunit 10, mitochondrial OS=Rattus norvegicus OX=10116 GN=Ndufa10l1 PE=3 SV=1	0	93.45	33	11	28	11	1	355	40.5	7.53	90.53	11	0	1.04397	1.1646	1.17813	1.20857	1.15558	1.18602	1.08343	1.15671	1.09696	1.18339	1	1.11236	1	1.1289	1	1.04827	0.295569	0.985353	0.748941	0.939981	0.0596413
Q6QI09	Pf00231, Pf07524		ENSRNOG00000019223.8		17	LRRGT00199 OS=Rattus norvegicus OX=10116 GN=Taf3 PE=1 SV=1	0	93.395	19	13	39	13	1	607	67.7	7.83	145.08	13	0	1.31203	1.29825	1.34962	1.23058	1.32456	1.27694	1.26942	1.18296	1.28571	1.27736	1	1.24603	1	1.31997	1	0.967722	0.243499	0.943987	0.10493	0.975474	0.495888
P21588	Pf00149, Pf02872, Pf09587	58813		Nt5e	8	5'-nucleotidase OS=Rattus norvegicus OX=10116 GN=Nt5e PE=1 SV=1	0	93.282	28	14	24	14	1	576	63.9	6.98	87.63	14	0	1.19313	1.22156	1.29384	1.27607	1.17062	1.3436	1.05687	1.16469	1.12915	1.26343	1	1.1169	1	1.23618	1	1.02204	0.666015	0.903514	0.0522899	0.884026	0.0694866
F1LPS8	Pf04845		ENSRNOG00000019062.6		18	Transcriptional activator protein Pur-alpha OS=Rattus norvegicus OX=10116 GN=Pura PE=1 SV=3	0	93.134	42	13	43	12	1	289	31.9	8.59	149.47	13	0	1.34453	1.32587	1.32463	1.301	1.3893	1.3296	1.17537	1.17786	1.06965	1.33997	1	1.14096	1	1.33167	1	1.00623	0.772452	0.856787	0.0062429	0.851485	0.0107542
B2RYA5	Pf01406, Pf09334, Pf11101	293638		Cars	1	Cars protein (Fragment) OS=Rattus norvegicus OX=10116 GN=Cars PE=2 SV=1	0	93.098	28	17	26	1	1	655	74.6	6.38	89.41	17	0	NA	NA	NA	NA	NA	NA	NA	NA	NA	NA	0	NA	0	NA	0	NA	NA	NA	NA	NA	NA
E9PTV0	Pf00005, Pf00625, Pf00910, Pf03193, Pf05729, Pf13173, Pf13191, Pf13207, Pf13238, Pf13401, Pf13555, Pf13671	303179	ENSRNOG00000002928.6	Guk1	10	Guanylate kinase 1 OS=Rattus norvegicus OX=10116 GN=Guk1 PE=1 SV=2	0	93.063	69	14	29	14	1	219	24	6.15	111.58	14	0	1.56943	1.44459	1.23185	1.28917	1.10955	1.26752	1.25605	1.32994	1.23949	1.22208	1	1.27516	1	1.41529	1	0.863486	0.164348	0.90099	0.242973	1.04343	0.447383
A0A0G2JTW9	Pf00042		ENSRNOG00000047098.2		1	Beta-globin OS=Rattus norvegicus OX=10116 GN=Hbb-b1 PE=1 SV=1	0	92.324	47	8	66	1	1	147	16	8.06	242.01	8	0	0.748231	0.740142	0.814965	0.921132	1.00708	0.998989	1.46815	1.22447	1.18807	0.975733	1	1.29356	1	0.767779	1	1.27085	0.00456611	1.68481	0.0044678	1.32573	0.0260275
Q5RKH0	Pf00855, Pf02737, Pf03446, Pf03807, Pf14833	360477	ENSRNOG00000003065.5	Glyr1	10	Putative oxidoreductase GLYR1 OS=Rattus norvegicus OX=10116 GN=Glyr1 PE=1 SV=1	0	92.293	22	11	24	11	1	552	60.4	9.13	74.34	11	0	1.20044	1.19934	1.22148	0.996678	1.0753	1.01107	1.1196	1.09302	1.15615	1.02769	1	1.12292	1	1.20709	1	0.851376	0.002064	0.930275	0.0128492	1.09267	0.0347917
Q6AYT7	Pf00326, Pf00561, Pf12695, Pf12697	499913	ENSRNOG00000036934.2	Abhd12	3	Monoacylglycerol lipase ABHD12 OS=Rattus norvegicus OX=10116 GN=Abhd12 PE=2 SV=1	0	92.289	33	13	23	13	1	398	45.3	8.72	77.8	13	0	1.01715	1.04823	1.18435	1.14362	1.12647	1.14791	0.977492	1.0493	1.02358	1.13934	1	1.01679	1	1.08324	1	1.05178	0.339457	0.938654	0.297088	0.892443	0.00509237
P15387	Pf00520, Pf02214, Pf03521, Pf07885, Pf08016	25736		Kcnb1	3	Potassium voltage-gated channel subfamily B member 1 OS=Rattus norvegicus OX=10116 GN=Kcnb1 PE=1 SV=3	0	92.236	21	15	21	15	1	857	95.6	8.16	84.66	15	0	1.15946	1.23486	1.29543	1.2843	1.42522	1.30532	1.14586	1.28307	1.22868	1.33828	1	1.2192	1	1.22991	1	1.08811	0.1398	0.99129	0.857654	0.911022	0.115098
P63012	Pf00025, Pf00071, Pf08477, Pf09439	25531	ENSRNOG00000019433.6	Rab3a	16	Ras-related protein Rab-3A OS=Rattus norvegicus OX=10116 GN=Rab3a PE=1 SV=1	0	92.19	40	8	36	3	1	220	25	5.03	120.91	8	1	1.67335	1.52865	1.55444	1.44842	1.64183	1.56447	1.29226	1.24785	1.37536	1.55158	1	1.30516	1	1.58548	1	0.978614	0.661049	0.823193	0.00852161	0.841182	0.0217514
Q6AZ25	Pf00261, Pf12718	24851		Tpm1	8	Tropomyosin 1, alpha OS=Rattus norvegicus OX=10116 GN=Tpm1 PE=2 SV=1	0	92.153	51	17	44	0	1	248	28.7	4.78	124.19	17	0	NA	NA	NA	NA	NA	NA	NA	NA	NA	NA	0	NA	0	NA	0	NA	NA	NA	NA	NA	NA
Q08602	Pf01239, Pf07711, Pf12799, Pf13855	58983	ENSRNOG00000030483.4	Rabggta	15	Geranylgeranyl transferase type-2 subunit alpha OS=Rattus norvegicus OX=10116 GN=Rabggta PE=1 SV=1	0	92.078	35	19	26	19	1	567	64.9	5.66	85.48	19	0	1.09265	1.08946	1.03621	1.02449	1.09798	1.01278	1.10117	1.10224	1.09372	1.04508	1	1.09904	1	1.07277	1	0.974189	0.440167	1.02449	0.228649	1.05163	0.114323
Q3T1K5	Pf01267	493810	ENSRNOG00000056207.1	Capza2	4	F-actin-capping protein subunit alpha-2 OS=Rattus norvegicus OX=10116 GN=Capza2 PE=1 SV=1	0	91.98	43	9	22	7	1	286	32.9	5.85	85.09	9	0	1.08753	1.08534	1.09847	1.10613	1.09737	1.10722	1.12254	1.09628	1.13895	1.10357	1	1.11926	1	1.09044	1	1.01204	0.0623144	1.02642	0.0922593	1.01421	0.288088
F1MAA5	Pf07834, Pf13855	362965	ENSRNOG00000031789.5	Rangap1	7	RAN GTPase-activating protein 1 OS=Rattus norvegicus OX=10116 GN=Rangap1 PE=1 SV=2	0	91.711	30	17	22	17	1	586	63.1	4.72	77.56	17	0	1.16082	1.16535	1.19479	1.12684	1.11099	1.10985	1.18007	1.14723	1.12797	1.11589	1	1.15176	1	1.17365	1	0.950788	0.0085141	0.981344	0.303645	1.03214	0.0907818
D4A944	Pf00400		ENSRNOG00000012219.7		5	Small nuclear ribonucleoprotein U5 subunit 40 OS=Rattus norvegicus OX=10116 GN=Snrnp40 PE=1 SV=3	0	91.597	39	10	15	10	1	400	43.8	8.56	71.64	10	0	1.25303	1.23245	1.19249	1.26513	1.32809	1.23245	1.1937	1.23971	1.1707	1.27522	1	1.20137	1	1.22599	1	1.04016	0.21245	0.979921	0.412993	0.942089	0.0999237
Q5PQR0	Pf00076, Pf13893, Pf14259	296301	ENSRNOG00000017405.7	Raly	3	RALY heterogeneous nuclear ribonucleoprotein OS=Rattus norvegicus OX=10116 GN=Raly PE=1 SV=1	0	91.472	43	16	38	16	1	295	31	9.47	128.05	16	0	1.30049	1.24261	1.24384	1.23399	1.34729	1.24138	1.21552	1.28448	1.20567	1.27422	1	1.23522	1	1.26232	1	1.00943	0.787365	0.978537	0.43544	0.969394	0.427492
Q4V8H5	Pf02127	301529	ENSRNOG00000019772.5	Dnpep	9	Aspartyl aminopeptidase OS=Rattus norvegicus OX=10116 GN=Dnpep PE=1 SV=1	0	91.432	26	11	24	11	1	475	52.5	7.25	87.4	11	0	1.0871	1.06022	1.05376	1.05591	1.12473	1.12043	1.08387	1.08602	1.07957	1.10036	1	1.08315	1	1.06703	1	1.03124	0.245048	1.01512	0.19525	0.984365	0.484149
B1WC28	Pf00125, Pf01661	361844	ENSRNOG00000024751.6	H2afy2	20	Core histone macro-H2A OS=Rattus norvegicus OX=10116 GN=H2afy2 PE=1 SV=1	0	91.425	42	17	37	16	1	372	40.1	9.69	117.04	17	1	1.0871	1.04946	1.13441	0.886022	0.946237	0.812903	1.24516	1.20753	1.38387	0.88172	1	1.27885	1	1.09032	1	0.808679	0.010316	1.17291	0.0330176	1.45041	0.00385071
D3ZLY9	Pf00125, Pf00808	100359692	ENSRNOG00000058187.1	LOC100359692	17	Histone H2B OS=Rattus norvegicus OX=10116 GN=Hist1h2bh PE=3 SV=2	0	91.388	68	12	167	3	1	126	13.9	10.32	511.53	12	9	1.49172	1.43312	1.20255	1.42293	1.21401	1.19873	1.29554	1.17834	1.30191	1.27856	1	1.2586	1	1.3758	1	0.929321	0.442129	0.914815	0.293384	0.984391	0.82123
G3V9K0	Pf01406, Pf09334	293638	ENSRNOG00000020651.7	Cars	1	Cysteinyl-tRNA synthetase OS=Rattus norvegicus OX=10116 GN=Cars PE=1 SV=1	0	91.338	25	18	27	1	1	748	85.5	6.52	90.08	18	15	0.92323	0.898305	0.981057	1	1.00199	1.05882	1.03888	0.985045	1.08275	1.02027	1	1.03556	1	0.934197	1	1.09214	0.0508492	1.1085	0.0535395	1.01498	0.678079
G3V9R0	Pf03194	360503	ENSRNOG00000020488.7	Luc7l	10	LUC7-like OS=Rattus norvegicus OX=10116 GN=Luc7l PE=1 SV=3	0	91.294	32	13	25	7	1	371	44	9.94	87.87	13	0	1.28214	1.29167	1.27143	1.22381	1.17024	1.21786	1.1631	1.17381	1.10952	1.20397	1	1.14881	1	1.28175	1	0.939319	0.0122781	0.896285	0.00303645	0.954186	0.102385
A0A0G2K785	Pf00370, Pf02782	79223	ENSRNOG00000034116.6	Gk	X	Glycerol kinase OS=Rattus norvegicus OX=10116 GN=Gk PE=1 SV=1	0	91.272	25	14	23	14	1	559	61.2	5.9	86.69	14	0	0.994518	1.03838	1.09211	1.1239	1.14583	1.14035	1.11404	1.14145	1.17434	1.1367	1	1.14327	1	1.04167	1	1.09123	0.0305197	1.09754	0.0375382	1.00579	0.741899
Q5M963	Pf02348, Pf12804	312826	ENSRNOG00000013816.5	Cmas	4	Cytidine monophosphate N-acetylneuraminic acid synthetase OS=Rattus norvegicus OX=10116 GN=Cmas PE=1 SV=1	0	91.201	27	12	21	12	1	432	48.1	8.22	74.28	12	0	1.23916	1.23048	1.29864	1.26766	1.34696	1.3197	1.24411	1.16233	1.28129	1.31144	1	1.22924	1	1.25609	1	1.04406	0.154957	0.978625	0.549706	0.937323	0.122872
P41562	Pf00180	24479	ENSRNOG00000015020.7	Idh1	9	Isocitrate dehydrogenase [NADP] cytoplasmic OS=Rattus norvegicus OX=10116 GN=Idh1 PE=1 SV=1	0	91.174	36	18	42	16	1	414	46.7	6.99	128.86	18	2	1.10437	1.10863	1.07455	1.08626	1.08733	1.06603	1.01704	1.082	1.02343	1.07987	1	1.04082	1	1.09585	1	0.985423	0.278963	0.949789	0.0774174	0.96384	0.14777
A0A0G2K904	Pf00076, Pf02037, Pf13893, Pf14259		ENSRNOG00000054446.1		8	RCG56631, isoform CRA_d OS=Rattus norvegicus OX=10116 GN=Sltm PE=1 SV=1	0	91.149	16	17	28	17	1	1034	117.1	8.02	86.46	17	0	1.15349	1.11047	1.19535	1.24884	1.24419	1.32326	1.15	1.06047	1.14186	1.27209	1	1.11744	1	1.1531	1	1.10319	0.0283931	0.969076	0.397219	0.878428	0.0157457
Q9JLG9	Pf00254, Pf07719, Pf13414	59110	ENSRNOG00000007889.4	Aipl1	10	Aryl-hydrocarbon-interacting protein-like 1 OS=Rattus norvegicus OX=10116 GN=Aipl1 PE=2 SV=1	0	91.078	37	12	30	12	1	328	38.3	5.95	111.58	12	0	1.48787	1.46361	1.42183	1.32615	1.45957	1.43127	1.17925	1.39218	1.31536	1.40566	1	1.2956	1	1.45777	1	0.964253	0.310696	0.888752	0.0676163	0.9217	0.212746
Q5VLR5	Pf00085, Pf01216, Pf07449, Pf13098, Pf13848	298066	ENSRNOG00000005841.6	Erp44	5	BWK4 OS=Rattus norvegicus OX=10116 GN=Erp44 PE=1 SV=1	0	91.063	31	12	25	11	1	406	46.8	5.27	79.45	12	0	0.954191	0.978558	0.95809	0.969786	0.964912	0.982456	1.00195	0.975634	0.961014	0.972385	1	0.979532	1	0.963613	1	1.0091	0.39384	1.01652	0.323852	1.00735	0.613506
D4AE96	Pf03810, Pf08506	308939	ENSRNOG00000010427.5	Ipo7	1	Importin 7 OS=Rattus norvegicus OX=10116 GN=Ipo7 PE=1 SV=1	0	90.727	12	12	20	12	1	1038	119.4	4.82	81.35	12	0	0.964213	0.957055	1.0317	1.02352	1.07873	1.06237	0.981595	0.99591	1.13088	1.05487	1	1.03613	1	0.984322	1	1.07168	0.07092	1.05263	0.385042	0.982229	0.728271
Q9QXY2		56029	ENSRNOG00000011475.6	Srcin1	10	SRC kinase signaling inhibitor 1 OS=Rattus norvegicus OX=10116 GN=Srcin1 PE=1 SV=1	0	90.678	15	17	23	17	1	1197	129.7	9.36	75.87	17	0	0.773962	0.814696	0.835463	0.772364	0.749201	0.772364	0.780351	0.717252	0.771565	0.764643	1	0.75639	1	0.80804	1	0.946293	0.0917111	0.936079	0.125706	0.989206	0.716745
F1LN59	Pf02020, Pf02847, Pf02854		ENSRNOG00000017158.6		1	Eukaryotic translation initiation factor 4, gamma 2 OS=Rattus norvegicus OX=10116 GN=Eif4g2 PE=1 SV=2	0	90.562	19	18	25	18	1	906	102.1	7.14	80	18	0	0.988482	1.00105	1.08586	1.01047	1.05864	1.03246	1.10785	1.0356	1.15079	1.03386	1	1.09808	1	1.02513	1	1.00851	0.807925	1.07116	0.183674	1.06212	0.15224
F1LM84	Pf00008, Pf00058, Pf00086, Pf06119, Pf06247, Pf07474, Pf07645, Pf12662, Pf12947, Pf14670	25494	ENSRNOG00000002461.7	Nid1	17	Nidogen-1 OS=Rattus norvegicus OX=10116 GN=Nid1 PE=1 SV=1	0	90.521	13	14	20	13	1	1246	137	5.47	66.14	14	1	0.642512	0.674948	0.690131	0.601794	0.599034	0.57902	0.693582	0.712215	0.706694	0.593283	1	0.704164	1	0.669197	1	0.886559	0.00856317	1.05225	0.0814131	1.18689	0.000255595
P62142	Pf00149	25594	ENSRNOG00000004612.4	Ppp1cb	6	Serine/threonine-protein phosphatase PP1-beta catalytic subunit OS=Rattus norvegicus OX=10116 GN=Ppp1cb PE=1 SV=3	0	90.494	38	12	27	4	1	327	37.2	6.19	91.58	12	9	1.15983	1.16199	1.10259	1.02808	1.07235	1.07559	1.07991	1.08963	1.02916	1.05868	1	1.06623	1	1.14147	1	0.927468	0.0287412	0.93409	0.0495679	1.00714	0.770522
F7EPZ4	Pf00773, Pf13638		ENSRNOG00000009125.7		15	DIS3 homolog, exosome endoribonuclease and 3'-5' exoribonuclease OS=Rattus norvegicus OX=10116 GN=Dis3 PE=1 SV=1	0	90.458	19	14	20	14	1	1025	116.7	7.97	69.43	14	0	1.00431	1.07866	1.10453	1.15409	1.11853	1.07112	1.08513	1.07974	1.07974	1.11458	1	1.08154	1	1.0625	1	1.04902	0.24721	1.01792	0.561318	0.970351	0.242221
A0A0G2JY26	Pf00226, Pf10409	313409	ENSRNOG00000052887.1	Dnajc6	5	DnaJ heat shock protein family (Hsp40) member C6 OS=Rattus norvegicus OX=10116 GN=Dnajc6 PE=1 SV=1	0	90.332	21	16	23	15	1	938	102.1	7.33	80.93	16	1	1.15034	1.17768	1.22779	1.17084	1.2164	1.16856	1.10364	1.0615	1.11162	1.18527	1	1.09226	1	1.18527	1	1	1	0.921525	0.0277103	0.921525	0.0134127
Q62835	Pf03528, Pf09311	80754		Rabep2	1	Rab GTPase-binding effector protein 2 OS=Rattus norvegicus OX=10116 GN=Rabep2 PE=1 SV=1	0	90.326	30	17	26	1	1	554	61.9	4.88	77.38	17	0	0.714506	0.701389	0.832562	0.76929	0.73071	0.839506	0.780864	0.681327	0.666667	0.779835	1	0.709619	1	0.749486	1	1.04049	0.594038	0.946809	0.508786	0.90996	0.2171
Q5EBC7	Pf03528, Pf09311	80754	ENSRNOG00000018462.7	Rabep2	1	Rab GTPase-binding effector protein 2 OS=Rattus norvegicus OX=10116 GN=Rabep2 PE=1 SV=1	0	90.309	30	17	26	1	1	554	61.9	4.88	78.05	17	15	0.938062	0.957043	0.982018	0.995005	0.971029	0.965035	1.09091	1.03796	1.05395	0.977023	1	1.06094	1	0.959041	1	1.01875	0.315376	1.10625	0.0072533	1.08589	0.00986838
D3ZD73	Pf00270, Pf00271, Pf14617	500988	ENSRNOG00000053932.1	Ddx6	8	DEAD-box helicase 6 OS=Rattus norvegicus OX=10116 GN=Ddx6 PE=1 SV=1	0	90.23	26	11	23	11	1	483	54.2	8.66	87.54	11	0	1.18377	1.15871	1.2494	1.1957	1.27804	1.26253	1.22912	1.18854	1.18616	1.24543	1	1.20127	1	1.1973	1	1.0402	0.263234	1.00332	0.902281	0.964548	0.200677
Q9WV25	Pf00076, Pf13893, Pf14259	84401		Puf60	7	Poly(U)-binding-splicing factor PUF60 OS=Rattus norvegicus OX=10116 GN=Puf60 PE=2 SV=2	0	90.054	24	15	28	15	1	564	60.2	5.29	87.47	15	0	1.44159	1.37741	1.24904	1.61874	0.98973	1.62644	0.953787	1.32734	1.2516	1.41164	1	1.17758	1	1.35601	1	1.04102	0.811536	0.868413	0.233607	0.834192	0.384304
Q4V8I9	Pf01704	289827	ENSRNOG00000008079.7	Ugp2	14	UTP--glucose-1-phosphate uridylyltransferase OS=Rattus norvegicus OX=10116 GN=Ugp2 PE=1 SV=1	0	89.906	29	16	29	16	1	508	57	7.61	100.2	16	0	1.09681	1.09255	1.07766	1.10426	1.1117	1.05745	1.07872	1.03085	0.988298	1.09113	1	1.03262	1	1.08901	1	1.00195	0.911338	0.948225	0.102803	0.946376	0.133566
B2GUZ7	Pf07986	316221	ENSRNOG00000048291.2	Tbcc	9	Tubulin folding cofactor C OS=Rattus norvegicus OX=10116 GN=Tbcc PE=1 SV=1	0	89.837	29	8	18	8	1	340	38.1	5.22	66.64	8	0	1.26102	1.22042	1.17633	1.09629	1.17285	1.11601	1.17749	1.19026	1.19026	1.12838	1	1.186	1	1.21926	1	0.925468	0.0535608	0.972724	0.251352	1.05106	0.0690731
B2GUV7	Pf00009, Pf01926, Pf03144, Pf11987, Pf14578	308306		Eif5b	9	Eukaryotic translation initiation factor 5B OS=Rattus norvegicus OX=10116 GN=Eif5b PE=1 SV=1	0	89.712	14	17	20	16	1	1216	137.6	5.57	68.43	17	1	0.973306	0.951745	1.01643	0.948665	0.997947	0.946612	1.15708	1.0616	1.21355	0.964408	1	1.14408	1	0.980493	1	0.983595	0.560368	1.16684	0.0275174	1.1863	0.0192763
F8WFS9	Pf00596	24171	ENSRNOG00000015903.6	Add2	4	Beta-adducin OS=Rattus norvegicus OX=10116 GN=Add2 PE=1 SV=1	0	89.68	23	14	26	13	1	725	80.5	5.97	91.93	14	0	0.821287	0.809373	0.819698	0.745036	0.777601	0.741859	0.760921	0.717236	0.749801	0.754832	1	0.742653	1	0.816786	1	0.924149	0.00671824	0.909238	0.00554597	0.983865	0.52221
B1WC16	Pf15440	293017	ENSRNOG00000058050.1	Bclaf1	1	BCL2-associated transcription factor 1, isoform CRA_a OS=Rattus norvegicus OX=10116 GN=Bclaf1 PE=1 SV=1	0	89.655	19	18	35	17	1	921	106	9.99	104.6	18	0	1.15212	1.16392	1.23231	1.17099	1.30189	1.19693	1.18042	1.19222	1.20047	1.22327	1	1.19104	1	1.18278	1	1.03423	0.439201	1.00698	0.763836	0.97365	0.470013
P08461	Pf00198, Pf00364, Pf02817	81654	ENSRNOG00000009994.5	Dlat	8	Dihydrolipoyllysine-residue acetyltransferase component of pyruvate dehydrogenase complex, mitochondrial OS=Rattus norvegicus OX=10116 GN=Dlat PE=1 SV=3	0	89.644	26	15	34	15	1	632	67.1	8.53	109.05	15	0	1.19257	1.20383	1.15203	1.22635	1.00563	1.16892	1.08784	1.17342	1.04955	1.13363	1	1.1036	1	1.18281	1	0.958426	0.509374	0.933037	0.117802	0.97351	0.711406
A0A0G2JXT3	Pf00348		ENSRNOG00000043377.4		2	Farnesyl pyrophosphate synthase OS=Rattus norvegicus OX=10116 GN=Fdps PE=1 SV=1	0	89.601	24	11	21	11	1	420	48.6	6.57	70.17	11	0	1.04568	1.02483	1.06554	0.967229	1.05263	0.871897	0.95432	0.912612	1.03674	0.963919	1	0.967891	1	1.04535	1	0.922103	0.202698	0.925902	0.11331	1.00412	0.953254
D4AEH9	Pf00128, Pf06202, Pf14699, Pf14701, Pf14702	362029	ENSRNOG00000016214.5	Agl	2	Amylo-1, 6-glucosidase, 4-alpha-glucanotransferase (Glycogen debranching enzyme, glycogen storage disease type III) (Predicted), isoform CRA_a OS=Rattus norvegicus OX=10116 GN=Agl PE=1 SV=1	0	89.596	14	18	21	18	1	1532	174.2	6.74	66.28	18	0	0.839562	0.856882	0.875114	0.909754	0.952598	0.90155	0.9134	0.902461	0.963537	0.921301	1	0.926466	1	0.857186	1	1.0748	0.0273073	1.08082	0.0318508	1.00561	0.843798
F1LQP9	Pf03810, Pf13513	309126	ENSRNOG00000014999.7	Tnpo1	2	Transportin 1 OS=Rattus norvegicus OX=10116 GN=Tnpo1 PE=1 SV=3	0	89.424	18	15	27	9	1	890	101.2	4.96	87.97	15	5	1.03122	1.01615	1.07535	1.06028	1.13994	1.11518	1.1141	1.08719	1.12379	1.10513	1	1.10836	1	1.0409	1	1.0617	0.0949488	1.06481	0.0318925	1.00292	0.906998
Q5D023	Pf05783	81655	ENSRNOG00000025791.7	Dync1li2	19	Cytoplasmic dynein 1 light intermediate chain 2 OS=Rattus norvegicus OX=10116 GN=Dync1li2 PE=1 SV=1	0	89.284	34	14	23	13	1	492	54.1	6.16	79.06	14	0	0.896953	0.86828	0.890681	0.840502	0.924731	0.865591	0.88172	0.871864	0.919355	0.876941	1	0.89098	1	0.885305	1	0.990553	0.767601	1.00641	0.753696	1.01601	0.652096
B2GV74	Pf09311, Pf11068, Pf12895, Pf13374, Pf13414, Pf13424, Pf13432	309159	ENSRNOG00000020299.6	Klc2	1	Kinesin light chain 2 OS=Rattus norvegicus OX=10116 GN=Klc2 PE=1 SV=1	0	89.279	27	15	28	8	1	622	68.6	7.03	84.68	15	0	0.974359	0.973373	0.975345	0.989152	1.02268	0.981262	1.01282	0.959566	0.973373	0.997699	1	0.98192	1	0.974359	1	1.02395	0.140203	1.00776	0.66051	0.984185	0.482244
D4A4J0	Pf00557, Pf08512, Pf08644, Pf14826	305851	ENSRNOG00000011953.5	Supt16h	15	SPT16 homolog, facilitates chromatin-remodeling subunit OS=Rattus norvegicus OX=10116 GN=Supt16h PE=1 SV=1	0	89.195	19	22	27	22	1	1047	119.8	5.66	72.39	22	0	1.1019	1.08175	1.17773	1.1955	1.28673	1.25355	1.23341	1.20498	1.31043	1.24526	1	1.24961	1	1.12046	1	1.11139	0.0343396	1.11526	0.0397084	1.00349	0.921226
A0A0G2KA95	Pf00041, Pf00047, Pf07679, Pf13882, Pf13895, Pf13927		ENSRNOG00000061230.1		X	Neural cell adhesion molecule L1 OS=Rattus norvegicus OX=10116 GN=L1cam PE=1 SV=1	0	89.161	15	14	17	14	1	1333	149	5.82	64.88	14	0	0.869905	0.859497	0.849957	0.85863	0.89072	0.842151	0.837814	0.888118	0.775369	0.863833	1	0.833767	1	0.859786	1	1.00471	0.80542	0.969738	0.475971	0.965194	0.445817
P06399	Pf00147, Pf08702, Pf12160	361969		Fga	2	Fibrinogen alpha chain OS=Rattus norvegicus OX=10116 GN=Fga PE=1 SV=3	0	89.147	23	16	27	16	1	782	86.6	5.74	89.15	16	0	0.495017	0.515781	0.524086	0.566445	0.466777	0.543189	1.6088	1.43189	1.15449	0.525471	1	1.39839	1	0.511628	1	1.02706	0.681362	2.73323	0.00259256	2.66122	0.00299543
G3V9U2	Pf00108, Pf02801, Pf02803	170465	ENSRNOG00000013766.7	Acaa2	18	3-ketoacyl-CoA thiolase, mitochondrial OS=Rattus norvegicus OX=10116 GN=Acaa2 PE=1 SV=3	0	89.061	40	12	19	12	1	397	41.9	8.15	71.02	12	0	1.00105	1.0377	0.993717	1.0178	1.00942	1.07435	1.12042	1.13717	1.07958	1.03386	1	1.11239	1	1.01082	1	1.02279	0.40049	1.10048	0.00967716	1.07596	0.0419239
P20059	Pf00045	58917	ENSRNOG00000018257.5	Hpx	1	Hemopexin OS=Rattus norvegicus OX=10116 GN=Hpx PE=1 SV=3	0	89.048	37	16	28	16	1	460	51.3	7.65	95.99	16	0	0.607609	0.641304	0.657609	0.754348	0.707609	0.748913	2.09457	1.78804	1.87065	0.736957	1	1.91775	1	0.635507	1	1.15964	0.00823867	3.01767	0.000158623	2.60226	0.00021928
B1H227	Pf00415, Pf13540	682908	ENSRNOG00000050106.2	Rcc1	5	LOC682908 protein OS=Rattus norvegicus OX=10116 GN=Rcc1 PE=1 SV=1	0	88.912	35	11	20	11	1	421	45.1	7.91	80.84	11	0	1.02411	1.04612	1.09119	1.06184	1.06918	1.0566	1.05765	1.06813	1.00734	1.06254	1	1.04437	1	1.05381	1	1.00829	0.685962	0.991048	0.746529	0.9829	0.395684
Q5XI81	Pf00013, Pf05641, Pf12235, Pf13014	361927		Fxr1	2	Fragile X mental retardation syndrome-related protein 1 OS=Rattus norvegicus OX=10116 GN=Fxr1 PE=1 SV=1	0	88.909	29	15	19	13	1	568	63.9	6.39	64.89	15	1	1.1236	1.08989	1.13146	1.14494	1.21573	1.18876	1.12921	1.08876	1.1236	1.18315	1	1.11386	1	1.11498	1	1.06114	0.0482678	0.998992	0.953122	0.941437	0.0457681
Q5RJK5	Pf00385, Pf01393	297093	ENSRNOG00000011814.7	Cbx3	4	Chromobox 3 OS=Rattus norvegicus OX=10116 GN=Cbx3 PE=1 SV=1	0	88.748	39	10	45	9	1	183	20.8	5.33	157.15	10	1	1.42443	1.36524	1.07935	1.51008	1.11083	1.37531	1.10453	1.32997	1.29471	1.33207	1	1.24307	1	1.28967	1	1.03288	0.802221	0.963867	0.733233	0.933186	0.550162
A0A0G2K0V3	Pf00459	64473	ENSRNOG00000002378.7	Bpnt1	13	3'(2'),5'-bisphosphate nucleotidase 1 OS=Rattus norvegicus OX=10116 GN=Bpnt1 PE=1 SV=1	0	88.726	42	13	28	1	1	323	35	6.24	97.86	13	11	1.39774	1.33375	1.33877	1.21205	1.39272	1.24592	1.20075	1.23212	1.19448	1.28356	1	1.20912	1	1.35675	1	0.946054	0.283497	0.891184	0.0033375	0.942001	0.259151
A0A0G2KAZ7	Pf00076, Pf08777, Pf13893, Pf14259	305178	ENSRNOG00000002270.7	Hnrnpdl; Hnrpdl	14	Heterogeneous nuclear ribonucleoprotein D-like OS=Rattus norvegicus OX=10116 GN=Hnrnpdl PE=1 SV=1	0	88.704	31	16	33	15	1	419	46.3	9.52	94.91	16	1	1.51544	1.50201	1.10336	1.68725	1.25503	1.49664	1.15705	1.43221	1.27383	1.47964	1	1.2877	1	1.3736	1	1.0772	0.595581	0.937459	0.613231	0.870275	0.265269
P53042	Pf00149, Pf00515, Pf07719, Pf08321, Pf12895, Pf13371, Pf13414, Pf13424, Pf13432, Pf14559	65179	ENSRNOG00000016907.5	Ppp5c	1	Serine/threonine-protein phosphatase 5 OS=Rattus norvegicus OX=10116 GN=Ppp5c PE=1 SV=1	0	88.6	31	15	28	15	1	499	56.9	6.2	81.93	15	0	1.02617	1.06761	1.18757	1.15158	1.13086	1.16467	1.08615	1.03053	1.06107	1.14904	1	1.05925	1	1.09378	1	1.05052	0.325863	0.968428	0.535438	0.92186	0.00888988
Q07009	Pf00648, Pf01067, Pf13833	29154	ENSRNOG00000034015.3	Capn2	13	Calpain-2 catalytic subunit OS=Rattus norvegicus OX=10116 GN=Capn2 PE=1 SV=3	0	88.545	17	10	19	10	1	700	79.9	4.96	79.97	10	0	0.560616	0.569596	0.593329	0.606799	0.609365	0.613214	0.626042	0.628608	0.606158	0.609793	1	0.620269	1	0.574514	1	1.06141	0.023776	1.07964	0.0192272	1.01718	0.226408
F1LQZ3	Pf00225	84392	ENSRNOG00000007515.7	Kif3a	10	Kinesin-like protein OS=Rattus norvegicus OX=10116 GN=Kif3a PE=1 SV=2	0	88.478	22	15	21	15	1	702	80.2	6.54	70.71	15	0	0.987179	1.03739	1.13034	1.07051	1.11111	1.12073	1.06517	1.07158	1.08974	1.10078	1	1.0755	1	1.05164	1	1.04673	0.333018	1.02269	0.605108	0.97703	0.212375
D4A7R3	Pf11894	362335	ENSRNOG00000010852.6	Nup205	4	Nucleoporin 205 OS=Rattus norvegicus OX=10116 GN=Nup205 PE=1 SV=1	0	88.473	8	15	18	15	1	2008	227.1	6.32	60.5	15	0	1.09535	1.05448	1.13053	1.18956	1.18615	1.22134	1.15664	1.07378	1.24177	1.19902	1	1.1574	1	1.09345	1	1.09654	0.0128511	1.05848	0.296014	0.965289	0.450101
B2RYP4	Pf00787, Pf03700, Pf05667, Pf09325, Pf10456	291464	ENSRNOG00000017832.6	Snx2	18	Sorting nexin 2 OS=Rattus norvegicus OX=10116 GN=Snx2 PE=1 SV=1	0	88.45	29	15	19	14	1	519	58.5	5.12	64.64	15	1	0.906449	0.864668	0.924614	0.861944	0.926431	0.880109	0.917348	0.861944	0.939146	0.889494	1	0.906146	1	0.898577	1	0.989892	0.745795	1.00842	0.807205	1.01872	0.607784
P05544	Pf00079	299282		LOC299282	6	Serine protease inhibitor A3L OS=Rattus norvegicus OX=10116 GN=Serpina3l PE=1 SV=3	0	88.222	29	11	18	8	1	413	46.2	5.67	68.68	11	3	0.717805	0.760358	0.740202	0.783875	0.703247	0.630459	1.70213	1.8645	2.29675	0.70586	1	1.95446	1	0.739455	1	0.954568	0.505489	2.64311	0.00240241	2.76891	0.00240755
Q3ZBA0	Pf00169, Pf06398, Pf06462	304285	ENSRNOG00000001010.7	Tecpr1	12	Tectonin beta-propeller repeat-containing protein 1 OS=Rattus norvegicus OX=10116 GN=Tecpr1 PE=2 SV=1	0	88.218	17	14	17	14	1	1166	130.1	6.46	61.88	14	0	0.97672	1.03598	1.10688	1.11111	1.05503	1.07831	1.06772	1.03492	1.11534	1.08148	1	1.07266	1	1.03986	1	1.04003	0.367327	1.03155	0.499915	0.991846	0.772114
P31647	Pf00209	79213	ENSRNOG00000005697.5	Slc6a11	4	Sodium- and chloride-dependent GABA transporter 3 OS=Rattus norvegicus OX=10116 GN=Slc6a11 PE=1 SV=1	0	88.143	15	11	45	10	1	627	69.9	6.98	149.08	11	1	1.38581	1.35355	1.38452	1.33419	1.35484	1.32774	1.25677	1.15355	1.34968	1.33892	1	1.25333	1	1.37462	1	0.97403	0.0554571	0.911765	0.103056	0.936075	0.209093
A0A0G2K3Q5	Pf00041, Pf00047, Pf07679, Pf07686, Pf08205, Pf13882, Pf13895, Pf13927	497815	ENSRNOG00000004067.9	Nrcam	6	Neuronal cell adhesion molecule OS=Rattus norvegicus OX=10116 GN=Nrcam PE=1 SV=1	0	88.131	15	16	23	16	1	1308	144.2	5.96	72.94	16	0	1.1887	1.18983	1.13333	1.17853	1.23277	1.16384	1.11751	1.08249	1.01356	1.19171	1	1.07119	1	1.17062	1	1.01802	0.493972	0.915058	0.0498643	0.898862	0.0312531
P62966	Pf00061, Pf14651	25061	ENSRNOG00000023633.4	Crabp1	8	Cellular retinoic acid-binding protein 1 OS=Rattus norvegicus OX=10116 GN=Crabp1 PE=1 SV=3	0	88.065	64	10	29	10	1	137	15.6	5.38	111.53	10	0	1.18515	1.12614	1.03967	0.938962	1.1414	0.711089	0.947101	1.03662	1.0468	0.930485	1	1.01017	1	1.11699	1	0.83303	0.228441	0.904372	0.113098	1.08564	0.568073
Q497B0	Pf00795	288174	ENSRNOG00000027797.4	Nit2	11	Omega-amidase NIT2 OS=Rattus norvegicus OX=10116 GN=Nit2 PE=1 SV=1	0	88.051	53	14	25	14	1	276	30.7	7.3	89.41	14	0	1.09462	1.0957	1.09677	1.08495	1.08925	1.11935	1.02151	1.03871	1.11183	1.09785	1	1.05735	1	1.0957	1	1.00196	0.852442	0.964998	0.238369	0.963108	0.244758
Q80U96	Pf03810, Pf08389, Pf08767	85252	ENSRNOG00000009935.5	Xpo1	14	Exportin-1 OS=Rattus norvegicus OX=10116 GN=Xpo1 PE=1 SV=1	0	87.986	16	18	27	18	1	1071	123	6.07	84.7	18	0	1.15482	1.09518	1.1445	1.15023	1.27752	1.19954	1.11697	1.12041	1.20986	1.2091	1	1.14908	1	1.1315	1	1.06858	0.133959	1.01554	0.646708	0.950364	0.27877
P85515	Pf00022	294010	ENSRNOG00000019725.5	Actr1a	1	Alpha-centractin OS=Rattus norvegicus OX=10116 GN=Actr1a PE=1 SV=1	0	87.985	32	13	32	8	1	376	42.6	6.64	118.55	13	4	1.07852	1.11559	1.13086	1.12214	1.18212	1.16685	1.02508	1.02617	1.0578	1.15703	1	1.03635	1	1.10832	1	1.04395	0.109879	0.935061	0.0189203	0.895696	0.00450623
D3ZRA3	Pf00364, Pf01039, Pf02222, Pf02655, Pf02785, Pf02786, Pf08326, Pf13535, Pf15632		ENSRNOG00000034013.5		10	Acetyl-CoA carboxylase 1 OS=Rattus norvegicus OX=10116 GN=Acaca PE=1 SV=3	0	87.737	10	18	24	1	1	2083	236.4	6.39	71.19	18	0	0.949605	0.990119	0.974308	0.952569	0.898221	0.94664	1.04941	0.963439	1.1581	0.932477	1	1.05698	1	0.971344	1	0.959986	0.135935	1.08817	0.210904	1.13352	0.102021
G3V846	Pf00375	29483	ENSRNOG00000016163.7	Slc1a3	2	Amino acid transporter OS=Rattus norvegicus OX=10116 GN=Slc1a3 PE=1 SV=1	0	87.429	21	8	31	7	1	543	59.6	8.4	103.87	8	1	1.40506	1.36076	1.3962	1.27595	1.25696	1.33544	1.1519	1.12785	1.3481	1.28945	1	1.20928	1	1.38734	1	0.92944	0.0228892	0.871655	0.0663489	0.937827	0.337576
P10111	Pf00160	25518; 100360977	ENSRNOG00000027864.5; ENSRNOG00000055068.1	Ppia; LOC100360977	14	Peptidyl-prolyl cis-trans isomerase A OS=Rattus norvegicus OX=10116 GN=Ppia PE=1 SV=2	0	87.411	55	13	91	11	1	164	17.9	8.16	242.88	13	2	1.43601	1.44507	0.997735	1.28879	0.919592	1.13364	1.04757	1.12118	0.93658	1.11401	1	1.03511	1	1.29294	1	0.861606	0.381997	0.800584	0.176041	0.929177	0.5459
Q794E4	Pf00076, Pf08080, Pf14259	64200	ENSRNOG00000014562.6	Hnrnpf	4	Heterogeneous nuclear ribonucleoprotein F OS=Rattus norvegicus OX=10116 GN=Hnrnpf PE=1 SV=3	0	87.231	36	12	34	10	1	415	45.7	5.49	111.45	12	0	1.38731	1.40285	1.36528	1.33938	1.34326	1.30311	1.29793	1.2785	1.23446	1.32858	1	1.27029	1	1.38515	1	0.959165	0.0281288	0.917082	0.0061266	0.956126	0.0622438
P25977	Pf00505, Pf09011, Pf14887	25574	ENSRNOG00000020937.8	Ubtf	10	Nucleolar transcription factor 1 OS=Rattus norvegicus OX=10116 GN=Ubtf PE=1 SV=1	0	87.214	27	21	26	21	1	764	89.4	5.81	68.66	21	0	0.981801	0.958812	0.996169	0.880268	0.840996	0.712644	1.10536	1.03065	1.07184	0.811303	1	1.06928	1	0.978927	1	0.828767	0.0317406	1.0923	0.0202027	1.31799	0.00939376
O88321	Pf02809, Pf04056, Pf13519	83499	ENSRNOG00000021042.6	Psmd4	2	Antisecretory factor OS=Rattus norvegicus OX=10116 GN=Psmd4 PE=1 SV=1	0	87.141	30	11	15	3	1	380	41	4.81	58.69	11	8	1.21937	1.2217	1.1832	1.14936	1.18786	1.14352	1.24037	1.15286	1.16919	1.16025	1	1.18748	1	1.20809	1	0.960399	0.0625461	0.982936	0.524726	1.02347	0.419027
P61203	Pf01399, Pf10075	261736	ENSRNOG00000008744.6	Cops2	3	COP9 signalosome complex subunit 2 OS=Rattus norvegicus OX=10116 GN=Cops2 PE=1 SV=1	0	87.048	31	14	24	14	1	443	51.6	5.53	84.27	14	0	0.921875	1.02188	1.08438	1.13229	1.10104	1.09583	1.02812	1.01354	1.01875	1.10972	1	1.02014	1	1.00937	1	1.09942	0.108255	1.01066	0.831894	0.919274	0.00180769
A0A0G2JYA4	Pf00149	100362453	ENSRNOG00000001893.6	LOC100362453	11	Serine/threonine-protein phosphatase OS=Rattus norvegicus OX=10116 GN=LOC100362453 PE=3 SV=1	0	87.048	47	13	27	1	1	309	35.5	5.43	88.58	13	0	1.16564	1.06481	1.0216	1.22222	0.660494	1.13992	0.852881	1.13066	1.02984	1.00754	1	1.00446	1	1.08402	1	0.929453	0.693221	0.926606	0.434631	0.996937	0.98801
D4A0U3	Pf00076, Pf12171, Pf13893, Pf14259	312491	ENSRNOG00000014501.6	Zfp638	4	Zinc finger protein 638 OS=Rattus norvegicus OX=10116 GN=Zfp638 PE=1 SV=1	0	87.003	10	18	23	18	1	1875	208	6.3	64.73	18	0	1.16667	1.20305	1.25	1.17019	1.18192	1.17254	1.24765	1.12676	1.21714	1.17488	1	1.19718	1	1.20657	1	0.973735	0.263595	0.992218	0.839951	1.01898	0.573963
Q6AY58	Pf05529	293852	ENSRNOG00000055756.1	Bcap31	X	B-cell receptor-associated protein 31 OS=Rattus norvegicus OX=10116 GN=Bcap31 PE=1 SV=1	0	86.989	30	14	31	14	1	245	27.9	8.88	102.29	14	0	0.974928	0.905497	0.975892	1.01157	0.851495	1.00579	0.897782	0.985535	1.03568	0.956284	1	0.972999	1	0.952105	1	1.00439	0.945431	1.02194	0.676802	1.01748	0.812887
Q9JKC9		84479		Synrg	10	Synergin gamma OS=Rattus norvegicus OX=10116 GN=Synrg PE=1 SV=3	0	86.962	14	12	14	2	1	1329	141.3	5.08	53.17	12	10	1.17367	1.1781	1.17478	1.03097	1.09292	1.04425	1.17035	1.09624	1.09956	1.05605	1	1.12205	1	1.17552	1	0.898369	0.00319055	0.954517	0.0917627	1.0625	0.0975291
P42346	Pf00454, Pf02259, Pf02260, Pf08771, Pf11865	56718	ENSRNOG00000009615.7	Mtor	5	Serine/threonine-protein kinase mTOR OS=Rattus norvegicus OX=10116 GN=Mtor PE=1 SV=1	0	86.948	7	17	25	17	1	2549	288.6	7.17	68.67	17	0	0.782534	0.78339	0.869007	0.849315	0.887842	0.901541	0.837329	0.809932	0.840753	0.879566	1	0.829338	1	0.811644	1	1.08368	0.106112	1.0218	0.590539	0.942894	0.0526697
F1LQI1	Pf00753	24439	ENSRNOG00000014743.5	Hagh	10	Hydroxyacyl glutathione hydrolase OS=Rattus norvegicus OX=10116 GN=Hagh PE=1 SV=2	0	86.862	29	8	21	8	1	309	34.1	7.94	78.32	8	0	1.39949	1.47661	1.34134	1.26802	1.40202	1.28192	1.14286	1.18963	1.14033	1.31732	1	1.15761	1	1.40582	1	0.93705	0.200711	0.823441	0.00422308	0.878759	0.0246012
G3V9M3	Pf00400	310785	ENSRNOG00000020330.6	Wdr47	2	RCG28460 OS=Rattus norvegicus OX=10116 GN=Wdr47 PE=1 SV=1	0	86.717	20	17	22	17	1	921	102.3	5.94	62.37	17	0	1.0186	1.03202	1.05785	1.02996	1.10021	1.00103	1	1.02066	1.06921	1.04373	1	1.02996	1	1.03616	1	1.00731	0.822419	0.994018	0.805215	0.986803	0.720643
Q6AXQ0	Pf00899	308384	ENSRNOG00000015128.6	Sae1	1	SUMO-activating enzyme subunit 1 OS=Rattus norvegicus OX=10116 GN=Sae1 PE=2 SV=1	0	86.701	44	16	29	16	1	349	38.5	5.16	94.58	16	0	1.48868	1.42477	1.35419	1.33289	1.45007	1.35286	1.30892	1.30093	1.3036	1.37861	1	1.30448	1	1.42255	1	0.969111	0.45436	0.917005	0.038617	0.946233	0.110473
Q3KR59	Pf00443, Pf13423	307905	ENSRNOG00000016509.6	Usp10	19	Ubiquitin carboxyl-terminal hydrolase 10 OS=Rattus norvegicus OX=10116 GN=Usp10 PE=1 SV=1	0	86.668	23	14	21	14	1	794	87.3	5.17	67.03	14	0	1.02967	1.05165	1.08791	1.10769	1.1978	1.15495	1.12967	1.11429	1.11648	1.15348	1	1.12015	1	1.05641	1	1.09189	0.0353922	1.06033	0.0225226	0.971102	0.276285
G3V8Y5	Pf00562, Pf04560, Pf04561, Pf04563, Pf04565, Pf04566, Pf04567	289561	ENSRNOG00000024779.5	Polr2b	14	DNA-directed RNA polymerase subunit beta OS=Rattus norvegicus OX=10116 GN=Polr2b PE=1 SV=1	0	86.626	17	21	26	21	1	1174	133.8	6.87	73.02	21	0	0.972603	0.971549	1.03056	1.10221	1.12013	1.12118	1.08008	1.04215	1.09694	1.11451	1	1.07306	1	0.99157	1	1.12398	0.00385169	1.08218	0.0324503	0.962811	0.0750624
Q6P6T0	Pf03820	65042		Sfxn3	1	Sideroflexin OS=Rattus norvegicus OX=10116 GN=Sfxn3 PE=2 SV=1	0	86.553	34	10	33	1	1	321	35.4	9.69	120.52	10	9	1.2397	1.25468	1.32709	1.34082	1.39076	1.38951	1.07615	1.22846	1.2372	1.3737	1	1.18061	1	1.27382	1	1.07841	0.0341543	0.926821	0.188306	0.859437	0.0243874
Q6AXS3	Pf08766	306817	ENSRNOG00000016152.4	Dek	17	Protein DEK OS=Rattus norvegicus OX=10116 GN=Dek PE=1 SV=1	0	86.525	32	13	34	13	1	378	42.9	7.69	111.69	13	0	1.12486	1.11805	1.21226	0.967083	1.06583	0.970488	1.26901	1.24291	1.38025	1.00114	1	1.29739	1	1.15172	1	0.869251	0.0274059	1.12648	0.0484718	1.29592	0.00506353
Q02874	Pf00125, Pf01661	29384	ENSRNOG00000011523.8	H2afy	17	Core histone macro-H2A.1 OS=Rattus norvegicus OX=10116 GN=H2afy PE=1 SV=4	0	86.467	37	14	28	13	1	371	39.5	9.79	102.4	14	0	1.01103	0.939361	1.02977	0.906284	1.10805	0.894157	1.27343	1.21279	1.64939	0.969497	1	1.37854	1	0.993385	1	0.975953	0.764938	1.38772	0.0506001	1.42191	0.0557689
B0BN85	Pf00515, Pf04969, Pf05002, Pf13414, Pf13428, Pf13431, Pf13432, Pf14559	290408	ENSRNOG00000012594.7	Sugt1	15	Protein SGT1 homolog OS=Rattus norvegicus OX=10116 GN=Sugt1 PE=2 SV=1	0	86.38	39	13	23	13	1	336	38.1	5.29	74.34	13	0	1.13161	1.13498	1.13048	1.09336	1.13611	1.08549	1.20247	1.17323	1.16085	1.10499	1	1.17885	1	1.13236	1	0.975828	0.157911	1.04106	0.0200242	1.06685	0.0209206
Q68FS8	Pf01137, Pf05189	295395	ENSRNOG00000014575.5	Rtcd1; Rtca	2	RNA 3'-terminal phosphate cyclase OS=Rattus norvegicus OX=10116 GN=Rtca PE=1 SV=1	0	86.277	32	11	17	11	1	366	39.3	7.66	63.38	11	0	1.17943	1.216	1.20229	1.16914	1.13714	1.07543	1.15886	1.10514	1.18629	1.12724	1	1.1501	1	1.19924	1	0.939962	0.0711475	0.959022	0.132934	1.02028	0.564011
O55096	Pf03571	114591	ENSRNOG00000031485.4	Dpp3	1	Dipeptidyl peptidase 3 OS=Rattus norvegicus OX=10116 GN=Dpp3 PE=1 SV=2	0	86.209	31	22	31	22	1	738	83	5.22	91.84	22	0	1.0966	1.05096	1.07325	1.04459	1.1104	1.04565	1.06051	1.05414	1.08068	1.06688	1	1.06511	1	1.0736	1	0.993738	0.804647	0.99209	0.611032	0.998342	0.942842
Q5XIH7	Pf01145	114766	ENSRNOG00000012999.7	Phb2	4	Prohibitin-2 OS=Rattus norvegicus OX=10116 GN=Phb2 PE=1 SV=1	0	86.189	52	17	37	17	1	299	33.3	9.83	112.66	17	0	1.26291	1.22809	1.31333	1.26411	1.2401	1.30972	1.14406	1.09124	1.15126	1.27131	1	1.12885	1	1.26811	1	1.00252	0.925313	0.890186	0.0110684	0.887945	0.00689983
G3V6H5	Pf00153	64201	ENSRNOG00000003815.4	Slc25a11	10	Mitochondrial 2-oxoglutarate/malate carrier protein OS=Rattus norvegicus OX=10116 GN=Slc25a11 PE=1 SV=1	0	86.116	35	9	18	9	1	314	34.1	9.96	62.85	9	0	1.3117	1.27099	1.39059	1.32316	1.44911	1.37277	1.18193	1.16794	1.25445	1.38168	1	1.20144	1	1.32443	1	1.04323	0.322241	0.907141	0.0496042	0.869552	0.0165331
D4ACG7	Pf00092, Pf00168, Pf07002, Pf10138	691478	ENSRNOG00000018399.7	Cpne6	15	Copine 6 OS=Rattus norvegicus OX=10116 GN=Cpne6 PE=1 SV=2	0	86.116	32	17	24	16	1	557	61.7	5.59	74.06	17	1	0.998051	0.979532	0.95809	0.979532	1.06628	0.923002	0.971735	0.950292	0.921053	0.989604	1	0.947693	1	0.978558	1	1.01129	0.810946	0.968459	0.173881	0.957649	0.396513
G3V8L9	Pf15237	287710	ENSRNOG00000019778.6	Ptrf; Cavin1	10	Caveolae-associated protein 1 OS=Rattus norvegicus OX=10116 GN=Cavin1 PE=1 SV=1	0	86.041	32	10	19	10	1	392	43.9	5.52	70.62	10	0	0.584574	0.596076	0.633965	0.651556	0.64276	0.643437	0.660352	0.689445	0.663735	0.645918	1	0.671177	1	0.604871	1	1.06786	0.0539319	1.10962	0.0193657	1.03911	0.0582954
P21708	Pf00069, Pf01636, Pf07714	50689	ENSRNOG00000053583.1	Mapk3	1	Mitogen-activated protein kinase 3 OS=Rattus norvegicus OX=10116 GN=Mapk3 PE=1 SV=5	0	85.882	40	14	26	8	1	380	43.1	6.61	96.36	14	0	0.574074	0.549808	0.615581	0.59387	0.619413	0.651341	0.592593	0.584291	0.605364	0.621541	1	0.594083	1	0.579821	1	1.07195	0.175823	1.0246	0.518298	0.955822	0.196138
Q6AYS7	Pf01546, Pf07687	300981	ENSRNOG00000011189.5	Acy1	8	Aminoacylase-1A OS=Rattus norvegicus OX=10116 GN=Acy1a PE=1 SV=1	0	85.863	39	15	31	15	1	408	45.8	6.48	104.52	15	0	0.955854	0.991363	0.982726	0.927063	0.964491	0.928023	0.960653	0.93762	0.947217	0.939859	1	0.948496	1	0.976647	1	0.962332	0.087129	0.971176	0.0893087	1.00919	0.571012
P0DP31	Pf00036, Pf08726, Pf12763, Pf13202, Pf13405, Pf13499, Pf13833, Pf14658	50663; 24244; 24242	ENSRNOG00000004060.7; ENSRNOG00000016770.5	Calm2; Calm3; Calm1	6; 1	Calmodulin-3 OS=Rattus norvegicus OX=10116 GN=Calm3 PE=1 SV=1	0	85.836	52	11	57	11	1	149	16.8	4.22	176.26	11	0	1.70604	1.74147	1.27428	1.4147	1.1811	1.24672	1.19685	1.1601	1.2021	1.28084	1	1.18635	1	1.57393	1	0.813785	0.151277	0.753752	0.0619182	0.92623	0.252923
F1LV37	Pf10427, Pf13893	192178	ENSRNOG00000024907.6	Tnrc6b	7	Trinucleotide repeat-containing 6B OS=Rattus norvegicus OX=10116 GN=Tnrc6b PE=1 SV=2	0	85.759	10	12	15	12	1	1818	192.7	6.29	55.54	12	0	1.162	1.18881	1.19114	1.18415	1.20047	1.18415	1.21445	1.19464	1.13403	1.18959	1	1.18104	1	1.18065	1	1.00757	0.45513	1.00033	0.988765	0.992815	0.747668
Q6P792	Pf00412	25177	ENSRNOG00000000875.8	Fhl1	X	Four and a half LIM domains 1 OS=Rattus norvegicus OX=10116 GN=Fhl1 PE=1 SV=1	0	85.749	39	10	23	3	1	296	33.6	8.46	86.16	10	7	0.510141	0.537185	0.591887	0.585126	0.604179	0.626921	0.557468	0.582667	0.551321	0.605409	1	0.563819	1	0.546404	1	1.10799	0.0934003	1.03187	0.537977	0.931303	0.0542976
A0A1W2Q6C8	Pf00038, Pf13199		ENSRNOG00000002919.9		10	Glial fibrillary acidic protein (Fragment) OS=Rattus norvegicus OX=10116 GN=Gfap PE=1 SV=1	0	85.732	58	11	32	1	1	161	18.6	6.7	105.27	11	0	0.0945997	0.0951662	0.0998867	0.0906344	0.0719411	0.0732628	0.114048	0.146715	0.101586	0.0786128	1	0.120783	1	0.0965509	1	0.814211	0.0455012	1.25098	0.148453	1.53643	0.0459048
F1LV89	Pf02145, Pf02188	313644	ENSRNOG00000013825.7	Rap1gap	5	Rap1 GTPase-activating protein OS=Rattus norvegicus OX=10116 GN=Rap1gap PE=1 SV=3	0	85.731	20	14	27	13	1	753	83.2	6.3	84.95	14	1	1.18681	1.16703	1.15495	1.03187	1.19121	1.05604	1.08132	1.07143	1.04725	1.09304	1	1.06667	1	1.1696	1	0.934544	0.203681	0.911995	0.00169599	0.975871	0.62974
A0A0G2JYQ3	Pf13207, Pf13671		ENSRNOG00000027317.6		6	YLP motif-containing protein 1 OS=Rattus norvegicus OX=10116 GN=Ylpm1 PE=1 SV=1	0	85.627	10	19	25	18	1	2121	238.9	6.81	72.32	19	0	1.03366	1.10423	1.12378	1.19978	1.0684	1.13029	1.12595	1.0228	1.04669	1.13283	1	1.06515	1	1.08722	1	1.04194	0.384915	0.979694	0.622783	0.940256	0.240231
Q05982	Pf00334	191575	ENSRNOG00000002693.2	Nme1	10	Nucleoside diphosphate kinase A OS=Rattus norvegicus OX=10116 GN=Nme1 PE=1 SV=1	0	85.6	64	10	48	4	1	152	17.2	6.33	154.47	10	7	1.20246	1.19687	1.14765	1.0783	1.18792	1.05034	1.15436	1.09955	1.066	1.10552	1	1.10664	1	1.18233	1	0.935036	0.166315	0.935982	0.0716186	1.00101	0.982969
E9PTV9	Pf00044, Pf02800	498881	ENSRNOG00000048704.2	RGD1562758	18	Glyceraldehyde-3-phosphate dehydrogenase OS=Rattus norvegicus OX=10116 PE=1 SV=2	0	85.556	32	10	94	2	1	333	35.8	7.72	303.6	10	1	2.54806	3.20041	2.30879	1.82413	1.59714	1.84458	2.29448	1.55624	2.27607	1.75528	1	2.04226	1	2.68575	1	0.653553	0.0286434	0.760406	0.148949	1.1635	0.324497
P61589	Pf00025, Pf00071, Pf08477	117273	ENSRNOG00000050519.2	Rhoa	8	Transforming protein RhoA OS=Rattus norvegicus OX=10116 GN=Rhoa PE=1 SV=1	0	85.522	38	8	25	2	1	193	21.8	6.1	86.68	8	7	1.02761	0.993865	1.05521	1.02863	1.10634	1.09816	0.948875	0.933538	1.03272	1.07771	1	0.971711	1	1.02556	1	1.05085	0.161127	0.947491	0.20454	0.901645	0.0549123
P22509	Pf01135, Pf01269, Pf13847	292747	ENSRNOG00000019229.4	Fbl	1	rRNA 2'-O-methyltransferase fibrillarin OS=Rattus norvegicus OX=10116 GN=Fbl PE=1 SV=2	0	85.513	44	12	19	9	1	327	34.2	10.24	72.38	12	2	1.16339	1.14988	1.23833	1.23833	1.27641	1.22113	1.37346	1.26781	1.35627	1.24529	1	1.33251	1	1.18387	1	1.05189	0.127283	1.12556	0.025427	1.07004	0.0756147
Q07310	Pf00008, Pf00054, Pf02210, Pf13385	116508		Nrxn3	6	Neurexin-3 OS=Rattus norvegicus OX=10116 GN=Nrxn3 PE=1 SV=1	0	85.325	11	16	23	13	1	1578	173.9	6.61	79.06	16	3	1.18397	1.16027	1.20655	1.18962	1.20316	1.17607	1.07675	0.996614	1.09142	1.18962	1	1.05493	1	1.1836	1	1.00509	0.717193	0.891291	0.0164384	0.886781	0.0115251
P68101	Pf00575, Pf07541	54318	ENSRNOG00000009432.4	Eif2s1	6	Eukaryotic translation initiation factor 2 subunit 1 OS=Rattus norvegicus OX=10116 GN=Eif2s1 PE=1 SV=2	0	85.225	54	17	26	17	1	315	36.1	5.08	82.87	17	0	1.14318	1.16495	1.15006	1.12486	1.23368	1.14548	1.19931	1.17526	1.11684	1.168	1	1.1638	1	1.15273	1	1.01325	0.676412	1.00961	0.684407	0.996404	0.92406
F1LQ55	Pf00108, Pf02036, Pf02803, Pf08545, Pf14864	25541	ENSRNOG00000011413.7	Scp2	5	Non-specific lipid-transfer protein OS=Rattus norvegicus OX=10116 GN=Scp2 PE=1 SV=3	0	85.141	26	14	26	14	1	547	58.7	7.03	78.24	14	0	1.18109	1.1754	1.13781	1.17995	1.23349	1.1139	1.1344	1.1959	1.03645	1.17578	1	1.12225	1	1.16477	1	1.00945	0.781734	0.963494	0.429033	0.954472	0.407497
A0A0G2K0J2	Pf00092, Pf02743, Pf08269, Pf08399, Pf08473, Pf13519, Pf13768		ENSRNOG00000015835.7		8	Voltage-dependent calcium channel subunit alpha-2/delta-2 OS=Rattus norvegicus OX=10116 GN=Cacna2d2 PE=1 SV=1	0	85.127	15	17	29	1	1	1076	122.3	5.35	90.19	17	0	1.02268	0.997938	1.07629	1.08144	1.12577	1.02371	1	0.925773	1.05464	1.07698	1	0.993471	1	1.0323	1	1.04328	0.299616	0.962383	0.426591	0.922463	0.154364
F1M9X7	Pf00092, Pf02743, Pf08269, Pf08399, Pf08473, Pf13519, Pf13768	300992	ENSRNOG00000015835.7	Cacna2d2	8	Calcium channel, voltage-dependent, alpha 2/delta subunit 2 OS=Rattus norvegicus OX=10116 GN=Cacna2d2 PE=1 SV=2	0	85.08	14	17	30	1	1	1157	130.7	5.67	94.4	17	15	1.22637	1.17153	1.17736	1.17386	1.19487	1.24504	1.22054	1.11785	1.14119	1.20459	1	1.15986	1	1.19175	1	1.01077	0.663338	0.973238	0.421091	0.962867	0.299668
A0A0G2JYF0	Pf00955, Pf07565		ENSRNOG00000005307.8		3	Anion exchange protein OS=Rattus norvegicus OX=10116 GN=Slc4a10 PE=1 SV=1	0	85.057	16	16	24	3	1	1118	125.6	6.51	75.7	16	13	1.08	1.05514	1.08973	1.08541	1.10486	1.08757	1.08108	1.11892	1.10811	1.09261	1	1.1027	1	1.07495	1	1.01643	0.215151	1.02581	0.143051	1.00923	0.475487
A0A0G2K777	Pf00071, Pf08355, Pf08356, Pf08477		ENSRNOG00000004093.7		10	Ras homolog family member T1 OS=Rattus norvegicus OX=10116 GN=Rhot1 PE=1 SV=1	0	85.025	21	14	28	12	1	752	86	6.79	91.48	14	2	1.07349	1.13494	1.27349	1.3	1.33614	1.34217	1.15783	1.19639	1.23253	1.3261	1	1.19558	1	1.16064	1	1.14256	0.052412	1.0301	0.608483	0.901575	0.00667384
Q6P6U2	Pf00004, Pf01078, Pf05496, Pf07724, Pf07728, Pf13191	29677	ENSRNOG00000011414.5	Psmc3	3	26S proteasome regulatory subunit 6A OS=Rattus norvegicus OX=10116 GN=Psmc3 PE=1 SV=1	0	85.008	31	13	22	13	1	442	49.5	5.19	76.87	13	0	1.33942	1.46594	1.39903	1.18978	1.1691	1.27981	1.20195	1.07786	1.0438	1.2129	1	1.10787	1	1.40146	1	0.865451	0.0194591	0.790509	0.00826133	0.913407	0.148914
Q62703	Pf13499	29218	ENSRNOG00000015780.6	Rcn2	8	Reticulocalbin-2 OS=Rattus norvegicus OX=10116 GN=Rcn2 PE=1 SV=2	0	85.006	45	12	23	12	1	320	37.4	4.41	83.24	12	0	1.13428	1.15502	1.1048	1.11354	1.09279	1.13319	1.11245	1.04148	1.02838	1.11317	1	1.06077	1	1.13137	1	0.983918	0.384781	0.937601	0.0775831	0.952926	0.140843
A0A0G2KAW5	Pf00400, Pf11816	363164	ENSRNOG00000016942.7	Wdr48	8	WD repeat domain 48 OS=Rattus norvegicus OX=10116 GN=Wdr48 PE=1 SV=1	0	84.982	19	12	16	12	1	691	77.5	6.95	59.2	12	0	0.988577	1.02077	1.05711	1.07684	1.12253	1.07788	1.02388	1.00623	1.01038	1.09242	1	1.0135	1	1.02215	1	1.06874	0.0475908	0.991534	0.694655	0.927757	0.00781563
G3V796	Pf00441, Pf02770, Pf02771, Pf08028, Pf11794	24158	ENSRNOG00000009845.3	Acadm	2	Acetyl-Coenzyme A dehydrogenase, medium chain OS=Rattus norvegicus OX=10116 GN=Acadm PE=1 SV=1	0	84.724	27	12	25	12	1	421	46.5	8.41	91.05	12	0	1.51852	1.4709	1.38757	1.26984	1.38624	1.33466	1.4881	1.37037	1.00132	1.33025	1	1.2866	1	1.45899	1	0.911756	0.0649611	0.881837	0.318792	0.967186	0.786128
Q68FX3	Pf00270, Pf00271	292022	ENSRNOG00000018033.7	Ddx19a	19	DEAD (Asp-Glu-Ala-Asp) box polypeptide 19a OS=Rattus norvegicus OX=10116 GN=Ddx19a PE=1 SV=1	0	84.663	30	15	27	15	1	478	53.9	6.74	88.83	15	0	1.19377	1.19031	1.19146	1.11303	1.15571	1.11073	1.22607	1.17186	1.18108	1.12649	1	1.193	1	1.19185	1	0.945161	0.0111752	1.00097	0.948486	1.05904	0.0402718
B2GUZ5	Pf01267	691149	ENSRNOG00000013538.7	Capza1	2	F-actin-capping protein subunit alpha-1 OS=Rattus norvegicus OX=10116 GN=Capza1 PE=1 SV=1	0	84.592	53	10	18	8	1	286	32.9	5.69	71.31	10	2	1.09603	1.04593	1.04697	0.993737	1.01983	1.0261	1.06785	1.02296	1.12109	1.01322	1	1.07063	1	1.06298	1	0.953191	0.0612165	1.0072	0.827054	1.05666	0.128579
P68403	Pf00069, Pf00130, Pf00168, Pf00433, Pf07714	25023		Prkcb	1	Protein kinase C beta type OS=Rattus norvegicus OX=10116 GN=Prkcb PE=1 SV=3	0	84.572	28	17	22	9	1	671	76.7	7.01	70.31	17	0	1.07305	1.03704	1.09259	1.02058	1.11111	1.08128	0.989712	0.926955	0.95679	1.07099	1	0.957819	1	1.06756	1	1.00321	0.917804	0.897205	0.0107754	0.894332	0.0246134
Q9JHY2	Pf03820	65042		Sfxn3	1	Sideroflexin-3 OS=Rattus norvegicus OX=10116 GN=Sfxn3 PE=2 SV=1	0	84.572	34	10	34	1	1	321	35.4	9.74	126.09	10	0	1.12684	1.10013	1.29372	1.58478	1.72897	1.37784	2.12951	0.986649	1.0227	1.56386	1	1.37962	1	1.17356	1	1.33257	0.0301478	1.17558	0.6164	0.882186	0.660199
Q07936	Pf00191	56611	ENSRNOG00000010362.7	Anxa2	8	Annexin A2 OS=Rattus norvegicus OX=10116 GN=Anxa2 PE=1 SV=2	0	84.534	55	19	22	19	1	339	38.7	7.69	81.42	19	0	0.159055	0.16378	0.16378	0.166667	0.170079	0.164304	0.196588	0.231234	0.209186	0.167017	1	0.212336	1	0.162205	1	1.02967	0.104559	1.30906	0.00808683	1.27135	0.011546
P41565	Pf00180	25179		Idh3g	X	Isocitrate dehydrogenase [NAD] subunit gamma 1, mitochondrial OS=Rattus norvegicus OX=10116 GN=Idh3g PE=1 SV=2	0	84.516	42	14	27	1	1	393	42.8	8.9	86.44	14	10	1.16182	1.17928	1.1362	1.22235	1.42375	1.22584	1.08149	1.11525	1.09662	1.29065	1	1.09779	1	1.1591	1	1.11349	0.124028	0.947104	0.0180853	0.850571	0.0456087
P27605	Pf00156, Pf15610	24465; 103689983	ENSRNOG00000031367.4; ENSRNOG00000048561.2	Hprt1; LOC103689983	X	Hypoxanthine-guanine phosphoribosyltransferase OS=Rattus norvegicus OX=10116 GN=Hprt1 PE=1 SV=1	0	84.512	50	9	26	8	1	218	24.5	6.54	86.46	9	1	1.49252	1.38912	1.37143	1.26667	1.51701	1.33333	1.38776	1.39048	1.45714	1.37234	1	1.41179	1	1.41769	1	0.96801	0.617263	0.995841	0.900001	1.02875	0.640465
B5DFB2	Pf00400, Pf12265	313048	ENSRNOG00000021492.4	Rbbp4	5	RB-binding protein 4, chromatin-remodeling factor OS=Rattus norvegicus OX=10116 GN=Rbbp4 PE=1 SV=1	0	84.375	32	12	28	6	1	425	47.6	4.89	97.73	12	6	1.42742	1.46237	1.40188	1.37769	1.42473	1.39247	1.33737	1.33871	1.27957	1.3983	1	1.31855	1	1.43056	1	0.977451	0.222678	0.921704	0.0129253	0.942967	0.0290539
D3ZWU1	Pf00439	362092	ENSRNOG00000007681.7	Brd3	3	Bromodomain containing 3 (Predicted), isoform CRA_b OS=Rattus norvegicus OX=10116 GN=Brd3 PE=1 SV=2	0	84.357	17	13	21	8	1	725	79.6	9.36	72.29	13	4	1.18479	1.16262	1.21542	0.839493	0.841605	0.761352	1.17529	1.12988	1.25026	0.81415	1	1.18515	1	1.18761	1	0.685536	0.000256162	0.997925	0.951781	1.45569	0.0010762
P02696	Pf00061	25056	ENSRNOG00000013794.4	Rbp1	8	Retinol-binding protein 1 OS=Rattus norvegicus OX=10116 GN=Rbp1 PE=1 SV=2	0	84.275	78	10	21	10	1	135	15.8	5.25	78.07	10	0	1.56921	1.54334	1.4282	1.25226	1.29884	1.24709	1.26003	1.14748	1.18887	1.26606	1	1.19879	1	1.51358	1	0.836467	0.00592783	0.792023	0.00442946	0.946866	0.141189
G3V733	Pf02078, Pf02750, Pf10581	29179	ENSRNOG00000008157.2	Syn2	4	Synapsin II, isoform CRA_a OS=Rattus norvegicus OX=10116 GN=Syn2 PE=1 SV=3	0	84.26	20	11	19	10	1	586	63.4	8.43	63.21	11	1	1.33869	1.38319	1.31768	1.21755	1.33251	1.24351	1.20519	1.14215	1.17923	1.26452	1	1.17553	1	1.34652	1	0.939106	0.108481	0.873011	0.00301164	0.929619	0.0863647
D4A781	Pf02985, Pf12755, Pf13513, Pf13646	306182	ENSRNOG00000010989.8	Ipo5	15	Importin 5 OS=Rattus norvegicus OX=10116 GN=Ipo5 PE=1 SV=1	0	84.244	13	15	22	14	1	1097	123.6	4.96	73.4	15	1	0.949223	0.928497	0.994819	0.945078	1.06943	0.982383	1.23834	1.13057	1.12435	0.998964	1	1.16442	1	0.957513	1	1.04329	0.376744	1.21609	0.00780667	1.16563	0.0339018
O35821	Pf04931	60571	ENSRNOG00000015236.5	Mybbp1a	10	Myb-binding protein 1A OS=Rattus norvegicus OX=10116 GN=Mybbp1a PE=1 SV=2	0	84.211	13	18	26	18	1	1344	152.2	8.95	86.89	18	0	0.943357	0.92173	0.99691	0.966014	1.00412	0.928939	1.18229	1.09681	1.2585	0.966358	1	1.1792	1	0.953999	1	1.01295	0.711821	1.23606	0.0121589	1.22025	0.014459
G3V964	Pf00047, Pf07679, Pf13895, Pf13927		ENSRNOG00000023720.4		8	Neurotrimin OS=Rattus norvegicus OX=10116 GN=Ntm PE=4 SV=2	0	84.126	34	9	27	8	1	339	37.6	7.33	113.57	9	1	1.12587	1.0843	1.14665	1.21594	1.27829	1.27021	1.13164	1.13164	1.16282	1.25481	1	1.14203	1	1.11894	1	1.12143	0.00714954	1.02064	0.334639	0.910123	0.00704051
Q9WTT7	Pf02020	171439	ENSRNOG00000005096.5	Bzw2	6	Basic leucine zipper and W2 domain-containing protein 2 OS=Rattus norvegicus OX=10116 GN=Bzw2 PE=1 SV=1	0	84.108	34	16	27	15	1	419	48	6.68	89.36	16	1	1.1361	1.09919	1.16724	1.12226	1.27105	1.16378	1.15802	1.1511	1.26759	1.1857	1	1.19223	1	1.13418	1	1.04542	0.347958	1.05119	0.244159	1.00551	0.91601
A0A0G2K6X9	Pf00294	25368	ENSRNOG00000012325.5	Adk	15	Adenosine kinase OS=Rattus norvegicus OX=10116 GN=Adk PE=1 SV=1	0	84.007	33	12	21	12	1	403	44.1	6	80.36	12	0	1.16592	1.16368	1.17713	1.07511	1.15583	1.14126	1.13229	1.08857	1.11099	1.12407	1	1.11061	1	1.16891	1	0.961637	0.149552	0.950128	0.0118184	0.988032	0.654416
P11348		64192	ENSRNOG00000003253.4	Qdpr	14	Dihydropteridine reductase OS=Rattus norvegicus OX=10116 GN=Qdpr PE=1 SV=1	0	83.981	50	9	19	9	1	241	25.5	7.81	76.77	9	0	1.01366	1.11902	1.09073	0.941463	1.00585	0.940488	0.867317	0.931707	0.845854	0.962602	1	0.881626	1	1.07447	1	0.895884	0.0428674	0.820521	0.00905093	0.915878	0.0739152
D3ZGE6	Pf00018, Pf02218, Pf07653, Pf14604	60465	ENSRNOG00000050994.3; ENSRNOG00000047280.3	Cttn	1	Cortactin, isoform CRA_c OS=Rattus norvegicus OX=10116 GN=Cttn PE=1 SV=3	0	83.929	29	17	29	17	1	546	61	5.31	86.74	17	0	1.1792	1.26549	1.20796	1.02212	1.15376	1.01217	1.08518	1.09513	1.04093	1.06268	1	1.07375	1	1.21755	1	0.872804	0.0412868	0.88189	0.00904478	1.01041	0.831023
B0K017	Pf03747	362600	ENSRNOG00000010849.5	Adprhl2	5	ADP-ribosylhydrolase like 2 (Predicted) OS=Rattus norvegicus OX=10116 GN=Adprhl2 PE=1 SV=1	0	83.894	26	10	19	10	1	370	39.4	4.96	62.91	10	0	1.54798	1.60918	1.50487	1.39917	1.37691	1.36161	1.40056	1.38804	1.32128	1.37923	1	1.36996	1	1.55401	1	0.88753	0.00556655	0.881563	0.00917945	0.993277	0.747806
P20651	Pf00149	24675		Ppp3cb	15	Serine/threonine-protein phosphatase 2B catalytic subunit beta isoform OS=Rattus norvegicus OX=10116 GN=Ppp3cb PE=1 SV=1	0	83.846	27	13	21	7	1	525	59.1	5.91	69.14	13	0	1.17344	1.15477	1.20088	1.06915	1.1921	1.0966	1.00988	1.01207	1.06806	1.11928	1	1.03	1	1.17636	1	0.951477	0.222832	0.875583	0.00326647	0.920235	0.0997814
Q6AYZ4	Pf00149	24669	ENSRNOG00000001269.6	Ppp1cc	12	Serine/threonine-protein phosphatase OS=Rattus norvegicus OX=10116 GN=Ppp1cc PE=2 SV=1	0	83.84	31	11	28	2	1	337	38.5	6.13	91.56	11	1	1.19495	1.12385	1.12156	1.11697	1.27638	1.11927	1.1617	1.16284	1.19037	1.17087	1	1.17164	1	1.14679	1	1.021	0.699274	1.02167	0.390885	1.00065	0.989299
D4AAG8	Pf06470, Pf13589		ENSRNOG00000014319.7		9	Structural maintenance of chromosomes flexible hinge domain-containing 1 OS=Rattus norvegicus OX=10116 GN=Smchd1 PE=4 SV=2	0	83.805	11	21	23	21	1	2006	225.8	7.33	68.69	21	0	0.992375	1.03159	1.08824	1.13508	1.08497	1.12309	1.20153	1.06645	1.16993	1.11438	1	1.14597	1	1.0374	1	1.0742	0.0718779	1.10466	0.0927863	1.02835	0.507925
D4AAZ8	Pf11261	308404	ENSRNOG00000014252.4	Irf2bp1	1	Interferon regulatory factor 2 binding protein 1 (Predicted) OS=Rattus norvegicus OX=10116 GN=Irf2bp1 PE=1 SV=1	0	83.668	24	11	16	11	1	584	61.8	8.18	56.94	11	0	1.069	1.13009	1.13122	1.12557	1.09163	1.09163	1.3043	1.22511	1.14367	1.10294	1	1.22436	1	1.11011	1	0.993546	0.775308	1.10292	0.0874036	1.11009	0.0637282
P62138	Pf00149	24668	ENSRNOG00000018708.6	Ppp1ca	1	Serine/threonine-protein phosphatase PP1-alpha catalytic subunit OS=Rattus norvegicus OX=10116 GN=Ppp1ca PE=1 SV=1	0	83.571	32	11	29	2	1	330	37.5	6.33	100.03	11	0	0.928571	0.932432	0.959459	0.973938	1.01448	0.975869	0.982625	0.978764	0.905405	0.988095	1	0.955598	1	0.940154	1	1.05099	0.0430546	1.01643	0.597082	0.967112	0.316037
Q792I0	Pf00595, Pf02828, Pf09829	60442	ENSRNOG00000045698.2	Lin7c	3	Protein lin-7 homolog C OS=Rattus norvegicus OX=10116 GN=Lin7c PE=1 SV=1	0	83.506	47	8	31	5	1	197	21.8	8.43	110.4	8	0	1.01493	1.03682	0.960199	1.05771	1.06567	0.981095	0.943284	0.951244	0.939303	1.03483	1	0.94461	1	1.00398	1	1.03072	0.431555	0.940866	0.06163	0.912821	0.0294386
A0A0H2UHE5	Pf00481, Pf07830	24666	ENSRNOG00000005916.6	Ppm1a	6	Protein phosphatase 1A OS=Rattus norvegicus OX=10116 GN=Ppm1a PE=1 SV=1	0	83.489	33	13	21	12	1	472	53.4	7.85	71.6	13	1	1.08442	1.06926	1.10931	1.0671	1.16017	1.06169	1.10498	1.07035	1.09632	1.09632	1	1.09055	1	1.08766	1	1.00796	0.811709	1.00265	0.862557	0.994735	0.872006
A0A0G2JY43	Pf00171	65183	ENSRNOG00000002342.6	Aldh3a2	10	Fatty aldehyde dehydrogenase OS=Rattus norvegicus OX=10116 GN=Aldh3a2 PE=1 SV=1	0	83.474	21	12	25	11	1	584	65.3	9.1	84.39	12	1	0.907227	0.911133	0.970703	1.00293	1.06738	1.08594	0.919922	0.946289	0.954102	1.05208	1	0.940104	1	0.929688	1	1.13165	0.0196205	1.0112	0.674032	0.893564	0.0146426
G3V8R7			ENSRNOG00000022173.5		16	GATA zinc finger domain-containing 2A OS=Rattus norvegicus OX=10116 GN=Gatad2a PE=1 SV=2	0	83.432	26	13	15	13	1	629	67.4	9.88	55.57	13	0	1.18553	1.2147	1.18436	1.17503	1.24621	1.2077	1.16919	1.10268	1.1832	1.20965	1	1.15169	1	1.19487	1	1.01237	0.552804	0.963867	0.181762	0.95209	0.146726
Q63570	Pf00004, Pf00006, Pf00910, Pf01057, Pf01078, Pf05496, Pf07724, Pf07726, Pf07728, Pf13191	117262	ENSRNOG00000018994.5	Psmc4	1	26S proteasome regulatory subunit 6B OS=Rattus norvegicus OX=10116 GN=Psmc4 PE=1 SV=1	0	83.374	25	14	27	14	1	418	47.4	5.21	91.87	14	0	1.17455	1.18018	1.13851	1.10923	1.16329	1.11036	1.15766	1.1295	1.09685	1.12763	1	1.128	1	1.16441	1	0.968407	0.171323	0.96873	0.171538	1.00033	0.988755
D4A7J8	Pf00400, Pf08799	298095	ENSRNOG00000014777.5	Prpf4	5	PRP4 pre-mRNA processing factor 4 homolog (Yeast) OS=Rattus norvegicus OX=10116 GN=Prpf4 PE=1 SV=1	0	83.364	33	15	18	15	1	521	58.3	7.28	67.32	15	0	1.12948	1.15607	1.16994	1.19191	1.18035	1.17572	1.19422	1.16763	1.19306	1.18266	1	1.18497	1	1.15183	1	1.02676	0.073824	1.02877	0.087276	1.00196	0.827184
I6L9G6	Pf00076, Pf13893, Pf14259	298648	ENSRNOG00000012455.6	Tardbp	5	RCG31562, isoform CRA_c OS=Rattus norvegicus OX=10116 GN=Tardbp PE=1 SV=1	0	83.268	25	8	40	8	1	285	32.1	6.99	133.4	8	0	1.54696	1.54144	1.42541	1.43785	1.47238	1.42265	1.3384	1.31492	1.31354	1.44429	1	1.32228	1	1.5046	1	0.959914	0.226782	0.878825	0.0107528	0.915524	0.00189978
P45479	Pf02089	29411	ENSRNOG00000012616.5	Ppt1	5	Palmitoyl-protein thioesterase 1 OS=Rattus norvegicus OX=10116 GN=Ppt1 PE=1 SV=1	0	83.219	29	8	19	8	1	306	34.4	7.43	75.13	8	0	1.20814	1.23605	1.18372	1.25465	1.26395	1.13023	1.14302	1.12674	1.0814	1.21628	1	1.11705	1	1.2093	1	1.00577	0.886007	0.923718	0.0180084	0.918419	0.101759
P02625	Pf00036, Pf13405	25269	ENSRNOG00000006471.5	Pvalb	7	Parvalbumin alpha OS=Rattus norvegicus OX=10116 GN=Pvalb PE=1 SV=2	0	83.197	53	7	16	7	1	110	11.9	5.19	58.13	7	0	0.81772	0.822077	0.820625	0.41467	0.447349	0.390704	0.912854	0.771242	0.86565	0.417574	1	0.849915	1	0.82014	1	0.50915	1.66094e-05	1.0363	0.514185	2.03536	0.000642122
D3ZM85	Pf05835	361342	ENSRNOG00000016928.7	Cplx4	18	Complexin 4 OS=Rattus norvegicus OX=10116 GN=Cplx4 PE=4 SV=1	0	83.106	52	11	29	10	1	160	18.3	4.72	106.53	11	1	1.59184	1.52925	1.47075	1.2966	1.4517	1.23401	1.42857	1.21224	1.38912	1.32744	1	1.34331	1	1.53061	1	0.867259	0.0507174	0.87763	0.0672991	1.01196	0.872486
Q02563	Pf00083, Pf07690, Pf13599	117559	ENSRNOG00000021182.5	Sv2a	2	Synaptic vesicle glycoprotein 2A OS=Rattus norvegicus OX=10116 GN=Sv2a PE=1 SV=2	0	82.92	17	13	34	12	1	742	82.6	5.57	105.2	13	1	0.913177	0.979571	1.0143	1.08989	1.11338	1.11542	0.9857	1.01634	0.986721	1.10623	1	0.996255	1	0.969016	1	1.1416	0.0111727	1.02811	0.433556	0.900585	0.00105894
Q5PPJ9	Pf03114, Pf14604	311848		Sh3glb2	3	Endophilin-B2 OS=Rattus norvegicus OX=10116 GN=Sh3glb2 PE=1 SV=2	0	82.821	37	14	21	1	1	404	44.8	5.58	73.77	14	0	1.22877	1.25708	1.20519	1.12028	1.1592	1.22406	1.23349	1.11203	1.25236	1.16785	1	1.19929	1	1.23035	1	0.949201	0.137955	0.97476	0.540464	1.02693	0.587459
Q08849	Pf00804, Pf02485, Pf05739	81802	ENSRNOG00000021013.7	Stx3	1	Syntaxin-3 OS=Rattus norvegicus OX=10116 GN=Stx3 PE=1 SV=1	0	82.788	30	12	40	12	1	289	33.2	5.45	126.89	12	0	1.16628	1.04567	1.05738	1.17213	1.30913	1.17681	1.3548	1.09953	1.32787	1.21936	1	1.26073	1	1.08977	1	1.11891	0.0933631	1.15688	0.129098	1.03393	0.678122
P84076	Pf00036, Pf13202, Pf13405, Pf13499, Pf13833	29177	ENSRNOG00000006979.7	Hpca	5	Neuron-specific calcium-binding protein hippocalcin OS=Rattus norvegicus OX=10116 GN=Hpca PE=1 SV=2	0	82.778	62	14	32	4	1	193	22.4	4.97	93.83	14	10	1.02849	0.994106	1.03929	0.976424	1.02358	1.04028	0.894892	0.890963	0.936149	1.01343	1	0.907335	1	1.02063	1	0.992942	0.774261	0.888996	0.00466859	0.895315	0.0114509
G3V6M3	Pf00168	24805	ENSRNOG00000004756.4	Syt2	13	Synaptotagmin II OS=Rattus norvegicus OX=10116 GN=Syt2 PE=1 SV=1	0	82.741	19	10	34	3	1	422	47.2	7.99	102.36	10	0	0.983906	0.963519	0.975322	1.08798	1.3015	1.26288	1.04828	1.10193	1.00215	1.21745	1	1.05079	1	0.974249	1	1.24963	0.021065	1.07856	0.0600171	0.863102	0.080846
D3ZCS3	Pf00013, Pf13014	363133	ENSRNOG00000012406.6	Pcbp4	8	Poly(rC)-binding protein 4 OS=Rattus norvegicus OX=10116 GN=Pcbp4 PE=4 SV=1	0	82.738	26	9	29	8	1	403	41.4	8.16	112.67	9	0	1.32057	1.26196	1.18421	1.22727	1.10407	1.21411	1.16507	1.34809	1.13636	1.18182	1	1.21651	1	1.25558	1	0.941251	0.254904	0.968879	0.639286	1.02935	0.675525
B2RYP0	Pf00025, Pf00071, Pf08477	295342	ENSRNOG00000012630.6	Rhoc	2	Ras homolog family member C OS=Rattus norvegicus OX=10116 GN=Rhoc PE=1 SV=1	0	82.622	33	7	22	1	1	193	22	6.58	79.67	7	0	0.855864	0.780662	0.873769	0.927484	1.02417	0.974038	0.766338	0.842435	0.908684	0.975231	1	0.839152	1	0.836765	1	1.16548	0.0256008	1.00285	0.964241	0.860465	0.0520278
Q6P3V9	Pf00573, Pf14374	64302	ENSRNOG00000009378.7	Rpl4	8	60S ribosomal protein L4 OS=Rattus norvegicus OX=10116 GN=Rpl4 PE=1 SV=1	0	82.615	32	14	21	14	1	421	47.3	11.02	71.4	14	0	0.767481	0.731255	0.870261	0.726201	1.04212	0.772536	0.78096	0.782645	0.95198	0.846953	1	0.838529	1	0.789666	1	1.07255	0.620551	1.06188	0.525646	0.990053	0.944475
D4A9D8	Pf00169, Pf01237, Pf15409	365410	ENSRNOG00000021057.6	Osbp	1	Oxysterol-binding protein OS=Rattus norvegicus OX=10116 GN=Osbp PE=1 SV=2	0	82.562	22	16	20	16	1	682	77.8	6.83	59.4	16	0	0.958628	0.959637	1.04238	1.05045	1.04844	1.06256	1.00807	0.93441	1.02624	1.05382	1	0.989573	1	0.986882	1	1.06783	0.0758175	1.00273	0.948926	0.939036	0.0866275
D4A8H3	Pf00899, Pf02134, Pf09358, Pf10585	305268	ENSRNOG00000021931.5	Uba6	14	Similar to RIKEN cDNA 5730469D23 (Predicted) OS=Rattus norvegicus OX=10116 GN=Uba6 PE=1 SV=1	0	82.558	17	15	19	15	1	1053	117.9	6.07	63.66	15	0	0.873742	0.878317	0.931382	0.898445	0.914913	0.946935	0.915828	0.892955	0.8957	0.920098	1	0.901494	1	0.89448	1	1.02864	0.334053	1.00784	0.741695	0.979781	0.30848
Q5M9H4	Pf00287	24214	ENSRNOG00000011227.6	Atp1b2	10	Sodium/potassium-transporting ATPase subunit beta OS=Rattus norvegicus OX=10116 GN=Atp1b2 PE=1 SV=1	0	82.508	29	10	28	10	1	290	33.4	8.31	101.44	10	0	1.22775	1.12254	1.15723	1.19769	1.35376	1.26012	1.00694	1.09249	1.14335	1.27052	1	1.08092	1	1.16917	1	1.08668	0.138662	0.924522	0.154974	0.850773	0.0347789
Q80Z29	Pf04095	297508	ENSRNOG00000009754.6	Nampt	6	Nicotinamide phosphoribosyltransferase OS=Rattus norvegicus OX=10116 GN=Nampt PE=1 SV=1	0	82.489	35	15	20	15	1	491	55.4	7.15	68.47	15	0	1.10543	1.11739	1.11739	1.08587	1.12283	1.10543	1.10761	1.01087	1.09674	1.10471	1	1.07174	1	1.11341	1	0.99219	0.487897	0.962577	0.248228	0.970154	0.366464
F1LRI5	Pf12074, Pf13646	690632	ENSRNOG00000021871.6	Gcn1l1	12	GCN1 eIF2 alpha kinase activator-like 1 OS=Rattus norvegicus OX=10116 GN=Gcn1 PE=1 SV=3	0	82.431	7	19	21	19	1	2671	292.9	7.3	62.77	19	0	0.830255	0.82058	0.854002	0.87423	0.898857	0.894459	0.888303	0.828496	0.905013	0.889182	1	0.873937	1	0.834946	1	1.06496	0.012241	1.0467	0.197563	0.982855	0.566492
A0A0H2UHF9	Pf00412, Pf02209		ENSRNOG00000007882.8		14	Actin-binding LIM protein 2 OS=Rattus norvegicus OX=10116 GN=Ablim2 PE=1 SV=1	0	82.396	30	14	20	13	1	573	63.8	7.96	65.02	14	1	0.781323	0.814008	0.811673	0.740078	0.754086	0.733852	0.732296	0.706615	0.707393	0.742672	1	0.715435	1	0.802335	1	0.925639	0.00788869	0.891691	0.00298715	0.963325	0.0579387
P14480	Pf00147, Pf08702	24366	ENSRNOG00000007092.7	Fgb	2	Fibrinogen beta chain OS=Rattus norvegicus OX=10116 GN=Fgb PE=1 SV=4	0	82.388	35	15	21	15	1	479	54.2	7.78	75.47	15	0	0.516379	0.536207	0.581897	0.630172	0.536207	0.652586	1.47069	1.24741	1.45	0.606322	1	1.38937	1	0.544828	1	1.11287	0.204303	2.55011	0.000333127	2.29147	0.000600331
P49242	Pf01015	29288	ENSRNOG00000011893.6	Rps3a	2	40S ribosomal protein S3a OS=Rattus norvegicus OX=10116 GN=Rps3a PE=1 SV=2	0	82.372	48	15	30	9	1	264	29.9	9.73	96.15	15	6	0.828755	0.822344	0.92033	0.753663	0.82967	0.706044	1.1163	1.08242	1.09707	0.763126	1	1.0986	1	0.857143	1	0.890313	0.121356	1.2817	0.00188469	1.4396	0.000847193
P97546	Pf00047, Pf07679, Pf07686, Pf13895, Pf13927	56064	ENSRNOG00000009029.7	Nptn	8	Neuroplastin OS=Rattus norvegicus OX=10116 GN=Nptn PE=1 SV=2	0	82.312	27	10	29	10	1	393	43.9	8.38	114.49	10	0	1.08361	1.06355	1.12598	1.2029	1.16165	1.2854	1.09922	1.02118	1.10479	1.21665	1	1.07507	1	1.09104	1	1.11512	0.0368952	0.985354	0.65033	0.883629	0.0353322
A0A0G2KAT3	Pf01336, Pf01485, Pf04057, Pf08646	287524	ENSRNOG00000003123.8	Rpa1	10	Replication protein A subunit OS=Rattus norvegicus OX=10116 GN=Rpa1 PE=1 SV=1	0	82.217	21	13	18	13	1	614	67.6	8.03	61.51	13	0	1.11485	1.12529	1.18445	1.17285	1.21114	1.18445	1.22158	1.16937	1.21578	1.18948	1	1.20224	1	1.14153	1	1.04201	0.121469	1.05318	0.0898199	1.01073	0.558771
Q66HD3	Pf10516, Pf13414, Pf13424	298441	ENSRNOG00000016454.6	Nasp	5	Nuclear autoantigenic sperm protein OS=Rattus norvegicus OX=10116 GN=Nasp PE=1 SV=1	0	82.204	25	18	20	18	1	776	84.1	4.34	60.4	18	0	1.12557	1.11652	1.1052	1.13009	1.0871	1.1595	1.21606	1.2138	1.1595	1.12557	1	1.19646	1	1.11576	1	1.00879	0.676632	1.07232	0.0141604	1.06298	0.0645114
A1L1M0	Pf00069, Pf07714, Pf14531	25636	ENSRNOG00000005257.7	Prkaca	19	Protein kinase, cAMP-dependent, catalytic, alpha OS=Rattus norvegicus OX=10116 GN=Prkaca PE=1 SV=1	0	82.2	30	11	29	6	1	351	40.6	8.79	98.25	11	5	1.24853	1.18171	1.26377	1.23212	1.01172	1.23916	1.13951	1.13599	1.27081	1.161	1	1.1821	1	1.23134	1	0.942875	0.422523	0.960013	0.389185	1.01818	0.819983
M0R3Z8	Pf00076, Pf07744, Pf13893, Pf14259	684233	ENSRNOG00000047499.2	LOC684233; Rbm15	2	RCG28930, isoform CRA_b OS=Rattus norvegicus OX=10116 GN=Rbm15 PE=1 SV=2	0	82.194	18	15	17	15	1	962	105.7	10.08	59.41	15	0	1.08333	1.09211	1.06469	1.1239	1.12829	1.09759	1.16667	1.0943	1.11513	1.11659	1	1.12537	1	1.08004	1	1.03384	0.043468	1.04196	0.119828	1.00786	0.728412
G3V9E3	Pf02029	25687	ENSRNOG00000010233.5	Cald1	4	Caldesmon 1, isoform CRA_b OS=Rattus norvegicus OX=10116 GN=Cald1 PE=1 SV=1	0	82.146	30	15	16	15	1	531	60.6	6.58	55.97	15	0	0.945584	0.905442	0.896521	0.814451	0.837645	0.82248	0.942908	0.859054	0.896521	0.824859	1	0.899494	1	0.915849	1	0.900649	0.00533619	0.982143	0.597579	1.09048	0.0414222
Q5BJP4	Pf00076, Pf13893, Pf14259, Pf15519	362251; 100910882	ENSRNOG00000049814.2; ENSRNOG00000019848.7	Rbm39; LOC100910882	3	RNA-binding motif protein 39 OS=Rattus norvegicus OX=10116 GN=Rbm39 PE=1 SV=1	0	82.144	22	11	26	11	1	524	58.6	10.13	90.65	11	0	1.35854	1.3455	1.41069	1.34811	1.38331	1.3442	1.30639	1.29335	1.24902	1.35854	1	1.28292	1	1.37158	1	0.990494	0.608298	0.935361	0.0284219	0.944338	0.023998
Q63564	Pf00083, Pf07690, Pf13599	117556		Sv2b	1	Synaptic vesicle glycoprotein 2B OS=Rattus norvegicus OX=10116 GN=Sv2b PE=1 SV=1	0	82.068	17	13	34	11	1	683	77.5	5.64	100.06	13	1	1.4446	1.5021	1.47826	1.40533	1.50491	1.446	1.36045	1.32258	1.56241	1.45208	1	1.41515	1	1.47499	1	0.984469	0.530178	0.959429	0.476636	0.974565	0.66776
D3ZAI0	Pf00076, Pf01805, Pf08312, Pf13893, Pf14259	315903	ENSRNOG00000008607.8	U2surp	8	U2 snRNP-associated SURP domain-containing OS=Rattus norvegicus OX=10116 GN=U2surp PE=1 SV=1	0	82.026	18	20	30	20	1	1029	118.2	8.47	82.46	20	0	1.03616	1.04859	1.12994	1.22712	1.21921	1.24407	1.12994	1.09718	1.1661	1.23013	1	1.13107	1	1.07156	1	1.14798	0.00637702	1.05554	0.169098	0.919473	0.00952043
Q9WUW2	Pf00957	24803		Vamp2	10	Vesicle associated membrane protein 2B OS=Rattus norvegicus OX=10116 GN=vamp2 PE=2 SV=1	0	81.584	30	5	24	2	1	135	14.5	5.55	94.48	5	0	2.00152	1.76935	1.84674	1.37785	1.59484	1.48558	1.36115	1.22307	1.51442	1.48609	1	1.36621	1	1.87253	1	0.793625	0.0140149	0.729606	0.00949505	0.919333	0.316882
B2RZ74	Pf00076, Pf12220, Pf13893, Pf14259	361574	ENSRNOG00000020763.8	Snrnp70	1	Small nuclear ribonucleoprotein U1 subunit 70 OS=Rattus norvegicus OX=10116 GN=Snrnp70 PE=1 SV=1	0	81.551	25	16	34	16	1	451	52.1	9.94	106.7	16	0	1.09902	1.0642	1.13166	1.10881	1.11099	1.08596	1.0914	1.10446	1.08487	1.10192	1	1.09358	1	1.0983	1	1.0033	0.871616	0.995707	0.82782	0.992429	0.44516
P16290	Pf00300	24959	ENSRNOG00000013532.7	Pgam2	14	Phosphoglycerate mutase 2 OS=Rattus norvegicus OX=10116 GN=Pgam2 PE=1 SV=2	0	81.324	17	5	37	1	1	253	28.7	8.72	128.66	5	0	NA	NA	NA	NA	NA	NA	NA	NA	NA	NA	0	NA	0	NA	0	NA	NA	NA	NA	NA	NA
D4A8H5	Pf09184	297486	ENSRNOG00000024647.6	Ppp4r2	4	Protein phosphatase 4, regulatory subunit 2 OS=Rattus norvegicus OX=10116 GN=Ppp4r2 PE=1 SV=2	0	81.197	29	11	23	11	1	413	45.9	4.61	81.62	11	0	1.13688	1.1414	1.1086	1.10747	1.14253	1.14027	1.20475	1.13914	1.19118	1.13009	1	1.17836	1	1.12896	1	1.001	0.944571	1.04375	0.0928878	1.04271	0.103647
A4L9P7		305343	ENSRNOG00000002541.6	Pds5a	14	Sister chromatid cohesion protein PDS5 homolog A OS=Rattus norvegicus OX=10116 GN=Pds5a PE=1 SV=1	0	81.003	12	14	18	12	1	1333	150.2	7.93	59.6	14	0	1.20609	1.10422	1.16628	1.13583	1.18267	1.17799	1.28689	1.18618	1.26347	1.1655	1	1.24551	1	1.15886	1	1.00573	0.851217	1.07477	0.110948	1.06865	0.077485
Q68FQ7	Pf00515, Pf07719, Pf13414, Pf13877, Pf14559	300189	ENSRNOG00000053405.1	Rpap3	7	RNA polymerase II-associated protein 3 OS=Rattus norvegicus OX=10116 GN=Rpap3 PE=1 SV=1	0	80.991	23	13	19	13	1	659	74.6	7.99	64.72	13	0	1.09434	1.13541	1.12209	1.10655	1.11876	1.11099	1.16426	1.12764	1.11876	1.1121	1	1.13688	1	1.11728	1	0.995364	0.70234	1.01755	0.347706	1.02229	0.159764
F1MA82		293016	ENSRNOG00000012701.6	Map7	1	Microtubule-associated protein 7 OS=Rattus norvegicus OX=10116 GN=Map7 PE=1 SV=3	0	80.932	24	12	25	1	1	648	73	9.47	80.47	12	0	1.05848	1.09591	1.08889	1.22924	1.17544	1.19415	1.27719	1.26082	1.31579	1.19961	1	1.2846	1	1.08109	1	1.10963	0.00370924	1.18824	0.00051895	1.07085	0.0199808
Q66HF3	Pf00890, Pf01266, Pf01494, Pf01946, Pf03486, Pf05187, Pf05834, Pf07992, Pf12831, Pf13450, Pf13454, Pf13738	295143	ENSRNOG00000009538.6	Etfdh	2	Electron transfer flavoprotein-ubiquinone oxidoreductase, mitochondrial OS=Rattus norvegicus OX=10116 GN=Etfdh PE=1 SV=1	0	80.81	29	17	23	17	1	616	68.1	7.56	77.88	17	0	0.812994	0.812994	0.863916	0.889377	0.889377	0.899912	0.856892	0.841967	0.912204	0.892888	1	0.870354	1	0.829968	1	1.07581	0.0221596	1.04866	0.212947	0.974762	0.356729
M0RB22	Pf00041, Pf00047, Pf00102, Pf07679, Pf13895, Pf13927, Pf14566		ENSRNOG00000005711.8		5	Protein tyrosine phosphatase, receptor type, D OS=Rattus norvegicus OX=10116 GN=Ptprd PE=1 SV=2	0	80.778	11	17	22	10	1	1937	217.1	6.54	65.11	17	7	0.896811	0.913696	0.952158	1.00094	0.989681	0.993433	0.878049	0.863039	0.893058	0.994684	1	0.878049	1	0.920888	1	1.08014	0.0115394	0.95348	0.081844	0.882741	0.000230243
P00388	Pf00175, Pf00258, Pf00667	29441	ENSRNOG00000001442.3	Por	12	NADPH--cytochrome P450 reductase OS=Rattus norvegicus OX=10116 GN=Por PE=1 SV=3	0	80.775	26	16	23	16	1	678	76.9	5.48	73.54	16	0	0.888677	0.865842	0.901998	0.941009	1.00856	0.952426	0.968601	0.978116	1.00951	0.967333	1	0.985411	1	0.885506	1	1.09241	0.0249485	1.11282	0.0035548	1.01869	0.497602
Q4KLK7	Pf01798, Pf08060, Pf08156	362214	ENSRNOG00000007128.5	Nop56	3	NOP56 ribonucleoprotein OS=Rattus norvegicus OX=10116 GN=Nop56 PE=1 SV=1	0	80.767	24	13	19	13	1	588	65.4	9.01	68.89	13	0	0.987718	0.971341	1.11975	0.889458	0.938588	0.944729	1.1044	1.03685	1.24156	0.924258	1	1.1276	1	1.02627	1	0.900598	0.111582	1.09874	0.255288	1.22001	0.0315967
Q9Z272	Pf00023, Pf01412, Pf08518, Pf12205, Pf12796, Pf13637, Pf13857	83709		Git1	10	ARF GTPase-activating protein GIT1 OS=Rattus norvegicus OX=10116 GN=Git1 PE=1 SV=1	0	80.685	22	15	19	15	1	770	85.2	6.95	59.33	15	0	0.805755	0.831835	0.886691	0.885791	0.906475	0.913669	0.93795	0.907374	0.917266	0.901978	1	0.920863	1	0.841427	1	1.07196	0.0746838	1.09441	0.0356744	1.02094	0.199096
Q63377	Pf00287	25390	ENSRNOG00000011501.5	Atp1b3	8	Sodium/potassium-transporting ATPase subunit beta-3 OS=Rattus norvegicus OX=10116 GN=Atp1b3 PE=2 SV=1	0	80.641	30	8	27	8	1	279	31.8	7.96	93.6	8	0	1.23105	1.21027	1.25917	1.33985	1.32763	1.32274	1.18215	1.13936	1.21271	1.33007	1	1.17808	1	1.2335	1	1.0783	0.00303491	0.955071	0.0959913	0.885723	0.00225272
G3V624	Pf00400, Pf08953, Pf08954	501841	ENSRNOG00000000697.4	Coro1c	12	Coronin OS=Rattus norvegicus OX=10116 GN=Coro1c PE=1 SV=1	0	80.63	27	16	31	15	1	474	53.1	7.08	95.52	16	1	1.14871	1.11207	1.11207	1.05927	1.17026	1.1056	1.02802	0.990302	1.05065	1.11171	1	1.02299	1	1.12428	1	0.988818	0.733455	0.909904	0.00911536	0.920194	0.0728774
B5DEL2	Pf03178, Pf10433	366952	ENSRNOG00000030705.5	Cpsf1	7	Cleavage and polyadenylation-specific factor 1 OS=Rattus norvegicus OX=10116 GN=Cpsf1 PE=1 SV=1	0	80.585	12	17	20	17	1	1439	160.7	6.39	56.02	17	0	0.933962	0.957023	0.992662	1.05556	1.07547	1.10063	1.09644	1.06918	1.20126	1.07722	1	1.12229	1	0.961216	1	1.12068	0.00569499	1.16758	0.0211407	1.04184	0.346854
D3ZNZ9	Pf00125, Pf00808	303175	ENSRNOG00000043419.1	Hist3h2ba	10	Histone H2B OS=Rattus norvegicus OX=10116 GN=Hist3h2ba PE=3 SV=1	0	80.47	68	12	124	1	1	126	14	10.37	373.56	12	2	1.65173	1.34187	1.47247	1.40845	1.75672	1.34187	0.836108	1.1178	0.877081	1.50235	1	0.943662	1	1.48869	1	1.00917	0.934811	0.633888	0.0122749	0.628125	0.0230352
D3ZVW3	Pf00642		ENSRNOG00000015229.8		1	Zinc finger CCCH-type-containing 4 OS=Rattus norvegicus OX=10116 GN=Zc3h4 PE=1 SV=2	0	80.442	18	14	22	14	1	1172	126.7	6.64	76.89	14	0	1.14716	1.18424	1.16338	1.1854	1.2248	1.16107	1.17961	1.17729	1.16454	1.19042	1	1.17381	1	1.16493	1	1.02188	0.30032	1.00763	0.49028	0.986048	0.434701
G3V8G2	Pf10508	296651	ENSRNOG00000018809.7	Psmd5	3	Proteasome (Prosome, macropain) 26S subunit, non-ATPase, 5 (Predicted), isoform CRA_a OS=Rattus norvegicus OX=10116 GN=Psmd5 PE=1 SV=1	0	80.374	25	11	18	11	1	504	55.8	5.27	69.72	11	0	0.861878	0.930939	0.975138	0.899632	0.93186	0.946593	0.859116	0.918048	0.88674	0.926028	1	0.887968	1	0.922652	1	1.00366	0.92931	0.962409	0.402706	0.9589	0.158042
D4A4T0	Pf00515, Pf04564, Pf07719, Pf12895, Pf13414, Pf13424, Pf13432, Pf14559	287155	ENSRNOG00000019798.6	Stub1	10	STIP1 homology and U-Box containing protein 1, isoform CRA_b OS=Rattus norvegicus OX=10116 GN=Stub1 PE=1 SV=1	0	80.368	49	16	29	16	1	304	34.9	5.9	97.67	16	0	1.16253	1.15237	1.13995	1.14898	1.1535	1.12528	1.19526	1.07788	1.13093	1.14259	1	1.13469	1	1.15162	1	0.992159	0.454669	0.985299	0.64987	0.993085	0.832695
Q9WUL0	Pf01028, Pf02919, Pf14370	64550		Top1	3	DNA topoisomerase 1 OS=Rattus norvegicus OX=10116 GN=Top1 PE=1 SV=1	0	80.322	27	21	28	21	1	767	90.7	9.32	82.1	21	0	1.0249	0.968127	1.06275	0.682271	0.794821	0.639442	1.33367	1.19024	1.26394	0.705511	1	1.26262	1	1.01859	1	0.692634	0.00436493	1.23957	0.00799056	1.78965	0.000856538
D3ZQ59	Pf00675, Pf05193	25499	ENSRNOG00000007111.7	Nrd1; Nrdc	5	Nardilysin OS=Rattus norvegicus OX=10116 GN=Nrdc PE=1 SV=1	0	80.32	11	13	21	13	1	1229	140.6	4.91	70.57	13	0	1.06587	1.04644	1.10151	1.05292	1.11663	1.10259	1.12959	1.05508	1.12743	1.09071	1	1.10403	1	1.07127	1	1.01815	0.483077	1.03058	0.326459	1.01221	0.69139
A0A0G2K6D5	Pf00675, Pf05193, Pf08367	307081	ENSRNOG00000016511.6	Pitrm1	17	Pitrilysin metallopeptidase 1 OS=Rattus norvegicus OX=10116 GN=Pitrm1 PE=1 SV=1	0	80.227	18	18	19	18	1	1035	117.3	6.89	61.62	18	0	0.932873	0.971372	1.00296	0.997038	1.02369	0.987167	0.995064	0.958539	1.00099	1.00263	1	0.984863	1	0.969069	1	1.03463	0.218499	1.0163	0.549974	0.982278	0.359442
M0RC99	Pf00025, Pf00071, Pf04670, Pf08477	100361891; 64633		LOC100361891; Rab5al1; Rab5a	14; 9	Ras-related protein Rab-5A OS=Rattus norvegicus OX=10116 GN=Rab5a PE=2 SV=1	0	80.163	56	9	21	5	1	215	23.6	8.15	72.11	9	4	0.701253	0.587744	0.57312	0.93663	0.402507	0.998607	0.39624	0.705432	0.662256	0.779248	1	0.587976	1	0.620706	1	1.25542	0.458608	0.94727	0.770439	0.754543	0.418925
O70593	Pf00515, Pf07719, Pf13181, Pf13414, Pf13424, Pf13431, Pf13432, Pf14559	64667	ENSRNOG00000019891.6	Sgta	7	Small glutamine-rich tetratricopeptide repeat-containing protein alpha OS=Rattus norvegicus OX=10116 GN=Sgta PE=1 SV=1	0	80.085	37	10	29	10	1	314	34.1	5.12	99.09	10	0	1.29822	1.28402	1.24379	1.18107	1.2213	1.2213	1.17041	1.11124	1.10414	1.20789	1	1.1286	1	1.27535	1	0.947108	0.0330491	0.884937	0.00526381	0.934357	0.0334944
D3ZG43	Pf00329	295923	ENSRNOG00000009155.6	Ndufs3	3	NADH dehydrogenase (Ubiquinone) Fe-S protein 3 (Predicted), isoform CRA_c OS=Rattus norvegicus OX=10116 GN=Ndufs3 PE=1 SV=1	0	79.957	41	11	27	11	1	264	30.2	7.53	79.23	11	0	1.00331	1.05298	1.09382	1.19205	1.1766	1.2053	1.04636	1.16115	1.10706	1.19132	1	1.10486	1	1.05004	1	1.13455	0.00676032	1.05221	0.264117	0.927424	0.0646778
P46101	Pf00326, Pf00930	29272		Dpp6	4	Dipeptidyl aminopeptidase-like protein 6 OS=Rattus norvegicus OX=10116 GN=Dpp6 PE=1 SV=1	0	79.899	15	10	15	9	1	859	97.2	6.38	54.11	10	1	0.968464	0.986775	0.970498	1.0295	1.09054	1.06714	0.978637	1.0234	1.059	1.06239	1	1.02035	1	0.975246	1	1.08936	0.00958657	1.04624	0.132939	0.960421	0.22418
A0A0G2K3S6	Pf00076, Pf00641, Pf01585, Pf12656, Pf14259	64510	ENSRNOG00000008472.7	Rbm10	X	RNA binding motif protein 10, isoform CRA_a OS=Rattus norvegicus OX=10116 GN=Rbm10 PE=1 SV=1	0	79.886	15	13	16	11	1	930	103.5	5.91	52.74	13	2	1.31	1.3425	1.325	1.29125	1.3175	1.2625	1.23875	1.18625	1.22625	1.29042	1	1.21708	1	1.32583	1	0.973287	0.12735	0.917976	0.00410985	0.943171	0.0307912
Q925G1	Pf00855, Pf11467	171073	ENSRNOG00000049142.2	Hdgfrp2; Hdgfl2	9	Hepatoma-derived growth factor-related protein 2 OS=Rattus norvegicus OX=10116 GN=Hdgfl2 PE=1 SV=2	0	79.866	24	18	36	16	1	669	74	7.88	113.8	18	0	1.3117	1.26767	1.28273	1.01159	1.03013	0.939745	1.25956	1.22827	1.25608	0.99382	1	1.24797	1	1.28737	1	0.771977	0.000646712	0.969397	0.0727353	1.25573	0.000970361
G3V6L9	Pf00254	299104	ENSRNOG00000004629.6	Fkbp3	6	Peptidylprolyl isomerase OS=Rattus norvegicus OX=10116 GN=Fkbp3 PE=1 SV=1	0	79.779	43	11	21	11	1	224	25.2	9.28	77.95	11	0	1.33376	1.40355	1.42513	1.26904	1.35279	1.27538	1.25254	1.22716	1.15102	1.29907	1	1.21024	1	1.38748	1	0.93628	0.0834818	0.872256	0.0125417	0.931618	0.0943896
D4ABY0	Pf05835	501005	ENSRNOG00000019317.4	Cplx3	8	Complexin 3 OS=Rattus norvegicus OX=10116 GN=Cplx3 PE=1 SV=1	0	79.718	49	10	28	9	1	158	17.6	4.89	98.56	10	0	2.02171	1.89146	1.92475	1.26483	1.411	1.2822	1.42402	1.11433	1.13603	1.31934	1	1.22479	1	1.94597	1	0.677987	0.000488219	0.6294	0.00254167	0.928336	0.43829
B3STT9	Pf01593, Pf04433, Pf13450	500569		Kdm1a	5	Neuroprotective protein 3 OS=Rattus norvegicus OX=10116 GN=Kdm1a PE=2 SV=1	0	79.686	21	15	22	15	1	872	94.5	6.25	76.19	15	0	1.10206	1.11353	1.15826	1.18922	1.20872	1.20413	1.18807	1.15711	1.14679	1.20069	1	1.16399	1	1.12462	1	1.06764	0.0137272	1.03501	0.136279	0.969436	0.0556401
F1LU71	Pf00378	361215	ENSRNOG00000011684.7	Auh	17	Methylglutaconyl-CoA hydratase, mitochondrial OS=Rattus norvegicus OX=10116 GN=Auh PE=1 SV=2	0	79.643	42	13	22	12	1	315	33.3	9.42	65.52	13	1	1.29803	1.30542	1.32266	1.22906	1.33251	1.25369	1.19335	1.16995	1.21182	1.27176	1	1.19171	1	1.3087	1	0.971769	0.31309	0.910602	0.00116548	0.937056	0.0750224
D4A631	Pf01369, Pf09324, Pf12783	312915	ENSRNOG00000005703.7	Arfgef1	5	Brefeldin A-inhibited guanine nucleotide-exchange protein 1 OS=Rattus norvegicus OX=10116 GN=Arfgef1 PE=1 SV=1	0	79.553	9	16	19	10	1	1846	207.8	5.77	54.15	16	5	0.908649	0.909621	1.00389	0.997085	1.04276	1.03984	0.954325	0.919339	0.941691	1.02656	1	0.938452	1	0.940719	1	1.09125	0.0695297	0.99759	0.948825	0.914169	0.00801009
A0A0G2K9P4	Pf03114, Pf14604	311848	ENSRNOG00000017295.7	Sh3glb2	3	Endophilin-B2 OS=Rattus norvegicus OX=10116 GN=Sh3glb2 PE=1 SV=1	0	79.476	36	14	21	1	1	400	44.4	5.82	72.65	14	11	0.962547	0.959738	0.955056	0.919476	0.958801	0.922285	0.885768	0.924157	0.876404	0.933521	1	0.895443	1	0.959114	1	0.973316	0.117298	0.933615	0.0125432	0.959211	0.120269
A0A0G2KB52		293016	ENSRNOG00000012701.6	Map7	1	Microtubule-associated protein 7 OS=Rattus norvegicus OX=10116 GN=Map7 PE=1 SV=1	0	79.377	23	14	26	3	1	751	84.7	9.82	82.63	14	10	1.177	1.14994	1.18489	1.09245	1.13416	1.05073	1.2097	1.14092	1.13529	1.09245	1	1.16197	1	1.17061	1	0.933226	0.0410861	0.992616	0.757633	1.06364	0.10991
Q9EST6	Pf12799, Pf13855, Pf14580	170724		Anp32b	5	Acidic leucine-rich nuclear phosphoprotein 32 family member B OS=Rattus norvegicus OX=10116 GN=Anp32b PE=1 SV=1	0	79.367	39	13	42	10	1	272	31	3.99	134.83	13	0	1.20964	1.19036	1.18313	1.18916	1.26988	1.2494	1.26747	1.31446	1.1747	1.23614	1	1.25221	1	1.19438	1	1.03497	0.176585	1.04842	0.238848	1.013	0.753088
P62828	Pf00025, Pf00071, Pf08477	84509	ENSRNOG00000000938.7	Ran	12	GTP-binding nuclear protein Ran OS=Rattus norvegicus OX=10116 GN=Ran PE=1 SV=3	0	79.36	39	10	39	10	1	216	24.4	7.49	143.49	10	0	1.52185	1.44768	1.32848	1.31126	1.30331	1.3351	1.34702	1.36291	1.28742	1.31656	1	1.33245	1	1.43267	1	0.918952	0.111897	0.930046	0.174804	1.01207	0.557759
P19804	Pf00334	83782	ENSRNOG00000002671.3	Nme2	10	Nucleoside diphosphate kinase B OS=Rattus norvegicus OX=10116 GN=Nme2 PE=1 SV=1	0	79.314	56	9	47	3	1	152	17.3	7.44	148.99	9	0	0.727953	0.845258	0.825291	0.806988	0.831947	0.827787	0.829451	0.874376	0.750416	0.822241	1	0.818081	1	0.799501	1	1.02844	0.572544	1.02324	0.735257	0.994941	0.916007
Q1WIM1	Pf00047, Pf02124, Pf07679, Pf07686, Pf08205, Pf13895, Pf13927	365216		Cadm4	1	Cell adhesion molecule 4 OS=Rattus norvegicus OX=10116 GN=Cadm4 PE=1 SV=1	0	79.245	24	6	10	6	1	388	42.8	6.3	46.03	6	0	0.504032	0.506336	0.552419	0.5553	0.544355	0.576037	0.518433	0.514977	0.489055	0.558564	1	0.507488	1	0.520929	1	1.07224	0.108793	0.974198	0.503033	0.90856	0.0176664
Q5PQQ2	Pf09429	297695; 103689936	ENSRNOG00000049593.2; ENSRNOG00000005505.6	Wbp11; LOC100910115; Wbp11l1	4	WW domain-binding protein 11 OS=Rattus norvegicus OX=10116 GN=Wbp11 PE=1 SV=1	0	79.24	22	14	20	14	1	641	70	8.09	65.72	14	0	1.38663	1.3709	1.38663	1.3709	1.32634	1.33552	1.36959	1.23198	1.32765	1.34426	1	1.30974	1	1.38139	1	0.973118	0.0632969	0.948134	0.155928	0.974326	0.466487
D3ZAS8	Pf00076, Pf13893, Pf14259	304582	ENSRNOG00000000702.5	Sart3	12	Spliceosome-associated factor 3, U4/U6 recycling protein OS=Rattus norvegicus OX=10116 GN=Sart3 PE=1 SV=1	0	79.235	17	17	19	17	1	960	109.4	5.43	62.19	17	0	1.09203	1.07183	1.14478	1.14254	1.18855	1.156	1.17733	1.06622	1.18406	1.16236	1	1.14254	1	1.10288	1	1.05393	0.0814669	1.03596	0.418058	0.982942	0.650669
D3ZGQ8	Pf00628, Pf15612, Pf15613		ENSRNOG00000024194.5		1	Remodeling and spacing factor 1 OS=Rattus norvegicus OX=10116 GN=Rsf1 PE=1 SV=2	0	79.057	14	16	19	16	1	1298	146.3	5.3	60.46	16	0	1.09231	1.08791	1.08571	1.18791	1.11648	1.11319	1.14615	1.07912	1.08022	1.13919	1	1.10183	1	1.08864	1	1.04643	0.107585	1.01211	0.585255	0.967203	0.320136
Q6TUD3	Pf00106	362757	ENSRNOG00000054770.1	Rdh11	6	LRRGT00111 OS=Rattus norvegicus OX=10116 GN=Rdh11 PE=1 SV=1	0	78.968	27	9	18	9	1	407	44.8	8.95	70.47	9	0	1.05982	1.02257	1.15463	1.13318	1.22912	1.26298	1.04515	1.12867	1.25169	1.20843	1	1.14184	1	1.07901	1	1.11994	0.0792866	1.05823	0.430465	0.944894	0.404277
F1LQX2	Pf00030		ENSRNOG00000014950.5		9	Gamma-crystallin C OS=Rattus norvegicus OX=10116 GN=Crygc PE=3 SV=3	0	78.875	54	10	24	6	1	174	20.9	7.64	87.27	10	4	0.452507	0.498681	0.587071	0.556728	0.701847	0.631926	2.92612	4.3971	1.44063	0.630167	1	2.92128	1	0.512753	1	1.22899	0.111002	5.69726	0.0478738	4.63573	0.0551557
A0A0G2JVZ6	Pf01839, Pf08441, Pf13517		ENSRNOG00000004912.7		3	Integrin subunit alpha V OS=Rattus norvegicus OX=10116 GN=Itgav PE=1 SV=1	0	78.835	16	15	19	15	1	1052	115.7	5.74	62.22	15	0	1.12834	1.15195	1.16735	1.1232	1.16016	1.16324	0.831622	0.7577	0.782341	1.14887	1	0.790554	1	1.14921	1	0.999702	0.985037	0.687909	0.000126971	0.688114	0.000143256
Q4QQV4	Pf00458, Pf00587, Pf03129, Pf13393	307492	ENSRNOG00000028105.5	Hars	18	Dead end homolog 1 (Zebrafish) OS=Rattus norvegicus OX=10116 GN=Hars PE=1 SV=1	0	78.803	27	16	20	15	1	508	57.3	6.11	66.63	16	1	1.04175	1.03445	1.06054	1.04071	1.05637	1.03758	1.08768	1.04697	1.03132	1.04489	1	1.05532	1	1.04558	1	0.999334	0.94628	1.00932	0.626487	1.00999	0.588602
A0A140UHY3	Pf00076, Pf00641, Pf14259	100912481; 289752	ENSRNOG00000046950.2; ENSRNOG00000009437.7	LOC100912481; Ewsr1	4; 14	RNA-binding protein EWS-like OS=Rattus norvegicus OX=10116 GN=Ewsr1 PE=1 SV=1	0	78.767	14	7	25	7	1	661	68.9	9.29	99.64	7	0	1.4	1.42065	1.37032	1.44258	1.17032	1.32258	1.32903	1.25548	1.19226	1.31183	1	1.25892	1	1.39699	1	0.939039	0.34773	0.90117	0.0305905	0.959672	0.58069
P11275	Pf00069, Pf07714, Pf08332, Pf13474, Pf14534	25400		Camk2a	18	Calcium/calmodulin-dependent protein kinase type II subunit alpha OS=Rattus norvegicus OX=10116 GN=Camk2a PE=1 SV=1	0	78.689	26	12	26	6	1	478	54.1	7.08	80.67	12	0	1.04016	1.01104	1.0502	0.997992	1.10141	1.06827	0.909639	0.909639	0.951807	1.05589	1	0.923695	1	1.0338	1	1.02137	0.536064	0.893493	0.0038549	0.874802	0.0169938
P10888	Pf02936	29445	ENSRNOG00000017817.5	Cox4i1	19	Cytochrome c oxidase subunit 4 isoform 1, mitochondrial OS=Rattus norvegicus OX=10116 GN=Cox4i1 PE=1 SV=1	0	78.671	54	11	40	11	1	169	19.5	9.44	134.75	11	0	1.17964	1.16287	1.21317	1.22515	1.31856	1.27665	1.17844	1.17365	1.2479	1.27345	1	1.2	1	1.18523	1	1.07444	0.0457067	1.01246	0.627909	0.94232	0.111823
Q07803	Pf00009, Pf00679, Pf03144, Pf03764, Pf14492	114017	ENSRNOG00000012873.8	Gfm1	2	Elongation factor G, mitochondrial OS=Rattus norvegicus OX=10116 GN=Gfm1 PE=1 SV=2	0	78.641	21	14	17	14	1	751	83.4	6.8	57.24	14	0	0.944915	1.02436	1.08792	1.07839	1.09428	1.12288	1.07733	1.08051	1.08157	1.09852	1	1.0798	1	1.01907	1	1.07796	0.140901	1.0596	0.216155	0.982964	0.225712
A0A0G2K261	Pf00133, Pf01921, Pf06827, Pf08264, Pf09334		ENSRNOG00000002368.7		13	Isoleucyl-tRNA synthetase 2, mitochondrial OS=Rattus norvegicus OX=10116 GN=Iars2 PE=1 SV=1	0	78.592	17	14	20	14	1	1011	112.6	6.74	69.64	14	0	1.02754	0.988347	1.04131	1.06038	1.17903	1.04555	1.04131	1.05085	1.1589	1.09499	1	1.08369	1	1.01907	1	1.0745	0.167739	1.06341	0.189351	0.989681	0.851553
A0A140TAA1	Pf07686	304979	ENSRNOG00000007604.7	Igsf8	13	Immunoglobulin superfamily, member 8 OS=Rattus norvegicus OX=10116 GN=Igsf8 PE=1 SV=1	0	78.57	22	12	17	12	1	611	65	7.99	60.26	12	0	0.483084	0.480865	0.514143	0.534664	0.538547	0.526345	0.478647	0.510261	0.479756	0.533185	1	0.489554	1	0.492697	1	1.08218	0.0232949	0.993621	0.843481	0.918169	0.0164161
F1M978	Pf00459		ENSRNOG00000010482.4		2	Inositol-1-monophosphatase OS=Rattus norvegicus OX=10116 GN=Impa1 PE=1 SV=1	0	78.52	36	11	20	11	1	277	30.5	5.29	74.96	11	0	1.37563	1.32161	1.30151	1.23116	1.37437	1.25377	1.18467	1.28392	1.23618	1.28643	1	1.23492	1	1.33291	1	0.965127	0.402226	0.926484	0.0537408	0.959961	0.385256
D4A7N1	Pf05300, Pf06747	297436	ENSRNOG00000060248.1	Chchd6	4	MICOS complex subunit Mic25 OS=Rattus norvegicus OX=10116 GN=Chchd6 PE=1 SV=1	0	78.461	43	10	18	10	1	261	29.2	7.94	65.82	10	0	1.12955	1.14318	1.11818	1.19432	1.26364	1.18636	1.11364	1.13068	1.08409	1.21477	1	1.10947	1	1.1303	1	1.07473	0.0298779	0.981568	0.247777	0.913315	0.0199013
A0A0G2JT06	Pf01399, Pf10602	117039	ENSRNOG00000046698.2	Gps1	10	COP9 signalosome complex subunit 1 OS=Rattus norvegicus OX=10116 GN=Gps1 PE=1 SV=1	0	78.418	28	12	21	12	1	526	58.8	6.74	73.25	12	0	0.876056	0.877934	0.934272	0.948357	0.998122	0.966197	0.903286	0.953991	0.932394	0.970892	1	0.92989	1	0.896088	1	1.08348	0.0357005	1.03772	0.233318	0.957769	0.118452
D4A3T3	Pf00385, Pf01393	360609	ENSRNOG00000008689.8	Cbx1	10	Chromobox 1 OS=Rattus norvegicus OX=10116 GN=Cbx1 PE=1 SV=1	0	78.364	46	10	37	10	1	185	21.4	4.93	104.19	10	0	1.34338	1.37221	1.36959	1.44299	1.27654	1.346	1.3211	1.36435	1.2713	1.35518	1	1.31892	1	1.36173	1	0.995188	0.900348	0.96856	0.206379	0.973243	0.54747
Q6PCT9	Pf01399, Pf10602	289924	ENSRNOG00000006751.5	Psmd6	15	Proteasome (Prosome, macropain) 26S subunit, non-ATPase, 6 OS=Rattus norvegicus OX=10116 GN=Psmd6 PE=1 SV=1	0	78.354	25	16	22	16	1	389	45.6	5.52	71.94	16	0	1.01281	0.997866	1.07577	1.09605	1.11419	1.13874	1.08965	1.04376	1.10459	1.11633	1	1.07933	1	1.02882	1	1.08506	0.0312301	1.0491	0.168388	0.966858	0.169283
Q91Y81	Pf00071, Pf00735, Pf01926	117515	ENSRNOG00000017952.4	2021-09-02	9	Septin-2 OS=Rattus norvegicus OX=10116 GN=Sept2 PE=1 SV=1	0	78.326	31	8	16	8	1	361	41.6	6.6	66.1	8	0	0.469013	0.454832	0.455882	0.47479	0.496324	0.476366	0.48687	0.464286	0.473214	0.482493	1	0.47479	1	0.459909	1	1.04911	0.0528787	1.03236	0.136232	0.984035	0.465003
F1LPG3	Pf10254	171444	ENSRNOG00000020350.5	Pacs1	1	Phosphofurin acidic cluster sorting protein 1 OS=Rattus norvegicus OX=10116 GN=Pacs1 PE=1 SV=1	0	78.311	16	13	17	13	1	961	104.7	7.55	56.96	13	0	1.07508	1.11534	1.15669	1.11752	1.13384	1.09793	1.07399	1.02503	1.08596	1.11643	1	1.06166	1	1.11571	1	1.00065	0.97887	0.95156	0.146414	0.950942	0.0621707
A0A096MKE9	Pf00533, Pf00645, Pf01068, Pf04675, Pf04679	303369	ENSRNOG00000021815.7	Lig3	10	DNA ligase OS=Rattus norvegicus OX=10116 GN=Lig3 PE=1 SV=1	0	78.311	17	16	20	16	1	1002	111.9	8.92	67.2	16	0	0.985232	0.993671	1.09705	1.08439	1.05274	1.14346	1.10549	0.96308	1.12236	1.09353	1	1.06364	1	1.02532	1	1.06653	0.201777	1.03738	0.569935	0.972669	0.628248
Q5HZV9	Pf12799, Pf13855, Pf14580	301618		Ppp1r7	9	Protein phosphatase 1 regulatory subunit 7 OS=Rattus norvegicus OX=10116 GN=Ppp1r7 PE=1 SV=1	0	78.302	38	15	23	15	1	360	41.3	4.92	76	15	0	1.15622	1.14134	1.0882	1.02019	1.11583	0.968119	1.03188	1.06589	1.03932	1.03471	1	1.0457	1	1.12859	1	0.916824	0.121755	0.926554	0.0229309	1.01061	0.817114
B2RYN1	Pf01636, Pf03881	303755	ENSRNOG00000036660.3	Fn3krp	10	Fructosamine-3-kinase-related protein OS=Rattus norvegicus OX=10116 GN=Fn3krp PE=1 SV=1	0	78.27	24	8	19	8	1	309	34.1	7.88	80.98	8	0	1.06888	1.23872	1.29216	1.28504	1.36461	1.36223	1.02375	1.19002	1.05226	1.33729	1	1.08868	1	1.19992	1	1.11448	0.129869	0.907291	0.259104	0.814091	0.01249
D4A817	Pf00125, Pf00808	295274	ENSRNOG00000045753.2	Hist2h2be	2	Histone H2B OS=Rattus norvegicus OX=10116 GN=Hist2h2be PE=3 SV=3	0	78.248	60	11	131	2	1	126	14	10.32	390.96	11	0	0.893004	0.861111	0.914609	0.868313	0.972222	0.873457	1.2572	1.21914	1.42901	0.904664	1	1.30178	1	0.889575	1	1.01696	0.705863	1.46338	0.00342561	1.43897	0.00550901
Q8R491	Pf00350, Pf01926, Pf12763	192249	ENSRNOG00000007744.4	Ehd3	6	EH domain-containing protein 3 OS=Rattus norvegicus OX=10116 GN=Ehd3 PE=1 SV=2	0	78.218	29	13	19	4	1	535	60.8	6.46	63.89	13	1	0.840415	0.908404	0.938621	1.00094	0.995279	0.974504	0.918791	0.893296	0.97356	0.990242	1	0.928549	1	0.895814	1	1.10541	0.0350547	1.03654	0.431627	0.937699	0.0691532
Q4QR73	Pf00226, Pf00684, Pf01556	300721	ENSRNOG00000012106.4	Dnaja4	8	DnaJ (Hsp40) homolog, subfamily A, member 4 OS=Rattus norvegicus OX=10116 GN=Dnaja4 PE=1 SV=1	0	78.217	17	10	19	8	1	555	61.8	8.46	63.11	10	1	1.1791	1.124	1.1791	1.14007	1.24799	1.22044	1.09759	1.12055	1.17107	1.20283	1	1.12974	1	1.16073	1	1.03627	0.321286	0.973294	0.33689	0.93923	0.133986
Q63083		84595	ENSRNOG00000020889.7	Nucb1	1	Nucleobindin-1 OS=Rattus norvegicus OX=10116 GN=Nucb1 PE=1 SV=1	0	78.171	28	12	21	12	1	459	53.5	5.12	72.38	12	0	0.808368	0.808368	0.8	0.835983	0.841004	0.807531	0.841004	0.832636	0.793305	0.828173	1	0.822315	1	0.805579	1	1.02805	0.104334	1.02078	0.32609	0.992927	0.761465
P37397	Pf00307, Pf00402	54321	ENSRNOG00000011559.7	Cnn3	2	Calponin-3 OS=Rattus norvegicus OX=10116 GN=Cnn3 PE=1 SV=1	0	78.157	37	11	20	11	1	330	36.4	5.72	67.68	11	0	0.895798	0.92521	0.89916	0.721849	0.781513	0.714286	0.868908	0.798319	0.797479	0.739216	1	0.821569	1	0.906723	1	0.815261	0.00195271	0.906086	0.0286073	1.11141	0.0607912
D4AC38	Pf02170, Pf02171, Pf08699	313594	ENSRNOG00000055915.1	Ago1; Eif2c1	5	Argonaute 1, RISC catalytic component OS=Rattus norvegicus OX=10116 GN=Ago1 PE=1 SV=1	0	78.13	22	15	20	10	1	857	97.2	9.16	79.62	15	0	0.902141	0.885831	0.970438	1.11111	1.04995	1.07747	1.10092	1.01835	1.07747	1.07951	1	1.06558	1	0.91947	1	1.17406	0.00697814	1.15891	0.0149541	0.987095	0.669252
P62824	Pf00025, Pf00071, Pf08477	171058	ENSRNOG00000011623.6	Rab3c	2	Ras-related protein Rab-3C OS=Rattus norvegicus OX=10116 GN=Rab3c PE=1 SV=1	0	78.123	44	9	24	5	1	227	25.9	5.24	80.8	9	2	1.71942	1.61439	1.58849	1.44317	1.63597	1.62014	1.24892	1.21007	1.30935	1.56643	1	1.25612	1	1.64077	1	0.954692	0.369797	0.765566	0.00146329	0.801898	0.0104263
B0BNE5	Pf00326, Pf00756, Pf02230, Pf05448, Pf12695, Pf12697	290401	ENSRNOG00000009512.6	Esd	15	S-formylglutathione hydrolase OS=Rattus norvegicus OX=10116 GN=Esd PE=2 SV=1	0	78.092	28	6	24	6	1	282	31.3	6.9	95.12	6	0	1.38254	1.36329	1.33633	1.25546	1.37484	1.2837	1.2914	1.2837	1.26701	1.30466	1	1.2807	1	1.36072	1	0.958805	0.218472	0.941195	0.00625541	0.981633	0.549788
P18437		114637		Hmgn2	5	Non-histone chromosomal protein HMG-17 OS=Rattus norvegicus OX=10116 GN=Hmgn2 PE=1 SV=2	0	78.072	46	9	121	4	1	90	9.4	9.88	408.56	9	0	0.918738	0.870937	0.89675	0.740918	0.716061	0.734226	1.14627	1.12715	1.40918	0.730402	1	1.22753	1	0.895475	1	0.815658	0.000460774	1.37082	0.0225954	1.68063	0.0055229
P04905	Pf00043, Pf02798, Pf13409, Pf13417	24423		Gstm1	2	Glutathione S-transferase Mu 1 OS=Rattus norvegicus OX=10116 GN=Gstm1 PE=1 SV=2	0	77.984	56	15	30	9	1	218	25.9	8.19	84.73	15	5	0.848612	0.825063	0.835156	0.807401	0.917578	0.764508	0.78217	0.820017	0.809924	0.829829	1	0.804037	1	0.836277	1	0.99229	0.895513	0.961448	0.0711939	0.968919	0.61215
A0A096MKG5	Pf00781, Pf01513	365699	ENSRNOG00000054157.1	Nadk2; Nadkd1	2	NAD kinase 2, mitochondrial OS=Rattus norvegicus OX=10116 GN=Nadk2 PE=1 SV=1	0	77.827	29	12	17	12	1	450	50.6	7.88	58.97	12	0	1.09534	1.09101	1.06609	1.08126	1.13434	1.0325	1.09209	1.16468	1.07584	1.0827	1	1.11087	1	1.08415	1	0.998668	0.964827	1.02465	0.405845	1.02602	0.521446
B5DF91	Pf00076, Pf13893, Pf14259	363854	ENSRNOG00000001069.6	Elavl1	12	ELAV-like protein 1 OS=Rattus norvegicus OX=10116 GN=Elavl1 PE=1 SV=1	0	77.798	37	11	23	11	1	326	36.1	9.04	79.06	11	0	1.38615	1.35153	1.32224	1.44607	1.54993	1.49534	1.27963	1.2783	1.20639	1.49711	1	1.25477	1	1.35331	1	1.10626	0.0150695	0.927189	0.031759	0.838126	0.00326598
Q68FR9	Pf00736	300033		Eef1d	7	Elongation factor 1-delta OS=Rattus norvegicus OX=10116 GN=Eef1d PE=1 SV=2	0	77.566	36	10	23	8	1	281	31.3	5.06	102.25	10	2	0.978022	1.01898	0.975025	0.996004	0.977023	1.002	1.06693	1.01099	0.966034	0.991675	1	1.01465	1	0.990676	1	1.00101	0.953365	1.0242	0.500958	1.02317	0.488327
P81795	Pf00009, Pf03144, Pf09173	299027	ENSRNOG00000060793.1	Eif2s3x; Eif2s3	X	Eukaryotic translation initiation factor 2 subunit 3, X-linked OS=Rattus norvegicus OX=10116 GN=Eif2s3 PE=1 SV=2	0	77.538	31	13	27	13	1	472	51	8.4	90.63	13	0	1.09535	1.06356	1.11691	1.10897	1.24177	1.14983	1.21339	1.13734	1.22474	1.16686	1	1.19183	1	1.09194	1	1.06861	0.150644	1.09148	0.0338601	1.0214	0.629717
Q5PQX1	Pf05609	246314	ENSRNOG00000003946.8	Tor1aip1	13	Torsin-1A-interacting protein 1 OS=Rattus norvegicus OX=10116 GN=Tor1aip1 PE=1 SV=1	0	77.535	30	13	22	13	1	583	65.6	6.42	82.7	13	0	0.962647	0.964781	1.0619	1.07898	1.0683	1.09605	1.16329	1.08645	1.18997	1.08111	1	1.14657	1	0.996443	1	1.08497	0.065979	1.15066	0.0291516	1.06055	0.11078
Q66H20	Pf00076, Pf13893, Pf14259	310820	ENSRNOG00000010827.7	Ptbp2	2	Polypyrimidine tract-binding protein 2 OS=Rattus norvegicus OX=10116 GN=Ptbp2 PE=1 SV=1	0	77.535	25	10	23	9	1	531	57.5	8.66	83.6	10	1	1.30142	1.38034	1.37646	1.44502	1.41268	1.39974	1.2031	1.22251	1.19534	1.41915	1	1.20699	1	1.35274	1	1.04909	0.0838474	0.892254	0.00564049	0.850501	0.000173653
Q5EB77	Pf00025, Pf00071, Pf04670, Pf08477, Pf09439	307039	ENSRNOG00000018972.4	Rab18	17	Ras-related protein Rab-18 OS=Rattus norvegicus OX=10116 GN=Rab18 PE=2 SV=1	0	77.487	52	10	18	10	1	206	23	5.24	64.98	10	0	0.953353	0.880466	0.937804	0.943635	1.07483	0.971817	0.956268	0.976676	1.02332	0.996761	1	0.985423	1	0.923874	1	1.07889	0.185347	1.06662	0.107365	0.988625	0.811614
P27952	Pf00333, Pf03719	83789	ENSRNOG00000014179.7	Rps2	10	40S ribosomal protein S2 OS=Rattus norvegicus OX=10116 GN=Rps2 PE=1 SV=1	0	77.389	38	11	34	6	1	293	31.2	10.24	118.77	11	5	0.919614	0.912111	1.04394	0.942122	1.0911	1.04073	1.30761	1.13076	1.32905	1.02465	1	1.25581	1	0.958557	1	1.06895	0.340706	1.3101	0.0173706	1.22559	0.0391935
Q4FZY0		298609	ENSRNOG00000013783.5	Efhd2	5	EF-hand domain-containing protein D2 OS=Rattus norvegicus OX=10116 GN=Efhd2 PE=1 SV=1	0	77.34	39	10	15	9	1	239	26.7	5.07	53.07	10	1	1.13021	1.09664	1.05392	0.85351	0.931841	0.844354	1.09563	1.09359	1.07325	0.876568	1	1.08749	1	1.09359	1	0.80155	0.00361396	0.994419	0.805518	1.24062	0.00181785
Q9EQH5	Pf00389, Pf02826	81717	ENSRNOG00000017326.8	Ctbp2	1	C-terminal-binding protein 2 OS=Rattus norvegicus OX=10116 GN=Ctbp2 PE=1 SV=2	0	77.17	27	11	26	7	1	445	49	6.95	91.06	11	5	1.37484	1.35538	1.33204	1.31777	1.34112	1.32815	1.32425	1.27497	1.32166	1.32901	1	1.30696	1	1.35409	1	0.981481	0.149869	0.965198	0.0803704	0.983409	0.273363
Q641Y2	Pf00346	289218	ENSRNOG00000038372.4	Ndufs2	13	NADH dehydrogenase [ubiquinone] iron-sulfur protein 2, mitochondrial OS=Rattus norvegicus OX=10116 GN=Ndufs2 PE=1 SV=1	0	77.03	32	12	22	12	1	463	52.5	6.99	67.83	12	0	1.05317	1.04525	1.16063	1.16968	1.21493	1.21606	1.13462	1.1086	1.20928	1.20023	1	1.15083	1	1.08635	1	1.10482	0.0472983	1.05935	0.249552	0.958844	0.217911
A0A0G2K435	Pf00226, Pf00515, Pf07719, Pf13414, Pf13424, Pf13431, Pf13432, Pf14559	303536	ENSRNOG00000017781.6	Dnajc7	10	DnaJ heat shock protein family (Hsp40) member C7 OS=Rattus norvegicus OX=10116 GN=Dnajc7 PE=1 SV=1	0	76.974	27	17	18	17	1	579	65.5	8.38	64.85	17	0	1.11968	1.14499	1.2244	1.16571	1.18642	1.20138	1.17031	1.1611	1.13234	1.1845	1	1.15458	1	1.16302	1	1.01847	0.55285	0.992744	0.813821	0.974741	0.124331
A0A0G2K9A2	Pf04045	301511	ENSRNOG00000014289.7	Arpc2	9	Arp2/3 complex 34 kDa subunit OS=Rattus norvegicus OX=10116 GN=Arpc2 PE=1 SV=1	0	76.948	46	14	26	14	1	300	34.3	7.36	90.4	14	0	1.02577	1.05773	1.1268	1.03402	1.11134	1.08454	0.952577	0.937113	0.980412	1.07663	1	0.956701	1	1.0701	1	1.0061	0.870071	0.894027	0.0248793	0.888605	0.00989173
Q6IRH6	Pf00153	245959	ENSRNOG00000008289.7	Slc25a3	7	Phosphate carrier protein, mitochondrial OS=Rattus norvegicus OX=10116 GN=Slc25a3 PE=1 SV=1	0	76.845	29	12	33	12	1	357	39.6	9.29	98.92	12	0	1.41569	1.27059	1.38562	1.32549	1.51895	1.44314	1.23137	1.2183	1.26275	1.42919	1	1.23747	1	1.3573	1	1.05297	0.371968	0.911717	0.0602381	0.865854	0.0294713
G3V829	Pf00013, Pf07650, Pf13014		ENSRNOG00000009139.8		3	Far upstream element-binding protein 3 OS=Rattus norvegicus OX=10116 GN=Fubp3 PE=1 SV=1	0	76.799	32	15	18	12	1	569	61.4	8.06	60.92	15	0	0.988683	0.99177	0.980453	1.02675	1.00206	0.979424	1.13477	1.06173	1.1214	1.00274	1	1.10597	1	0.986968	1	1.01598	0.325183	1.12057	0.00633698	1.10294	0.017146
D4AE68	Pf00025, Pf00503	81666	ENSRNOG00000014183.5	Gnaq	1	Guanine nucleotide binding protein, alpha q polypeptide, isoform CRA_a OS=Rattus norvegicus OX=10116 GN=Gnaq PE=1 SV=2	0	76.779	33	13	20	10	1	359	42.1	5.68	68.63	13	3	0.719173	0.727924	0.765314	0.81782	0.847255	0.824185	0.723946	0.770883	0.760541	0.829753	1	0.75179	1	0.73747	1	1.12513	0.00528153	1.01942	0.515026	0.90604	0.00975612
Q80W92	Pf11916, Pf12755, Pf13513	307842	ENSRNOG00000017219.5	Vac14	19	Protein VAC14 homolog OS=Rattus norvegicus OX=10116 GN=Vac14 PE=1 SV=1	0	76.647	20	13	18	13	1	783	88	6.13	58.84	13	0	0.972136	0.97936	1.05882	1.05779	1.05779	1.1032	1.06192	0.95872	1.07121	1.07293	1	1.03062	1	1.00344	1	1.06925	0.0929548	1.02708	0.582525	0.960564	0.340027
O35244	Pf00578, Pf08534, Pf10417	94167	ENSRNOG00000002896.7	Prdx6	13	Peroxiredoxin-6 OS=Rattus norvegicus OX=10116 GN=Prdx6 PE=1 SV=3	0	76.572	48	12	24	12	1	224	24.8	5.94	79.68	12	0	0.910971	0.914568	0.848921	0.839928	0.928957	0.811151	0.896583	0.92536	0.916367	0.860012	1	0.91277	1	0.891487	1	0.964694	0.48914	1.02387	0.40606	1.06135	0.221484
D4ABK7	Pf00076, Pf14259	361838	ENSRNOG00000048193.2	Hnrnph3	20	Heterogeneous nuclear ribonucleoprotein H3 (2H9) (Predicted), isoform CRA_c OS=Rattus norvegicus OX=10116 GN=Hnrnph3 PE=1 SV=1	0	76.536	29	8	35	7	1	346	36.8	6.87	105.23	8	0	1.36815	1.41384	1.3564	1.40862	1.39948	1.38381	1.26762	1.27415	1.18146	1.3973	1	1.24108	1	1.37946	1	1.01293	0.399938	0.899685	0.01618	0.888197	0.00706526
A0A0G2K9H8	Pf00025, Pf00071, Pf00503, Pf01926, Pf04670, Pf08477, Pf09439		ENSRNOG00000054775.1		7	ADP-ribosylation factor 3 OS=Rattus norvegicus OX=10116 GN=Arf3 PE=3 SV=1	0	76.53	35	6	26	4	1	187	21.1	7.37	84.58	6	0	1.56306	1.38854	1.44076	1.18981	1.35414	1.22548	1.17834	1.1465	1.25223	1.25648	1	1.19236	1	1.46412	1	0.858179	0.044599	0.814385	0.0108639	0.948969	0.337653
P53987	Pf00083, Pf07690	25027	ENSRNOG00000019996.5	Slc16a1	2	Monocarboxylate transporter 1 OS=Rattus norvegicus OX=10116 GN=Slc16a1 PE=1 SV=1	0	76.514	18	9	31	9	1	494	53.2	8.32	106.08	9	0	1.31122	1.18938	1.27986	1.31242	1.4415	1.37274	0.987937	0.987937	1.17853	1.37555	1	1.05147	1	1.26015	1	1.09158	0.0915277	0.834397	0.046502	0.764396	0.0116956
Q5M821	Pf00481, Pf03805	314897	ENSRNOG00000004314.7	Ppm1h	7	Protein phosphatase 1H OS=Rattus norvegicus OX=10116 GN=Ppm1h PE=1 SV=2	0	76.499	28	12	19	11	1	513	56.3	6.73	68.05	12	1	0.987513	1.08845	1.10718	1.09365	1.00312	1.04891	1.05203	1.00208	1.02393	1.04856	1	1.02601	1	1.06105	1	0.988231	0.797044	0.966983	0.429248	0.978498	0.492322
Q3ZAV8	Pf00400	361399	ENSRNOG00000024025.6	Edc4	19	Enhancer of mRNA-decapping protein 4 OS=Rattus norvegicus OX=10116 GN=Edc4 PE=1 SV=1	0	76.442	10	13	16	2	1	1407	152.5	5.78	52.43	13	0	0.872489	0.858515	0.79214	0.655022	0.768559	0.666376	1.13799	1.03581	0.946725	0.696652	1	1.04017	1	0.841048	1	0.828314	0.0300072	1.23676	0.0302711	1.4931	0.00649627
Q4V8E1	Pf00320, Pf00412	310614	ENSRNOG00000015553.6	Gatad2b	2	GATA zinc finger domain-containing 2B OS=Rattus norvegicus OX=10116 GN=Gatad2b PE=1 SV=1	0	76.441	24	10	17	10	1	593	65.2	9.7	63.4	10	0	1.0495	1.13861	1.12651	1.07371	1.11661	1.11331	1.16832	1.06161	1.15402	1.10121	1	1.12798	1	1.10488	1	0.996681	0.911891	1.02091	0.62391	1.02431	0.500347
P29066	Pf00339, Pf02752	25387	ENSRNOG00000030404.5	Arrb1	1	Beta-arrestin-1 OS=Rattus norvegicus OX=10116 GN=Arrb1 PE=1 SV=1	0	76.438	29	12	50	9	1	418	47	6.28	146.15	12	0	0.643629	0.706983	0.714903	0.702664	0.717063	0.709863	0.674586	0.660907	0.668826	0.709863	1	0.668107	1	0.688505	1	1.03102	0.404424	0.970373	0.4234	0.941176	0.00190266
P60905	Pf00226	79130	ENSRNOG00000015202.3	Dnajc5	3	DnaJ homolog subfamily C member 5 OS=Rattus norvegicus OX=10116 GN=Dnajc5 PE=1 SV=1	0	76.433	58	9	22	9	1	198	22.1	5.07	99.03	9	0	1.27376	1.18758	1.21166	1.22307	1.36375	1.16223	1.29151	1.31179	1.65019	1.24968	1	1.41783	1	1.22433	1	1.0207	0.716286	1.15804	0.179645	1.13455	0.267812
D4AE49	Pf00270, Pf04851, Pf08148, Pf13234		ENSRNOG00000010125.7		2	Mtr4 exosome RNA helicase OS=Rattus norvegicus OX=10116 GN=Mtrex PE=1 SV=3	0	76.431	18	19	23	19	1	1066	120.6	6.65	68.18	19	0	1.08741	1.13753	1.25758	1.22727	1.20513	1.29837	1.20047	1.1049	1.13636	1.24359	1	1.14724	1	1.16084	1	1.07129	0.22544	0.988286	0.825534	0.922524	0.0725635
Q4FZT0	Pf01145	298203	ENSRNOG00000009535.6	Stoml2	5	Stomatin-like protein 2, mitochondrial OS=Rattus norvegicus OX=10116 GN=Stoml2 PE=1 SV=1	0	76.43	28	8	15	8	1	353	38.4	8.63	61.71	8	0	1.14572	1.13682	1.07786	1.11902	1.1168	1.08565	1.15684	1.12792	1.15684	1.10716	1	1.1472	1	1.12013	1	0.988414	0.61541	1.02416	0.311243	1.03617	0.0503237
G3V918	Pf00551, Pf00586, Pf01071, Pf02222, Pf02593, Pf02769, Pf02843, Pf02844, Pf03435, Pf08442, Pf13535, Pf15632	288259	ENSRNOG00000028292.4	Gart	11	Trifunctional purine biosynthetic protein adenosine-3 OS=Rattus norvegicus OX=10116 GN=Gart PE=1 SV=1	0	76.409	18	15	17	15	1	1010	107.5	6.61	61.26	15	0	0.989518	1.05556	1.09434	1.03249	1.11426	1.08281	1.03354	1.09539	0.984277	1.07652	1	1.03774	1	1.04647	1	1.02871	0.48159	0.991653	0.853555	0.963973	0.387173
P62634	Pf00098	64530	ENSRNOG00000010239.6	Cnbp	4	Cellular nucleic acid-binding protein OS=Rattus norvegicus OX=10116 GN=Cnbp PE=2 SV=1	0	76.347	53	9	21	9	1	177	19.5	7.71	77.1	9	0	1.36641	1.33461	1.26209	1.29644	1.38931	1.25573	1.35878	1.30662	1.15522	1.31383	1	1.27354	1	1.32103	1	0.994543	0.892658	0.964045	0.525694	0.969335	0.609116
A0A0G2K737	Pf00085, Pf06201, Pf13098	140922	ENSRNOG00000018818.6	Txnl1	18	Thioredoxin-like protein 1 OS=Rattus norvegicus OX=10116 GN=Txnl1 PE=1 SV=1	0	76.248	35	8	15	8	1	292	32.7	5.07	50.28	8	0	1.2648	1.23575	1.16425	1.06257	1.15978	1.0905	1.09832	1.03464	1.06369	1.10428	1	1.06555	1	1.2216	1	0.903963	0.0477053	0.872256	0.0112759	0.964924	0.321433
[truncated: 5,778 more rows]

## Sheet: 7D
Accession	Pfam IDs	Entrez Gene ID	Ensembl Gene ID	Gene Symbol	Chromosome	Description	Exp. q-value: Combined	Sum PEP Score	Coverage [%]	# Peptides	# PSMs	# Unique Peptides	# Protein Groups	# AAs	MW [kDa]	calc. pI	Score Sequest HT: Sequest HT	# Peptides (by Search Engine): Sequest HT	# Razor Peptides	WT_Retina_1	WT_Retina_2	WT_Retina_3	CSF_7d_Retina_1	CSF_7d_Retina_2	CSF_7d_Retina_3	IOP_7d_Retina_8	IOP_7d_Retina_9_1	IOP_7d_Retina_9_2	Group_CSF_7d_Retina.average	Group_CSF_7d_Retina.call.percent	Group_IOP_7d_Retina.average	Group_IOP_7d_Retina.call.percent	Group_WT_Retina.average	Group_WT_Retina.call.percent	Group_CSF_7d_Retina.vs.Group_WT_Retina.FC	pvalue	Group_IOP_7d_Retina.vs.Group_WT_Retina.FC	pvalue	Group_IOP_7d_Retina.vs.Group_CSF_7d_Retina.FC	pvalue
[truncated: 4,749 more rows]
